# Supplementary material for: Dynamics of maternal gene expression in Rhodnius prolixus
Source: Sci Rep. 2022 Apr 20;12:6538. doi: 10.1038/s41598-022-09874-7 (PMC9023505; doi:10.1038/s41598-022-09874-7)
Supplement: Supplementary file 1 — Supplementary Information 1. [file 41598_2022_9874_MOESM1_ESM.txt]

Syp-PL
CG10075-PA
CG2691-PA
Gdi-PA
tws-PF
CG2614-PC
spn-F-PB
tw-PA
kermit-PB
ND-39-PA
Prip-PD
Evi5-PC
CG2811-PB
Usp2-PI
Not10-PA
emp-PC
Src64B-PF
Fmr1-PE
Cnot4-PC
CG13813-PA
Idgf6-PA
SCCRO-PA
CG1440-PC
wtrw-PA
CG9812-PD
ND-51-PA
Alg2-PA
Pink1-PD
CG15270-PC
hb-PA
CG13126-PB
CG9281-PC
ZnT41F-PC
wgn-PB
sky-PK
Pex3-PB
Tat-PC
chic-PF
PNUTS-PD
Cht7-PA
SelT-PA
Sh3beta-PA
CG42342-PD
pan-PQ
CG18600-PA
Taf4-PF
CycB-PE
DOR-PA
shi-PO
sip3-PA
Diap2-PB
Prosbeta2R2-PA
Tango2-PB
Pkn-PB
pbl-PF
CG5853-PA
5-HT7-PA
eEF2-PC
CG6567-PB
fru-PK
CG15141-PA
viaf-PA
CG18609-PA
CCT5-PB
CG7546-PF
wrapper-PA
Cyp1-PA
CG33090-PB
SPoCk-PE
CG13360-PA
exd-PE
RpL17-PE
Atg17-PB
l(1)G0196-PO
CG2006-PA
CG12290-PA
CG10283-PB
Nup98-96-PC
Mical-PL
CG5447-PB
barr-PA
Rgk2-PC
Prosbeta7-PA
CG13585-PB
fru-PI
CG5880-PA
JMJD4-PB
fws-PC
FER-PD
Sec23-PG
Ciao1-PA
Hr78-PF
unc-45-PB
Nedd4-PK
mad2-PA
ttk-PH
Mvb12-PA
Act87E-PB
Prps-PH
CG32369-PC
Su(var)2-10-PD
Ube3a-PA
Pnn-PB
CG5262-PA
Ube4A-PA
DOR-PG
Reg-5-PA
CG4287-PB
Stat92E-PL
TRAM-PE
CG8927-PB
Actn-PD
CG14414-PA
E(bx)-PH
Nc73EF-PG
NaPi-III-PA
Vps39-PA
CG7766-PD
Mps1-PB
CG32425-PA
Gbs-76A-PB
twf-PA
RpL12-PA
alpha-Spec-PC
Ada2b-PC
Lim1-PB
Awh-PA
fy-PA
stck-PC
dgrn-PD
kune-PA
nrv2-PF
CG1774-PA
P5CDh1-PD
Syp-PI
Spn-PS
Idh-PI
nrv3-PC
blw-PA
Lmx1a-PC
Hsp60C-PB
tara-PB
CG5846-PB
CG3529-PB
Sry-beta-PA
CG31326-PA
MRP-PO
CG3781-PA
lt-PC
MFS16-PB
awd-PE
path-PE
Spn27A-PA
CG33993-PB
Pgant1-PB
CG8142-PA
smp-30-PA
Patj-PA
Naa60-PB
CG10026-PD
lap-PI
UBL3-PA
fng-PA
OtopLa-PG
Srp9-PA
CG7461-PB
CG10175-PC
Alg12-PA
Rtnl1-PC
LysRS-PA
Set1-PC
ergic53-PA
CG12025-PC
loqs-PC
Mbs-PH
mask-PB
4E-T-PB
RhoBTB-PA
Ssadh-PE
shot-PAD
PQBP1-PA
CG33253-PB
Ccdc58-PA
cv-PB
mRpL27-PA
CG33129-PB
CG2201-PB
CG13743-PA
TH1-PA
RpS19a-PB
bru1-PJ
cnn-PN
l(2)09851-PB
Pdp1-PD
shi-PA
cac-PB
Hrb27C-PF
raw-PB
ArfGAP3-PG
PRL-1-PB
CG10175-PE
Acox3-PB
CG1090-PH
CG33298-PD
Paics-PA
CG2211-PA
Lip1-PA
CG3342-PA
sgg-PB
ITP-PC
Mbs-PR
CG30377-PB
CG7394-PC
cnn-PL
Pi3K21B-PD
CG3191-PC
COX4-PC
Mp-PM
CG8611-PA
boca-PA
Rtnl1-PB
CG5446-PC
Spred-PA
Gp93-PA
CG11562-PA
Cpr51A-PA
Mmp1-PI
UbcE2M-PA
Nedd4-PF
Pex11c-PB
CG7910-PA
eIF3c-PA
CG1983-PA
eRF1-PB
Mgstl-PA
CG4781-PA
cactin-PB
PCB-PJ
REPTOR-BP-PB
mRpL2-PA
CG10104-PA
Nup44A-PB
COX5A-PD
CG7276-PB
apolpp-PA
CG9911-PD
mRpL21-PA
CG8963-PC
CG5447-PA
Not3-PA
Rh50-PD
miple2-PE
Ptr-PA
CG31635-PE
RhoGAPp190-PB
Oscillin-PD
HisRS-PD
mask-PC
CG4497-PB
oc-PD
capu-PH
CG32512-PB
Cda4-PA
TORIP-PA
Spn-PB
AnxB11-PE
CG4645-PB
CG5704-PA
vvl-PA
CG13384-PI
CG10623-PB
CG4390-PA
CG18088-PC
CG9886-PA
arm-PF
CG31869-PA
kcc-PG
CG32264-PB
CG1116-PB
flw-PB
CG33096-PC
SMC5-PE
ValRS-m-PB
CG12025-PB
CG10237-PB
CG32264-PD
mub-PA
sug-PA
Neos-PA
Hip14-PB
CG7084-PE
CG15014-PA
CG31689-PF
MAPk-Ak2-PB
r-PD
oaf-PB
CG9117-PA
CG31650-PB
CG13397-PB
Adgf-B-PA
GlcAT-I-PA
Not11-PB
Ubc4-PC
140up-PA
CG2061-PB
Cdk8-PA
Prip-PB
CG3927-PA
achi-PD
nrv3-PE
bin3-PA
l(2)gd1-PB
ArfGAP3-PB
dnr1-PB
vari-PE
krz-PB
Eglp4-PF
CG13920-PA
CG2310-PA
Prosalpha1-PB
Tpr2-PD
CG8372-PB
Abd-B-PB
CG11807-PC
fkh-PE
stas-PA
Pi3K68D-PA
Kap-alpha3-PA
DMAP1-PA
CG7834-PB
DCX-EMAP-PF
rl-PA
CG13601-PB
Mbs-PU
polybromo-PA
fra-PB
stmA-PB
cg-PJ
Ythdf-PD
gny-PA
pic-PA
CG9782-PA
CG10949-PA
baz-PB
UQCR-C1-PB
Myo95E-PB
dnk-PB
Rsph1-PA
HtrA2-PB
CG5111-PA
Rcd1-PF
CG12118-PB
M6-PB
sgg-PN
Pka-R1-PK
slp1-PA
CG11453-PA
Helz-PD
Rab21-PD
l(2)k09913-PD
CG6073-PA
heph-PZ
ZnT63C-PD
ps-PS
e(r)-PC
CG11537-PD
Cpsf100-PA
Srpk79D-PH
ben-PE
fmt-PC
Ptp4E-PF
Sec23-PF
Syx17-PA
CG10073-PA
Lim1-PA
CG9175-PB
wapl-PC
Sry-beta-PB
Ntf-2-PC
Ppn-PC
Mp-PE
CG9449-PG
sgg-PO
serp-PB
RhoGAP1A-PF
Mybbp1A-PA
wrd-PB
CG13784-PB
Cyp4e2-PB
Acox57D-p-PB
Pka-R1-PQ
eEF1gamma-PB
bun-PO
Nemp-PA
Cbp80-PB
MTA1-like-PB
thoc6-PA
Alh-PK
Rab21-PA
alien-PB
CG11247-PC
CG17683-PA
CG2712-PA
RhoGAP71E-PA
Srp54-PA
neur-PA
Prp16-PB
shu-PA
Tig-PB
CG14341-PB
CG3168-PB
qkr54B-PD
Drep2-PD
CG10098-PA
CG8531-PA
GCS2alpha-PE
Ctr9-PB
CG11127-PA
CG13698-PB
CG8043-PA
Rpt5-PA
Synd-PD
gb-PC
fuss-PC
CG11200-PC
CG12237-PA
Fit1-PB
CysRS-PA
Met-PB
wit-PA
crm-PA
Mrtf-PH
RIOK1-PB
VhaAC45-PA
Rab3-PB
eIF4G1-PB
CG5567-PA
CG3760-PA
Smu1-PA
Bub1-PC
heph-PI
ClpX-PC
Pvf3-PF
scra-PC
CG8475-PC
Opa1-PB
aurB-PA
bic-PB
CG12608-PA
Mettl5-PD
Tpi-PA
faf-PI
erm-PB
CG9609-PA
mldr-PB
IleRS-PC
Pgk-PE
Fer2LCH-PC
Cip4-PB
Tango2-PA
l(2)k09913-PG
Syn2-PA
ck-PB
Klp10A-PD
ZnT77C-PB
Oli-PB
Pfdn6-PB
RhoGAP19D-PD
Rbcn-3B-PA
Csk-PG
PPP1R15-PA
RpL24-PB
Sik3-PD
CG8974-PA
CG10962-PB
Oli-PA
qsm-PA
bru2-PM
Dek-PE
RpS25-PA
CG13436-PA
CG6415-PA
CG8929-PB
CG12134-PA
Oli-PD
up-PA
Naa40-PA
scat-PA
spas-PD
Lrr47-PB
MESR4-PB
CG31886-PC
p24-1-PB
CG31036-PD
CG30156-PA
Dysb-PB
CG5707-PB
milt-PA
shakB-PA
hay-PA
SPR-PA
Rpn13-PD
robl-PA
ine-PC
Ets97D-PA
l(1)G0196-PM
Unc-115b-PC
Nprl3-PB
l(3)07882-PA
CG14414-PD
Ubc4-PB
CG6512-PB
Pep-PB
Diap1-PF
oys-PA
stau-PB
CG15111-PB
Pep-PC
cnc-PJ
AdipoR-PD
chinmo-PD
Aps-PC
RanBPM-PG
CG16952-PB
Irc-PA
CG7730-PC
CG5966-PB
Bsg-PB
Gug-PF
Nmnat-PD
CG18135-PE
B52-PD
Mef2-PL
heph-PB
Bsg-PA
Mvb12-PD
ppk-PA
ClC-a-PI
CG13667-PB
Tbce-PC
CysRS-m-PB
Ctl2-PC
Pdp1-PO
elfless-PC
Sfmbt-PB
CG2126-PA
Zir-PA
CG2258-PB
CG14567-PA
CG17612-PB
C3G-PK
CG10621-PA
Naprt-PD
dmpd-PB
RpS7-PD
zld-PA
N-PB
Akt1-PC
CG2091-PA
Mbs-PO
Epp-PD
JTBR-PA
slo-PT
sd-PI
pes-PG
ex-PA
grh-PH
Pvf1-PB
CG14968-PC
CG4678-PD
Fmr1-PI
Uev1A-PC
Stoml2-PB
sm-PZ
Mhcl-PG
su(Hw)-PB
Hr39-PB
CG5742-PC
Mbs-PI
CG14995-PH
Spf45-PA
eIF4EHP-PB
Dek-PB
Nup93-2-PA
caps-PD
CycD-PF
T3dh-PA
GEFmeso-PF
CG4558-PA
CG6674-PB
Gld-PA
Spec2-PA
CG10512-PA
MESK2-PE
CG13018-PA
capu-PB
CG10338-PB
toc-PG
CG14995-PD
tmod-PF
CG4813-PA
Rrp4-PA
AdipoR-PA
CG8051-PA
spri-PP
fz2-PA
heph-PR
eIF4G2-PA
CstF50-PA
CG10681-PA
lbl-PC
Lmpt-PO
fbp-PC
Bacc-PC
CG10949-PB
Dlic-PA
Phax-PB
up-PR
CG13607-PC
CG14646-PB
EndoB-PC
Pp4-19C-PE
dgt6-PA
hrm-PB
Eip63E-PF
Rab23-PA
bgm-PC
Roc1a-PC
sdt-PN
Rho1-PB
Vlet-PC
ush-PC
scrib-PL
mRpL17-PA
Rab35-PB
DOR-PC
sky-PI
capt-PB
ZAP3-PC
Ets65A-PB
bun-PE
puml-PE
CG10336-PC
Clk-PF
MRP-PA
Klp61F-PA
RhoGAP92B-PA
Hnf4-PB
tup-PB
mub-PG
cac-PI
Ppn-PE
Atpalpha-PB
Cpr78Cb-PB
aux-PD
PAN3-PB
endos-PF
Fbl6-PB
CG12769-PC
B52-PI
CG17230-PC
CG3597-PB
Fer1HCH-PC
Dhpr-PA
exu-PC
CG33144-PB
Men-PC
Ndae1-PJ
CG30159-PB
PGAP5-PB
Deaf1-PC
SERCA-PD
TBCC-PA
bbx-PD
Idh-PF
REPTOR-PE
Dek-PD
Syp-PP
CG9485-PB
Cyp4ac3-PA
Rel-PC
NFAT-PH
grsm-PF
cwo-PC
igl-PB
Atpalpha-PE
l(1)G0196-PJ
CG6231-PF
JTBR-PB
Atg4b-PA
Ptpmeg2-PD
sqh-PE
Patronin-PJ
Desat1-PE
CG10512-PC
CG31523-PA
Pop2-PE
Myo95E-PE
PolA1-PA
CG2841-PF
CG3511-PB
eIF4E1-PI
GCS2alpha-PC
fru-PO
Vav-PA
CG7139-PA
CG42342-PR
CG15602-PA
Rab11-PB
M6-PC
CG10254-PB
Atx2-PC
CG3045-PA
piwi-PA
CG4452-PA
Diap1-PC
CG42268-PJ
Herp-PA
CG16865-PB
Exn-PE
CG2865-PB
Droj2-PC
CG42673-PD
Nurf-38-PB
CG17233-PD
Prosalpha5-PB
up-PG
ATP8A-PK
Mfap1-PA
vlc-PG
CG9393-PB
mRpL47-PB
Treh-PC
M6-PD
metro-PC
Cap-D2-PA
Vrp1-PD
rhi-PA
CG4367-PD
Agpat4-PC
pnr-PC
ckn-PB
Mp-PG
Sobp-PB
Sec23-PA
Six4-PA
nmo-PE
RpL13A-PC
SkpA-PD
CG4115-PA
BNIP3-PE
feo-PA
sd-PV
ETHR-PA
ITP-PE
Rpn12-PA
mino-PC
CG4502-PA
MRG15-PA
NUCB1-PA
kon-PD
Spn77Ba-PB
puc-PB
Socs36E-PC
CG16952-PH
Rpn9-PA
Rpt2-PB
CG3502-PB
Ssadh-PD
dan-PA
Spn77Bc-PA
Ance-4-PB
eIF4E7-PA
dUTPase-PA
CG14894-PB
Apt1-PA
CG11158-PA
Ptr-PC
wds-PA
CG13887-PC
Not3-PB
Cks85A-PB
cmpy-PD
Su(fu)-PA
Ctr9-PA
sdt-PH
Vsp37A-PD
pcx-PC
Rab21-PC
Coa7-PC
PAN3-PC
ps-PG
NitFhit-PA
Nup358-PB
p23-PB
Tsp96F-PC
CG6565-PC
CG9107-PA
bif-PE
CG10947-PB
CG3777-PC
Mtpbeta-PA
sgl-PA
Rbp6-PC
CG13366-PF
arx-PA
RpL10Ab-PF
CG9304-PB
Hsc70-3-PB
wde-PB
Dim1-PA
Rpb7-PA
Shrm-PH
bnb-PB
Mf-PJ
CG2924-PB
CG8372-PA
Nedd4-PG
CG17991-PA
Bmcp-PB
RpL8-PA
fdl-PB
MESR4-PA
CkIIbeta-PJ
ATPsyndelta-PA
JhI-21-PB
CG1750-PA
Oda-PA
CG1354-PA
cher-PF
Mical-PO
Shark-PA
Zpr1-PA
CG9886-PB
Klp67A-PA
CG7611-PA
TfAP-2-PB
Pfrx-PE
fus-PC
Abi-PF
Hn-PD
CG7083-PA
CG5946-PG
CG4259-PA
Naxd-PA
Rgk2-PA
BCL7-like-PA
Proc-R-PC
CG30427-PE
alpha-Man-IIb-PB
P5CS-PB
Taf10-PA
wun-PA
OtopLa-PD
trn-PA
mRpS31-PA
Tango2-PC
tko-PB
numb-PA
CG3631-PC
ERp60-PA
CG6726-PC
Sms-PB
eIF3f1-PA
CkIIbeta-PG
CG1428-PA
Acsl-PF
CG7115-PD
mRpS10-PB
CG32625-PA
Cad96Ca-PA
RluA-1-PB
CG8078-PA
CG7987-PB
metro-PD
CG6752-PA
RasGAP1-PC
Pgk-PA
Tfb4-PA
wit-PB
CG17726-PA
iPLA2-VIA-PC
Mtch-PC
Btk29A-PD
Rga-PB
rin-PB
RpS29-PA
pes-PE
SppL-PB
CG17189-PB
hkb-PA
corto-PE
CG9328-PA
CG5412-PA
CCT4-PA
arg-PA
Prp39-PH
moody-PF
Antp-PI
CG10932-PB
CG18135-PA
Su(var)2-10-PE
CenB1A-PA
CG5254-PB
Pdk1-PE
Galk-PA
stl-PC
Ubqn-PA
B52-PA
pst-PG
CG18507-PC
CG9586-PC
E(z)-PA
CG10425-PA
CG18428-PC
AGO2-PE
CG2277-PB
Kap-alpha3-PD
mtg-PG
Akr1B-PD
Srpk79D-PB
Dap160-PA
KrT95D-PF
Mctp-PG
d4-PA
oc-PG
EcR-PB
mora-PA
RabX6-PA
Syt1-PC
DCX-EMAP-PC
Serinc-PD
pan-PD
Tbc1d15-17-PB
Fis1-PF
Teh1-PA
CG7903-PA
ND-15-PB
CG15093-PE
ash1-PC
CG12547-PC
CG4078-PB
CG31872-PB
CG32354-PA
Pect-PE
mRpL27-PC
CG17110-PB
mesh-PE
Daxx-PB
CG1998-PC
CG12081-PB
CG16789-PA
eIF4H2-PC
CG5162-PA
slo-PV
nocte-PB
Iswi-PC
CG12869-PB
Git-PA
Pgi-PB
Spase25-PB
MagR-PB
Vps26-PA
CG11200-PB
Vap33-PE
cher-PA
sqa-PB
CG7970-PC
MSBP-PB
14-3-3zeta-PE
Tina-1-PA
CG16896-PA
Stat92E-PJ
pasi1-PB
CG10731-PC
sing-PA
Gmap-PC
Oli-PC
Sec61gamma-PA
Myo95E-PJ
Syx1A-PB
MRP-PF
cbt-PA
CG4210-PA
yki-PD
TfAP-2-PE
Sf3b2-PA
ZnT63C-PF
CG11839-PB
anne-PB
Osi17-PC
CG1416-PA
Taf4-PA
AMPdeam-PL
CG2225-PH
CG8668-PA
Agpat2-PB
CG13551-PA
CG6071-PA
Syp-PV
CG1943-PA
CG12104-PA
kri-PA
dpr15-PB
CG3408-PB
RhoGAP5A-PB
capt-PC
dpn-PA
Hr78-PA
CG12935-PA
COX4L-PA
Ras85D-PA
CG11109-PA
MAPk-Ak2-PE
Tfb1-PB
CG2201-PA
REPTOR-PC
CG9449-PJ
CG4483-PA
CG15270-PD
Kcmf1-PF
CG40191-PC
Rgl-PA
axed-PF
CG6277-PA
Eglp4-PA
CG12177-PC
stau-PC
CG31759-PD
Cyp18a1-PA
fj-PA
CG31522-PD
Sccpdh1-PB
Madm-PA
RpS8-PG
RpL7A-PA
salr-PA
trx-PC
Tat-PE
Fak-PB
nemy-PE
Sox14-PB
Sin3A-PH
CG5522-PB
Rfx-PI
Nedd8-PB
Rab26-PD
CG7675-PC
Rab8-PC
CG3597-PA
XNP-PC
uzip-PA
CG14613-PA
Amy-p-PB
Dbp80-PD
Pp2C1-PB
CCT3-PB
Nmda1-PF
CG6937-PA
CG1239-PB
CG4617-PC
Gdi-PB
sky-PD
Abcd3-PD
Taf4-PH
CG8223-PA
Lam-PC
Uvrag-PA
Pfrx-PF
ATPsynD-PB
p130CAS-PB
Hmgs-PB
CG3662-PA
E2f2-PA
drongo-PC
MTF-1-PA
Neos-PB
Mettl3-PA
Nulp1-PC
beta4GalT7-PA
Pex11c-PA
Eglp4-PB
CG31038-PG
Hsl-PB
RhoGAP1A-PB
Erk7-PB
Nep2-PC
ACXD-PA
Jafrac2-PB
CG9596-PD
usp-PA
CG31523-PF
Naa35-PA
CG17163-PA
CG17167-PF
EndoU-PA
PolZ1-PA
Mppe-PB
CG11089-PA
Opa1-PD
CG5946-PC
Mtor-PB
CG10602-PF
wtrw-PC
hfp-PE
stmA-PE
Paics-PB
RpS15Aa-PE
Fkbp14-PA
vnc-PB
toc-PI
Usp39-PA
Taf1-PF
ImpL2-PB
CG15706-PF
Usf-PB
Rb97D-PB
scramb1-PB
lolal-PF
CG10026-PC
slim-PC
ssx-PD
ogre-PA
Mapmodulin-PD
magu-PF
regucalcin-PC
Klf15-PA
GATAe-PA
eIF2beta-PA
Acsl-PA
CG10338-PA
MTF-1-PC
CAHbeta-PB
Antp-PE
CG5114-PA
CG12991-PD
Past1-PA
Pcyt1-PB
CG9581-PA
CG34133-PB
dnd-PA
PI31-PB
ssp6-PB
Dyrk2-PB
park-PB
CG11007-PA
side-VI-PB
CG9132-PA
Vha100-1-PJ
RpS5b-PB
ey-PB
alpha-Man-Ia-PK
Mitofilin-PC
DCAF12-PB
Mvl-PE
Dp1-PB
CG42268-PH
Zip99C-PA
org-1-PB
ush-PA
CG3632-PJ
milt-PD
eIF3a-PD
D2hgdh-PA
gro-PC
Abd-B-PC
galectin-PE
Eip55E-PA
Epp-PA
Nop56-PA
SdhD-PA
CG8929-PA
CG6282-PA
CkIIbeta-PD
clu-PA
mRpL16-PA
Rrp46-PA
CG12075-PD
Gel-PB
Septin2-PA
Pect-PD
kkv-PA
Mnn1-PA
apolpp-PB
par-1-PL
CG33129-PG
Fdh-PA
CG1902-PC
CG31038-PB
Arf79F-PA
mas-PB
mol-PD
ND-B16.6-PA
Arl4-PA
DCP2-PB
CG3645-PC
CG10737-PA
CG14615-PA
CG3281-PA
Pdk1-PD
vap-PE
CalpC-PA
RpS2-PC
l(1)G0004-PA
brat-PE
slo-PJ
CG10307-PA
MRP-PM
SKIP-PG
Srpk79D-PK
Wdr24-PC
Stim-PF
DAT-PA
l(3)02640-PA
Hrb27C-PB
Abd-B-PG
lap-PA
path-PA
Cyp4g15-PA
Eip63E-PA
Sas10-PA
CG10365-PC
Sam-S-PC
Kdm4B-PE
slif-PC
Cyp4p1-PA
Arl4-PB
CG3764-PA
Sin3A-PF
CenG1A-PC
SPoCk-PB
vtd-PA
Clc-PB
shot-PO
TfIIA-L-PA
Fmr1-PF
LysRS-PC
Cyp6v1-PB
TM9SF3-PA
arm-PA
CG7071-PA
Tango11-PA
Gfat2-PA
Sb-PA
SppL-PF
borr-PB
CG3168-PD
Rbp-PN
cnn-PG
CG33056-PE
fbl-PD
pod1-PA
Mvb12-PB
pcx-PF
mAChR-C-PA
sv-PH
CG32579-PC
Edc3-PB
nxf2-PB
Rab32-PD
CG6738-PA
Mnt-PC
Fer1HCH-PI
RhoGAP19D-PE
Crk-PD
bru2-PK
srp-PE
spri-PN
CG14408-PH
CG5805-PB
Spn-PH
cnn-PB
CG12177-PA
CG6153-PC
ADD1-PB
Taf1-PD
Tret1-1-PB
cag-PA
Ldh-PA
Atg8a-PC
14-3-3zeta-PK
lt-PA
Cip4-PI
Rga-PC
sd-PF
Taf12-PB
Cpr67Fa1-PA
Hrb98DE-PE
hig-PD
CG13284-PD
CG3776-PB
CG4901-PA
CG30467-PA
rau-PB
shi-PP
Pgam5-PB
Sp7-PF
CG9171-PG
CG3568-PA
CG14968-PA
CG5906-PA
aspr-PD
bru1-PH
CG3308-PA
Mitofilin-PE
Zyx-PA
RpS19a-PE
CG31274-PB
Hrb27C-PH
spas-PE
Pdp1-PC
AMPdeam-PF
in-PA
CG6136-PB
CG12935-PB
l(3)73Ah-PA
CG9812-PB
CG9171-PC
Syt1-PF
Hnf4-PA
cnn-PJ
Cyp4g15-PC
Lfg-PA
Gdap1-PB
Idgf2-PB
CG11537-PG
CG12128-PB
Pfdn1-PB
RFeSP-PE
anne-PG
CG1941-PC
Men-b-PB
CG31344-PA
HBS1-PB
rad50-PE
Rpn6-PC
CG12004-PC
tmod-PN
Cul1-PA
Rab5-PI
Pi3K68D-PD
Zcchc7-PA
Rme-8-PA
vir-1-PA
CG17597-PB
REG-PA
SPoCk-PD
mura-PA
caps-PB
CRMP-PE
puc-PA
CG3764-PB
drongo-PG
heph-PU
NAT1-PB
Usp2-PD
Klp68D-PB
velo-PA
Galphaq-PJ
Stt3A-PA
FAM21-PA
Sar1-PE
tmod-PI
chn-PI
CG1598-PA
sub-PB
slmo-PB
CG5290-PA
CG3437-PB
EcR-PA
Pcp-PA
mino-PB
Tapdelta-PA
tsl-PC
hbn-PA
CG9631-PA
FMRFa-PA
CG32264-PE
CG31248-PB
edl-PA
Rab9-PA
ZAP3-PE
ps-PN
scny-PC
fuss-PD
Wdr62-PC
CG31635-PG
wisp-PA
Rtnl1-PD
Ets65A-PD
raw-PD
spri-PR
CG10082-PA
CG12206-PB
qkr58E-1-PC
Zwilch-PA
SPoCk-PA
CG40228-PC
PCB-PK
Bin1-PC
BtbVII-PG
Acox57D-p-PA
Chro-PD
CG5026-PA
UbcE2M-PB
PTPMT1-PA
CG10628-PA
sxe2-PB
brv2-PA
mRpL39-PA
GstE13-PA
Hrd3-PB
CG17841-PA
ND-B22-PB
Psf3-PA
Npc2g-PB
sgg-PK
CG4238-PI
Kr-PA
Atpalpha-PK
shn-PA
CG14997-PA
CG14621-PD
CG7378-PC
CG15306-PB
CG13384-PG
ATP8A-PQ
eEF1gamma-PC
CG11658-PD
MESK2-PC
CG12007-PA
fdl-PE
CG4901-PC
Cdk9-PA
Btk29A-PH
scrib-PQ
Psf3-PC
kcc-PC
SREBP-PD
larp-PD
Atac3-PB
kst-PF
ctrip-PB
Tim8-PB
GstD1-PA
Ssdp-PC
MESK2-PJ
pan-PJ
put-PB
cib-PE
CG8671-PE
CG3430-PA
CG5522-PA
Ctl2-PA
CG15312-PD
Cks85A-PA
Sin3A-PA
blot-PA
l(2)k09913-PF
mys-PA
AGO2-PB
tim-PM
RhoGEF4-PA
Rab14-PD
Set1-PH
Src64B-PD
Sec22-PA
SMC5-PG
qless-PA
grh-PP
CG4502-PB
Cyp305a1-PA
CG13384-PK
Rs1-PB
cnn-PE
Rpt3-PB
btz-PC
Lip1-PB
kon-PC
CG5776-PA
CG11593-PC
Drat-PD
CG5618-PD
SMC5-PF
Invadolysin-PA
nopo-PA
Npc2b-PA
Hsf-PA
bel-PA
pasha-PC
CG32264-PL
chic-PC
CG11241-PB
alpha-Man-Ia-PL
CG31300-PA
CG3831-PA
CG17712-PA
Zfrp8-PB
lute-PC
spidey-PA
Tsp86D-PC
Pfdn6-PA
CG15706-PA
P5cr-2-PA
Sesn-PC
Mrtf-PD
CG13204-PA
Fer1HCH-PD
CG14182-PA
Nf-YB-PB
CG18507-PA
Zfrp8-PA
srp-PF
Nup54-PA
Ythdf-PA
Tip60-PA
Hr39-PD
CG42342-PO
MFS9-PB
Ubx-PE
Pur-alpha-PA
boi-PA
CG2918-PA
spri-PL
Src64B-PJ
Akr1B-PB
CG10089-PD
cora-PG
CG3726-PA
Idh-PC
ATP8A-PM
Cyp304a1-PA
Eip75B-PF
Syt1-PI
Pop2-PC
Ptpmeg2-PF
Flacc-PB
Ppox-PA
Nelf-A-PC
Pdk1-PJ
Jheh2-PD
Cp110-PG
Prosalpha6-PB
AMPdeam-PJ
CG11504-PB
Alh-PA
Npc2g-PA
CG5382-PB
e-PA
Oatp74D-PC
CG17002-PC
CG11596-PD
Gel-PF
CG3251-PA
CG42788-PC
Ncc69-PD
Mad1-PA
RpL5-PB
JTBR-PC
up-PI
5-HT2A-PH
Rtc1-PA
rdhB-PB
Irc-PB
sel-PA
dah-PB
nebu-PA
Pop2-PD
Fas3-PG
shot-PP
Erk7-PC
Cip4-PE
wech-PD
spn-F-PA
CG5800-PA
MTPAP-PB
Pisd-PB
Naprt-PB
Mnt-PD
MrgBP-PA
bab1-PC
mol-PG
nahoda-PA
CG14229-PC
Wdr33-PA
Sarm-PK
Rox8-PG
spz-PL
CG6962-PA
Kdm4B-PC
Traf-like-PD
CG14995-PA
scrib-PD
MED26-PA
nuf-PB
CG15208-PC
Fur1-PF
Mnt-PK
anne-PH
cic-PD
vlc-PC
CG8927-PC
CG11596-PC
ACXD-PB
ics-PA
boi-PF
CG12016-PB
CG13220-PA
shakB-PH
CG5033-PA
Cp110-PH
Ugt36D1-PC
sinu-PA
BCAS2-PA
Chd1-PA
CG30015-PF
Kank-PB
syd-PE
CG7236-PE
FER-PF
pad-PB
CG33111-PD
bark-PB
Slbp-PA
CG9062-PC
trx-PE
Gdap2-PA
RpS5a-PB
CG2841-PC
Galphaq-PD
Snx21-PA
elB-PD
cnc-PL
Liprin-alpha-PD
RpL10-PD
twin-PF
Srrm234-PA
Rtnl1-PL
Sclp-PC
ZnT35C-PB
ND-15-PD
Bx42-PA
Mical-PB
Pp2B-14D-PB
tok-PB
SF1-PA
CG6621-PA
CG11905-PG
Pcyt1-PF
scrib-PN
Hs2st-PA
CG1523-PA
AlaRS-PB
CG3407-PA
Pka-R2-PD
Vrp1-PK
XNP-PA
CG8176-PF
bs-PA
CG10802-PA
Daao1-PA
Btk29A-PF
dao-PB
CG2076-PB
trr-PC
CG2736-PA
Rho1-PG
cnc-PE
eIF3e-PA
CG31635-PB
shakB-PD
Tpr2-PE
toy-PA
CG14613-PB
Pink1-PF
phr6-4-PB
Vps35-PB
Cbs-PB
CG7840-PA
Nup50-PA
Ndae1-PH
corn-PD
CG1943-PD
gce-PC
CG12075-PB
scrib-PJ
Mbs-PM
CG12104-PB
emb-PB
mub-PL
CG15445-PF
Proc-R-PE
Serinc-PB
Syp-PA
par-1-PV
Klp10A-PC
Atf6-PB
CG3529-PC
eIF3m-PA
Rrp4-PB
Gug-PH
tmod-PE
heph-PC
Tango4-PA
CkIalpha-PF
CG5504-PA
B4-PC
CG32137-PB
CG17683-PC
RpL21-PA
Asap-PB
CG6051-PC
CG6329-PF
ttk-PA
CG11123-PA
CSN5-PB
CG10062-PA
Sap47-PJ
Syp-PN
Src64B-PB
l(3)L1231-PA
CG6005-PA
spir-PJ
CG1943-PB
lap-PC
CG4911-PB
Pi3K68D-PB
Kap-alpha3-PC
Galk-PC
CG9911-PA
erm-PD
CASK-PG
Prosalpha4-PA
beat-Va-PB
RpS18-PB
Rnp4F-PB
Atg8a-PA
Grip84-PF
clu-PB
Srpk79D-PE
Idh3a-PD
p38a-PA
Alh-PM
eIF5-PF
CG3760-PD
Tsp86D-PA
ced-6-PF
Sik3-PA
CG13917-PD
sd-PQ
ms(3)76Ca-PA
Atg4a-PB
ry-PA
CG18809-PB
Tsp66E-PC
Pka-R2-PE
dnc-PF
Ptp4E-PH
CG3246-PA
CG30172-PA
strat-PA
CG14894-PA
ctrip-PJ
MCU-PG
CG9135-PA
Patronin-PM
Rab14-PB
mxt-PF
Patj-PC
CG30172-PB
zen-PA
Spt-PB
shi-PK
vlc-PF
Atpalpha-PC
CG5265-PA
CG9578-PA
CG14205-PA
CREG-PA
Cdk12-PA
bonsai-PA
dl-PE
Hr39-PA
scramb1-PC
CG10907-PA
Sdc-PI
RanBPM-PA
RpS6-PB
mbf1-PE
grh-PO
mthl1-PB
GstZ2-PC
eRF1-PF
CG2162-PE
Unc-115b-PB
Liprin-alpha-PE
Cpr78Cc-PA
l(3)L1231-PD
knk-PA
Opa1-PA
CG4789-PA
APC7-PB
CG7272-PA
CG2887-PA
cib-PC
CG9044-PB
dsx-PE
PEK-PC
chif-PA
PhKgamma-PF
Oda-PB
CG8549-PB
PAPLA1-PE
aos-PA
fkh-PC
CG14321-PA
CG5359-PC
Coq5-PB
Med-PC
SppL-PD
CG8929-PD
Chd1-PC
twin-PC
ps-PR
TRAM-PA
IntS1-PA
E(Pc)-PD
CG9449-PH
Naa60-PA
Rcd1-PH
CG11658-PA
RhoGAP71E-PG
CG33144-PA
brv3-PC
kra-PC
Herc4-PA
CG5541-PA
CG16721-PA
RpS15-PA
Ran-PA
CG32694-PA
CG15306-PA
comt-PA
e(y)2b-PB
Snx6-PB
heph-PK
CG13366-PA
elm-PA
Fer2LCH-PA
NAT1-PA
CG31635-PA
Stim-PA
Srr-PB
Fpps-PA
Rcc1-PB
unpg-PA
CG6752-PB
CG32982-PE
CG1234-PA
RpS5b-PA
CG11583-PA
CG3434-PA
Smg5-PA
CG6888-PA
Cnb-PB
SP1173-PA
Ccdc85-PA
Dip-B-PA
Doc1-PA
Arpc5-PA
CG11523-PA
CG4751-PA
mael-PC
rho-7-PB
CG31038-PC
CG18428-PA
cdi-PA
rin-PE
Su(var)2-10-PI
PGRP-LE-PB
Skp2-PA
CG11147-PA
Cyp4d1-PA
Taf2-PB
Prp39-PE
puml-PD
sv-PA
tx-PB
lmd-PB
ena-PC
bnb-PA
upSET-PA
Asap-PC
CG11247-PD
CG4678-PL
CG5973-PE
Oatp58Dc-PC
CG9008-PA
CG6329-PB
Nedd4-PH
Mkp3-PB
Rfx-PC
Non1-PB
Neb-cGP-PA
CaBP1-PB
LamC-PA
cu-PE
CG7368-PC
RpS28b-PA
Srrm1-PA
CG8635-PA
kri-PC
Ntf-2-PB
CG14618-PA
CG14230-PA
Ost48-PA
cac-PJ
Acsl-PH
sut1-PA
fs(1)M3-PA
CG18004-PD
CG3655-PC
Roc1a-PA
su(Hw)-PC
Syn2-PE
CG3104-PB
CG14464-PC
scra-PB
CoRest-PG
mi-PA
CG5044-PA
ftz-f1-PD
mri-PA
H2.0-PA
CG12017-PB
Miro-PE
CG31431-PB
hfp-PG
Cog2-PA
RpS3A-PA
Ndae1-PA
CG7461-PC
sol-PF
dos-PA
bru1-PB
msps-PE
RpLP0-PA
Cnx99A-PA
Ubc4-PA
Bsg-PF
bun-PF
PAN3-PA
frc-PA
CG14968-PD
CG7236-PB
Antp-PK
CG2493-PB
Btk29A-PC
mRpS25-PA
CG4293-PB
hpo-PB
CG7497-PC
Myo95E-PG
Ssu72-PA
CG2061-PA
CG6465-PA
Wdr62-PE
g-PD
Pomp-PA
l(3)73Ah-PB
Asap-PD
CG8545-PA
prel-PB
CG11737-PC
shot-PH
Rpn8-PC
Sap47-PL
eya-PB
ProRS-m-PB
Fur1-PJ
EndoA-PC
Bsg-PG
Cnot4-PI
Naus-PB
Utx-PE
Lmpt-PH
CG6175-PD
CG10809-PA
Drep1-PB
Dgk-PH
Pkn-PN
Dh31-PA
CG11537-PA
lap-PF
CG4407-PA
CG1572-PD
vnd-PB
Crag-PD
Paip2-PA
Pdp1-PI
Ada3-PA
lute-PA
Pka-C1-PC
CrebA-PB
Stat92E-PI
CG43347-PD
CG14830-PB
Adgf-D-PA
smid-PH
Akap200-PG
Rel-PA
sgg-PM
Hsc70-3-PD
CG13284-PC
Prp31-PA
Cul2-PA
CG7889-PA
CG2767-PA
shv-PA
Grip84-PD
put-PA
EcR-PD
fzr2-PA
Mapmodulin-PA
CG3104-PC
Gld-PB
Nacalpha-PB
CG17119-PA
hiro-PA
Mical-PF
Rel-PB
CG5191-PF
Duba-PF
Vha100-1-PD
retn-PD
CG7656-PF
Acer-PA
px-PA
shakB-PF
Prps-PG
homer-PE
Psf2-PC
LeuRS-m-PA
ND-19-PA
Csk-PL
Unc-115a-PC
tadr-PC
Zip99C-PJ
colt-PA
CG6701-PB
Cpr56F-PA
NTPase-PA
subdued-PA
CG14229-PA
lab-PA
capu-PJ
CG33969-PC
Sgt-PB
thoc6-PC
CG42342-PM
alpha-Man-Ia-PN
lolal-PH
ics-PB
mei-P26-PD
Uch-L5R-PA
CG17829-PC
CCT3-PC
heph-PT
fzr-PB
CG6665-PC
CG7168-PA
RpLP0-PB
su(f)-PE
Sec22-PB
blot-PC
C3G-PG
GstS1-PA
CG1161-PC
Pep-PD
CG10939-PA
chinmo-PG
CG7611-PJ
Pcyt1-PE
CG4069-PA
DAT-PB
Fmr1-PB
slo-PO
sdt-PO
CG13907-PB
l(2)k09913-PA
Ppn-PG
lqfR-PD
ND-B22-PA
CG10737-PC
sd-PB
CG42724-PE
Nckx30C-PF
mRpL14-PB
larp-PG
CG42674-PB
CycB3-PA
Rme-8-PB
Nup98-96-PD
Vap33-PB
Oatp74D-PA
Idi-PB
CG3036-PA
Nmda1-PA
CG7985-PA
CG31301-PA
CG11790-PA
Desat1-PA
betaTub60D-PB
CG14408-PF
IntS8-PA
rtet-PA
Gmap-PD
CG31650-PF
Phb2-PE
vlc-PI
Naus-PA
eIF3j-PB
CG11409-PC
RhoGEF2-PE
comt-PB
CG4238-PJ
Pal2-PE
AMPKalpha-PA
Sccpdh1-PA
pnr-PB
mRpL14-PA
Lk6-PB
Epg5-PC
CG5704-PB
Patronin-PL
Dp-PB
EMC2B-PB
CG10737-PV
CG10543-PD
sgg-PD
SERCA-PE
dre4-PA
Psi-PC
BI-1-PA
CG2812-PA
Fak-PF
Picot-PC
Pglym87-PA
ClC-a-PA
HIP-R-PB
cher-PH
CG15498-PA
Ppa-PA
Gug-PA
ed-PB
Ubc2-PB
CG2225-PB
ACOX1-PA
Srpk79D-PO
Sik2-PA
Pi3K68D-PE
Apt1-PC
RanGAP-PC
rl-PG
Crk-PG
stc-PA
Rbp-PL
hfw-PA
SCOT-PB
Oga-PA
regucalcin-PD
Sf3b3-PA
pbl-PC
CG10126-PB
msl-2-PB
nuf-PD
Fdx2-PB
dnc-PJ
CG12084-PA
CG5522-PC
CG6144-PB
CG12194-PA
Nap1-PA
BoYb-PA
Tat-PF
PAN3-PF
CG14689-PA
Rpn3-PA
CG15706-PD
trc-PB
CG12895-PB
Rh50-PB
Krn-PA
nemy-PL
pyd3-PA
Ppcs-PA
wrd-PC
CG8112-PB
defl-PA
mRpL28-PA
Sarm-PG
tmod-PP
armi-PC
Syp-PS
CG1271-PB
cher-PM
4E-T-PC
Hr78-PB
CG8939-PA
milt-PF
CG10565-PB
CG12121-PA
CG30427-PD
Rad9-PA
Pcl-PB
Dsk-PA
Art4-PB
Usp1-PD
nesd-PA
nod-PA
Rtnl1-PI
rho-7-PA
cac-PD
onecut-PB
Pfrx-PH
sgg-PR
vap-PB
wal-PB
CG7394-PA
lolal-PB
ro-PB
cindr-PB
loco-PB
slo-PQ
CG14408-PA
Nmnat-PB
Zip99C-PF
CG5131-PA
Mf-PH
Hen1-PA
Mf-PE
axed-PD
Dronc-PA
CG12290-PB
Dbp80-PF
ND-15-PJ
Tomosyn-PJ
PI31-PA
CG10019-PE
SREBP-PB
CG1271-PC
CG17544-PB
sqh-PC
Gmap-PA
Tom20-PB
d4-PB
Hsl-PC
CG17065-PA
l(1)G0289-PB
CG4896-PJ
Eip63E-PC
CG9986-PA
snz-PA
CG30491-PA
CG17754-PF
mspo-PB
CG7084-PF
CG32264-PI
MTF-1-PE
CG9451-PA
qkr58E-3-PB
Calx-PG
FER-PA
CG13160-PB
D2hgdh-PB
TH1-PB
fwe-PB
Actn-PA
wkd-PA
Ask1-PC
Lapsyn-PA
CG32264-PG
Spf45-PC
MCU-PI
nes-PB
CG31715-PA
MED21-PA
CenG1A-PB
ScpX-PA
cwo-PA
CG14683-PA
SPARC-PB
Pitslre-PE
dnc-PP
M6-PG
CG6664-PB
Su(P)-PA
bun-PP
Tsp42Eb-PB
Pur-alpha-PD
Rab32-PB
Sap47-PD
CG1815-PB
Kdm4A-PB
ADD1-PE
Ndfip-PA
hth-PE
CG7974-PA
Antp-PM
Gk1-PB
CG5445-PB
fus-PB
Reg-5-PB
spz-PJ
lbl-PB
hig-PC
Eb1-PF
EloB-PA
Cp190-PB
Gbeta13F-PE
CG11378-PA
Sar1-PC
mnd-PD
14-3-3zeta-PG
GATAe-PC
Syx13-PB
YL-1-PB
Gk2-PA
Sam-S-PA
CkIalpha-PD
Spn77Ba-PC
Ugt36A1-PB
CG30043-PA
Pfdn5-PA
Pvf3-PD
Kank-PJ
JIL-1-PB
Taf6-PB
CG15814-PA
kra-PB
stumps-PB
CG8176-PA
CG4622-PC
LPCAT-PB
CG7546-PB
CG6726-PB
scaf6-PC
Pcyt2-PA
Rab39-PA
CG33090-PD
Rbp-PI
Pect-PB
Gli-PD
Taf4-PD
PhKgamma-PB
orb-PA
phr6-4-PC
Rab5-PG
MED6-PE
CG6283-PA
RpL24-PC
cg-PF
Mpcp1-PB
Mtl-PB
Cdc45-PA
Bin1-PA
Arl8-PA
CG5149-PA
Naa15-16-PA
Yippee-PB
CG31546-PA
CG12877-PC
14-3-3zeta-PA
Cont-PA
SMSr-PA
CG18507-PE
CG7382-PA
Sfmbt-PD
Pvf2-PA
CG10362-PA
shi-PI
neur-PD
Sap47-PG
eIF4B-PF
shot-PI
Eip63E-PH
CG31445-PB
Evi5-PE
mats-PB
CG30496-PA
hrg-PA
OtopLa-PC
Ski6-PA
Crk-PA
Map205-PC
Gyf-PG
CG42342-PT
Pitslre-PA
anne-PC
CCT2-PA
Amy-d-PA
CG34451-PA
fan-PA
CG2225-PE
CG5504-PE
bond-PC
CG1440-PA
Sod3-PA
eIF1A-PB
Rrp6-PB
toy-PD
nemy-PB
CG4968-PA
CG15865-PA
klu-PA
Trim9-PA
Ddc-PC
Art3-PA
Mf-PP
Not1-PH
Cyp4ac1-PA
heph-PW
Taf12-PA
l(2)09851-PA
Kcmf1-PH
CG4619-PB
kra-PA
Hsc70Cb-PC
SkpA-PB
GstS1-PC
CG7857-PA
corn-PC
CG8768-PA
CG5973-PB
Cnx99A-PE
Hsp60A-PA
CG6654-PA
Alg11-PA
scrib-PU
4E-T-PG
l(2)37Cb-PA
Torsin-PA
CG1354-PF
ttk-PC
regucalcin-PA
Iru-PA
TfIIA-S-PA
ckn-PC
Ref2-PB
Drat-PC
REPTOR-PD
ncd-PB
Pp4-19C-PG
mRpL46-PA
SppL-PA
l(2)k01209-PD
CG31999-PC
Alg9-PA
Rpn13-PG
Dys-PG
Nopp140-PA
mr-PA
CG3078-PB
CG5989-PC
dos-PB
Nopp140-PF
Gbeta13F-PH
CG31100-PB
NTPase-PE
Rbsn-5-PA
CG11873-PA
CG3776-PA
Ran-PD
spo-PC
Nmda1-PB
PCB-PI
CG6051-PB
Mnn1-PB
CG30291-PA
Pi3K21B-PB
Smu1-PC
UGP-PD
dar1-PB
CG42268-PL
crp-PB
RhoGAP1A-PE
Rnf146-PB
PGAP2-PA
melt-PD
aralar1-PF
CG8778-PA
CG7985-PB
Actn-PI
moody-PC
oys-PB
sona-PF
gol-PC
Klp59C-PA
CG13204-PB
Tsp97E-PA
CG12926-PA
CG4563-PA
bmm-PA
tok-PC
Cyp4d14-PB
CG2993-PA
CG4593-PA
pan-PH
Nup358-PA
ced-6-PC
dnc-PE
Atg9-PB
Mbs-PF
Usp2-PK
CG10417-PA
Tsp97E-PH
UBL3-PC
CG1662-PB
Mp-PI
toc-PC
CG7720-PF
RhoL-PA
Pfrx-PN
RanBP3-PA
POLDIP2-PB
CG4660-PA
CG1161-PA
twr-PA
up-PM
Grip84-PE
gdl-PA
CG34195-PA
mxt-PB
Pka-R1-PT
GstE11-PB
tral-PH
CG18528-PA
CG2277-PA
CG12729-PA
CG1440-PB
CG8668-PB
CG11710-PC
mub-PI
Pex19-PA
TMEM216-PC
NTPase-PD
pdgy-PD
CG2247-PB
CG4362-PA
mRpS18B-PB
Tsp42Ee-PA
MED16-PA
CG8468-PB
TTLL15-PA
obst-A-PA
woc-PC
CG8475-PA
CG31689-PA
CG13933-PA
Psf3-PB
foxo-PG
Rpn3-PB
Klp67A-PC
CG12773-PA
Patronin-PC
Rab5-PF
brv3-PB
Syp-PR
Cnot4-PA
Stt3B-PA
deltaCOP-PA
Idgf1-PA
Atg2-PB
TRAM-PB
BicD-PD
e(r)-PB
sip1-PB
Ncc69-PA
Vdup1-PD
rept-PA
Pgant35A-PA
CG10062-PD
mor-PB
sina-PA
Acf-PA
Vti1a-PA
ari-1-PF
CG10495-PA
ktub-PC
scny-PI
Myb-PE
CG8311-PA
tws-PG
CRMP-PB
Usp2-PE
Gk2-PF
Caf1-105-PA
Brf-PA
cg-PK
igl-PC
CG2608-PA
Start1-PC
dnc-PN
Alr-PB
CG9399-PA
CG32533-PB
CG6287-PA
MME1-PA
cnc-PB
Syt1-PA
Cpr92F-PA
bun-PG
kat80-PB
PCB-PE
Ubx-PA
CG10082-PB
GstE12-PD
RhoBTB-PC
CG14464-PD
Sin3A-PB
MED14-PC
spri-PF
cg-PA
Su(var)2-10-PJ
CG11164-PA
CG4935-PA
Taf12-PE
Nhe3-PI
AMPdeam-PC
cin-PA
Hsf-PB
sdt-PJ
sra-PA
CG16865-PA
ifc-PA
Gug-PJ
Oatp58Dc-PB
Tmhs-PA
Dsor1-PB
rost-PA
woc-PE
vimar-PC
Gpo1-PA
santa-maria-PA
mRRF1-PA
CG17258-PC
dpr15-PA
Gel-PA
senju-PA
Pabp2-PA
Dhx15-PB
chif-PD
D1-PC
sm-PK
CG8878-PC
Nnp-1-PA
pix-PB
nuf-PF
CG10863-PA
Ufl1-PC
Adgf-A-PA
RpS3A-PF
CG12096-PB
aralar1-PE
Rcd-1r-PA
CG8414-PA
mxt-PE
Sdc-PJ
CG13937-PG
Hr78-PD
Gnpnat-PG
CG12224-PD
Nup35-PA
siz-PC
Syp-PC
Mvd-PA
Nckx30C-PE
RpL10Ab-PA
Vps29-PA
RpL4-PA
Shrm-PF
Galphai-PA
shd-PB
CG5087-PA
alpha-Man-IIa-PA
Alh-PO
retn-PE
Max-PC
CG16985-PA
Cnot4-PK
noc-PA
CG2938-PC
CG10237-PD
CG9449-PF
RhoGEF2-PF
Pisd-PA
chic-PE
toc-PF
d4-PD
shn-PD
Ugt36D1-PE
RhoGEF2-PG
Nap1-PB
gfzf-PE
E(z)-PC
Vps24-PA
slmo-PE
Slimp-PA
nes-PA
CG14721-PB
Pdss2-PA
CG1129-PD
Sam-S-PK
Slip1-PC
aop-PD
Fmr1-PK
ICA69-PA
Pex11ab-PA
Sik3-PE
Tre1-PB
Cog3-PA
Cals-PC
CG1441-PA
salr-PB
Rpn8-PA
CG8026-PC
cher-PK
RhoGEF4-PB
YME1L-PD
hrm-PA
Nrt-PC
mats-PC
CG6707-PC
fry-PG
ocn-PA
TyrRS-PA
CG2016-PD
CG7737-PB
apolpp-PC
CG5961-PA
Ptp4E-PD
l(3)L1231-PC
MCPH1-PD
CG42382-PA
ps-PJ
PGAP5-PC
bru2-PH
Eb1-PA
shi-PB
ben-PA
puml-PC
CG3652-PA
sm-PT
Srrm234-PB
COX4-PD
CG14609-PB
Alg7-PA
Sirt2-PC
Nct-PA
Pex16-PA
Ufl1-PA
CG9467-PB
exu-PA
CG10126-PA
CG8026-PB
up-PJ
CG31869-PC
CG2818-PB
noi-PA
CG8064-PA
Pgant6-PB
Snx1-PA
Pkn-PO
Ndf-PA
Nup44A-PA
Cp110-PB
Rab5-PB
SPoCk-PG
Gdap1-PC
Stat92E-PG
Atet-PD
CG11790-PB
t-PB
CG32982-PH
sigmar-PC
Treh-PA
SERCA-PG
CG11147-PB
Oscillin-PA
ps-PM
flfl-PE
l(3)neo43-PD
Mekk1-PD
UGP-PC
RpL40-PA
PIG-B-PB
Oatp58Dc-PA
CG8485-PA
betaggt-I-PA
CG6695-PA
AMPdeam-PH
tou-PG
CG3168-PC
shot-PQ
fwe-PA
CG5850-PC
Kyat-PB
RluA-2-PC
CG2924-PE
Dys-PC
E(bx)-PA
tapas-PB
CG5214-PA
Kdm4B-PA
NK7.1-PA
PR-Set7-PA
CG11474-PC
CG17233-PC
jdp-PB
CG13937-PI
Akt1-PD
CG11586-PB
wrd-PP
mrva-PB
l(2)37Cc-PB
hpo-PA
CG14182-PD
CG4928-PB
CG1578-PB
hig-PB
CG12096-PA
Swim-PB
Naa60-PC
COX5A-PA
Map205-PA
Sarm-PF
mge-PB
ATPsyngamma-PC
Psi-PE
Irk2-PC
CG9773-PA
CoRest-PE
CG14450-PA
sm-PO
SrpRalpha-PA
tmod-PB
CG7458-PA
Cyp6t1-PA
CG33096-PD
ps-PP
Kcmf1-PE
Nmnat-PA
Sirt4-PB
CG1622-PA
Nmda1-PI
CG8079-PB
CG9449-PK
TM9SF4-PB
CG34451-PC
galectin-PB
Hrb27C-PA
Uev1A-PB
CG42709-PD
Smvt-PA
Galphas-PA
par-1-PA
Oscillin-PG
Prp39-PA
CG12713-PA
Nhe3-PD
CG8671-PF
Usf-PC
MFS16-PD
Unc-115a-PE
vanin-like-PA
Su(var)2-10-PA
CG33080-PB
Nup93-1-PA
su(f)-PG
DppIII-PC
Nlp-PA
spri-PJ
CG4293-PC
scny-PD
CG40228-PD
Rtnl1-PF
CG8289-PB
Spn-PJ
Flacc-PA
Nep1-PA
tim-PO
Marc-PA
CG33129-PA
cnc-PC
l(2)37Cd-PA
Fas3-PB
hd-PB
CG10089-PE
Ssdp-PA
Stim-PG
Cog6-PB
Pex10-PA
CG13917-PA
CG12081-PA
CG7120-PE
MEP-1-PB
melt-PC
fru-PE
CG16959-PA
CG33298-PB
SelT-PC
AnxB11-PC
loqs-PD
CG7120-PG
CG17597-PA
Galphas-PB
CG4884-PA
Hel25E-PB
CG8034-PB
galectin-PA
bru2-PA
ND-19-PC
puml-PG
Abd-B-PI
AMPdeam-PI
Evi5-PA
Mf-PL
aspr-PA
CG11103-PC
UBL3-PB
P5CDh1-PE
Prp3-PA
Tip60-PB
SerRS-PA
l(1)G0196-PG
CG30159-PC
NFAT-PE
Art4-PA
CG8379-PB
mRpL44-PA
Atg17-PC
Pop2-PA
Rab6-PB
Idgf3-PA
CG2926-PB
RpL10-PE
CG4291-PA
Cp110-PC
Keap1-PB
Prip-PC
Taf8-PA
mRpL48-PB
Bsg25D-PE
E2f2-PB
CG13024-PB
Sobp-PA
ADD1-PA
Pbp49-PA
Vha100-1-PA
Unc-115a-PB
MTF-1-PF
sm-PG
CG17233-PH
CG7332-PA
Ada3-PC
NFAT-PB
GstE12-PC
ifc-PB
AMPKalpha-PC
CG12547-PB
vnd-PA
Rtca-PA
Mvd-PB
neur-PE
c11.1-PA
Smyd5-PA
Nc73EF-PJ
eRF1-PH
CG1358-PB
CG4239-PB
Pka-R1-PAA
pasi1-PA
CG10638-PD
CG11737-PA
Sps1-PB
Unc-115a-PF
smp-30-PC
MFS16-PC
PDCD-5-PA
CG12547-PA
CG8112-PD
raw-PC
RhoGAPp190-PD
shot-PY
mRpL10-PA
Gale-PA
CG7900-PB
nebu-PC
Tsp42Ea-PB
antdh-PA
Lkb1-PE
CG7632-PB
CG11905-PE
Traf-like-PA
CG13784-PD
Set1-PE
CG9727-PC
Su(H)-PC
nahoda-PC
Uch-PC
Cyt-c1-PB
imd-PA
heph-PN
arr-PA
fbl-PC
CG15208-PA
CG5191-PB
Nckx30C-PB
Syp-PO
OtopLa-PA
faf-PD
CG14866-PB
mal-PB
GlyRS-PA
nrv2-PA
TBCC-PB
CG2926-PA
Cp190-PA
RpL22-PA
Sulf1-PB
Alg1-PA
syd-PG
Nipped-B-PE
PCB-PG
Pdp1-PB
Dap160-PH
Cdk1-PA
Pgam5-PA
mRpL21-PB
CG3708-PB
CG10395-PE
CG7218-PA
Kdm5-PB
bnl-PD
Fer2LCH-PD
CG15814-PB
CG4928-PC
Sap130-PF
Npc2h-PC
Rbp-PJ
Gclc-PB
peb-PA
Mp-PF
pnt-PE
Pink1-PB
CG32425-PC
CG8080-PA
Spn-PC
Nup62-PB
mEFTs-PA
RpS30-PB
Spn-PF
fs(2)ltoPP43-PA
CG7860-PB
Sp7-PA
Sar1-PD
Kah-PA
Bsg25D-PC
Pgm2b-PA
Pka-C3-PA
ced-6-PB
Nadsyn-PB
rswl-PA
ATPsynG-PB
CG2656-PA
Med-PA
Cul1-PC
cnn-PK
CG12746-PD
mab-21-PA
SkpA-PI
ND-15-PI
CG3358-PG
CG1677-PB
CG17754-PA
mib2-PA
eIF5-PC
row-PA
CAH3-PE
CG43386-PB
CG6610-PB
ara-PB
Sarm-PL
cert-PB
dgrn-PB
CG10479-PA
CG32512-PA
Hs6st-PB
Pka-C1-PB
fru-PC
pita-PB
SPoCk-PH
CG15739-PA
CG8207-PA
CG7506-PA
Vrp1-PH
CG8507-PA
CG10904-PB
sax-PC
Hexo2-PA
Ccdc58-PC
CG5662-PB
tor-PD
CG9410-PB
tws-PC
casp-PB
pst-PF
Mppe-PE
CG1578-PC
14-3-3zeta-PH
CG40045-PA
Gint3-PB
Sil1-PA
milt-PC
Sec61alpha-PB
Ptp4E-PB
CG5021-PA
Aps-PA
nrv2-PG
Cnot4-PG
Mef2-PG
Tps1-PA
CG11790-PC
asf1-PB
CG4678-PG
Mppe-PA
Zyx-PG
MCU-PD
CG13390-PA
CG10343-PA
SCCRO-PD
Lmpt-PF
Ufd4-PA
nmo-PI
CG12288-PA
EndoB-PA
CG10283-PD
Fak-PG
CG34132-PA
CkIIbeta-PI
Start1-PB
CG5116-PA
Atac1-PA
AspRS-PC
RhoGAP1A-PA
CG8199-PA
Acsl-PB
CG32487-PA
CG6296-PA
MRP-PL
hfp-PH
wech-PB
eIF4EHP-PC
CG33096-PF
CG31643-PB
CG13743-PB
Cyp311a1-PB
twi-PA
Galphao-PH
CG3726-PB
ctrip-PH
mthl5-PA
bin-PA
Fur1-PA
Hyccin-PB
CG17486-PB
Antp-PO
fs(1)h-PH
CG10467-PA
Dok-PA
mael-PA
Pp4-19C-PI
Trxr-2-PA
ena-PF
alph-PB
erm-PA
pnt-PC
Yp2-PA
CG5961-PC
Arl8-PC
CG3123-PA
bond-PB
rush-PA
Nep1-PC
Nfs1-PA
gro-PH
siz-PD
CG4914-PA
SoxN-PB
CG8336-PB
RpL6-PB
CG8671-PD
RpS8-PC
Galphao-PG
CG10621-PC
cib-PA
ci-PA
CG9166-PB
Lon-PA
Ncc69-PE
CG5021-PD
Tgt-PA
Pfrx-PB
gukh-PC
ATPsynC-PG
Rbp1-like-PB
Fgop2-PA
RpL27-PA
RhoGAPp190-PF
RpL40-PB
Nufip-PA
PAPLA1-PB
Hrd3-PA
spri-PA
CG17272-PA
Tsp97E-PD
mRpL43-PA
CG6550-PA
Mnt-PG
CG11771-PA
GCS1-PB
drongo-PH
msk-PA
ND-15-PG
dpr11-PB
Scr-PF
CG2016-PE
CG14326-PA
slo-PM
CG4078-PA
bel-PB
Rala-PA
Lrch-PC
CG4238-PF
CG16979-PA
sd-PG
CG7630-PA
ttk-PF
CG7546-PE
Not1-PG
Pli-PA
CG10565-PA
vri-PF
Non3-PA
CG8001-PA
CHOp24-PA
ND-15-PK
CG4957-PA
insc-PA
Syp-PE
CG12171-PA
Idh3b-PB
TfIIA-L-PC
CG8298-PC
Dys-PE
Ptp4E-PA
RanBPM-PC
CG1622-PB
Atf3-PA
SLC5A11-PA
Fas3-PE
sav-PA
RpL37b-PA
cmb-PC
CG9213-PB
CG3631-PE
CG10737-PX
tx-PA
hrg-PD
MRP-PI
Dd-PC
pod1-PF
sdt-PM
Kank-PG
Mms19-PB
Cdk7-PA
CG1233-PA
sdt-PF
CG9231-PA
Hcs-PA
CG13887-PE
Agpat3-PB
Ddc-PB
Sec13-PA
CG4702-PD
Ufd1-like-PA
mRpL42-PA
Lkb1-PH
GlyP-PA
Cog4-PA
CG7376-PA
CG10737-PR
CG1998-PB
Nc73EF-PB
fdl-PG
CG3756-PA
slbo-PB
pasha-PA
NC2alpha-PA
ICA69-PB
PAN3-PM
mask-PF
CG5116-PB
Csk-PK
CG42671-PC
sky-PB
Rbp6-PF
CG10927-PA
Picot-PA
RpS15Aa-PC
Hexo1-PD
CG15011-PA
CG8569-PA
mtSSB-PA
Mef2-PD
wrd-PQ
tral-PE
CG12004-PA
gdl-PC
lin-28-PA
morgue-PA
CG6726-PA
Syp-PH
CG7530-PA
Klp3A-PA
CG15561-PA
gro-PI
Neb-cGP-PB
eIF4A-PA
CG1622-PC
ena-PB
CHES-1-like-PD
CG9582-PB
CG42671-PG
eIF5-PB
Patronin-PE
cnc-PF
scrib-PI
ATPsyndelta-PC
Mf-PC
Hou-PA
PIP5K59B-PJ
RhoGAP19D-PB
Nipped-B-PH
dnc-PQ
pbl-PA
Sap130-PC
mtDNA-helicase-PA
CG14414-PE
BHD-PA
aralar1-PA
Cals-PD
dj-1beta-PB
DCP2-PD
Prps-PC
Atg7-PB
CoRest-PI
Dp1-PG
CG8202-PA
NK7.1-PD
CG30394-PB
CG13016-PA
brat-PA
Ubqn-PB
Fur1-PH
crn-PA
ps-PI
sm-PI
Taldo-PA
Mhcl-PC
Rcd1-PE
CG15676-PB
fkh-PA
kcc-PB
Eglp1-PA
Rbcn-3B-PB
CG5180-PC
CG31871-PA
abd-A-PA
Dyrk2-PE
CG5850-PE
shot-PK
CG5027-PA
Rpn8-PB
Tom70-PA
tapas-PA
sav-PB
CkIalpha-PG
pns-PB
Pp2B-14D-PC
CG8195-PA
Rpb3-PA
CG8180-PA
Cyp4p2-PA
BtbVII-PA
CkIIbeta-PB
e(r)-PD
Lmpt-PI
Arpc1-PA
PhKgamma-PE
p38b-PA
CG4324-PA
Lmpt-PD
vlc-PB
Syp-PT
Kank-PD
Myb-PA
syd-PC
Hmt-1-PA
RhoGAPp190-PA
CG15160-PA
ine-PF
CG8230-PA
ck-PD
vari-PB
RnrS-PA
pcs-PB
Eaf-PD
Amph-PC
t-PA
l(2)k09913-PB
Sf3a2-PA
Treh-PG
eIF3c-PB
CG6123-PB
CG33969-PA
CG13160-PA
Nup98-96-PA
faf-PG
Chd64-PB
Not10-PB
mRpL55-PA
CG31689-PC
Dysb-PA
Pvf1-PA
Scr-PA
CG33056-PC
alpha-Man-Ia-PI
CG31523-PE
D2hgdh-PC
spz-PC
Akap200-PA
Got2-PB
CG13917-PB
CG1239-PA
CG3829-PB
CG11892-PB
aralar1-PC
cert-PA
ATP8A-PR
Cln3-PB
Dhpr-PC
lolal-PC
CG17002-PB
CG4962-PA
DAAM-PE
CG4896-PI
g-PF
ey-PC
ogre-PE
CG7414-PD
spi-PE
CG5347-PA
Mf-PG
CG17760-PB
Art3-PB
Arpc1-PB
CG3091-PC
TORIP-PB
Pex3-PA
CG17233-PA
GalT1-PB
Gclm-PB
Ino80-PA
APC7-PA
CG13676-PB
kri-PB
tou-PB
RluA-2-PE
heph-PO
Amy-p-PA
Bka-PA
CG6013-PA
14-3-3zeta-PJ
vtd-PB
CG6175-PB
CG3760-PB
eIF6-PA
Rpn6-PA
gfzf-PB
HtrA2-PA
WASp-PB
CG3793-PB
Vha100-1-PG
Pka-R1-PO
chn-PA
Nacalpha-PA
Mtmr6-PB
Nc73EF-PI
hfp-PB
CG1998-PA
ben-PB
kmr-PJ
bif-PC
bib-PB
CG5973-PF
CG14881-PA
ste14-PA
Fmr1-PG
Rnf146-PC
Ns2-PA
Ifrd1-PA
CG8379-PA
CG17754-PC
snu-PF
ATP8A-PG
AP-1sigma-PB
Eip63E-PJ
Pdhb-PC
CG14483-PB
Sox21b-PB
CG11674-PA
MTPAP-PC
c11.1-PB
CG6218-PB
ND-42-PB
Galphao-PI
Galphaq-PA
CG13365-PA
ArfGAP3-PE
SkpA-PF
Patsas-PC
CG7484-PB
nuf-PA
cnn-PH
mei-P26-PB
Ldh-PC
CG3038-PA
mbf1-PA
CG12134-PD
Daxx-PA
CG5819-PB
CG13850-PB
CG1246-PB
shd-PC
RpL5-PG
loqs-PE
Stat92E-PC
PIP5K59B-PH
vsg-PE
CG1575-PB
Gnpnat-PB
Idh-PK
MED10-PB
Wee1-PB
twi-PC
Dcp-1-PA
ATP8A-PO
Syx6-PD
nst-PA
Duba-PD
CG15160-PC
Nelf-E-PA
CG10365-PD
sNPF-R-PA
RpL27-PB
Spn88Ea-PA
Vrp1-PF
RhoGAP92B-PE
kmr-PI
CG10543-PF
Men-b-PA
HHEX-PA
Sms-PD
CG2162-PF
baz-PA
Cdc42-PA
CG31221-PB
Mnt-PJ
corto-PB
RpII140-PB
CG9346-PA
CG7556-PA
RluA-2-PA
Roc1a-PD
CG5504-PC
Tm1-PH
CG9804-PA
CG8051-PB
CG13384-PE
CG11456-PC
CG32444-PA
CG7530-PD
fra-PC
CG17221-PC
CG11659-PA
CG13607-PA
agt-PB
RpS6-PA
CG32264-PK
Rab32-PI
CG30284-PA
Rpt6-PA
CG1440-PD
Droj2-PA
Debcl-PA
Ptp4E-PG
Cln3-PA
Sgt-PA
AspRS-m-PB
cu-PG
aop-PA
Tapdelta-PB
CG17124-PB
por-PB
Pp2C1-PA
DnaJ-H-PC
toc-PA
CG8036-PD
dnc-PI
ase-PA
CG17258-PB
CG42674-PD
CG42709-PA
CG4678-PJ
CG32276-PA
MCU-PH
CG7872-PA
Cbl-PA
Patronin-PN
Pink1-PE
Bsg-PJ
yem-PB
Mob4-PA
Cerk-PB
CG10089-PA
CG8785-PA
Paf-AHalpha-PA
sgg-PA
CG5886-PA
TTLL5-PB
up-PS
krz-PA
CG12017-PD
Sry-alpha-PB
Vps25-PA
Pnn-PA
CG3164-PC
Pfrx-PL
Orct-PB
CG18809-PA
CG10588-PB
cu-PD
C3G-PF
CG1246-PC
mys-PB
CG33253-PA
CG5504-PD
toc-PH
Hcs-PB
Rfx-PF
Cul2-PB
SAK-PA
Kdm5-PC
Rrp1-PA
Gbs-76A-PD
SmD3-PA
Abcd3-PB
CG14234-PB
raw-PA
CG2854-PA
CG12206-PA
Prps-PB
smg-PB
CG10307-PB
abd-A-PD
CG10053-PA
Tfb1-PA
slo-PH
Mcm2-PA
Bdp1-PA
Cmtr1-PB
BOD1-PE
CG1434-PB
CG18004-PA
AnxB11-PB
Syx1A-PC
Tom40-PB
sgg-PI
SERCA-PC
CG4374-PC
CG13585-PC
Rcc1-PA
CG14207-PD
Klc-PB
nahoda-PB
Orc2-PA
homer-PA
Myo61F-PB
SCCRO-PC
Rpb5-PA
Hex-A-PB
Tsp29Fa-PA
Kap-alpha1-PA
snu-PD
Ssu72-PB
Syx13-PA
Traf-like-PE
Pka-C1-PD
CG11417-PA
CG2310-PB
orb-PE
Pcyt1-PA
CG11378-PC
Fis1-PC
Nmnat-PC
Ip259-PA
Rbp-PK
CG12769-PB
Serinc-PE
CG9849-PB
mdy-PE
ush-PD
SP1029-PA
loco-PD
RanBP3-PB
Ptr-PD
CG1354-PB
Sb-PB
EMC4-PA
Dph1-PC
zda-PD
CG3815-PA
CG14722-PA
Mical-PI
CG9536-PA
SKIP-PJ
Rrp6-PC
CG9911-PC
Septin1-PA
Spn27A-PB
Lsm12a-PA
Kdm5-PF
bnl-PC
Mcm5-PA
CG3618-PA
sano-PB
bmm-PB
CG4080-PA
Prat-PA
CG1927-PA
retn-PB
CG6420-PA
CG31249-PA
CG1463-PA
Gk2-PD
Raf-PE
Chro-PC
RpS25-PB
CG5380-PB
Fancl-PB
CG5380-PA
CG8079-PD
CG5916-PB
ClC-a-PD
gce-PG
His2Av-PB
Bacc-PD
CG7333-PB
CG7483-PA
Dbp73D-PA
CG4911-PA
Ostgamma-PA
CG42268-PO
B52-PM
eIF4E1-PE
Serinc-PA
Vajk2-PA
croc-PA
Sdc-PH
Ude-PC
CG12581-PA
PAN3-PK
CG4594-PB
Sdc-PA
shot-PA
Ddx1-PA
Acer-PB
Rnf146-PG
CG42671-PJ
Xpc-PA
Pgd-PB
Taf10b-PA
Ech1-PA
Hel25E-PD
prtp-PB
noc-PB
Cip4-PD
cpa-PA
Tm1-PG
CG6903-PB
Mf-PO
CG10623-PC
sxc-PC
CG3702-PA
Ugt36E1-PC
Dgk-PE
shot-PG
SdhB-PA
Pgk-PC
HDAC1-PA
vnc-PD
dnk-PA
CG32576-PB
wda-PA
YL-1-PA
Diap1-PE
MAPk-Ak2-PD
out-PB
CG13784-PF
CG4853-PB
alien-PD
Rfx-PH
CkIalpha-PE
ctrip-PK
Syx1A-PA
MCPH1-PB
awd-PD
bnb-PD
CG1582-PA
Alh-PF
Arf79F-PE
Mvl-PG
CG3164-PB
snu-PG
CG14830-PA
scrib-PS
CG5493-PB
CG11438-PB
GstD7-PA
chn-PD
Exn-PB
Pka-R1-PAC
Gmap-PB
Mitofilin-PD
Fkbp14-PE
pont-PA
Cdc23-PA
Vha100-2-PA
bab2-PB
PpD3-PA
tws-PI
Dredd-PE
eIF1A-PC
RpL17-PD
tral-PF
CG7882-PA
caup-PA
Osi15-PA
CG3168-PF
asrij-PA
jdp-PA
Tm1-PP
ci-PC
mTTF-PA
kst-PH
CG5445-PG
CG6675-PC
CG8243-PA
Fkbp14-PD
capu-PD
CG10948-PC
CG3328-PA
vvl-PF
Mmp1-PG
CG12659-PC
Xbp1-PE
qua-PB
snsl-PA
Nup107-PA
Bgb-PA
CG3328-PD
brv2-PB
Btk29A-PB
Rho1-PF
trx-PA
RanBPM-PD
jing-PD
tmod-PO
Vdup1-PE
Eno-PE
CG11380-PA
wrd-PO
up-PL
Rnp4F-PD
CG12991-PB
CG11873-PB
CG1827-PD
Uba1-PC
CG17883-PB
MED20-PB
XRCC1-PA
CG2016-PB
wrd-PI
Indy-PA
CG7378-PB
CkIIbeta-PC
fz2-PB
Hexim-PA
Oscillin-PE
Wdr24-PB
Hrb98DE-PD
CG6967-PC
MEP-1-PF
Gnf1-PB
RpS8-PF
Cyp4ae1-PA
DhpD-PA
CG31886-PA
p130CAS-PF
CG15814-PC
Tsp96F-PB
wapl-PA
CG10175-PA
sd-PL
Klp10A-PE
glo-PC
MED19-PA
CG17999-PA
CG1371-PA
Vdup1-PA
vnc-PC
Vta1-PA
Mpcp1-PA
dmpd-PA
Mhcl-PI
Kyat-PC
wrd-PL
Got1-PB
Hrb27C-PD
achi-PC
HDAC6-PA
RpS29-PB
CG8485-PB
Mettl4-PC
Pdp1-PM
Pdp1-PP
ND-20-PB
eIF3j-PA
CG2955-PA
snu-PB
lbl-PA
CG9663-PA
CoRest-PA
CG11537-PF
CycD-PD
Osi12-PA
Vps28-PB
CG7236-PC
CG17230-PA
Dbct-PA
rost-PC
kay-PF
CG11905-PL
Naa20A-PB
CG2691-PB
eIF4H2-PA
Idgf2-PA
fw-PA
mkg-p-PB
CG5554-PB
Arl2-PA
RpL9-PC
dve-PA
Gel-PL
dnc-PA
Bub1-PB
CG42342-PS
AdipoR-PC
woc-PA
Alr-PA
CG5510-PA
CG2225-PA
CG10333-PA
Acbp1-PA
sol-PB
slv-PC
CG13384-PH
Pkn-PD
Wdr82-PA
fkh-PD
l(2)gd1-PA
Fatp3-PA
rogdi-PB
heph-PD
NSD-PA
CG8132-PA
FER-PG
grh-PI
CG10512-PD
Pex5-PB
Prosbeta2R1-PA
CG8745-PA
velo-PB
scf-PB
Gbeta13F-PA
Orc4-PA
mRpL30-PA
Actn-PG
CG2201-PC
Rb97D-PE
CG13229-PA
Fmr1-PA
cmb-PA
pdgy-PC
dsx-PA
Patronin-PA
CG15651-PA
ncd-PA
5-HT7-PB
Uba5-PA
Ssdp-PD
Cht2-PA
Myb-PD
bic-PA
Synd-PC
CG8034-PA
Cpr72Ec-PA
Ntf-2-PE
Fsn-PB
Nup133-PA
cg-PL
mdy-PA
ey-PA
tws-PD
mib2-PC
CG10737-PO
CG5973-PG
Calx-PI
TfIIS-PB
CG17109-PB
EndoB-PD
TfIIS-PA
Madm-PB
Ance-5-PA
spir-PD
CG31522-PG
Elp1-PB
abd-A-PB
Ref2-PA
CG41099-PC
Rgl-PD
CG7744-PA
Nf-YA-PA
sol-PE
Su(var)2-10-PF
Wee1-PA
RluA-1-PD
CG5555-PB
PNPase-PD
Cpr-PB
sky-PA
ps-PT
CG6569-PB
CG31810-PA
SCOT-PA
Tailor-PA
CG15916-PA
pnt-PB
CG2258-PD
Pitslre-PG
Ubx-PC
Tctp-PA
Srrm234-PC
CG6610-PA
CG14234-PA
Hsc70Cb-PI
Cnot4-PJ
numb-PD
Unc-115a-PH
Kdm4B-PB
syd-PI
Pex14-PA
me31B-PA
CG14408-PE
eIF4B-PB
GAA1-PA
RpS28b-PB
dbe-PA
B4-PA
fmt-PB
Dg-PB
Prp38-PA
CG14971-PA
RpS8-PE
scu-PB
Wdfy2-PA
Dhx15-PA
SdhBL-PC
mrn-PA
CG32396-PA
CG7376-PB
CG3603-PA
Hr3-PH
RpL35-PB
Alh-PJ
BOD1-PC
CG7747-PA
CG2070-PA
Nurf-38-PA
P5cr-2-PD
Rs1-PA
fru-PG
spir-PH
Ide-PB
Doc2-PA
CG13313-PA
Ptpmeg2-PC
par-1-PH
Kaz-PA
betaTub85D-PA
RecQ4-PA
CG16959-PC
Su(var)2-10-PL
RhoGAP71E-PC
CG8974-PD
CG1116-PD
Tomosyn-PC
ClC-a-PG
CG8963-PB
spo-PA
CG17110-PC
shot-PAB
CG30015-PA
5-HT2A-PB
Rtnl1-PG
EMC2B-PA
CG6153-PA
Sin3A-PJ
CG3078-PC
bun-PC
Galt-PA
RNaseX25-PA
onecut-PA
Rbm13-PB
Sox21b-PA
CG4239-PA
par-1-PR
CG11437-PA
CG7970-PB
Hacd1-PA
CG6051-PD
Bacc-PA
ITP-PD
nrv1-PA
Sulf1-PC
Bsg25D-PF
CG4324-PC
Gel-PJ
CG17065-PB
Pis-PB
Wdr62-PG
dati-PC
vir-1-PH
sd-PD
Tace-PA
Ahcy-PC
CG2061-PD
Pdp-PB
ERR-PA
BNIP3-PD
qua-PA
DnaJ-H-PA
Naa80-PA
Sam-S-PJ
mub-PM
SF1-PC
Tm1-PF
CCT1-PA
Sar1-PA
shi-PF
CG43347-PC
SKIP-PE
CG11905-PI
Rheb-PB
qsm-PB
Vap33-PA
mRpL41-PA
cic-PB
Kat60-PA
CycT-PA
hfp-PC
CG2765-PC
Su(z)12-PB
fry-PE
fbl-PE
Fur1-PD
sax-PA
shn-PB
CG8080-PE
Hsc70Cb-PF
CG33080-PC
CG9330-PA
smg-PD
Ent1-PA
rngo-PA
CG3706-PA
CG10947-PD
up-PD
dpa-PA
fw-PB
Galk-PB
Nxt1-PA
mkg-p-PD
CG14480-PA
kar-PB
FBXO11-PA
Tbc1d15-17-PC
g-PB
qm-PB
tna-PE
chn-PF
cnn-PI
CG31635-PC
ND-19-PD
CG1532-PB
Abd-B-PF
His2Av-PA
Hydr2-PC
Indy-PD
Rab10-PA
Zyx-PL
CG4678-PE
E(bx)-PI
CG17233-PI
rt-PA
Prosbeta5-PA
PIG-F-PA
CG31886-PB
Mccc1-PB
CG1532-PA
veli-PC
CG7222-PA
CG4839-PB
tko-PC
temp-PB
jing-PH
DNaseII-PA
TM9SF2-PA
CG14621-PA
ClpP-PA
Cnot4-PE
Med-PB
Dip-B-PB
Psi-PB
CG6236-PB
Ntan1-PA
CG11837-PA
MCU-PC
CG8067-PB
CG17683-PE
CG10527-PA
CG5618-PA
rau-PA
CG1983-PB
egl-PB
CG6479-PA
CG7675-PE
Gmd-PA
Blos4-PB
Pkn-PQ
Pfas-PB
CG6675-PB
rin-PF
eIF4A-PF
CG13698-PC
fus-PD
CG10086-PA
CTCF-PA
PNPase-PB
Usp5-PB
eIF3i-PA
MED6-PD
zda-PA
Irbp-PA
Vrp1-PJ
pins-PA
CG40006-PA
fd96Ca-PA
bgm-PA
ATPsynO-PA
CG2765-PD
Hn-PB
CG10194-PA
Grip84-PA
MTA1-like-PC
Ankle2-PG
por-PC
prel-PC
Dll-PA
wech-PE
CG8665-PA
CG3253-PA
CG2225-PF
cac-PN
CG3078-PD
CG7694-PA
mask-PD
CG31549-PB
Ccz1-PB
CG4907-PA
btz-PA
ZnT63C-PB
MESR4-PC
RpA-70-PA
Tm1-PM
CG7766-PG
Rab5-PC
twin-PB
CG12123-PA
CG7945-PB
CG10465-PA
GC1-PB
Tango2-PD
ste14-PB
PRL-1-PD
Vlet-PA
CG31248-PA
verm-PI
spartin-PA
tamo-PB
fru-PN
pho-PB
CG31365-PA
S-PB
Abd-B-PA
Traf-like-PF
sm-PA
CG5846-PA
Brms1-PA
flfl-PB
miple2-PF
alph-PF
Hel89B-PB
m-cup-PA
RhoGAP71E-PF
dock-PC
CG40228-PF
Fmo-1-PA
NFAT-PC
Mob2-PB
Vrp1-PC
Hel25E-PC
RpS24-PA
sip3-PB
lab-PB
Hmgs-PC
Cp110-PE
trc-PA
Cds-PA
l(1)G0196-PI
fs(1)h-PD
nuf-PE
Fas3-PA
GMF-PA
ine-PB
CG6041-PA
cu-PH
JMJD7-PA
ogre-PB
ATPsynC-PC
CG1103-PA
G9a-PB
CG7546-PH
CG13397-PA
SERCA-PI
Patj-PB
Vps24-PB
CG10019-PD
Hnf4-PE
tou-PE
Jarid2-PD
CG1307-PE
Cip4-PG
G9a-PA
Sec63-PA
Srrm234-PH
Vha55-PC
bru1-PK
CG3078-PA
nmo-PA
up-PP
Idh3b-PA
Treh-PE
Oatp74D-PD
CG8671-PG
ple-PB
mys-PC
Akap200-PD
CG11247-PA
Usp2-PA
Fur1-PG
CG15873-PA
Hsp60C-PA
CG5455-PA
klu-PB
Atg13-PA
FucTB-PA
r-PA
Tl-PC
AdipoR-PE
CG1572-PA
HGTX-PA
Gabat-PA
Rab14-PA
PCB-PA
pigs-PA
CG13907-PA
Akr1B-PA
cac-PO
Mtpalpha-PB
CG10809-PB
Lmpt-PE
ThrRS-PC
Gdap2-PE
ATPsyndelta-PB
serp-PC
CG14022-PB
Nup214-PA
CG13284-PA
CG30105-PA
Taf4-PE
Reg-2-PA
Eno-PF
CG13933-PB
Stlk-PC
ATP8A-PH
HDAC6-PE
Dp1-PF
Spt-I-PA
CG30015-PC
mesh-PA
Ugt36D1-PA
shtd-PA
alpha-Man-Ia-PJ
shi-PN
Rab18-PA
CG5087-PB
hfp-PJ
ClpX-PA
ArfGAP1-PB
RpS5a-PD
Arp1-PA
La-PA
CG12991-PF
C3G-PD
Ankle2-PF
MetRS-m-PB
Myc-PB
CG17612-PA
dsx-PC
CG5446-PB
bbx-PB
CG1103-PB
tral-PC
tim-PS
CG11852-PA
CG3662-PD
endos-PA
PVRAP-PA
lace-PA
Eb1-PG
CG17109-PA
gro-PA
Lrch-PA
Sk1-PB
metro-PA
Ubc2-PC
vari-PD
Tom70-PC
Mat89Ba-PA
CAHbeta-PA
Snx6-PA
RpL7A-PE
Nacalpha-PD
CG15439-PA
cher-PP
JIL-1-PA
ps-PK
cora-PC
stumps-PE
ThrRS-PB
qkr58E-1-PA
mRF1-PA
Spt3-PA
kcc-PA
UQCR-C2-PB
Eip63E-PD
Unc-115b-PE
CG10365-PB
thoc7-PA
CG6184-PE
Vps28-PA
CG32147-PA
CG6790-PA
P5cr-PA
Rab6-PA
CG14731-PA
MBD-like-PB
Hexo1-PA
Abd-B-PH
Usp2-PF
CG8223-PB
alph-PC
CG3655-PB
CG31038-PH
CG42709-PC
Hn-PC
PEK-PA
CG15445-PA
vap-PC
Sam-S-PH
Baldspot-PA
CG7950-PA
Drat-PB
cbt-PC
RpL5-PH
CG3795-PB
CG16721-PB
kra-PD
Dys-PK
CG17167-PD
Sdc-PD
Rbp6-PG
RasGAP1-PB
mura-PB
CG9917-PB
mRpS18A-PA
MED22-PA
PIP5K59B-PI
egr-PA
CG30197-PA
CG18746-PA
Cpr65Eb-PA
CG9586-PB
CG1789-PA
sqa-PD
CG7378-PA
Arf51F-PA
ogre-PC
Dys-PB
CG10588-PA
MCTS1-PA
CG3699-PA
Tbce-PB
CG18809-PC
sano-PF
vap-PD
CG6231-PB
CG30427-PB
emp-PE
CG3091-PA
CG3999-PB
Pal2-PD
FucTA-PB
M6-PF
grh-PK
faf-PE
cad-PA
Sarm-PD
Antp-PD
CG33332-PA
Inx2-PB
ps-PD
l(2)34Fc-PA
Idgf4-PA
CG9436-PA
wrd-PK
Gpo1-PC
CG4622-PA
Rcd6-PB
CG5742-PA
Cen-PB
vri-PA
Zip99C-PE
mRpL24-PA
CG8963-PE
tna-PB
CG43386-PD
CG10428-PA
CG40191-PA
Eglp2-PA
Sarm-PI
pigs-PB
CG40191-PE
CanB2-PB
Dip-B-PD
CG31075-PB
CG5946-PE
CG13366-PD
Tes-PA
CG3632-PG
CG3544-PA
CG17765-PA
Inx2-PD
cg-PB
or-PA
eIF2Bdelta-PC
CG17493-PD
Arf51F-PB
cnc-PN
Hr3-PD
lute-PB
alpha-PheRS-PA
CG2663-PC
Tomosyn-PF
Acn-PB
CG9849-PA
Jheh1-PA
Idh3a-PC
sky-PC
arm-PB
melt-PB
tmod-PG
CG8180-PB
CG3397-PA
Rb97D-PC
Galphao-PE
Mmp1-PL
CG7627-PB
CG14629-PA
CG15739-PB
Rab30-PB
Gk2-PC
fws-PH
Calx-PE
CG17168-PA
Vinc-PB
ZnT41F-PB
cic-PH
Hcs-PD
Pur-alpha-PE
CG31075-PA
Trm7-32-PA
Sap47-PC
Ncc69-PF
CG3036-PB
htl-PA
CG30491-PB
slo-PW
Hsc70Cb-PB
CG12075-PC
CYLD-PE
side-VI-PC
CG8336-PC
ko-PB
APC4-PA
Pfrx-PI
SKIP-PI
REPTOR-PG
sub-PA
Fur1-PB
Akap200-PC
emp-PA
ND-15-PA
gol-PB
Mob3-PA
Spn77Ba-PA
spas-PB
Syn2-PB
TfIIFalpha-PA
CG10737-PT
oys-PE
RpL21-PC
CG7369-PA
pns-PA
Tsp26A-PD
Agpat4-PB
CG13618-PA
MRP-PG
dpr17-PE
orb-PB
Csk-PI
Atf3-PC
CG4702-PB
nkd-PB
Stam-PA
gem-PC
CG11409-PB
dan-PB
mEFTu1-PB
CG4887-PB
C3G-PL
sip1-PA
CG31523-PC
fab1-PB
bin3-PC
Sply-PB
mdy-PC
Galphaq-PK
mael-PD
kat80-PC
CG1815-PC
Pgant7-PA
CG32694-PH
CG8736-PB
Atpalpha-PH
shg-PA
Tm1-PI
omd-PC
Epp-PC
CG5196-PA
Eip75B-PB
PRL-1-PC
CG5270-PB
CG2100-PA
RpL9-PA
CG8635-PB
heph-PL
gb-PA
Pex1-PA
dnc-PS
eIF4G1-PA
CG11035-PB
fmt-PA
p47-PA
Klp3A-PB
CG42233-PB
PGRP-LE-PA
Plzf-PB
vri-PE
Tsp29Fa-PB
l(2)k09913-PI
Srrm234-PG
CG13384-PJ
CG11811-PA
CG33056-PB
Actn-PF
Ntan1-PB
Mkrn1-PC
PolI-PB
CG11007-PB
fz2-PF
Prosbeta7-PB
ktub-PB
cindr-PI
CG10383-PA
CG11396-PA
CG42671-PE
CG1812-PA
orb-PF
Egm-PA
anne-PF
Tsp74F-PA
DOR-PB
mEFG1-PA
Atg3-PA
foxo-PH
Proc-R-PB
Clamp-PB
CG10638-PA
Arl4-PC
Dr-PA
GstE1-PA
CG5180-PB
CG30010-PD
orb-PG
Myo61F-PA
CG17233-PE
Mtch-PF
srp-PB
vvl-PD
eIF4E1-PA
CG7611-PC
cv-PA
Arpc5-PB
Actn-PJ
dock-PD
CG9588-PA
CG2991-PB
Pdk1-PC
prtp-PD
Vsp37A-PA
Mob2-PD
vsg-PC
por-PA
Dyrk2-PA
KrT95D-PB
mus81-PA
Usp1-PE
CG11475-PA
Clc-PA
CG7611-PB
eIF3h-PB
px-PG
Hydr2-PB
Rcd1-PA
Alh-PD
Mps1-PA
CG14483-PC
CG2841-PE
Agpat3-PA
CG15312-PB
PAN3-PG
cbc-PA
Syt1-PH
slo-PE
r-PE
Ance-4-PA
CG3107-PA
Mical-PQ
Mbs-PV
pbl-PE
RpL17-PB
Osbp-PA
nuf-PK
Eaf-PB
spi-PF
CycA-PC
Eip55E-PB
Cht2-PB
CG9231-PB
SP1029-PC
CG32087-PA
CG32369-PA
MRP-PC
spir-PA
Diap1-PA
MED6-PA
PCID2-PA
tsg-PA
NiPp1-PA
capu-PG
Mical-PG
blp-PA
Rad23-PA
Pof-PA
Sf3b3-PC
sina-PC
Dph2-PA
nopo-PB
Vinc-PA
CG12118-PA
gcl-PB
ClpP-PB
Coq5-PA
CG5446-PA
Smg6-PA
subdued-PB
pes-PD
Indy-PC
CG5044-PB
Rpb5-PB
CG5191-PE
Tis11-PA
mbf1-PD
Herc4-PC
CG16952-PE
mmy-PB
Iswi-PA
B52-PK
CG42342-PQ
CG32344-PA
bib-PA
baz-PD
Phb2-PB
Cam-PD
Abi-PC
Fak-PD
Sbf-PB
mesh-PD
Nulp1-PB
vsg-PB
Bgb-PB
CG14182-PC
CG9062-PB
Rpn9-PB
CG30349-PA
CG10660-PB
Rab35-PD
bru1-PD
Nipped-B-PJ
CG3040-PA
Ts-PB
CG42724-PI
up-PB
Smg5-PB
HP1b-PC
Poxm-PC
Dd-PA
Stim-PD
sano-PC
Abi-PD
CG11858-PA
CG14866-PA
nxf2-PC
sd-PU
Rbp1-PD
CG7339-PA
CG7766-PB
CG6512-PA
Ttc19-PA
CG6028-PA
Ptpmeg2-PA
CG30284-PB
Ssadh-PB
Cep135-PA
h-PA
aux-PA
hook-PA
cib-PD
dpr17-PA
Pfrx-PJ
mdlc-PA
Akt1-PA
CG16789-PB
nemy-PM
Btk29A-PA
conu-PD
COX4-PA
Mkp3-PD
CG17321-PB
BNIP3-PA
kcc-PE
CSN3-PA
CG7950-PB
Tim10-PA
Rpn13-PB
CG12909-PA
CG17270-PA
Apt1-PD
EndoA-PB
Mmp1-PE
kmr-PD
Pdhb-PD
Gli-PE
Galphaq-PC
ftz-PA
qm-PC
Alh-PI
Mp-PT
pds5-PB
Fer1HCH-PA
Cpr64Aa-PA
CG10011-PA
GstO1-PA
dnc-PB
shi-PE
eEF1gamma-PA
Taf4-PB
Duba-PG
Fcp1-PA
GstS1-PD
whd-PA
Nc73EF-PF
Scm-PB
Kr-PB
Gas8-PC
tim-PB
Men-PA
Pi3K59F-PA
Tl-PB
nSMase-PA
Cam-PE
Cip4-PJ
snu-PE
Naprt-PF
yip2-PA
Hmgs-PE
CG13284-PE
Pdk1-PG
PIG-Wb-PB
CG13384-PD
GstE12-PB
Unc-115a-PJ
CG11873-PD
whd-PC
kmr-PG
kmr-PL
CG17321-PA
Nhe3-PJ
ncm-PA
Liprin-alpha-PB
Slu7-PA
CG13377-PA
magu-PA
CG14856-PA
subdued-PF
sni-PA
Erk7-PA
Qsox4-PA
Act87E-PC
CG5742-PB
Vap33-PC
rdhB-PA
tank-PA
RASSF8-PA
CG6282-PD
Vha55-PB
CG42671-PL
CG12267-PA
msps-PB
Vha100-1-PB
Mccc2-PA
Pdp1-PJ
PIP5K59B-PF
cac-PL
CG15602-PB
mub-PD
Calx-PC
Fmo-2-PA
sm-PB
Lmpt-PK
bru2-PI
DOR-PE
vlc-PE
CG4645-PA
Sdc-PG
CycB-PC
GlcAT-P-PC
hb-PB
Desat1-PD
CG1677-PC
qkr58E-1-PD
gny-PB
CG2993-PC
Eh-PA
Hsp60A-PB
CycT-PC
CG8929-PC
CG6295-PA
B4-PB
Taz-PD
Pka-R1-PP
CG8036-PB
eIF3d1-PB
Raf-PA
l(2)k01209-PC
RhoGAP15B-PC
cnc-PH
Prat2-PB
CG4610-PA
CycK-PA
CG6749-PA
mre11-PA
Gas8-PB
calypso-PB
Mp-PB
dl-PD
snu-PA
PIP5K59B-PA
CG7546-PC
mRNA-cap-PA
CG5853-PC
COX5A-PC
CG15208-PB
Rpn13-PE
kay-PD
CG10874-PB
fru-PL
aay-PA
CG5946-PD
spz-PB
Tm1-PK
GM130-PA
CG9170-PC
Dip-C-PA
CG14408-PG
cac-PG
FucTB-PC
Prps-PJ
CG6271-PA
fdl-PF
CCT3-PA
Nak-PA
sona-PD
verm-PG
CG18135-PC
siz-PB
Aatf-PA
tsl-PB
CREG-PD
flw-PD
kst-PC
up-PO
Taz-PB
ATPsynG-PD
CG5828-PB
Fis1-PG
shot-PJ
mbc-PB
Rb97D-PI
UQCR-C1-PA
CG10512-PB
Faa-PA
CG2852-PA
Rab11-PA
Rtnl1-PJ
Met-PA
px-PD
CG14965-PA
Nprl3-PA
srp-PG
Pka-R1-PN
CG30047-PA
eIF4E1-PH
CG11241-PC
CG31523-PB
MEP-1-PA
Lmpt-PB
Eip63E-PB
Prosalpha7-PA
l(2)k01209-PA
CG8209-PA
GCS2alpha-PA
Wdfy2-PB
DIP-alpha-PB
CG8001-PB
Arts-PB
dre4-PB
mRpS9-PA
CG32687-PA
CG10874-PA
CG30015-PD
HDAC6-PB
GstE6-PA
DAAM-PB
abd-A-PC
GstO2-PA
tmod-PJ
14-3-3zeta-PC
SNRPG-PA
CG7546-PD
fs(1)N-PA
Rich-PB
CG11658-PB
tex-PA
Tudor-SN-PA
5-HT2A-PD
Sf3b2-PB
CG9344-PA
gdl-PB
Ance-PA
SP1029-PD
ckn-PF
MED27-PA
CG15093-PA
NaPi-III-PB
ETHR-PB
UQCR-C2-PA
HGTX-PC
Hs6st-PA
Rat1-PB
Atac2-PA
Lk6-PA
CG8112-PC
CG31998-PB
alpha-Man-Ia-PO
Pkn-PM
Pgant1-PC
Kcmf1-PG
SERCA-PA
spz-PD
Klp10A-PF
woc-PD
cac-PM
sdt-PP
tsl-PA
CG8814-PA
Gug-PC
CG4882-PA
CG4678-PI
Rel-PD
BtbVII-PD
Idh-PB
fbl-PG
Clk-PG
Syt1-PB
B52-PO
Gpat4-PB
Vav-PC
Sf3b6-PA
RhoGAP92B-PC
Fer1HCH-PB
Mical-PE
mop-PA
Ythdf-PC
CG5377-PA
RpL5-PA
CG1344-PB
CG4287-PA
su(Hw)-PA
CG8067-PA
tomboy20-PA
CG34115-PA
sona-PC
CG7720-PC
baz-PC
scrib-PA
scra-PA
CG1213-PC
Hsc70Cb-PH
gukh-PA
Sam-S-PF
Vdup1-PB
CG10795-PA
Klc-PC
CG15270-PA
PAN3-PD
NTPase-PC
bigmax-PA
smg-PE
alph-PD
CG17221-PB
CG6484-PA
Vlet-PB
CG1578-PA
CG3420-PB
NHP2-PA
Cip4-PK
CBP-PA
Tbp-PA
CG30427-PF
cnc-PO
CG31036-PA
Mob4-PB
rush-PB
Mccc1-PA
srl-PE
heph-PQ
shot-PM
galectin-PF
Vsp37A-PE
vir-1-PE
Set2-PA
larp-PH
Ndae1-PI
atms-PB
RpL23A-PB
CG14995-PG
mub-PF
Coa7-PA
gt-PB
Mau2-PA
Droj2-PB
Ndae1-PB
Cam-PC
COX4-PB
CG17189-PC
park-PC
Smyd4-1-PB
Rpn13-PF
eIF3l-PA
larp-PA
Sec13-PB
CG10621-PB
Acsl-PE
sgg-PC
CAH3-PC
Pka-R2-PA
CG4407-PB
ITP-PG
Sply-PA
Sms-PA
Fur1-PI
Cp110-PF
CG1218-PA
Mys45A-PA
OtopLa-PE
Pgm2a-PA
Ndae1-PC
CG31038-PA
CG2811-PA
Ahcy-PA
RluA-1-PC
Mf-PA
Nep2-PB
chn-PG
smid-PA
CG6175-PC
trus-PA
Desat1-PC
SppL-PC
CG6179-PA
cbt-PB
CG6329-PD
Rac1-PB
CG7879-PA
Gbeta13F-PF
CG13743-PC
CG17119-PC
CG5577-PA
Akr1B-PC
Mbs-PQ
CG13366-PB
CG10237-PE
CenB1A-PB
CG4238-PH
Parp-PB
ND-24L-PA
CG10602-PD
CG1246-PD
Hsc70-3-PE
Yp1-PA
yem-PA
Eno-PD
erm-PC
CG18549-PA
Nelf-A-PA
CG3603-PB
Atf6-PC
CG10730-PC
dUTPase-PB
Nct-PD
Lasp-PD
Ak1-PA
CG9416-PA
Gasp-PA
CG11737-PB
Mekk1-PB
oc-PF
Cog1-PB
Lrch-PB
sd-PJ
sano-PD
CG11892-PA
CG5162-PB
WRNexo-PC
Rrp45-PB
CG10413-PB
zld-PB
Antp-PJ
CysRS-m-PA
CG10444-PA
SKIP-PH
Actn-PB
CG11537-PB
PNUTS-PE
fd19B-PA
ND-19-PB
Herc4-PB
ben-PC
CG13229-PB
CG6701-PC
sut4-PA
Stt3A-PC
CG3529-PD
hyd-PB
Sry-alpha-PA
tmod-PD
sofe-PA
CG11883-PD
Not11-PC
Mbs-PE
Tpr2-PA
FBXO11-PB
Bsg25D-PG
CkIalpha-PB
CG3777-PA
Dys-PJ
cac-PC
Apt1-PB
Naa20A-PD
alph-PE
CG17829-PB
CG31550-PD
eRF1-PG
CG11378-PB
bru1-PA
CG5961-PB
CG11760-PB
Pka-R1-PV
fz2-PC
CG6712-PA
tral-PA
ci-PB
uzip-PB
CG32512-PD
E(Pc)-PA
CG32425-PF
botv-PA
CG9107-PB
side-VII-PB
abs-PA
yki-PF
CG31098-PA
RpL10-PC
CG7339-PB
Naa80-PB
CG2201-PG
Exn-PD
pigeon-PB
Lnpk-PA
CG42674-PA
Cnot4-PH
CG30159-PA
brat-PC
EndoG-PA
TfAP-2-PA
Vrp1-PA
PEK-PB
magu-PD
Cyp4d1-PB
SIDL-PA
CG5038-PA
Gcn5-PA
CG1354-PC
mRpL9-PA
Ced-12-PA
bnb-PC
Uch-PA
Lac-PA
CG16753-PA
PAN3-PO
Idgf2-PC
CG16959-PD
slo-PD
Sec61gamma-PC
fliI-PA
Atpalpha-PD
ND-B17-PC
Mef2-PI
eIF2Balpha-PA
stck-PD
CG9222-PA
CG2277-PC
Src64B-PH
Tif-IA-PA
CG9279-PC
sxe2-PA
ps-PH
CG12084-PB
Pfdn4-PA
cwo-PB
OstDelta-PB
Drak-PC
Lkb1-PI
CG15533-PA
mdy-PB
Rcd-1-PC
Fak-PA
Nmda1-PD
DEF8-PA
PI31-PD
Hrb27C-PG
aux-PC
CG9393-PA
CG13875-PA
RYBP-PB
Nmd3-PA
TRAM-PD
bys-PA
Cyp18a1-PB
vri-PD
Patsas-PA
Src64B-PK
Rga-PA
Srpk79D-PL
PAPLA1-PA
ZnT41F-PD
CG13041-PA
Tsp42Ed-PB
aop-PE
RhoGAP19D-PA
key-PB
fdl-PC
ast-PA
ced-6-PA
nemy-PC
Pdk1-PA
PCB-PB
CG5853-PB
Sin3A-PI
Hn-PA
Qsox1-PA
Gpat4-PE
CG7766-PA
SP1173-PB
Tat-PD
Patronin-PK
CG4101-PA
CG4119-PA
spas-PA
axed-PC
slif-PA
CG1239-PC
up-PE
CG12170-PA
CG2065-PA
CG17260-PB
lap-PJ
CG5397-PB
wgn-PA
moody-PD
CG7497-PB
Rbp-PF
Pect-PC
mask-PA
Lam-PD
Taf4-PG
Rfx-PJ
Mf-PI
sdt-PL
Mmp1-PK
Mnt-PA
sd-PN
Pp1alpha-96A-PA
CG5973-PD
MTF-1-PB
Ugt36A1-PA
PAN3-PH
Abcd3-PC
CG7675-PB
DCX-EMAP-PD
tmod-PQ
bs-PC
CG7910-PB
Dll-PC
Hr78-PC
MRP-PE
Wdr62-PB
E(bx)-PE
TfAP-2-PC
Fer1HCH-PJ
CG13551-PB
path-PD
ND-B17-PA
wkd-PB
CG11857-PA
Gdap1-PA
sol-PA
Sap47-PF
Mp-PS
CG33178-PC
14-3-3zeta-PD
lt-PF
ics-PC
EcR-PC
Ip259-PB
Ptpmeg2-PG
svp-PA
Rab3-PA
CG9279-PB
CG2225-PC
CG12134-PC
Best2-PA
Mtl-PA
Ndf-PC
par-1-PS
vir-1-PD
Ahcy-PB
Gyf-PH
inaD-PA
Traf-like-PC
sqa-PC
CG9737-PA
Pi3K21B-PE
Rcd-1-PA
CG10660-PA
Taf1-PC
CG14691-PB
CG7530-PC
CG14691-PA
Prosbeta3-PA
CG31522-PA
Wdr62-PA
CG1463-PC
Socs36E-PD
Pgd-PA
Sulf1-PA
anne-PA
CG3253-PB
nes-PC
Spase25-PC
Antp-PF
Bre1-PB
mri-PB
Yippee-PA
CG14805-PA
l(1)G0289-PC
Hsp83-PB
RpS15-PB
Atu-PA
CG10979-PA
dan-PC
eIF4E1-PG
CG4328-PB
CG11109-PB
Myb-PB
GstZ2-PB
5-HT2A-PF
CG9132-PB
CG33110-PA
Ance-PC
simj-PB
MRP-PH
RhoGAP5A-PA
RpS30-PC
MRP-PD
Mtmr6-PA
ZAP3-PF
simj-PA
CG4239-PD
fus-PE
CG5973-PC
Galphao-PA
Mf-PQ
CG10300-PA
CG6144-PC
CG1941-PB
pds5-PA
Eglp4-PD
mms4-PA
meigo-PA
mol-PC
rngo-PB
Taf5-PA
CG5828-PA
P5CDh1-PA
CG6231-PE
CG12746-PB
Syx6-PE
Cdk5-PA
Vps52-PA
Rab32-PC
CG10283-PC
sqh-PB
flfl-PD
Sin3A-PE
Pdhb-PA
Rbp-PO
tna-PA
cac-PH
tap-PA
Idgf3-PD
ND-B16.6-PB
Prosbeta6-PA
cmpy-PB
CG10681-PB
ScsbetaG-PC
CG10993-PA
TfIIA-L-PB
arm-PD
CG9005-PA
en-PA
Smu1-PB
sicily-PB
Rab19-PB
shot-PN
ScsbetaG-PA
wds-PB
CG1090-PI
E(bx)-PB
toc-PD
CG10802-PB
CG9921-PB
Rho1-PC
klu-PD
CG9411-PA
Cog6-PA
CG10737-PP
mRpL17-PB
gro-PD
wrd-PA
Hex-A-PC
Gk2-PB
Sam-S-PD
spz-PI
Lasp-PC
borr-PA
CG10237-PA
pod1-PD
sgg-PP
SKIP-PF
slo-PK
Pli-PB
wol-PA
CG7071-PB
Drat-PA
CG10543-PA
Phb2-PA
Srpk79D-PM
CG4390-PB
simj-PE
CG3168-PG
CG8001-PC
Gnpnat-PF
CG5191-PC
Drep3-PB
DIP-gamma-PA
RpL7A-PD
Dyrk2-PD
CG5776-PB
CG7974-PB
Arp6-PA
exd-PB
Opa1-PC
CG12795-PB
pan-PA
CG30010-PC
scny-PJ
Dfd-PA
Ercc1-PA
Trxr-1-PA
CG3740-PA
Ccm3-PA
tamo-PA
Plap-PC
DAAM-PF
Nmda1-PH
Pfrx-PD
Crk-PC
emp-PB
Lkb1-PJ
vnc-PA
CoRest-PD
Eip75B-PD
Vhl-PB
Vps53-PA
ND-18-PA
fa2h-PB
CG11699-PB
PolQ-PA
Jafrac2-PA
Hsl-PA
zld-PF
Es2-PA
unc-119-PA
CG2841-PD
CG1764-PA
ImpL2-PA
CG5522-PF
snsl-PB
CG4593-PB
Xbp1-PD
CG7414-PE
Ubc2-PD
Clk-PD
Bsg-PH
CG31522-PI
nAChRbeta3-PA
CG3356-PA
CG10973-PB
CG10073-PC
hfp-PF
Gnpnat-PD
fru-PD
ssx-PE
lin-PA
Sesn-PA
GstE13-PB
kst-PB
Rsf1-PA
CG15445-PH
Inx7-PA
CG11807-PA
Zip99C-PG
Tdrd3-PA
Dyrk2-PC
p23-PA
Pkn-PC
Gpat4-PC
Evi5-PD
foxo-PF
TfAP-2-PF
KrT95D-PD
CG30059-PA
CG11905-PB
Eglp4-PC
CG1271-PA
milt-PE
scramb1-PA
CG17068-PA
CG3645-PB
REPTOR-BP-PC
Vha100-1-PI
cac-PT
mRpS30-PB
Hrb27C-PC
RpS7-PA
fs(1)h-PI
Gbs-76A-PA
CG2765-PE
CG14219-PA
Nf-YC-PA
Mob2-PE
ZnT63C-PE
Pex19-PC
eIF2Bdelta-PB
Exn-PA
CG14997-PB
Rgl-PC
CG17493-PB
Nc73EF-PH
GCS2beta-PA
CG10638-PB
pn-PA
bun-PA
MESK2-PK
spir-PC
Oscillin-PC
Mtr4-PA
CG7071-PC
RhoL-PB
CG31259-PA
Set1-PG
CG31715-PB
Stat92E-PM
CG42674-PG
pnt-PD
CG10089-PB
Nelf-A-PB
cora-PE
eya-PC
alpha-Spec-PD
sktl-PB
CG17294-PA
Cpsf6-PA
Pka-R1-PR
Hrb98DE-PA
Rab5-PE
CG32099-PA
fat-spondin-PA
Pabp2-PB
MetRS-m-PC
Eip75B-PE
CG13295-PA
drongo-PI
fry-PC
Pgi-PA
shakB-PI
Taf4-PC
Gprk2-PB
Cip4-PF
CG14194-PA
Rab35-PA
Hsp60C-PC
Syp-PJ
nrv2-PE
CG33111-PB
stck-PB
Tsp42Ea-PC
CG18088-PB
CG8520-PB
CG13585-PA
hth-PA
CG12177-PB
SP1173-PD
Idh-PJ
CG9514-PA
CG32425-PB
PRL-1-PA
CG17230-PB
Flacc-PC
sm-PE
RpII140-PA
CG2070-PB
E(bx)-PG
CG9240-PB
l(2)k01209-PB
Sp7-PE
AGO2-PC
CG11377-PB
CG13384-PL
Trxr-1-PC
CG3225-PA
fs(1)h-PE
MESK2-PA
CG2641-PA
Atpalpha-PJ
PNUTS-PA
Gli-PA
Sam-S-PG
Kank-PC
CG2063-PA
Btk29A-PG
DNAlig4-PA
px-PE
CG11504-PC
Atx2-PD
phr6-4-PD
ND-B14.5B-PB
Gbs-76A-PC
bru2-PL
ATPsynC-PA
homer-PD
CG32694-PE
slbo-PA
Noa36-PA
mspo-PA
Src64B-PE
Sap47-PK
Clamp-PA
CG10026-PB
CG2938-PD
Ptpmeg2-PH
MSBP-PC
Gclc-PC
CG9804-PB
Kdm4A-PA
sgg-PH
ckn-PE
sqh-PA
Akap200-PF
chinmo-PA
scu-PA
Fmr1-PC
Sin1-PA
rogdi-PA
Dp1-PA
eEF2-PA
ben-PD
POLDIP2-PA
fend-PC
Gdap2-PC
CG17746-PA
Eip75B-PA
CG3402-PA
fws-PD
Cip4-PH
qkr54B-PB
CG3165-PB
ps-PL
Teh1-PB
Bro-PA
Bre1-PA
CG5597-PA
Utx-PD
CG1316-PA
CG32694-PF
CG3662-PB
CG31802-PA
Tudor-SN-PB
Su(z)12-PA
Tre1-PC
ND-B14.5AL-PA
cg-PN
sv-PC
Lrt-PC
REPTOR-BP-PD
l(1)G0196-PN
Nak-PD
CG14220-PB
Rbp1-PA
CG9812-PE
svp-PE
CG9590-PA
Naa15-16-PB
e(y)2b-PA
CG14186-PA
DIP-alpha-PC
CG1129-PA
ASPP-PB
Wdr62-PF
CG8924-PB
CG3328-PB
Syt1-PG
CG9135-PD
Abi-PA
CG6231-PA
NFAT-PD
CG6769-PB
Hexim-PB
CG30122-PD
tmod-PH
Wnt5-PB
Calx-PH
Prosbeta2-PA
Ids-PA
CG5274-PB
Rtnl1-PE
frc-PB
Grip84-PB
CG7546-PA
so-PA
CG3168-PA
CG1344-PA
Mbs-PT
CG9123-PA
CG9281-PB
Sin3A-PC
IleRS-PD
CG8549-PA
CG31689-PG
CG42671-PI
olf413-PC
ftz-f1-PC
TfIIB-PB
HisRS-PC
Atac3-PD
Rabex-5-PA
scaf6-PA
Yp3-PA
Cip4-PA
Tret1-1-PA
nemy-PA
chif-PE
IntS2-PA
conu-PG
CG11883-PB
Zip48C-PA
nebu-PB
CG31635-PF
CstF64-PA
nrv3-PD
tim-PL
CG7420-PB
Vav-PB
bru2-PE
CG10005-PB
Ocrl-PB
CG7222-PB
CG12341-PA
Hip14-PA
Not11-PA
CG17440-PA
mri-PE
mthl1-PA
CG13280-PA
PPO3-PA
Prosalpha6-PA
CG2865-PA
rost-PB
CG40045-PD
Cnot4-PD
Rrp1-PB
CG13398-PB
smp-30-PB
unc-119-PC
CG14762-PA
Set1-PB
Ask1-PB
ND-B16.6-PC
Galphas-PE
Cyp4ad1-PA
RacGAP84C-PA
CG1307-PC
RpL12-PB
fus-PH
beat-Va-PC
lin-52-PA
GlcAT-P-PB
Pdp-PA
CG10336-PA
RpS19a-PC
CG12075-PA
mRpS35-PA
pr-PC
Dp-PC
CG31650-PA
Cyp6v1-PC
Helz-PB
CycA-PA
Galk-PD
wtrw-PD
Tsp26A-PB
CG31522-PB
Ets97D-PB
Agpat3-PE
tapas-PF
gukh-PE
UbcE2M-PC
Ccdc58-PB
CG4238-PD
woc-PB
CG17752-PA
Mbs-PS
kst-PG
cora-PA
Rh6-PD
sNPF-R-PB
CG8671-PC
SMC5-PH
CG10660-PD
eRF1-PE
NKCC-PB
Coq2-PA
Cep135-PC
shi-PG
Wdr62-PH
ND-42-PC
RhoGAP71E-PD
wtrw-PB
ND-49-PA
CG7882-PC
nudC-PB
GstE11-PA
mmy-PD
mRpS14-PA
Ets65A-PC
CG4119-PB
Cbp80-PA
CG11089-PB
CG5498-PB
RpS5a-PC
Patronin-PD
Lfg-PD
PolI-PC
NC2beta-PA
tws-PA
Hsc70Cb-PE
fru-PJ
Coa7-PB
stas-PB
RhoGAP71E-PB
Nhe3-PH
CG9399-PE
CG4702-PC
Prosalpha1-PA
Liprin-alpha-PC
slo-PX
yki-PH
CG6184-PF
CG15743-PC
Awh-PD
chif-PB
RpS19a-PD
Nurf-38-PC
Rab32-PH
Chd1-PB
Ugt36F1-PB
Tm1-PR
PpD3-PB
CG3764-PC
Srr-PA
Mp-PN
PCNA-PA
Ctl2-PB
Spf45-PB
Plzf-PA
vvl-PC
CG4619-PA
wcd-PA
CG2225-PG
chic-PD
CG11638-PA
CG3156-PA
Rop-PA
Tsp74F-PB
Tm1-PT
Ran-PB
Syt14-PD
Rb97D-PG
ATPsyngamma-PA
mRpL19-PA
shot-PZ
key-PA
CG4901-PB
Patronin-PF
mRpL40-PA
RIOK1-PA
AnxB11-PF
ps-PQ
conu-PB
Gip-PA
RanBPM-PE
MFS9-PA
eve-PA
AspRS-PA
CG14647-PB
Nup37-PB
CG14621-PB
Su(var)2-10-PB
CG6479-PC
CG6218-PA
Alh-PL
Dh31-PC
neur-PB
fbl-PF
CG9394-PB
Epg5-PD
CNT2-PA
veli-PA
fru-PA
vg-PA
CG12375-PA
GlcAT-P-PA
CG4306-PA
CG4887-PA
MTA1-like-PA
Prp16-PA
CG14609-PA
CG32694-PC
pck-PA
pkaap-PA
ari-1-PA
CG33253-PC
sd-PP
CG1416-PC
Tpi-PC
Pfas-PC
Septin2-PB
CG31109-PB
wech-PC
nemy-PG
RpL23A-PA
CG1910-PC
spas-PC
Rpt2-PA
snRNP-U1-70K-PA
miple1-PB
slp2-PA
Pi3K68D-PC
CG13850-PA
heph-PJ
NHP2-PB
Rab26-PC
MED6-PB
Calr-PA
Secp43-PA
CG11791-PA
Stat92E-PE
MED26-PB
CG17841-PB
CASK-PB
CG9485-PE
Cyp6v1-PA
ttk-PD
ko-PA
tara-PA
CG1129-PE
Cpsf6-PB
bif-PF
CG11807-PB
snRNP-U1-C-PA
Vang-PA
Dgk-PF
dnc-PG
PCB-PD
Rab5-PA
peb-PB
CG4213-PA
Wdr62-PD
Cwc25-PA
CG31431-PA
fmt-PD
Cdk12-PB
Gprk2-PA
CG4853-PA
nxf2-PA
CG11407-PA
Rac2-PA
CG6693-PB
CG9175-PA
Myo95E-PD
axed-PA
CG10947-PC
alpha-Spec-PA
Bub3-PB
CG9135-PB
simj-PD
Serinc-PF
CG4853-PC
Clk-PH
Socs16D-PB
P5cr-2-PC
Arp5-PA
Rcd1-PG
tmod-PC
GstZ2-PA
Prip-PA
ZnT63C-PA
Mmp1-PH
Bmcp-PA
sm-PAA
gammaTub37C-PB
CG33129-PC
Vav-PD
CG2076-PA
Bx42-PB
trn-PB
Prim1-PA
mTerf5-PA
p130CAS-PD
HisRS-PE
C3G-PJ
Dek-PC
E(Pc)-PE
Wdr37-PA
Dgk-PJ
GCS2alpha-PD
scrib-PM
CG18745-PA
Nedd8-PA
CG4452-PE
Galphaq-PE
CG6836-PA
CG5555-PA
conu-PA
eIF3m-PB
Dlish-PA
CG7656-PA
CG1124-PA
CG8485-PC
CG16974-PB
CG9945-PB
ssx-PB
Pgant7-PC
Cdk2-PC
Gdi-PC
cathD-PB
nocte-PA
Sh3beta-PB
Pdp1-PN
Btk29A-PE
grh-PL
Mbs-PP
srp-PH
cac-PP
DAAM-PA
CG14764-PB
CG9083-PB
CG5823-PA
Sap-r-PA
CG15270-PE
Mad-PB
CG2258-PA
Hr78-PE
CG32176-PA
Abi-PE
velo-PD
Hr39-PC
mxt-PG
sona-PA
ear-PB
CG8993-PA
mesh-PB
gammaTub23C-PA
Treh-PF
to-PB
CG4038-PA
Mbs-PJ
Nprl3-PC
foxo-PC
CG33993-PA
rl-PE
mxt-PD
RhoGEF2-PH
Mapmodulin-PC
Fer2LCH-PB
fkh-PB
Prosbeta4R2-PB
Liprin-alpha-PA
Nxt1-PB
CG6769-PA
elfless-PB
slo-PB
CG13667-PA
CG2972-PA
Gug-PG
Naprt-PC
CG14968-PB
Rab8-PA
CG12895-PA
MESK2-PF
capu-PA
bun-PB
Zip99C-PC
Cdk2-PB
CG42724-PM
Ets65A-PA
Tomosyn-PK
CG12869-PA
CG9733-PB
mip130-PA
MCPH1-PA
Idh-PA
l(1)G0196-PL
bru2-PJ
Taf2-PA
RpS27-PA
Snm1-PA
sm-PV
bin3-PB
jumu-PA
Taf12-PD
Lip4-PC
CG13377-PB
Nct-PC
Sap-r-PB
mol-PF
ND-24-PA
CG3408-PA
Pp2B-14D-PA
SoxN-PA
Epp-PE
CG8974-PC
verm-PH
Six4-PB
Cip4-PC
rumi-PA
deltaCOP-PB
BTBD9-PA
Tmhs-PB
Pcd-PA
Atac3-PC
CG7632-PA
CG8952-PA
CG8009-PA
CG14207-PA
tor-PA
CG6420-PB
CG10479-PB
RpL7A-PG
CG11961-PB
shakB-PE
Tim8-PA
put-PC
cindr-PE
cnc-PK
CG1213-PB
Syp-PD
CG41099-PD
CG7546-PG
CG10903-PA
ND-15-PC
oaf-PD
RpLP0-like-PA
Mat1-PA
RhoGEF64C-PA
stumps-PD
Rox8-PC
CG18223-PA
E(bx)-PJ
Drep2-PB
endos-PE
Tm1-PS
vis-PA
Hsc70-3-PA
BNIP3-PB
Bsg25D-PB
Nup37-PA
CG7720-PD
CREG-PB
CG10904-PA
Rsf1-PB
bnl-PA
Dph1-PA
Ssl1-PB
Myo95E-PF
Ubx-PF
mRpS10-PA
Nep2-PA
CG9328-PB
Oda-PC
Npc2h-PB
Rb97D-PD
CG4293-PA
Acox3-PC
Mef2-PC
Gk2-PE
Rop-PB
kon-PB
moody-PA
CG7115-PC
cnc-PM
lap-PE
Mf-PM
Agpat2-PD
Sap47-PM
Gel-PD
iPLA2-VIA-PD
dnc-PC
Cog1-PC
Droj2-PD
Mvl-PF
gro-PF
tadr-PD
CG17883-PA
CG11710-PA
slif-PB
Cyp4e2-PA
RpL27-PD
Stat92E-PH
jing-PJ
CG17829-PA
EcR-PE
CG10413-PA
omd-PA
Mp-PH
emc-PA
Bub1-PA
CG18223-PC
Dgk-PI
CG11456-PB
Dgk-PK
CG3085-PB
CG1572-PC
CG11883-PA
sca-PA
dgrn-PA
CG7987-PA
moody-PE
Myo61F-PC
CG8079-PA
ckn-PD
metro-PB
px-PF
beat-Va-PA
CG5850-PH
pes-PH
Mcad-PA
mino-PA
Doc1-PB
CG9485-PC
Ndc1-PA
RanGAP-PB
CG31431-PC
Mvl-PD
ClC-a-PC
CG16903-PA
CG11384-PA
l(3)87Df-PA
kar-PA
CG17544-PC
Hexo1-PE
CREG-PC
CG40045-PC
CG9416-PB
REPTOR-PF
CG11710-PB
CG12099-PB
bbx-PC
Bsg-PE
CG7227-PA
Pex10-PB
kra-PE
FucTB-PD
Cyp4p3-PA
qua-PC
Gli-PF
Nph-PB
PIG-K-PA
CG9667-PB
NFAT-PA
mtTFB2-PA
SPARC-PA
PAN3-PJ
qkr54B-PA
shot-PAA
CG14207-PC
CG17260-PC
Eip63E-PG
puml-PF
mof-PA
Mkp3-PA
wrd-PE
Clc-PD
ACXC-PB
eIF2Bepsilon-PB
dati-PA
CG2662-PA
beag-PA
SERCA-PB
CG42724-PC
ctrip-PF
CG1416-PB
CG9005-PE
Trim9-PB
Cyp4d2-PA
ArgRS-PA
msps-PD
sm-PAC
l(2)dtl-PA
wun-PC
Nedd4-PI
EMC4-PB
slo-PF
CG8818-PA
fzy-PA
CG3655-PD
Sec23-PE
grsm-PB
mRpS2-PA
CG12769-PA
CG6678-PA
Sam-S-PE
RnrL-PA
Mtap-PB
Su(var)2-10-PH
sxc-PB
Chro-PB
Reph-PA
Atpalpha-PA
pdgy-PA
Ntan1-PC
MBD-R2-PB
JIL-1-PC
ecd-PA
wun-PB
Mtap-PA
Idgf6-PB
CG15743-PA
mask-PE
14-3-3zeta-PL
shakB-PC
Zip42C.1-PA
CG14968-PE
RpS3A-PB
Rh50-PA
pes-PC
dl-PC
Nup62-PA
ND-42-PA
Phb2-PF
sv-PD
CG42674-PC
CG5745-PA
ITP-PF
loco-PF
Dp-PA
PAN3-PQ
Wsck-PA
BI-1-PB
Klp67A-PB
kay-PG
Stat92E-PB
Cnx99A-PB
atl-PA
cher-PI
ArgRS-m-PB
Galt-PB
Ldh-PB
shot-PL
crm-PB
CG3662-PC
CG3104-PA
MED17-PA
Naa30A-PA
aralar1-PB
Mhcl-PH
CG11791-PC
nmo-PB
Su(var)2-10-PM
stc-PB
CG5339-PA
CG17124-PA
Tpr2-PC
pnr-PD
cher-PG
Paf-AHalpha-PB
GCS2alpha-PB
Sec61gamma-PB
GCS2beta-PB
CG10089-PF
Arf79F-PJ
RabX1-PA
Lkb1-PF
CG7414-PC
Pvf3-PA
CG30394-PA
DAAM-PG
Cbl-PB
crim-PA
lolal-PE
Serinc-PC
CG4497-PA
corn-PE
PAN3-PN
GILT3-PA
CG7720-PA
miple1-PA
CG10252-PA
Not1-PD
Dap160-PB
Acox3-PD
Tpc1-PB
exd-PA
CG7627-PA
SpdS-PB
Wdr33-PB
BOD1-PD
CBP-PC
ATP6AP2-PA
CG15445-PE
alpha-Man-Ia-PM
Mec2-PA
Scr-PE
Atf6-PA
Mgat3-PA
heph-PS
eIF4A-PB
Mkrn1-PB
Fam92-PA
CG13325-PC
capt-PA
Cnb-PA
Elovl7-PA
BtbVII-PI
aralar1-PD
CG15111-PA
CG7611-PI
loco-PC
retn-PC
Gdap2-PD
DAAM-PD
14-3-3zeta-PF
Nopp140-PB
Psf2-PB
Naprt-PA
dbo-PA
Vsp37A-PB
CG10877-PA
shakB-PG
CkIIbeta-PF
Kcmf1-PI
SCOT-PC
CG11200-PA
Mapmodulin-PB
CG11905-PA
ATP8A-PL
Ndae1-PG
Adk3-PA
dnc-PR
Dp1-PE
CG13280-PB
CG13937-PE
CG17883-PD
Ugt36D1-PD
Snap29-PA
RpS19b-PC
Hcs-PC
CG7115-PA
Rala-PB
se-PA
BtbVII-PF
CG7920-PA
AP-1sigma-PC
CG5037-PA
larp-PF
l(1)G0196-PK
Pitslre-PC
CG3702-PB
RacGAP84C-PB
Zip99C-PI
WRNexo-PB
CG13384-PF
CG33096-PH
up-PH
sd-PA
Rad23-PC
MRP-PB
slmo-PD
CenG1A-PA
stmA-PD
Sirt2-PD
Sec61beta-PA
CG8187-PA
Art1-PA
CG9166-PA
fbp-PD
CG5254-PA
hth-PF
CG11596-PA
CG3106-PA
Mo25-PA
4E-T-PH
cora-PF
RpS7-PC
CG33129-PF
Pur-alpha-PC
Dhpr-PB
CG5522-PE
Lmpt-PC
twi-PB
CG13384-PB
fus-PA
Poxn-PA
CG6664-PC
MED21-PB
CG32579-PA
Sod1-PA
CkIIbeta-PH
Gk1-PA
Tailor-PC
eIF3d2-PA
CG13366-PE
U4-U6-60K-PA
Sap47-PE
wrd-PN
SpdS-PC
CG3358-PE
igl-PA
Sam-S-PB
BtbVII-PH
Cyp4ad1-PB
Hsc70-5-PB
CG10068-PA
Mccc1-PD
CG11069-PA
Pld3-PC
sgg-PQ
cindr-PA
Ublcp1-PA
CG17191-PA
Rcd6-PA
CG31559-PA
Eaf6-PA
slo-PP
CG14764-PC
MTA1-like-PD
snf-PA
Hacd2-PA
DnaJ-H-PB
CG5805-PA
Acsl-PI
Dgk-PG
ine-PE
Rab32-PE
CDC50-PA
gfzf-PD
CG17124-PC
CG2201-PF
CG1418-PA
CG5618-PE
Rab8-PB
Usp5-PA
mRpL27-PB
CycB-PA
CG15312-PF
CG6621-PB
nop5-PA
cert-PC
CG3168-PE
CG6629-PA
msps-PF
rumi-PB
CG2938-PB
CG6766-PA
Gli-PC
pod1-PB
brk-PA
RagC-D-PA
MICAL-like-PA
mor-PA
PGAP3-PA
CG31522-PH
Cdc6-PA
Pka-R1-PX
RluA-2-PD
m-cup-PB
CG32579-PB
Pep-PA
PIG-U-PA
CG6204-PA
ATPsynC-PE
eEF2-PD
Sarm-PH
CG9394-PA
CoRest-PF
CG6523-PA
Dys-PL
Lam-PB
DNAlig1-PA
Nrt-PA
MTF-1-PD
CG9582-PA
Eb1-PB
WASp-PD
UGP-PE
MED19-PB
CG13887-PB
nemy-PK
sm-PJ
IntS4-PA
CG12869-PC
CG7810-PA
toy-PC
shi-PH
Oseg4-PA
agt-PA
Fas3-PC
nesd-PB
cindr-PF
lolal-PA
OstDelta-PA
whd-PB
Nep1-PB
caps-PE
CG2990-PC
Mf-PD
mal-PA
ena-PD
CG6055-PA
Gnpnat-PE
CG1271-PD
sofe-PB
BicD-PA
Vps37B-PC
Mhcl-PA
CycY-PA
GlcAT-P-PE
Pcyt1-PC
YME1L-PB
Hrb98DE-PF
par-1-PQ
Prosalpha5-PA
Tomosyn-PI
Fak-PC
CG18476-PA
bru1-PI
Past1-PB
phtf-PA
chic-PB
CG3164-PD
Utx-PC
TM9SF4-PA
ctrip-PC
Spred-PC
CG10669-PA
CG1902-PA
aspr-PB
CG3061-PA
fd59A-PA
CG32264-PJ
Lmpt-PJ
FER-PC
Dap160-PG
Pfdn5-PB
sdt-PB
svp-PF
Nipsnap-PB
DCTN1-p150-PA
atms-PA
hd-PA
Hnf4-PD
Sccpdh1-PC
SerRS-PB
Naprt-PE
TfAP-2-PD
ACXC-PA
IntS10-PA
CG1703-PB
CG10175-PD
Tm1-PE
REPTOR-PA
CG2663-PA
CG5707-PA
eco-PA
Mtch-PB
CG9386-PA
CG31759-PC
CG10996-PA
CG33090-PC
Tango11-PB
Zyx-PB
eIF4E1-PC
Dys-PF
Rchy1-PA
RFeSP-PB
Snr1-PA
CG15695-PA
CG3038-PC
Sox14-PA
oc-PE
Nmda1-PE
sm-PAB
trx-PD
CG34133-PC
PIG-A-PB
Pi3K21B-PC
Ran-PC
Pitslre-PF
Tfb1-PC
CG1116-PA
Fbl6-PA
pan-PI
ATPsynD-PA
Pld3-PA
Rh50-PC
CG14407-PA
Clp-PA
GstD1-PB
CG42671-PF
ATPsynG-PA
ftz-f1-PB
moody-PB
HisRS-PA
armi-PD
CG4884-PB
CG11164-PB
Sugb-PE
REPTOR-PB
cdm-PB
CG31523-PD
CG7766-PC
Rab30-PD
mRpL48-PA
Lkb1-PB
sktl-PA
Rtnl1-PH
sv-PI
l(1)G0320-PA
CHOp24-PB
CG10417-PB
tmod-PR
Ankle2-PD
Rab5-PH
Dbp80-PE
Ssu72-PC
REPTOR-BP-PA
atl-PC
B52-PB
CG9596-PC
CG1941-PA
mub-PN
RanBPM-PF
SkpA-PG
Idgf4-PC
GstS1-PB
MED7-PA
Shrm-PG
CG3792-PA
CG8080-PB
CG14234-PC
mRpL28-PB
CG18004-PB
Hsf-PD
slo-PU
Pdhb-PB
CG5021-PC
shd-PD
Rho1-PA
CG14881-PB
CG6126-PA
CG9596-PB
CG30427-PA
ECSIT-PA
CG31635-PH
14-3-3zeta-PB
RhoGAP1A-PD
regucalcin-PB
Gyf-PF
Deaf1-PD
CG1542-PA
Chd64-PC
dlp-PC
mei-9-PA
Rcd1-PC
Cpr62Bb-PC
corn-PB
Atg5-PA
bond-PA
anne-PD
CG5359-PB
MRP-PN
mub-PC
CG31650-PG
obst-A-PB
CG6329-PA
Mmp1-PD
CG3942-PA
CG42342-PL
elB-PC
CG7420-PA
nuf-PG
fw-PC
Myd88-PB
Lasp-PB
Pcyt1-PD
Mtl-PC
dpr17-PD
CG4908-PB
CG31038-PD
CG4972-PA
CG9426-PA
CG3107-PD
CG10543-PG
CG33080-PA
row-PB
Dys-PH
Atet-PA
CG3909-PA
CG10283-PA
CG1941-PD
Ssl1-PA
drongo-PF
Set1-PA
CG31689-PE
Cul1-PD
Myc-PA
phm-PA
CG4042-PB
eIF5-PD
Hmgs-PF
Tis11-PD
heph-PV
Orc6-PA
PNPase-PA
Nle-PA
wde-PA
Vhl-PA
CG2909-PA
wdn-PA
Treh-PB
Tctp-PB
CIA30-PA
Sin3A-PD
CG13325-PA
hyx-PA
BOD1-PB
Taf11-PA
Tm1-PJ
ps-PO
milt-PB
ZAP3-PD
Arf79F-PH
caps-PA
CG42268-PM
Sh3beta-PD
Mbs-PG
fbp-PF
cindr-PD
Hr3-PI
JhI-21-PE
px-PB
Dyrk2-PG
Cnot4-PL
wfs1-PA
Rtnl1-PA
miple2-PD
CG5026-PB
Acox57D-d-PA
CG11980-PC
LTV1-PA
CG13676-PA
mtm-PA
CG7601-PA
Agpat2-PA
CG10623-PA
BOD1-PA
Aldh-PA
CG8878-PB
sicily-PA
hig-PA
Bin1-PB
hth-PI
CG1434-PA
CG15715-PB
Aladin-PA
galectin-PD
mnd-PA
CG4238-PG
Gug-PD
cnn-PM
fy-PB
CG6329-PE
CG5262-PB
ZnT77C-PA
VhaAC45-PB
CG13875-PB
RFeSP-PD
CG5721-PA
Pink1-PI
GEFmeso-PE
Rab2-PB
CG31121-PB
Rbm13-PA
zld-PG
EndoB-PB
TSG101-PA
CG3632-PF
CG11456-PA
Coq8-PA
CG31221-PC
AP-2sigma-PA
CG9519-PA
GEFmeso-PG
sd-PC
RpL35-PC
Tsp66E-PA
Nup58-PA
CG9171-PE
Myd88-PA
DnaJ-1-PA
Utx-PB
sd-PE
exp-PB
CG6136-PC
mRpL1-PA
Mtap-PC
Plap-PA
Mical-PN
COX4L-PB
Cdc42-PC
CG9410-PE
MESK2-PI
eRF1-PA
l(2)k09913-PE
Prp39-PC
CG9171-PD
CG1635-PA
fru-PH
bru1-PG
Miga-PC
spas-PF
Rox8-PE
Pvf3-PE
14-3-3zeta-PI
CG13887-PD
Traf-like-PB
Atac3-PE
Cyp6w1-PA
ND-SGDH-PA
meigo-PB
stmA-PF
CG12128-PA
MED20-PA
Rbf-PA
tmod-PM
santa-maria-PC
CG33298-PC
dlp-PA
Lrt-PB
CG5916-PA
CG2921-PA
CG8180-PC
CG1090-PG
Dys-PA
cac-PF
cv-PC
CG6610-PC
axed-PE
Ssdp-PB
Ugt36E1-PD
Rgl-PB
Lcp1-PA
Sesn-PB
Pur-alpha-PB
flw-PA
Mul1-PA
boi-PB
CG8611-PB
RpL24-PA
mei-P26-PE
CG32264-PM
CG10874-PC
prtp-PA
spri-PM
CG14615-PB
cnc-PA
CG31999-PA
Calx-PA
stau-PA
CG10731-PB
CG32982-PF
Taf1-PB
Reph-PB
Su(var)2-10-PC
Mgstl-PB
blot-PB
Klp31E-PA
Agpat4-PA
Tsp86D-PB
CG7084-PB
Irk2-PD
CG33056-PD
CG6674-PA
Gabat-PC
Nedd4-PL
Sox14-PC
Fer1HCH-PE
Hrb98DE-PB
l(2)k14505-PA
mEFTu1-PA
Gas8-PD
CG8298-PA
IntS11-PA
Fbw5-PA
Ntmt-PA
CG8435-PA
Pop2-PB
PCB-PL
LysRS-PB
kst-PA
Ptpmeg2-PE
Klp31E-PC
CG3473-PA
CCT6-PA
SsRbeta-PA
CG17002-PD
Nedd4-PJ
gol-PE
Lfg-PB
Pal2-PA
Tre1-PA
CG11658-PC
Npc2h-PA
Fis1-PA
Psi-PD
ABCB7-PA
Tom40-PA
CCT7-PA
CG42788-PB
Tis11-PC
MAPk-Ak2-PF
qkr58E-3-PC
PR-Set7-PB
ttk-PG
ClpX-PD
Not1-PC
Atf3-PB
loqs-PB
CG8611-PC
EcR-PG
MRP-PP
Mp-PP
CG42673-PC
CG8245-PA
CG42268-PI
SPoCk-PC
Syp-PK
wal-PA
tmod-PL
Mad-PA
Cdk2-PA
CG9917-PA
CG11961-PC
Taf1-PE
CG7368-PB
Nadsyn-PA
sm-PY
Pka-R1-PZ
HIP-R-PD
CG9649-PA
lap-PD
Fnta-PB
Srlp-PA
ctrip-PM
Ack-PA
alpha-Spec-PB
Torsin-PB
TTLL12-PA
CG2247-PC
CrebA-PA
eIF4EHP-PA
CG10936-PA
bin3-PD
CG18507-PB
kkv-PC
Ubx-PD
dl-PF
CG11596-PE
CG11857-PC
tim-PN
sd-PS
CG7275-PA
CG3777-PD
CG18467-PA
ZnT63C-PC
DCP2-PE
CG10903-PB
SA-PA
chn-PH
CG9727-PA
Irk2-PB
Prosbeta1-PA
Ada2b-PB
cnn-PD
RhoGAP1A-PC
CG6136-PD
CG7332-PB
spn-B-PA
vir-1-PB
MFS16-PA
Osi17-PD
Aldh-PB
CG6724-PB
Stlk-PA
fws-PA
Tsp42Ee-PB
Mical-PA
CG30122-PC
Yp3-PB
Nipsnap-PC
smid-PI
CG32982-PB
l(2)34Fc-PB
CG5522-PD
Deaf1-PE
CG15706-PE
Tpi-PB
larp-PB
Pcmt-PA
APC10-PA
ush-PB
foxo-PB
CG42329-PA
Dek-PA
betaTub60D-PA
scrib-PO
Atg9-PA
bun-PH
Cpr78Cb-PA
mthl5-PB
eIF3g1-PA
grh-PN
CG8520-PA
Mvl-PB
B52-PF
sd-PH
CG4830-PA
CG1358-PD
puml-PB
alpha-Man-IIb-PC
fz2-PG
FIG4-PA
fuss-PB
Mctp-PE
l(3)07882-PB
Rbp1-like-PA
TBCB-PA
pdgy-PB
Tmem63-PA
CG12259-PA
beat-IIIc-PB
colt-PD
spz-PK
TfIIEbeta-PB
gce-PD
fs(1)h-PG
Sin3A-PG
Rcd1-PD
TwdlT-PA
CG5862-PA
CG10737-PW
MESK2-PD
klu-PC
vimar-PB
MESK2-PB
CG4896-PK
Srpk79D-PF
mxt-PA
Mhcl-PF
CG15445-PG
CG6282-PC
pcx-PE
Rbp-PM
Mmp1-PJ
Rcc1-PC
XNP-PB
scrib-PK
CG11377-PA
CG1246-PE
MED14-PA
NTPase-PF
CG32687-PB
Mbs-PN
TBC1D23-PA
Nc73EF-PC
CG1227-PA
dUTPase-PD
Klp10A-PB
Sesn-PD
l(2)37Bb-PA
sdt-PD
CG9170-PB
Vha36-1-PA
CG16952-PD
CycK-PC
fbl-PA
Rox8-PB
Tsp42Ea-PA
Ude-PD
Ocrl-PA
Drep1-PA
bark-PC
CG6282-PB
pav-PA
CG5707-PC
CG2931-PA
l(2)k09022-PA
cnn-PA
CG14450-PB
CG3106-PB
Cyp4d2-PB
Prosbeta4R2-PA
Hsc70Cb-PG
ctrip-PA
eIF5-PE
cic-PC
dock-PB
Stoml2-PA
CASK-PD
Fer1HCH-PG
dl-PB
ZnT63C-PG
CG11905-PF
shi-PJ
Eno-PB
CASK-PA
Vsp37A-PC
CG13220-PB
gwl-PA
scrib-PC
ogre-PF
CG16787-PA
sgg-PG
CG31523-PG
AP-1sigma-PD
CG8468-PC
Fkbp12-PA
mRpL32-PA
P5CDh1-PB
nuf-PC
Kank-PE
Plap-PB
cnc-PD
Gdap2-PB
CG2841-PB
Fer2LCH-PE
CG14419-PA
Galphas-PC
CSN5-PA
Unc-115b-PA
twin-PD
TfIIB-PA
CG9911-PB
CG8336-PD
trbd-PA
mei-9-PB
l(2)k09913-PC
okr-PA
Pepck2-PA
fend-PB
CG11593-PB
sm-PU
iPLA2-VIA-PB
asrij-PB
CG14691-PC
CG6569-PD
eca-PA
Vps60-PA
SppL-PE
Kdm4B-PD
CG11247-PB
CG7102-PA
CG18809-PD
Aps-PB
CG30015-PG
CG33111-PE
PTPMT1-PB
Ance-PB
shrb-PA
e(y)2-PA
CG7656-PD
barr-PB
ari-1-PC
CG4679-PA
tws-PH
Cpr65Ec-PA
Dbp45A-PA
Nf-YB-PA
Plod-PA
CG13937-PD
Chi-PB
Hsc70-3-PC
CG5445-PD
CPT2-PA
CG7084-PC
CG6701-PD
MEP-1-PG
CG32694-PB
TRAM-PC
E(Pc)-PC
Coq5-PC
Taf13-PA
Urod-PA
SPR-PC
smid-PG
Mical-PK
CG4594-PA
mael-PB
Fmr1-PH
CG5946-PA
twin-PE
CCT1-PB
CG42671-PB
CG32982-PD
Mnt-PE
Rich-PA
CG31038-PE
heph-PG
l(1)G0289-PA
COX5A-PB
CG2247-PD
pan-PS
tna-PD
CG7739-PA
FER-PB
Rab26-PE
Vps35-PA
Ttc7-PB
CG11425-PA
CG9281-PD
CG9451-PB
Ncc69-PC
CG11035-PA
CASK-PF
RpL21-PB
ash2-PE
sd-PT
ALiX-PA
N-PA
out-PA
CG8032-PA
vlc-PH
CG14995-PC
bab1-PD
Naam-PB
Galphao-PF
CG30427-PC
Dap160-PD
CG31793-PA
ari-1-PB
CG12096-PC
HDAC6-PG
p38a-PB
spri-PO
CG5541-PB
Sik3-PB
mub-PK
Pink1-PC
Uba1-PA
Tat-PB
Miro-PF
Alh-PN
CG42335-PE
CDC50-PB
CG31445-PA
Akt1-PE
CG32533-PA
Surf4-PA
faf-PA
cib-PB
Nrt-PB
spir-PI
CG1910-PA
CG9427-PB
Arp2-PC
fra-PA
cg-PI
smg-PC
CG4911-PC
syd-PF
qkr58E-3-PD
Tm1-PN
Irp-1A-PA
CG4293-PD
CG7011-PA
CG11586-PA
ZnT49B-PA
Acsl-PG
syd-PA
Rpe-PA
Shrm-PD
msl-2-PA
sd-PR
tim-PU
Eglp2-PC
CG7611-PE
Acat2-PA
Kat60-PB
Ak1-PB
CG5445-PA
Helz-PC
Abd-B-PD
prd-PB
Lkb1-PD
Daao1-PB
Galphao-PB
PCNA-PB
CNT2-PB
Kank-PA
ctrip-PI
CG14232-PA
Uvrag-PB
CG7970-PA
Pcmt-PC
CG11791-PD
Spt5-PA
Act87E-PA
cort-PA
Klp68D-PA
CG7227-PB
Phax-PA
CG8176-PE
Mvl-PH
dsx-PD
pan-PR
CG2685-PA
Wnt5-PA
CG8405-PA
tst-PB
Mulk-PA
ttk-PB
RpS16-PB
CG11655-PA
CG2841-PA
Orct2-PA
CG5326-PA
CG33129-PE
MED11-PA
Eaf-PC
Trf-PA
Pp4-19C-PH
Cpr-PC
Vps60-PB
CG14043-PA
Csk-PJ
Non1-PA
oys-PD
e(r)-PE
Sap130-PA
Pdk1-PF
spartin-PB
ZnT35C-PA
Crag-PB
Bsg-PI
Nopp140-PE
Cdc23-PB
Agpat3-PD
sktl-PC
casp-PC
CG5958-PA
nudC-PA
eIF4E1-PD
Fis1-PD
CG18507-PD
dnc-PT
svp-PB
NK7.1-PC
CG10737-PS
CG11044-PA
pan-PB
ed-PC
oc-PH
cathD-PC
Pld3-PB
PR-Set7-PD
Mul1-PB
Mmp1-PC
fs(1)h-PA
Smg5-PC
snz-PB
SkpA-PA
CG14646-PA
CG4678-PK
AlaRS-PA
Dys-PD
CG31937-PA
Arf51F-PC
Rev1-PA
Vps37B-PA
Rbp6-PE
CG31550-PB
M6-PE
Tsp97E-PG
RluA-1-PA
Syx18-PA
Tengl1-PA
CG42671-PD
CG4213-PB
Neurochondrin-PA
CG5966-PA
CG9727-PB
Tnpo-SR-PA
Kank-PF
mys-PD
RpL13A-PB
Rbp-PG
CG10874-PD
mRpS17-PA
CG31522-PF
NFAT-PG
eIF5-PG
Tm1-PL
obst-B-PA
Eh-PB
hfp-PI
Dci-PA
srp-PA
CG3632-PI
CG3631-PD
RhoGAP15B-PB
JMJD4-PA
chinmo-PE
Tom20-PA
WRNexo-PA
Hex-A-PA
GlcAT-P-PD
to-PA
CG18605-PB
IKKepsilon-PB
CG8032-PB
CG12991-PE
trsn-PA
Synd-PB
Rcd-1-PB
Pgant2-PB
CG9953-PA
cac-PS
Calx-PD
MCU-PE
MRP-PK
Hmgs-PA
kra-PG
CG10948-PD
htl-PC
Hmgs-PD
endos-PC
olf413-PB
CG31475-PB
Hyccin-PA
sm-PH
Gyf-PD
CG3823-PA
TBC1d7-PA
BTBD9-PB
Nedd4-PE
Dlic-PD
Pfrx-PG
Xpd-PA
hfw-PB
Pink1-PA
Nadsyn-PC
ihog-PA
RhoGAPp190-PG
Cdc27-PA
RPA2-PA
Sec61alpha-PA
CG13384-PC
Pka-C3-PB
fry-PJ
Ythdf-PB
Haspin-PA
ND-15-PH
CG32137-PA
Bap55-PA
Mnt-PF
Fbl6-PC
Baldspot-PB
CG8289-PA
tw-PB
CG7556-PB
CG33096-PG
CG5026-PC
Keap1-PA
CG6903-PA
Amph-PB
PhKgamma-PD
Iswi-PB
Usp2-PH
CG5850-PA
dpr11-PC
alien-PE
CG7115-PE
CG4896-PD
dnc-PU
Prps-PD
Nipsnap-PA
cindr-PC
p130CAS-PG
CG2247-PA
spir-PF
Drep2-PC
Drp1-PA
CG4908-PA
chm-PB
mRpL11-PA
C3G-PC
Pka-R2-PB
Kdm5-PE
wrd-PJ
CG31872-PA
CG8671-PA
Proc-R-PD
Mccc1-PC
asf1-PA
bbx-PE
Lcp1-PB
CG9005-PB
CG10979-PB
Utx-PA
CG2852-PD
CG2201-PE
Antp-PH
par-1-PT
CG3918-PA
CG4645-PC
RpS15Ab-PA
slmo-PC
alpha-Man-Ia-PH
Tsp29Fa-PC
elm-PB
Mf-PF
GstE7-PA
Oscillin-PH
Cals-PB
Fnta-PA
Sf3b5-PA
GalT1-PA
CG5191-PA
CG4617-PA
anne-PI
CG16904-PA
CG13366-PC
Srp72-PA
Crk-PE
Arts-PA
alpha-Man-IIa-PB
Fkbp59-PA
vlc-PA
CG3632-PE
CG14995-PI
Lfg-PC
emb-PA
Pop1-PA
Tret1-2-PA
DnaJ-1-PB
Trmt112-PA
cindr-PH
CG5645-PA
Lasp-PA
NKCC-PA
eIF3h-PA
AspRS-m-PD
Rac2-PB
CG32982-PA
wech-PA
thoc7-PB
alpha-Man-Ia-PP
Naa35-PB
CkIIbeta-PK
arm-PE
Src64B-PC
Rab26-PG
CG3955-PA
mura-PC
26-29-p-PA
CG7530-PB
Gnf1-PA
lolal-PD
CG5819-PC
Hmu-PA
Vps37B-PB
CG2260-PA
CG3645-PA
Uros2-PA
Mf-PB
RpL8-PB
eIF4A-PC
CG11970-PA
CG3511-PA
Sdc-PB
fzr-PA
Sugb-PC
cora-PB
fwe-PC
CG9302-PA
Picot-PB
Usp12-46-PB
Sox21b-PC
Naprt-PH
RpI1-PA
CG15715-PA
RpS18-PA
ArfGAP3-PH
CG9643-PA
O-fut1-PA
Gnpnat-PA
JhI-21-PD
dati-PB
CoRest-PH
CG42268-PN
CSN1b-PA
CG14480-PB
Usp1-PC
Pp4-19C-PA
CG11980-PA
chinmo-PF
wrd-PM
Mhcl-PB
CG30053-PA
sra-PB
Calr-PB
Tm1-PC
r-l-PA
CG14764-PA
slo-PN
Tom70-PB
Ugt302C1-PA
Rtca-PB
angel-PA
gro-PJ
RpS15Aa-PA
CG3776-PC
CycB-PB
CG3777-PE
fbp-PA
Gle1-PA
MSBP-PA
ND-20-PA
Prp39-PB
CG42671-PH
Dd-PB
CG8080-PD
Grip75-PA
PIP5K59B-PE
CG33129-PH
CG10543-PE
CG30158-PA
nmo-PF
Sms-PC
Srpk79D-PN
Mp-PR
Rab32-PJ
MED8-PA
pns-PC
Ldh-PD
CG5946-PB
Ski6-PB
CG15743-PB
eIF3a-PA
adp-PA
CG42342-PN
Nipsnap-PF
SMC3-PA
SerRS-m-PA
CG31221-PA
SPR-PB
Uch-L5-PB
Ptr-PB
CG17883-PC
CG31998-PA
DCTN2-p50-PA
Hr3-PA
Eaf-PA
dao-PA
Src64B-PI
AMPKalpha-PB
eIF4G2-PC
CG31122-PB
Hr3-PF
CycY-PB
CG11537-PE
CG42674-PE
CG34451-PB
CG33090-PE
blot-PD
fry-PF
Sym-PA
Gclc-PA
CG8170-PB
CG43347-PB
Galphas-PD
CG13532-PA
CG13325-PB
RpS13-PB
CG6664-PA
ena-PA
CG17163-PB
Taf4-PI
Prps-PA
CG17221-PA
CG6231-PC
dock-PA
vnc-PE
Trxr-1-PD
COX5B-PB
CG13784-PC
P5CS-PA
Ssrp-PA
CG10254-PA
Hexo1-PF
CG9304-PA
Vrp1-PB
Evi5-PB
mas-PC
prtp-PC
Drak-PD
CycB3-PB
cu-PF
Dg-PC
CG8314-PA
SkpA-PH
Rae1-PA
gol-PD
CG7156-PA
boi-PE
mRpL42-PB
CG9008-PE
Dbp80-PG
NSD-PB
Nulp1-PA
SerRS-m-PB
nmo-PC
Rbp6-PB
AlaRS-m-PA
CG1927-PB
Gbeta5-PA
CG2991-PA
CG5850-PG
kmr-PK
Pvf1-PC
CG8878-PA
eIF2Bdelta-PA
CG5989-PA
Nap1-PC
CG4896-PG
CG10089-PC
snRNP-U1-70K-PC
Tsp26A-PC
Orct-PA
Duba-PE
Nacalpha-PC
vsg-PA
CG3732-PA
CG3520-PA
CG13937-PF
SERCA-PF
Taz-PA
velo-PC
Fmr1-PJ
Mctp-PD
scny-PG
JhI-21-PC
Prosalpha2-PA
Alh-PH
CG2116-PA
C15-PA
Lnpk-PB
Dsor1-PA
Herp-PC
IKKepsilon-PC
AnxB11-PA
CG5819-PA
ATP8A-PE
fry-PI
CG3793-PA
RhoGEF2-PD
sv-PF
Cp110-PA
Tsf2-PA
CG2846-PA
CCT3-PD
CG15312-PC
Idh3a-PA
barr-PC
CG14721-PA
pck-PC
Oseg4-PB
CG12581-PB
CG31793-PC
Galphaq-PG
rl-PI
CG7737-PA
homer-PF
pnr-PA
Pgant6-PA
CG18088-PA
SkpA-PC
ND-20-PC
shams-PB
bru1-PE
mei-P26-PC
CG15005-PA
CG8461-PA
cdi-PB
DOR-PF
CG1738-PA
CYLD-PD
Glut3-PA
Xpc-PC
Spn88Ea-PB
Got2-PA
CG42268-PF
Swim-PA
Alg11-PB
CG8079-PC
CG42724-PG
CG5359-PA
sxc-PA
calypso-PA
Cen-PA
Rpb8-PA
Chro-PA
dUTPase-PC
Gabat-PD
CG1354-PD
CG4281-PA
Tina-1-PB
CG7766-PI
Vsp37A-PF
Bap111-PA
RhoGAP71E-PE
CG7379-PA
Ns4-PA
Patsas-PD
Uev1A-PA
CG42671-PK
endos-PD
CG1582-PB
shot-PE
lap-PG
Rala-PC
Hydr2-PA
CNT2-PC
Gnpnat-PH
Mp-PJ
CG32091-PB
eya-PA
en-PB
sv-PG
shot-PC
Pbp49-PD
bc10-PA
lqfR-PC
CG5731-PA
chinmo-PH
CG3527-PA
E(Pc)-PB
Kdm5-PD
GstE2-PA
CG7879-PB
eIF4EHP-PD
Mf-PN
Hip14-PC
eIF4E1-PF
GstO3-PA
Pgk-PB
PAN3-PL
Prps-PI
Jasper-PA
Pgant6-PC
CG11722-PA
sgg-PE
Alg10-PA
Arp2-PA
CG34316-PA
stc-PC
Brf-PB
CG31800-PA
CG16721-PC
Phb2-PD
Max-PD
sky-PE
sm-PL
Nmda1-PG
dve-PB
Actn-PC
Spred-PB
CG10795-PB
CG12104-PC
Sh3beta-PE
Dph5-PA
UQCR-6.4-PB
Arf79F-PI
AsnRS-m-PA
Eb1-PE
capu-PI
CG14207-PB
Rb97D-PA
Rad9-PB
CoRest-PC
CG17249-PA
gro-PG
Eip63E-PI
CG3107-PB
Droj2-PE
Drp1-PB
CG7154-PA
heph-PH
CG13585-PD
glo-PB
nau-PA
Myo61F-PD
CG17219-PA
RPA2-PB
CG34451-PD
RhoGAP92B-PD
Ndae1-PF
Vps51-PA
sdt-PI
CG6565-PB
Lmpt-PL
cort-PB
CG8517-PA
CG31773-PA
stmA-PA
spict-PA
P5CDh1-PF
CG34133-PE
capu-PE
CG10932-PA
CkIalpha-PA
puml-PA
CG5493-PD
MagR-PA
Mcm7-PA
HP1b-PB
ari-1-PD
Cam-PB
Rad23-PB
CG12017-PC
kcc-PD
Mkp3-PC
SP1029-PB
CG12299-PA
Rac1-PA
Spase12-PA
CG17260-PA
nuf-PH
Rbbp5-PA
Sfmbt-PA
Gbeta13F-PC
Sbf-PA
dob-PA
RhoBTB-PB
MRG15-PB
Sdc-PK
ATP8A-PS
gammaTub37C-PA
ABCB7-PB
CG2016-PC
CG15270-PB
Rpe-PB
CG8080-PC
Mef2-PF
CG12991-PA
ERR-PB
slmo-PA
CG32576-PA
Not1-PE
mRpS14-PB
CG17258-PD
Vps8-PA
P5cr-2-PB
CG1824-PA
SpdS-PA
CG31643-PA
mRpL51-PA
pix-PA
Gasz-PA
lbk-PB
pigs-PC
Oscillin-PF
Gug-PI
CG15814-PD
Adgf-A-PB
CG17544-PD
ctrip-PE
ASPP-PC
CG6569-PA
Fer1HCH-PF
prd-PA
CG8176-PG
eloF-PA
Patronin-PO
ND-49-PB
Tsp42Ed-PA
CG9360-PA
ash2-PC
Pur-alpha-PG
Su(var)2-10-PK
Cpr-PD
sd-PM
CG8176-PC
GstE12-PA
Ets65A-PE
Atg14-PA
bark-PA
Myd88-PC
Pfrx-PK
Syt1-PE
Pfdn1-PA
shn-PF
inaD-PB
CG31650-PC
CG9945-PA
Unc-115a-PA
armi-PB
Clc-PC
CG8974-PE
up-PN
CG3544-PB
CG6695-PB
DCX-EMAP-PG
pst-PE
Chro-PE
twz-PB
CG8468-PA
Syp-PQ
fd96Ca-PB
dlt-PA
BicD-PC
syd-PH
smg-PA
CG4702-PA
MED15-PA
Acn-PC
Dph1-PB
mTerf3-PA
CG33514-PA
sdt-PK
dpr16-PB
gem-PA
Scr-PB
mRpS18B-PA
bab1-PE
ctrip-PL
CG6701-PE
Mef2-PA
CG9008-PD
Patronin-PB
CG1074-PA
CHES-1-like-PB
CG10062-PC
CG15676-PA
CG10050-PA
Ts-PA
PNUTS-PB
Naa20A-PC
inaC-PA
CG31689-PB
CG14621-PC
CG31650-PD
bru1-PF
CG6321-PA
Fit1-PA
Syp-PM
CoRest-PK
PAPLA1-PD
Ref2-PC
CG9667-PA
MTPAP-PA
Sugb-PF
Lip4-PA
Uros1-PA
mrva-PA
Antp-PN
sdt-PE
cag-PB
O-fut1-PB
PGRP-LF-PA
CG7834-PA
mfrn-PA
RpL27-PC
asp-PA
CG2100-PB
Fsn-PA
Dp1-PH
eIF1A-PA
lolal-PG
CG8306-PA
mge-PA
Prp18-PA
l(2)37Cc-PD
CG7611-PG
scny-PB
CG14194-PB
corto-PD
CG16952-PC
CG17187-PA
Tm1-PO
RYBP-PA
Nak-PE
Kap-alpha3-PB
Actn-PH
Eip63E-PL
exu-PB
sigmar-PA
Paip2-PB
Ent1-PC
CG9941-PA
CG31475-PA
Crk-PB
Men-b-PC
CG17565-PA
qless-PB
Naam-PA
Sap130-PG
pasha-PB
Prx2540-2-PA
Ndf-PB
CG32982-PG
CG4839-PA
Vps50-PA
CG13605-PB
CG11791-PB
eIF4G1-PC
UGP-PA
chic-PA
RpS27-PB
SREBP-PA
lace-PB
ATPsyngamma-PB
Bsg-PC
Slc25A46a-PA
CG13917-PC
CHES-1-like-PC
CG13937-PH
C3G-PH
Cyp4d14-PA
Rpt6R-PA
Agpat2-PC
Sap47-PB
Nup44A-PC
cad-PC
PIG-B-PA
Drice-PA
Hrb98DE-PC
CG5854-PA
boi-PG
AMPdeam-PG
ClC-a-PF
Nedd4-PM
faf-PC
CG42399-PB
btz-PD
dsh-PA
Kyat-PD
IscU-PA
hrg-PC
CG5641-PA
anne-PE
CG14229-PB
Alh-PP
CG6236-PA
Sarm-PE
RpL17-PA
Hsc70-5-PA
CG14022-PA
Tsp42Ec-PA
MetRS-m-PA
CycT-PB
CG1890-PA
dpr16-PC
fry-PB
Mbs-PL
Rab2-PA
Hel89B-PC
cnc-PG
dah-PA
sina-PB
alpha-Man-IIb-PA
NK7.1-PB
ear-PA
Pkn-PS
dpr17-PB
Unc-115b-PD
ATPsynD-PC
ClC-a-PH
ND-51-PB
WASp-PC
tral-PI
oaf-PA
Sap47-PI
CG17233-PF
Tsp66E-PB
CkIIbeta-PE
tup-PC
C3G-PI
Dg-PA
cac-PA
msl-3-PA
Mctp-PB
Crk-PH
DppIII-PB
Rgl-PE
shn-PC
Gint3-PE
Sod3-PE
CG6961-PA
CG12194-PC
mRpS26-PA
CG11122-PA
Cpr62Bb-PA
Snx1-PB
Sap47-PA
CG5274-PA
Ref1-PA
CG2811-PC
Ndae1-PE
gro-PE
CG2065-PB
CycD-PE
CG11596-PB
fbl-PB
U2A-PA
CG8026-PD
Idh-PD
Syt14-PA
shi-PC
Rat1-PA
SkpA-PE
CG9449-PE
Naa20A-PA
scrib-PT
CG18135-PD
eIF4B-PE
Ntan1-PD
fh-PA
CG12773-PB
Syt14-PC
mxt-PC
Eb1-PD
Pisd-PC
CG31109-PA
flw-PC
CG3803-PA
sca-PB
CG5439-PA
ZIPIC-PA
apolpp-PD
YME1L-PC
CG4477-PB
CG13784-PE
CG7786-PA
vsg-PD
Csk-PF
Nak-PC
CG6907-PB
Vha100-4-PA
CG12746-PE
CG31869-PB
Pink1-PG
Tip60-PC
beat-IIIc-PA
CG15160-PB
CG6707-PB
Fatp3-PB
CG5114-PB
CASK-PE
CG14969-PA
CG9467-PC
CG3777-PB
Dlic-PB
Cals-PA
CG4042-PA
bru2-PF
CG11537-PC
Pka-R1-PU
CG17754-PG
sqh-PD
CG3085-PA
kkv-PD
Tm1-PA
Acox3-PA
E5-PA
CG7720-PB
Arpc3A-PC
CG7920-PC
Start1-PD
Cyt-c1-PA
Start1-PA
lt-PE
Spt-I-PB
eIF4A-PD
Cbs-PA
CG6325-PA
CG43386-PC
CG9213-PA
Npc2b-PB
Idgf3-PB
CG31272-PA
Prat-PB
CG11970-PB
Syp-PB
Elp1-PA
CG7394-PB
ck-PA
mRpS16-PA
Lam-PA
Psi-PA
cup-PC
jdp-PC
Pc-PA
Gpo1-PD
ple-PA
Usp2-PG
MTF-1-PG
syd-PD
Pka-R1-PAB
Atx-1-PB
Arl6IP1-PB
Sps1-PA
Jafrac2-PC
CG5850-PF
GCS1-PC
Dredd-PD
D1-PD
CG17746-PB
Irk2-PA
CHES-1-like-PA
E(z)-PB
CG3831-PC
Tbc1d15-17-PA
oc-PC
Pbp49-PB
CG4586-PA
Uch-L5-PA
Mtpalpha-PA
ex-PB
Zip99C-PH
Cks85A-PC
CG30122-PB
Srpk79D-PI
Lmpt-PA
CG31028-PC
CG31650-PE
Ugt36E1-PA
stumps-PC
Hsf-PC
CG8578-PC
scrib-PP
CG17508-PB
CG3618-PB
tim-PP
Osi17-PB
PolH-PA
hdly-PC
Vps16B-PA
Mctp-PA
Phyhd1-PB
Sirt4-PC
CG31223-PB
dpa-PB
Ppcs-PC
Tpc1-PA
vap-PA
Drep2-PA
pbl-PD
Mettl5-PA
fs(1)h-PF
Rox8-PH
fry-PH
Nsun2-PA
CG33298-PA
vir-1-PC
CG40228-PE
bab2-PA
l(2)37Cc-PA
ND-15-PF
Nipped-B-PG
CG6967-PD
slo-PS
sdt-PG
Sod3-PD
HDAC6-PF
S-PA
CG17508-PA
CG9240-PA
RabX6-PB
Got1-PA
kst-PE
gammaSnap1-PA
CG8833-PA
CG15312-PE
cmb-PD
MED25-PA
corto-PA
CG1785-PA
CG9536-PB
CG4238-PE
Pgant2-PA
CG3328-PC
CG16959-PB
hfp-PA
CG3760-PC
Tl-PD
Mkrn1-PA
Hel25E-PA
RpL18-PC
Fur1-PC
Prps-PF
CG8891-PA
eRF1-PI
CG11658-PE
Socs36E-PA
Miga-PB
Rassf-PA
CG5861-PA
betaggt-I-PB
Pof-PB
AnxB11-PD
Akap200-PB
CG6073-PB
HBS1-PA
Rnp4F-PF
Sclp-PB
Pkn-PJ
cg-PM
CG3589-PA
Crag-PA
ftz-f1-PA
MEP-1-PD
mub-PE
kermit-PD
CG3191-PA
CG32755-PA
ash2-PB
CG11380-PB
Acbp1-PB
Oatp74D-PE
tws-PE
MCTS1-PB
Opa1-PE
par-1-PX
CG4338-PA
wfs1-PC
cindr-PG
Ssadh-PA
Cul1-PB
CG7945-PA
tamo-PC
wrd-PD
dao-PC
cdm-PA
Acsl-PJ
Rcd1-PB
slim-PA
nau-PB
wisp-PB
CG31550-PC
Cam-PA
pita-PA
CG5021-PB
CG6479-PB
Roe1-PA
Ntf-2-PA
spict-PB
CG7785-PA
CG5455-PB
Rab30-PA
Idgf4-PB
LTV1-PB
Lmpt-PG
Vha14-1-PA
CG8646-PB
CG1129-PB
hth-PC
CG7227-PC
CG17233-PG
egr-PB
CG17544-PA
Sap130-PE
Gclm-PA
CG2924-PD
fru-PB
Tpr2-PB
cad-PB
CASK-PI
bora-PA
Men-PB
Mef2-PJ
Lmx1a-PB
Gel-PK
Tango11-PC
Mef2-PH
MED6-PC
CG4278-PA
RpS2-PB
COX5B-PA
CG9300-PA
spir-PE
CG6907-PA
CG41099-PE
gce-PE
CG4678-PF
CG5726-PA
CG17387-PA
gb-PB
Treh-PD
spri-PQ
Mtor-PA
h-PB
CG42399-PC
CG17754-PD
CG1354-PE
RpS7-PE
Rchy1-PB
Doc3-PA
CG1309-PA
CG9799-PA
CG32512-PC
RpS3-PB
Miga-PA
Fmr1-PD
CG5191-PD
CG32243-PA
shi-PL
Unc-115a-PG
zda-PB
Sec71-PA
l(2)k14505-PB
CG10646-PA
CG11438-PA
Rx-PB
CG1943-PC
Grip71-PA
Pkn-PE
Clk-PA
nod-PB
Eno-PC
Set1-PD
CG30156-PB
thoc6-PB
Spn-PG
CG9171-PF
Bdp1-PB
CG12129-PA
ear-PC
mRpS29-PA
CG1677-PA
Dip-C-PB
CG14982-PC
slo-PR
CG1358-PA
Tace-PB
Cchl-PB
Miro-PD
Set1-PF
par-1-PP
sky-PG
bif-PB
Xpc-PD
Abd-B-PJ
CG10395-PD
CG7120-PD
CG9135-PC
Dg-PD
Max-PA
CG6055-PB
Pdp1-PF
miple2-PG
GlyRS-PB
Catsup-PA
Eip63E-PN
nmo-PH
wus-PB
CG7675-PD
qm-PA
E(bx)-PC
CG13024-PC
CG2924-PA
Golgin245-PA
CG2990-PB
Lkb1-PC
Spn-PE
PhKgamma-PH
CG8149-PA
SF1-PB
glu-PA
Sclp-PA
CG33111-PA
Arc42-PA
shot-PAC
Cypl-PA
atl-PB
tou-PA
fs(2)ltoPP43-PC
PolG1-PA
Cnx99A-PD
ps-PC
fab1-PA
shn-PE
TfIIEbeta-PA
Desat1-PB
CG5554-PA
nocte-PD
KrT95D-PC
ogre-PD
CG5850-PD
Nc73EF-PA
CG10026-PA
topi-PA
EndoA-PA
HDAC6-PD
dpr17-PC
olf186-M-PA
pod1-PC
Phb2-PC
CG16974-PA
PI31-PC
RasGAP1-PA
HP1c-PA
Vdup1-PC
Atpalpha-PG
Atg4a-PA
toc-PE
CG6231-PD
ssp6-PA
danr-PA
l(2)34Fd-PA
ck-PC
mbc-PA
tim-PT
Sou-PA
CG9119-PA
Antp-PL
tral-PB
CG11883-PC
CG3420-PA
kmr-PB
eco-PB
CG33158-PB
Skp2-PE
Grip84-PC
CG10254-PC
Blos4-PA
TMEM216-PA
kermit-PC
CG13405-PA
emp-PD
Cmtr1-PA
CG14830-PC
Rpn6-PB
Arf51F-PE
Gnmt-PA
CG3071-PA
toc-PJ
CG7720-PE
Sirt4-PA
Chd3-PA
CG11241-PA
Nhe3-PG
pod1-PG
CG11777-PA
Samtor-PA
CG9921-PC
Rbf2-PA
U3-55K-PA
exu-PD
Vha100-1-PE
Nckx30C-PA
cu-PC
CG7694-PC
mtm-PB
B52-PN
CG3632-PH
brat-PB
GILT2-PA
CG9005-PC
Arl8-PB
blot-PE
nrv1-PB
dnc-PD
bs-PB
Zw10-PB
CG33056-PA
tim-PR
Cyp301a1-PA
Eip75B-PC
Slip1-PA
CG17167-PC
Sk1-PA
Ankle2-PE
eIF4E1-PB
Nhe3-PE
tapas-PD
CG5493-PC
CG30015-PE
Toll-7-PA
Acsl-PC
Sarm-PJ
gcl-PA
REG-PB
Vinc-PC
Rab30-PC
ed-PA
SdhBL-PA
CG1703-PA
RpL6-PA
Sod3-PF
CG8300-PA
Tomosyn-PH
Amyrel-PA
Nipped-B-PI
CG6565-PA
CG8785-PB
ImpL2-PC
RpL18-PB
sm-PW
snsl-PD
Epp-PB
Not1-PF
endos-PB
SCCRO-PB
pea-PA
CG6329-PC
bif-PD
CG3165-PA
Golgin104-PA
SP1029-PE
CG5662-PA
Pgant7-PB
CG1764-PB
CG11808-PA
Abi-PB
pes-PF
MBD-like-PA
AnxB11-PG
HIP-R-PA
Eip63E-PE
eIF5-PA
dnr1-PA
CG12004-PB
Aladin-PB
DCP2-PA
slo-PL
bru2-PD
Atpalpha-PF
pod1-PE
chm-PA
mats-PA
RpL12-PC
CG8671-PB
RpS15Aa-PF
Sh3beta-PC
sax-PB
ena-PG
CG10005-PA
CG4953-PA
Ranbp9-PA
Dyrk2-PF
numb-PB
Prp3-PB
nocte-PC
nkd-PC
sprt-PA
vri-PC
svp-PC
CG10053-PB
CG11980-PB
CG12773-PC
CaBP1-PA
SPR-PD
Daao2-PA
Ppa-PB
ttk-PE
Art8-PA
CG10737-PU
RhoGAPp190-PC
CanB-PB
Yp2-PB
CG31549-PA
Galphao-PD
e(r)-PA
dsx-PF
Mtmr6-PC
CtsB-PC
CG33178-PB
Hmg-2-PA
RpL10Aa-PA
vari-PC
Uros1-PB
sky-PF
CG15701-PA
Eip75B-PG
Bsg25D-PH
CG12025-PA
AspRS-m-PA
omd-PB
Dbp80-PB
Akap200-PE
Tsc1-PA
mtg-PF
mei-P26-PF
CG31122-PD
Gclc-PD
CG2202-PA
Zip99C-PD
CG3829-PA
CCDC53-PA
CG7656-PE
Set2-PB
CG40191-PB
mei-P26-PA
Patronin-PI
CG3709-PA
wisp-PC
Lrr47-PA
CG31100-PA
fz2-PE
shot-PX
CG4882-PB
Tat-PA
simj-PC
Lmpt-PP
RpS20-PA
heph-PM
Csk-PH
CG5196-PB
spz5-PA
Jheh2-PA
CG12075-PE
Cyp4d20-PA
cac-PU
syd-PB
PIG-A-PA
Cpr47Eg-PA
toc-PB
CG9399-PD
pinta-PA
dare-PA
tst-PA
CG17110-PA
RpL18-PA
RpS3-PA
CG8963-PA
ash1-PB
Sap130-PB
nrv2-PC
salr-PC
amos-PA
Ldsdh1-PA
CG5913-PA
scrib-PH
gro-PB
MRP-PJ
SPoCk-PF
Bub3-PA
cg-PC
Ppn-PF
CG42724-PK
Arp5-PB
Jasper-PB
CG8578-PA
htl-PB
Pfrx-PM
RhoGAPp190-PE
Pka-R1-PL
Naa20B-PB
Csl4-PA
sm-PM
Pka-R1-PS
CG17683-PD
Pof-PC
CG10352-PB
Arf51F-PD
CG8079-PE
Calx-PF
B52-PC
CG10383-PB
CG42342-PK
CG11474-PA
CG32708-PA
mldr-PA
Srpk79D-PJ
Fas3-PF
Tig-PA
hrg-PB
CG1441-PB
CG15706-PB
Ncc69-PG
Gbeta13F-PG
CG8336-PA
dnc-PL
Hsc70Cb-PA
Pur-alpha-PF
Pfrx-PA
cue-PA
Agpat3-PC
pigeon-PA
Vha100-1-PK
Srrm234-PF
smid-PC
heph-PY
spri-PG
CYLD-PB
CG13920-PC
Rpn13-PA
kra-PF
Efhc1.2-PA
CG12107-PA
sano-PE
Fas3-PD
CG5728-PA
cic-PG
side-VII-PA
subdued-PD
GlyP-PB
p24-1-PA
imd-PB
EMC5-PA
mtg-PH
mmy-PA
iPLA2-VIA-PA
jagn-PA
Deaf1-PA
Rab35-PC
CG12099-PA
Arpc3A-PE
Prosbeta5-PB
Su(var)2-10-PG
mesh-PC
FucTA-PA
eff-PB
Arl6IP1-PA
nkd-PA
CG14182-PB
Ptpmeg2-PI
CG9643-PB
CG10660-PC
CG15270-PF
Mpp6-PB
EMC6-PA
mbf1-PC
Indy-PB
cher-PO
RpS5a-PA
CG1774-PB
Elp1-PC
HP1b-PA
CG7115-PB
d4-PC
CG12267-PB
ps-PF
brat-PF
mnd-PC
shot-PB
gukh-PB
Sfmbt-PC
alph-PA
CG16959-PE
Mo25-PB
MCU-PA
CG3473-PB
PolI-PA
CoRest-PJ
sgg-PJ
C3G-PE
wus-PA
Idi-PA
CG42709-PB
Prosalpha3-PA
lin-52-PB
Dgat2-PA
Cchl-PA
Kank-PI
140up-PB
CG4374-PB
CG15084-PA
ValRS-m-PA
CG40045-PB
CG11961-PA
CG15525-PA
srp-PD
ergic53-PB
Gga-PB
Cerk-PA
bun-PD
Ssadh-PC
TfIIEalpha-PA
eIF4A-PE
Cbs-PC
CG17493-PC
Ppa-PC
Ugt36E1-PB
Ude-PB
Mrtf-PG
SCCRO-PE
magu-PB
Apt1-PE
CG5823-PB
Cog1-PA
CG7611-PD
chn-PB
CG18135-PB
lgs-PA
spi-PA
sgg-PF
betaCOP-PA
CG14762-PB
Prp40-PA
CG8170-PA
kermit-PE
rl-PH
laza-PA
sona-PE
Poxn-PB
Sdc-PL
Nazo-PA
Pcl-PA
Su(H)-PA
usp-PB
prd1-PB
Nup43-PA
Cyp6w1-PB
Eip63E-PK
CG33111-PC
hyx-PB
Mob2-PA
capu-PF
slo-PI
spi-PB
CG9410-PA
CG17167-PE
UQCR-6.4-PA
aop-PC
Pepck1-PA
wapl-PB
ND-13B-PA
mRpS30-PA
CG12194-PB
CG6005-PB
CG3021-PA
CG11902-PB
ems-PA
Alh-PB
ArfGAP3-PF
homer-PB
CG9993-PA
CG7766-PH
Tsp97E-PE
Tailor-PB
kay-PA
hdly-PA
Arf79F-PC
Abcd3-PA
nuf-PL
CG2211-PB
Vha55-PA
CG5608-PA
TTLL5-PA
CG9733-PA
loqs-PF
CG5504-PB
Gale-PB
Prat2-PA
conu-PI
Rb97D-PH
corto-PC
Mical-PD
spir-PB
CG2918-PB
Rnf146-PF
glo-PA
slo-PC
Proc-R-PA
ste24a-PA
Atg7-PA
zda-PC
ush-PE
Ptp4E-PC
l(1)G0196-PP
spri-PI
Tim10-PB
orb-PD
retn-PA
Hr3-PC
Mical-PP
Rfx-PG
AdipoR-PB
eIF2Bepsilon-PA
CG1662-PA
BtbVII-PE
CG10948-PB
Atx2-PB
ND-B14.5B-PA
PpD3-PC
MED10-PC
CG7394-PD
lute-PD
Rpt3-PA
CG30440-PA
aop-PB
ey-PD
CG7675-PA
Sec23-PH
PI31-PF
CG31823-PA
homer-PG
mbf1-PB
CG8036-PC
kmr-PH
Tom40-PC
Pbgs-PB
CG6184-PA
fru-PM
vis-PB
CG4332-PA
unc-45-PA
CG1910-PD
ND-39-PB
vap-PF
phm-PB
BtbVII-PB
Cpr97Eb-PA
eIF2Bdelta-PD
ple-PC
Fcp1-PB
yps-PB
CG2993-PB
CycT-PD
CG2126-PB
Spase22-23-PA
CG4558-PB
Ddc-PD
mRpL21-PC
bab1-PB
XNP-PD
Nmda1-PC
Shc-PA
CG10737-PD
Nct-PE
CG32276-PB
Bap170-PA
D1-PA
RpS2-PA
CG2182-PA
scny-PH
Ranbp9-PD
jagn-PB
CG33178-PA
phr6-4-PA
CG42268-PD
siz-PA
CAH3-PD
CG2818-PA
Eip63E-PM
heph-PP
nuf-PM
CG18596-PA
CG2991-PC
sano-PA
RhoGAP92B-PB
orb-PC
prd1-PA
larp-PE
CG31259-PB
CG4080-PB
CG3107-PC
srl-PD
arm-PC
Chi-PA
CG42674-PF
ZnT49B-PB
CG4866-PA
epsilonCOP-PA
CCT5-PA
CG14414-PC
ATP8A-PP
Diap1-PD
CG14220-PA
Pdk1-PB
Atpalpha-PI
CG14483-PA
Cep135-PB
syd-PK
CG17271-PA
ATP8A-PI
hzg-PB
Buffy-PA
Vha100-1-PF
Taz-PC
GATAe-PB
tup-PA
srl-PB
sky-PJ
CG3358-PF
MED4-PA
SERCA-PH
Pgi-PC
kmr-PE
AGBE-PA
CG8578-PB
alphaSnap-PA
SH3PX1-PA
ImpL2-PD
Mp-PU
eIF1-PA
Rox8-PD
CG7860-PA
mol-PA
Stat92E-PK
shi-PM
Pdss2-PB
ND-23-PA
NAT1-PD
Amph-PA
CG4041-PB
CG31121-PA
Ptpmeg2-PB
rept-PB
Scr-PD
nmo-PG
lmd-PC
subdued-PE
Inx2-PA
whd-PD
Pkn-PK
hdly-PB
hay-PB
Antp-PG
CG10184-PA
cac-PE
GC1-PA
Pbgs-PA
Mnt-PI
ArfGAP3-PC
KrT95D-PA
CG4259-PB
Plod-PB
Mob2-PC
MRP-PR
Syn2-PC
Mtch-PA
Diap2-PA
gem-PF
CG5973-PA
Mtch-PE
mub-PH
CG5989-PB
Sod3-PB
ZnT41F-PA
Smyd4-1-PC
Orct2-PB
Ptr-PE
APC4-PC
msps-PC
CG13366-PG
SREBP-PC
DIP-alpha-PA
Cht2-PC
sigmar-PB
CG6638-PA
CG17065-PD
CG42342-PP
sens-PA
MED23-PA
eff-PC
slo-PA
Lip4-PB
CG11699-PA
Sirt1-PA
sm-PP
ETHR-PC
DCAF12-PA
Gpo1-PB
CG41099-PB
eIF3k-PA
CG5397-PA
AP-1sigma-PA
RhoGEF64C-PB
CG7694-PB
l(3)neo43-PE
Sik3-PC
Mp-PO
Rnp4F-PA
CG1575-PA
Unc-115b-PF
Klp10A-PA
CG9132-PC
Lkb1-PA
CG9044-PC
Cds-PB
CG9752-PA
dl-PA
Sox100B-PA
trbl-PA
tok-PA
cnc-PI
CG2972-PB
CG1677-PD
bru2-PG
CG5568-PA
slv-PB
Pdp1-PL
cup-PB
spz-PA
kay-PB
CanB-PA
mino-PE
timeout-PA
tmod-PK
CG9170-PA
kcc-PF
ena-PE
CG11905-PC
CG14543-PA
WASp-PA
mtg-PE
loco-PH
loqs-PA
Kyat-PA
scrib-PB
kmr-PF
CycK-PB
CG4291-PB
CG10737-PE
Map205-PB
Gug-PE
Ufc1-PA
adp-PB
Atg2-PA
HDAC6-PC
CG9485-PD
mRpL22-PA
achi-PA
RpS15Aa-PD
Spn77Bc-PB
casp-PA
CG5068-PA
Spn-PT
nrv3-PA
CG8009-PB
ATPsynC-PB
Pka-R1-PM
ND-SGDH-PB
Mnt-PH
CG12016-PA
Osi17-PA
Klp31E-PB
Rrp45-PA
CG10175-PB
Akt1-PB
tmod-PA
CG33096-PE
gem-PG
Mp-PL
Slip1-PB
tral-PG
Ptpa-PA
Scm-PA
Mpp6-PA
scaf6-PE
Cpr62Bb-PB
Exn-PC
ATP8A-PN
sd-PK
scrib-PR
Sik3-PF
Eno-PA
Pkn-PG
heph-PF
Arf79F-PB
Snx16-PA
org-1-PA
RpL17-PC
heph-PE
spri-PE
Vha100-2-PB
btz-PB
CG10602-PC
Pink1-PH
CG3164-PA
CycC-PA
RpS13-PC
GstD4-PA
egl-PC
Mef2-PK
Dbp21E2-PA
CG3038-PB
tank-PB
lap-PH
Acsl-PD
MED24-PA
Hrb27C-PE
Mgstl-PC
Chchd3-PA
Rbp6-PD
snsl-PC
ara-PA
par-1-PW
ari-1-PE
vari-PF
Arp2-PB
Sirup-PA
sni-PB
Calx-PB
Sirt6-PB
pinta-PB
Drak-PE
Drep3-PA
CG8320-PA
MCPH1-PC
GstO2-PB
CG8237-PA
CG4611-PA
cin-PB
blp-PB
gek-PA
CG2258-PC
spn-E-PA
chn-PC
CG1233-PB
Awh-PC
Snx21-PB
ine-PA
Pkn-PH
up-PK
CG12991-PC
CG40191-PD
Nipped-B-PF
stl-PE
trx-PB
Kdm5-PA
Nph-PA
Coprox-PA
syd-PJ
alien-PA
Tomosyn-PL
Pgk-PD
dwg-PA
DCTN4-p62-PA
fs(2)ltoPP43-PB
RpS16-PA
Cpr-PA
Taf1-PA
RpL7A-PF
CG6123-PA
Dlc90F-PA
mio-PA
Sirup-PC
CG2662-PB
cher-PB
CG9427-PA
Ubx-PB
Las-PC
aux-PB
Irbp-PB
CG7839-PA
Hnf4-PF
MICU1-PA
Ubc2-PA
CG6707-PA
me31B-PB
CanB2-PA
CG10365-PA
cg-PD
cic-PA
stc-PD
CG2540-PA
ArfGAP1-PA
Pdk1-PH
CG17270-PB
pck-PD
ArgRS-m-PA
Rab26-PF
Fkbp14-PF
CG12241-PA
Syp-PF
CG9485-PF
MBD-like-PC
sky-PH
tou-PF
spir-PG
Khc-PA
PAN3-PP
Bsg-PD
CG4752-PA
mRpL38-PA
Vang-PB
Rab5-PD
upSET-PB
CG7236-PD
CG8974-PB
Socs16D-PA
Pkn-PL
CG31550-PE
Mhcl-PD
kat80-PA
miple2-PA
CG2006-PB
Gabat-PB
RpL35-PA
TM9SF2-PB
CG1090-PE
faf-PH
CG8405-PB
Daao2-PB
Mpcp1-PC
rl-PC
BNIP3-PC
fd102C-PA
awd-PC
fs(1)h-PB
Pgant1-PA
MEP-1-PC
Ppcs-PD
ProRS-m-PA
Pex5-PA
Coprox-PB
nuf-PJ
l(1)G0320-PB
rad50-PD
Usp20-33-PA
CG10737-PN
CG9399-PB
CG31689-PD
Syx17-PB
scf-PA
SdhC-PA
Pepck2-PB
CG11267-PA
CG8475-PB
Diap1-PB
grh-PJ
Gbeta76C-PA
CG8031-PA
GlyRS-PC
CG11873-PC
CG7611-PH
Galphao-PC
mkg-p-PA
Gdap2-PF
CG1213-PA
Bap60-PA
Galphao-PJ
CAH3-PB
Fis1-PE
Dredd-PG
PIG-Wb-PA
CG6693-PA
Sam-S-PL
Mef2-PB
Tnpo-SR-PB
cmb-PB
CG2493-PA
Ntmt-PB
Tm1-PQ
RpL18A-PA
Lon-PC
Srp19-PA
CG2614-PA
Naa20B-PA
Spase25-PA
Act57B-PA
TMEM216-PB
Pp1alpha-96A-PB
oaf-PC
CG10237-PC
sd-PO
Usp2-PC
Fkbp59-PB
Atet-PB
Manf-PA
cathD-PA
vvl-PE
Atet-PC
Rb97D-PF
Rbp1-like-PC
CG1213-PD
CG5445-PF
CG17754-PE
Fic-PA
kermit-PA
rept-PC
CG3224-PA
twz-PA
CG14995-PF
Mmp1-PF
mib2-PB
CRMP-PA
Idgf3-PC
CG11905-PH
CG15312-PA
PPO2-PA
CG12017-PA
Sec23-PB
Ndae1-PD
CG13601-PA
Cdc27-PB
Cp110-PD
CG9467-PA
Spase22-23-PB
Hsp83-PA
Grip91-PA
AMPdeam-PK
ASPP-PA
Pka-R1-PW
l(1)G0196-PH
MRP-PQ
Picot-PD
CG30377-PA
CG13126-PA
Inx2-PC
CG7903-PB
CG1227-PB
CBP-PB
Bsg25D-PD
Yp1-PB
fus-PF
Pfas-PA
Stat92E-PF
Ada2b-PA
CG31635-PD
RpS19b-PB
Qsox1-PB
Pkn-PP
trr-PD
Non2-PA
AMPdeam-PE
CG32425-PE
CG1358-PC
CG11436-PA
CG13229-PC
Klp31E-PE
CG12206-PC
Gint3-PD
CG12869-PD
CG7218-PB
EMC3-PA
Nmt-PA
Elp2-PA
Pop2-PG
spd-2-PA
FucT6-PA
Mppe-PD
cmpy-PC
Gasp-PB
CG5493-PA
yps-PA
Set1-PI
fz2-PD
CG42724-PL
rin-PG
MCU-PB
IleRS-PA
l(2)k09913-PH
CG2765-PF
Mtch-PG
Atg8a-PB
chn-PE
ssx-PC
Klc-PA
heph-PA
ced-6-PD
rl-PD
Idh-PG
crp-PA
CG7102-PB
OtopLa-PF
Syx6-PB
Dap160-PC
piwi-PB
DOR-PD
CG42342-PH
Nlp-PB
CG8001-PD
BicD-PB
nrv2-PD
CASK-PH
chm-PC
Mbs-PK
CG11426-PA
FER-PE
Spn-PD
Mnn1-PC
exex-PA
RpS13-PA
CG17271-PB
Sec23-PD
Dip-B-PC
CG1463-PB
CG4239-PC
JhI-21-PA
hzg-PA
CG15120-PA
c12.1-PA
jing-PI
cnc-PP
CG31917-PA
Rbp6-PA
tral-PD
Cnot4-PB
PCB-PM
PGAP3-PB
Vrp1-PL
CtsB-PA
Pdp1-PG
5-HT2A-PA
vir-1-PG
CG3655-PA
CG13405-PB
Spn-PI
Su(var)2-10-PN
row-PC
dbo-PB
CG2846-PB
yki-PG
Vrp1-PI
dsx-PB
MED28-PA
dati-PD
Rab39-PB
ro-PA
Rho1-PD
mEFTu2-PA
shop-PA
CG6607-PA
RpS19a-PA
CG3704-PA
neur-PC
Taf6-PA
alpha-Man-Ib-PA
SelT-PB
Abd-B-PE
CG33080-PD
Vrp1-PG
slv-PA
Tfb1-PD
hfp-PD
POSH-PA
tws-PB
Acn-PA
Eglp4-PE
eRF1-PC
fws-PI
sky-PL
prc-PB
CG8728-PA
temp-PA
Tsp96F-PA
Sam-S-PI
CG7414-PA
NELF-B-PA
Awh-PB
CG12321-PA
gwl-PB
Cisd2-PA
sug-PB
Usp5-PC
miple1-PC
CG13325-PD
CG12004-PD
CG6569-PC
Naa30A-PD
CG5646-PA
zld-PD
up-PT
CG4293-PE
E(bx)-PF
Ttc7-PA
Rheb-PA
SP1173-PC
ThrRS-PD
up-PQ
Arf79F-PF
stck-PA
stumps-PF
Cdk12-PC
Socs44A-PA
CG3999-PA
Miro-PC
MEP-1-PE
cindr-PJ
Pdp1-PK
exp-PA
AspRS-PB
qkr54B-PE
LanA-PA
fru-PF
CG8509-PA
CG31122-PC
CG11504-PA
Dys-PI
CG1572-PB
CG31457-PB
Fancl-PA
SdhAL-PA
Nep1-PD
ThrRS-PA
CG5577-PB
CG2162-PA
ATP8A-PJ
Bacc-PB
eff-PA
p38a-PC
CG6724-PA
mge-PC
CG4367-PC
Dredd-PF
tll-PA
LamC-PB
Mf-PK
CG4928-PA
Deaf1-PB
CG10669-PB
SKIP-PB
RpL9-PB
Dp1-PD
CG5068-PB
RanGAP-PA
CG4045-PA
CG31689-PH
SNRPG-PB
Pkn-PF
CG32694-PG
spi-PG
CG3795-PA
Vha100-1-PC
Nckx30C-PD
Spt-I-PC
fus-PG
Cdc42-PD
CG7878-PA
Lmpt-PM
CAH3-PA
CG30015-PB
CG13284-PB
CG13060-PA
RpS30-PA
ND-24-PB
twin-PA
exd-PD
fs(1)h-PC
smp-30-PD
CG9485-PA
mRpL16-PB
pbl-PB
CG15093-PB
CG11899-PA
Taf3-PA
Fgop2-PB
Rab26-PB
CG14232-PB
Mctp-PF
Mical-PC
su(f)-PF
Oscillin-PB
CG30427-PG
Kcmf1-PD
RhoGAP19D-PC
ida-PA
Zyx-PH
Fkbp14-PC
CG16952-PA
CG42673-PB
Traf-like-PG
raw-PE
DOR-PH
Gpat4-PD
Orc5-PA
Ent1-PB
PNPase-PE
stmA-PC
ps-PB
hyd-PA
pho-PA
MICU1-PB
Trxr-1-PB
Rab19-PA
PAN3-PR
CG5946-PF
p130CAS-PE
Pis-PA
Arl5-PA
Dll-PB
Naprt-PG
eIF4B-PA
CG13398-PA
Vrp1-PE
CG14982-PB
ArfGAP3-PA
PGAP5-PA
MESR4-PD
Pgam5-2-PA
CG11905-PD
ldbr-PB
SdhC-PB
Keap1-PC
Mdh2-PA
Uch-PB
CG7120-PF
