# Supplementary material for: Dynamics of maternal gene expression in Rhodnius prolixus
Source: Sci Rep. 2022 Apr 20;12:6538. doi: 10.1038/s41598-022-09874-7 (PMC9023505; doi:10.1038/s41598-022-09874-7)
Supplement: Supplementary file 2 — Supplementary Information 2. [file 41598_2022_9874_MOESM2_ESM.xlsx]

## Sheet: Primers qRT-PCR
Primer Name	Sequence 5'-3'	Amplicon length (bp)	PCR efficiency (%)
armFw	CATCTCGCTGGCCTCTTATC	235	98
armRv	TGTAGAGCTCCCACCGTACC
BicDFw	GCCGAAAAACAGATGGAAGA	254	94.8
BicDRv	TCGACATGCTTTGTCTCTGG
cactFw	GTGCTGGTGCTTGTACGAAA	154	91.43
cactRv	GGAGTCGGACGATACCTCAA
capuFw	ACAAAGAGGACAAGCCGATG	171	101
capuRv	TCACTTGGTTCTGGAACTGG
dlFw	GTCATTGTTCTGGTTCAGTAGC	181	90
dlRv	GGCGTTCGGAATGAAATAGC
eghFw	ACCCTGAAAGGTAGCCCACT	245	93
eghRv	GCTTTGAACATGGCTCCACT
eglFw	CCAGGTCTACAACGCTATGC	189	88.4
eglRv	TCTACCAGTGTGGGCAGATG
exuFw	CACGGAAGGAAGGGATCTTA	238	100
exuRv	ACAGGCATCGTGGCTCTTAT
pbFw	TGGGCGAACATTTAACTTCC	226	85
pbRv	ATGCCAGTTTCCGTCTTCAC
pumFw	CCAGCGTATCCTGGAACATT	220	95
pumRv	CTCAACGACGTTTGAAGCAA
sqdFw	AATTACTTCGCGCAATACGG	193	86
sqdRv	TGCCATCAGGTTTTGGTGTA
satuFw	AATGGAAATTCACCCACAGC	186	97.4
StauRv	AGTGGCCAGTGATACCAAGC
αtubFw	CAAATAATTACGCCCGAGGA	230	84.9
αtubRv	TTGAGGAGCTGGGTAAATGG
The primer sequences for dl and cact were take from Rolandelli, A. etal., 2020

## Sheet: Pimers BicD
Primer Name	Sequence 5'-3'	Usage
BicDFw	GCCGAAAAACAGATGGAAGA	in situ
BicDRv	TCGACATGCTTTGTCTCTGG	in situ
BicDRvT7	CGACTCACTATAGGGTCGACATGCTTTGTCTCTGG	in situ+ RNAi
BicDFwT7	CGACTCACTATAGGGGCCGAAAAACAGATGGAAGA	in situ+ RNAi
