# Supplementary material for: Dynamics of maternal gene expression in Rhodnius prolixus
Source: Sci Rep. 2022 Apr 20;12:6538. doi: 10.1038/s41598-022-09874-7 (PMC9023505; doi:10.1038/s41598-022-09874-7)
Supplement: Supplementary file 3 — Supplementary Information 3. [file 41598_2022_9874_MOESM3_ESM.xlsx]

## Sheet: Ovary
Query	Seed ortholog	e-value	score	best tax lvl	Preferred_name	GO terms	EC number	KEGG KO	KEGG pathway	KEGG module	KEGG reaction	KEGG rclass	BRITE	KEGG TC	CAZy	BiGG reaction	annot lvl	matching OGs	Best OG	COG cat	description
RPRC000002-RA.	13249.RPRC000002-PA	4.7e-149	533.9	Paraneoptera		GO:0003674,GO:0003824,GO:0016787		ko:K18399					ko00000,ko01000				Arthropoda	395X5@33154,3B9R5@33208,3CT8Y@33213,3ED0E@33342,3SJJ3@50557,41Y8H@6656,COG0596@1,KOG2984@2759	NA|NA|NA	S	alpha/beta hydrolase fold
RPRC000003-RA.	13249.RPRC000003-PA	5e-144	516.9	Paraneoptera													Arthropoda	28N19@1,2QVV6@2759,39WK2@33154,3BKXS@33208,3D3W4@33213,3E8KW@33342,3SKA8@50557,41WXJ@6656	NA|NA|NA	O	Lipase
RPRC000005-RA.	13249.RPRC000005-PA	8.7e-93	346.3	Metazoa													Metazoa	38BTY@33154,3BF8S@33208,COG2124@1,KOG0158@2759	NA|NA|NA	Q	heme binding
RPRC000009-RA.	121225.PHUM140130-PA	1.2e-06	60.5	Paraneoptera	cnk			ko:K17536	ko04013,map04013				ko00000,ko00001,ko01001				Arthropoda	39RBI@33154,3BE3R@33208,3CVF1@33213,3E8CN@33342,3SIZQ@50557,41TF5@6656,KOG1738@1,KOG1738@2759	NA|NA|NA	F	Connector enhancer of kinase suppressor of ras
RPRC000014-RA.	6500.XP_005108261.1	6.6e-09	67.8	Bilateria				ko:K03098					ko00000,ko04147				Metazoa	39MSI@33154,3CPC9@33208,3E5GX@33213,COG3040@1,KOG4824@2759	NA|NA|NA	M	Lipocalin-like domain
RPRC000017-RA.	13249.RPRC000017-PA	1.6e-64	251.9	Arthropoda													Arthropoda	2E8EB@1,2SEWX@2759,3AC3W@33154,3BVZU@33208,3DC2J@33213,421HI@6656	NA|NA|NA	K	BESS motif
RPRC000018-RA.	13249.RPRC000018-PA	1.9e-126	458.4	Paraneoptera		GO:0007610,GO:0007638,GO:0008150,GO:0009605,GO:0009612,GO:0009628,GO:0042391,GO:0050896,GO:0065007,GO:0065008											Arthropoda	2A06Q@1,2RXXX@2759,3A03Y@33154,3BQ1F@33208,3D6S5@33213,3EBPS@33342,3SK7D@50557,41Z5B@6656	NA|NA|NA
RPRC000020-RA.	13249.RPRC000020-PA	9.3e-98	363.2	Paraneoptera													Arthropoda	39R1S@33154,3BMCK@33208,3D63F@33213,3EBAC@33342,3SJ0I@50557,41UD9@6656,KOG1721@1,KOG1721@2759	NA|NA|NA	S	Zinc-finger of C2H2 type
RPRC000037-RA.	13249.RPRC000037-PA	2.3e-182	644.8	Insecta				ko:K14347					ko00000,ko02000,ko04147	2.A.93.1			Arthropoda	38RUU@33154,3BCZN@33208,3CXIQ@33213,3SKIQ@50557,41YKB@6656,COG0385@1,KOG4821@2759	NA|NA|NA	S	SBF-like CPA transporter family (DUF4137)
RPRC000039-RA.	13249.RPRC000039-PA	2.8e-102	377.9	Paraneoptera	boca	GO:0005575,GO:0005622,GO:0005623,GO:0005737,GO:0005783,GO:0005788,GO:0006457,GO:0006605,GO:0006612,GO:0006810,GO:0006886,GO:0006888,GO:0008104,GO:0008150,GO:0009987,GO:0012505,GO:0015031,GO:0015833,GO:0016192,GO:0031974,GO:0033036,GO:0034613,GO:0042886,GO:0043226,GO:0043227,GO:0043229,GO:0043231,GO:0043233,GO:0044422,GO:0044424,GO:0044432,GO:0044444,GO:0044446,GO:0044464,GO:0045177,GO:0045184,GO:…											Arthropoda	38FUM@33154,3BKBY@33208,3D306@33213,3EAFZ@33342,3SM5X@50557,41YRN@6656,KOG4357@1,KOG4357@2759	NA|NA|NA	S	Chaperone for wingless signalling and trafficking of LDL receptor
RPRC000040-RA.	13249.RPRC000040-PA	7.4e-140	503.1	Paraneoptera													Arthropoda	39XWC@33154,3BC08@33208,3D28D@33213,3E8I9@33342,3SJHY@50557,41W8K@6656,COG2132@1,KOG1263@2759	NA|NA|NA	Q	Multicopper oxidase
RPRC000049-RA.	13249.RPRC000049-PA	2.4e-70	271.6	Paraneoptera		GO:0000003,GO:0001775,GO:0002064,GO:0002065,GO:0002066,GO:0003002,GO:0003006,GO:0003674,GO:0003824,GO:0004175,GO:0004252,GO:0006508,GO:0006807,GO:0007154,GO:0007165,GO:0007166,GO:0007275,GO:0007276,GO:0007281,GO:0007292,GO:0007304,GO:0007306,GO:0007308,GO:0007309,GO:0007310,GO:0007338,GO:0007343,GO:0007389,GO:0008063,GO:0008150,GO:0008152,GO:0008233,GO:0008236,GO:0009566,GO:0009653,GO:0009798,GO:…											Arthropoda	39S22@33154,3BM02@33208,3D25I@33213,3E7Y7@33342,3SHHE@50557,41UN9@6656,COG5640@1,KOG3627@2759	NA|NA|NA	O	Low-density lipoprotein receptor domain class A
RPRC000060-RA.	13249.RPRC000060-PA	0.0	2924.0	Paraneoptera		GO:0005575,GO:0005623,GO:0005886,GO:0007275,GO:0007564,GO:0008150,GO:0016020,GO:0016324,GO:0030100,GO:0032501,GO:0032502,GO:0032879,GO:0040003,GO:0042335,GO:0044425,GO:0044459,GO:0044464,GO:0045177,GO:0048070,GO:0048079,GO:0048082,GO:0048856,GO:0050789,GO:0050793,GO:0050794,GO:0051049,GO:0051128,GO:0051239,GO:0060627,GO:0065007,GO:0071944,GO:0098590,GO:2000026		ko:K06233	ko04340,ko04918,ko04979,map04340,map04918,map04979				ko00000,ko00001,ko04131	9.B.87.1.1			Arthropoda	38B6M@33154,3B9HR@33208,3CV9D@33213,3E9JW@33342,3SK09@50557,41UVK@6656,KOG1215@1,KOG1215@2759	NA|NA|NA	T	Low-density lipoprotein receptor
RPRC000065-RA.	13249.RPRC000065-PA	1.1e-115	422.5	Insecta													Arthropoda	2CXD3@1,2RWZC@2759,3ARD3@33154,3C2BC@33208,3DR1H@33213,3SSA6@50557,42374@6656	NA|NA|NA	S	Odorant receptor
RPRC000070-RA.	13249.RPRC000070-PA	6.2e-112	410.2	Paraneoptera		GO:0002790,GO:0003008,GO:0003014,GO:0003096,GO:0003674,GO:0005215,GO:0005451,GO:0005575,GO:0005622,GO:0005623,GO:0005737,GO:0005794,GO:0005903,GO:0006810,GO:0006811,GO:0006812,GO:0006813,GO:0006814,GO:0008104,GO:0008150,GO:0008324,GO:0009306,GO:0009987,GO:0012505,GO:0015031,GO:0015075,GO:0015077,GO:0015078,GO:0015079,GO:0015081,GO:0015291,GO:0015297,GO:0015298,GO:0015299,GO:0015318,GO:0015385,GO:…											Arthropoda	38B6Z@33154,3BC52@33208,3CSMF@33213,3ECCA@33342,3SQAK@50557,41YCQ@6656,COG0025@1,KOG3826@2759	NA|NA|NA	P	Sodium/hydrogen exchanger family
RPRC000082-RA.	13249.RPRC000082-PA	6.3e-190	669.8	Paraneoptera		GO:0000137,GO:0000138,GO:0000139,GO:0003674,GO:0005488,GO:0005515,GO:0005575,GO:0005622,GO:0005623,GO:0005737,GO:0005794,GO:0005795,GO:0005797,GO:0012505,GO:0016020,GO:0016021,GO:0017134,GO:0019838,GO:0031090,GO:0031224,GO:0031984,GO:0031985,GO:0043226,GO:0043227,GO:0043229,GO:0043231,GO:0044422,GO:0044424,GO:0044425,GO:0044431,GO:0044444,GO:0044446,GO:0044464,GO:0098588,GO:0098791		ko:K06816	ko04514,map04514				ko00000,ko00001,ko04516				Arthropoda	38DNM@33154,3BAF2@33208,3CRII@33213,3EDF6@33342,3SHII@50557,41WNZ@6656,KOG3648@1,KOG3648@2759	NA|NA|NA	U	Cysteine rich repeat
RPRC000084-RA.	13249.RPRC000084-PA	2.6e-123	448.0	Paraneoptera	mRpS7	GO:0000028,GO:0000313,GO:0000314,GO:0003674,GO:0003676,GO:0003723,GO:0003729,GO:0003735,GO:0005198,GO:0005488,GO:0005575,GO:0005622,GO:0005623,GO:0005737,GO:0005739,GO:0005759,GO:0005761,GO:0005763,GO:0005840,GO:0006412,GO:0006518,GO:0006807,GO:0006996,GO:0008150,GO:0008152,GO:0009058,GO:0009059,GO:0009987,GO:0010467,GO:0015935,GO:0016043,GO:0019538,GO:0019843,GO:0022607,GO:0022613,GO:0022618,GO:…		ko:K02992	ko03010,map03010	M00178,M00179			br01610,ko00000,ko00001,ko00002,ko03011				Arthropoda	38HF4@33154,3BDUG@33208,3D1W1@33213,3EAZG@33342,3SMA0@50557,41YYR@6656,COG0049@1,KOG3291@2759	NA|NA|NA	J	Ribosomal protein S7p/S5e
RPRC000087-RA.	13249.RPRC000087-PA	1.4e-49	201.8	Paraneoptera		GO:0000003,GO:0000109,GO:0000111,GO:0000280,GO:0000710,GO:0003674,GO:0003676,GO:0003677,GO:0003684,GO:0003697,GO:0005488,GO:0005575,GO:0005622,GO:0005623,GO:0005634,GO:0005737,GO:0005829,GO:0006139,GO:0006259,GO:0006281,GO:0006289,GO:0006298,GO:0006310,GO:0006725,GO:0006807,GO:0006950,GO:0006974,GO:0006996,GO:0007049,GO:0007127,GO:0007131,GO:0008150,GO:0008152,GO:0009987,GO:0010777,GO:0016043,GO:…		ko:K10838	ko03420,map03420				ko00000,ko00001,ko03400				Arthropoda	38BBG@33154,3BEHR@33208,3CT44@33213,3E7WQ@33342,3SGEZ@50557,41XH6@6656,COG5535@1,KOG2179@2759	NA|NA|NA	L	Rad4 beta-hairpin domain 2
RPRC000096-RA.	13249.RPRC000096-PA	2.5e-103	381.3	Paraneoptera		GO:0002376,GO:0003674,GO:0003824,GO:0004175,GO:0004252,GO:0006508,GO:0006807,GO:0006950,GO:0006952,GO:0006955,GO:0008150,GO:0008152,GO:0008233,GO:0008236,GO:0008592,GO:0009605,GO:0009607,GO:0009617,GO:0009966,GO:0010646,GO:0016787,GO:0017171,GO:0019538,GO:0023051,GO:0042742,GO:0043170,GO:0043207,GO:0044238,GO:0045087,GO:0048583,GO:0050789,GO:0050794,GO:0050830,GO:0050896,GO:0051704,GO:0051707,GO:…		ko:K19904,ko:K20674	ko04624,map04624				ko00000,ko00001,ko01000,ko01002,ko04131				Arthropoda	38CCF@33154,3BP46@33208,3CUGH@33213,3EC9P@33342,3SJMP@50557,41XDR@6656,COG5640@1,KOG3627@2759	NA|NA|NA	E	Trypsin-like serine protease
RPRC000099-RA.	13249.RPRC000099-PA	4e-158	563.9	Paraneoptera		GO:0000003,GO:0003674,GO:0005215,GO:0005216,GO:0005261,GO:0005272,GO:0005575,GO:0006810,GO:0006811,GO:0006812,GO:0006814,GO:0007610,GO:0007617,GO:0007618,GO:0007619,GO:0008049,GO:0008150,GO:0008324,GO:0010033,GO:0015075,GO:0015077,GO:0015081,GO:0015267,GO:0015318,GO:0015672,GO:0016020,GO:0016021,GO:0019098,GO:0019236,GO:0019953,GO:0022414,GO:0022803,GO:0022838,GO:0022857,GO:0022890,GO:0030001,GO:…		ko:K03440					ko00000,ko04040	1.A.6.1.4,1.A.6.2,1.A.6.4,1.A.6.5			Arthropoda	39Y22@33154,3BMA8@33208,3D58I@33213,3ECT9@33342,3SGN5@50557,41UZX@6656,KOG4294@1,KOG4294@2759	NA|NA|NA	P	Amiloride-sensitive sodium channel
RPRC000100-RA.	13249.RPRC000100-PA	1.6e-21	108.6	Paraneoptera		GO:0000122,GO:0001748,GO:0003674,GO:0003700,GO:0005575,GO:0005622,GO:0005623,GO:0005634,GO:0006355,GO:0006357,GO:0008150,GO:0008284,GO:0009889,GO:0009890,GO:0009892,GO:0010468,GO:0010556,GO:0010558,GO:0010605,GO:0010629,GO:0019219,GO:0019222,GO:0031323,GO:0031324,GO:0031326,GO:0031327,GO:0032502,GO:0042127,GO:0043226,GO:0043227,GO:0043229,GO:0043231,GO:0044424,GO:0044464,GO:0045892,GO:0045934,GO:…		ko:K09336					ko00000,ko03000				Arthropoda	39S4I@33154,3BEID@33208,3CRFE@33213,3EATS@33342,3SG4Z@50557,41TVQ@6656,KOG0494@1,KOG0494@2759	NA|NA|NA	K	OAR domain
RPRC000101-RA.	13249.RPRC000101-PA	9.4e-231	806.2	Paraneoptera				ko:K08288	ko04141,map04141				ko00000,ko00001,ko04091				Arthropoda	38EUH@33154,3BAI0@33208,3CWAX@33213,3E8KA@33342,3SHBB@50557,41WT1@6656,KOG2397@1,KOG2397@2759	NA|NA|NA	T	Glucosidase II beta subunit-like
RPRC000103-RA.	13249.RPRC000103-PA	0.0	1676.0	Paraneoptera													Arthropoda	39X8I@33154,3BE8T@33208,3D2HW@33213,3E7EU@33342,3SHE8@50557,41U6D@6656,COG0526@1,KOG0191@2759	NA|NA|NA	O	Thioredoxin
RPRC000107-RA.	13249.RPRC000107-PA	2.3e-129	468.0	Paraneoptera			3.4.21.9	ko:K01316,ko:K09614					ko00000,ko01000,ko01002				Arthropoda	39RNV@33154,3BGTX@33208,3CX8D@33213,3EC7C@33342,3SIWX@50557,41TPC@6656,COG5640@1,KOG3627@2759	NA|NA|NA	O	Domain of unknown function (DUF1986)
RPRC000108-RA.	13249.RPRC000108-PA	2.5e-36	157.5	Bilateria	GPROR49			ko:K08471					ko00000,ko04030				Metazoa	2D4K8@1,2SVG4@2759,3AQT6@33154,3C1ZU@33208,3DISM@33213	NA|NA|NA	I	7tm Odorant receptor
RPRC000109-RA.	13249.RPRC000109-PA	1.7e-87	328.6	Paraneoptera				ko:K13153					ko00000,ko03041				Arthropoda	29XT5@1,2RXSI@2759,3A0DQ@33154,3BN4Q@33208,3D6FN@33213,3EBMR@33342,3T16W@50557,420GX@6656	NA|NA|NA	S	RNA splicing
RPRC000111-RA.	13249.RPRC000111-PA	1.9e-241	841.6	Paraneoptera													Arthropoda	28HHA@1,2QPV7@2759,38EW0@33154,3BB0J@33208,3CTKB@33213,3EBVN@33342,3SK23@50557,41UW3@6656	NA|NA|NA
RPRC000118-RA.	13249.RPRC000118-PA	2e-60	238.0	Paraneoptera	Obp69a	GO:0003008,GO:0003674,GO:0005488,GO:0005549,GO:0005550,GO:0005575,GO:0005576,GO:0005615,GO:0007600,GO:0007606,GO:0007608,GO:0008144,GO:0008145,GO:0008150,GO:0032501,GO:0043176,GO:0044421,GO:0050877											Arthropoda	2DZXH@1,2S7DV@2759,3A9JS@33154,3BUT1@33208,3DBD4@33213,3EE25@33342,3SPMT@50557,420XR@6656	NA|NA|NA	S	Insect pheromone/odorant binding protein domains.
RPRC000119-RA.	13249.RPRC000119-PA	1.1e-173	615.9	Paraneoptera				ko:K17597,ko:K18420					ko00000,ko01009,ko03019,ko03036				Arthropoda	3A67S@33154,3BTEK@33208,3D9VT@33213,3EDIV@33342,3SNVY@50557,420PB@6656,KOG3732@1,KOG3732@2759	NA|NA|NA	J	Double-stranded RNA binding motif
RPRC000120-RA+	13249.RPRC000120-PA	1.2e-101	376.7	Insecta													Arthropoda	2F91W@1,2TA73@2759,39530@33154,3C9WI@33208,3DR15@33213,3SS4Z@50557,42C9I@6656	NA|NA|NA	I	7tm Odorant receptor
RPRC000122-RA.	13249.RPRC000122-PA	5.2e-74	283.5	Paraneoptera			3.4.19.1	ko:K01303					ko00000,ko01000,ko01002				Arthropoda	38B5Y@33154,3BDDF@33208,3CXCG@33213,3E90H@33342,3SKMT@50557,41W4E@6656,COG1506@1,KOG2100@2759	NA|NA|NA	O	Prolyl oligopeptidase family
RPRC000132-RA.	13249.RPRC000317-PA	2.4e-49	202.2	Arthropoda				ko:K08471					ko00000,ko04030				Arthropoda	2D3TG@1,2SSPN@2759,3AR2M@33154,3C2U0@33208,3DI8D@33213,42364@6656	NA|NA|NA	I	It is involved in the biological process described with sensory perception of smell
RPRC000133-RA.	13249.RPRC000133-PA	1.2e-119	436.0	Insecta				ko:K09403					ko00000,ko03000				Arthropoda	38B51@33154,3BB0P@33208,3D2DW@33213,3SNVA@50557,420RW@6656,COG5025@1,KOG2294@2759	NA|NA|NA	K	FORKHEAD
RPRC000137-RA.	13249.RPRC000137-PA	0.0	1603.2	Paraneoptera													Arthropoda	29FBI@1,2RNH3@2759,396S9@33154,3CB47@33208,3DSCU@33213,3EBVF@33342,3SQ2C@50557,428FY@6656	NA|NA|NA	S	Slx4 endonuclease
RPRC000138-RA.	13249.RPRC000138-PA	1.8e-222	778.9	Paraneoptera				ko:K04550	ko04979,ko05010,ko05144,map04979,map05010,map05144				ko00000,ko00001,ko04090,ko04131,ko04516				Arthropoda	38B6M@33154,3B9HR@33208,3CV9D@33213,3E7T1@33342,3SKUX@50557,41XNN@6656,KOG1215@1,KOG1215@2759	NA|NA|NA	T	Low-density lipoprotein receptor domain class A
RPRC000152-RA.	13249.RPRC000152-PA	8.4e-75	286.2	Paraneoptera		GO:0002790,GO:0003674,GO:0005215,GO:0005575,GO:0006810,GO:0007154,GO:0007267,GO:0008104,GO:0008150,GO:0009306,GO:0009987,GO:0015031,GO:0015833,GO:0016020,GO:0016021,GO:0016192,GO:0023052,GO:0023061,GO:0031224,GO:0032940,GO:0033036,GO:0042886,GO:0044425,GO:0045184,GO:0046662,GO:0046903,GO:0048042,GO:0048193,GO:0050789,GO:0050795,GO:0051179,GO:0051234,GO:0051239,GO:0061355,GO:0065007,GO:0071702,GO:…		ko:K20349					ko00000,ko02000,ko04131	9.B.188			Arthropoda	38H4R@33154,3BJRS@33208,3CXUU@33213,3EAHQ@33342,3SJPT@50557,41WIT@6656,KOG1693@1,KOG1693@2759	NA|NA|NA	U	emp24/gp25L/p24 family/GOLD
RPRC000160-RA.	103372.F4WLV9	1.3e-15	88.2	Insecta													Arthropoda	2D2DQ@1,2SMHT@2759,3AFA2@33154,3BYBT@33208,3E4JN@33213,3SZVP@50557,42AE9@6656	NA|NA|NA
RPRC000173-RA.	13249.RPRC004265-PA	9.9e-26	122.9	Paraneoptera													Arthropoda	2C9WU@1,2S21C@2759,3A3TN@33154,3BSBP@33208,3D8DZ@33213,3EDGI@33342,3SMTW@50557,4204E@6656	NA|NA|NA	O	Insect cuticle protein
RPRC000189-RA.	13249.RPRC000189-PA	2.4e-239	834.3	Paraneoptera		GO:0003674,GO:0003824,GO:0004382,GO:0006029,GO:0006807,GO:0008150,GO:0008152,GO:0009058,GO:0009059,GO:0009100,GO:0009101,GO:0009987,GO:0016462,GO:0016787,GO:0016817,GO:0016818,GO:0017110,GO:0017111,GO:0019538,GO:0030166,GO:0034645,GO:0043170,GO:0044237,GO:0044238,GO:0044249,GO:0044260,GO:0045134,GO:0071704,GO:1901135,GO:1901137,GO:1901564,GO:1901566,GO:1901576	3.6.1.6	ko:K12304	ko00230,ko00240,map00230,map00240		R00155,R00328,R00961	RC00002	ko00000,ko00001,ko01000				Arthropoda	38E2R@33154,3BD78@33208,3CXBP@33213,3E7TR@33342,3SG5D@50557,41TX0@6656,KOG4494@1,KOG4494@2759	NA|NA|NA	F	Apyrase
RPRC000191-RA.	13249.RPRC000191-PA	7.8e-82	309.7	Paraneoptera		GO:0003008,GO:0003674,GO:0004888,GO:0004984,GO:0005215,GO:0005216,GO:0005230,GO:0005575,GO:0005623,GO:0006810,GO:0006811,GO:0007154,GO:0007165,GO:0007600,GO:0007606,GO:0007608,GO:0008150,GO:0009593,GO:0009636,GO:0009719,GO:0009966,GO:0009967,GO:0009987,GO:0010033,GO:0010035,GO:0010243,GO:0010646,GO:0010647,GO:0014075,GO:0015075,GO:0015267,GO:0015276,GO:0015318,GO:0016020,GO:0016021,GO:0019226,GO:…											Arthropoda	2BAYK@1,2S0WT@2759,3A1WW@33154,3BQMQ@33208,3D787@33213,3ED2I@33342,3SMXN@50557,41ZF9@6656	NA|NA|NA	S	ionotropic glutamate receptor activity
RPRC000192-RA.	13249.RPRC000192-PA	2.4e-36	157.5	Bilateria	UGT1A1	GO:0001523,GO:0001889,GO:0001972,GO:0002237,GO:0002526,GO:0003008,GO:0003674,GO:0003824,GO:0004857,GO:0005080,GO:0005488,GO:0005496,GO:0005501,GO:0005504,GO:0005515,GO:0005575,GO:0005622,GO:0005623,GO:0005737,GO:0005783,GO:0005789,GO:0005886,GO:0005887,GO:0005975,GO:0005996,GO:0006063,GO:0006082,GO:0006109,GO:0006629,GO:0006631,GO:0006706,GO:0006711,GO:0006720,GO:0006721,GO:0006725,GO:0006778,GO:…	2.4.1.17,2.4.1.47	ko:K00699,ko:K04628	ko00040,ko00053,ko00140,ko00565,ko00600,ko00830,ko00860,ko00980,ko00982,ko00983,ko01100,ko01110,ko05204,map00040,map00053,map00140,map00565,map00600,map00830,map00860,map00980,map00982,map00983,map01100,map01110,map05204	M00014,M00067,M00129	R01383,R01500,R02358,R02389,R02478,R02502,R02902,R03091,R04322,R04352,R04353,R04354,R04683,R06277,R07106,R08259,R08261,R08262,R08263,R08615,R09426,R09427,R09428,R10804	RC00005,RC00033,RC00049,RC00059,RC00078,RC00171,RC00397,RC00523,RC00529,RC00708,RC02748	ko00000,ko00001,ko00002,ko01000,ko01003		GT1		Metazoa	38B62@33154,3BDT1@33208,3CY8Z@33213,KOG1192@1,KOG1192@2759	NA|NA|NA	G	glucuronosyltransferase activity
RPRC000196-RA.	13249.RPRC000196-PA	6.2e-246	856.3	Paraneoptera				ko:K15001					ko00000,ko00199,ko01000				Arthropoda	38CHP@33154,3B9GY@33208,3CSG8@33213,3EEAW@33342,3SYZN@50557,429YF@6656,COG2124@1,KOG0157@2759	NA|NA|NA	Q	Cytochrome P450 monooxigenase (CYP)
RPRC000198-RA.	13249.RPRC000198-PA	3.3e-207	727.6	Paraneoptera		GO:0000003,GO:0003006,GO:0003674,GO:0003676,GO:0003723,GO:0003725,GO:0005488,GO:0005515,GO:0005575,GO:0005622,GO:0005623,GO:0005737,GO:0006139,GO:0006396,GO:0006725,GO:0006807,GO:0007275,GO:0007276,GO:0007281,GO:0007292,GO:0007399,GO:0007417,GO:0007549,GO:0008150,GO:0008152,GO:0008356,GO:0009047,GO:0009892,GO:0009987,GO:0010033,GO:0010467,GO:0010468,GO:0010586,GO:0010605,GO:0010608,GO:0010629,GO:…		ko:K18420					ko00000,ko03036				Arthropoda	38FFM@33154,3BE71@33208,3CU3W@33213,3EAUF@33342,3SIBF@50557,41XAQ@6656,KOG3732@1,KOG3732@2759	NA|NA|NA	J	Double-stranded RNA binding motif
RPRC000199-RA.	13249.RPRC000199-PA	4.9e-116	423.7	Paraneoptera		GO:0003674,GO:0004888,GO:0004970,GO:0005215,GO:0005216,GO:0005230,GO:0005261,GO:0005262,GO:0005267,GO:0005272,GO:0005575,GO:0005623,GO:0005886,GO:0005887,GO:0006355,GO:0006357,GO:0006810,GO:0006811,GO:0006812,GO:0006813,GO:0006814,GO:0006816,GO:0007154,GO:0007165,GO:0007166,GO:0007215,GO:0007267,GO:0007268,GO:0007274,GO:0008066,GO:0008150,GO:0008324,GO:0008328,GO:0009889,GO:0009966,GO:0009987,GO:…		ko:K05313					ko00000,ko04040	1.A.10.1.14,1.A.10.1.15,1.A.10.1.16,1.A.10.1.17			Arthropoda	38BIY@33154,3B9S8@33208,3CTGU@33213,3EC7P@33342,3SKRS@50557,41UPI@6656,KOG1052@1,KOG1052@2759	NA|NA|NA	P	Eukaryotic homologues of bacterial periplasmic substrate binding proteins.
RPRC000205-RA.	13249.RPRC000205-PA	3.9e-192	677.2	Paraneoptera													Arthropoda	38I5R@33154,3BF68@33208,3CWSV@33213,3E86T@33342,3SJWJ@50557,41WFX@6656,COG4870@1,KOG1543@2759	NA|NA|NA	O	Cathepsin propeptide inhibitor domain (I29)
RPRC000210-RA.	13249.RPRC000210-PA	4.4e-91	340.5	Paraneoptera			1.2.1.84	ko:K13356	ko00073,ko04146,ko04212,map00073,map04146,map04212		R09470	RC00004	ko00000,ko00001,ko01000				Arthropoda	39Z71@33154,3BCQ2@33208,3D528@33213,3E974@33342,3SIW0@50557,41V4T@6656,COG3320@1,KOG1221@2759	NA|NA|NA	I	Catalyzes the reduction of fatty acyl-CoA to fatty alcohols
RPRC000213-RA.	13249.RPRC000213-PA	2.1e-61	241.5	Paraneoptera	His2Av	GO:0000228,GO:0000785,GO:0000786,GO:0000790,GO:0003674,GO:0003676,GO:0003677,GO:0005488,GO:0005575,GO:0005622,GO:0005623,GO:0005634,GO:0005694,GO:0005700,GO:0005701,GO:0006325,GO:0006342,GO:0006355,GO:0006996,GO:0008104,GO:0008150,GO:0009889,GO:0009890,GO:0009892,GO:0009987,GO:0010369,GO:0010468,GO:0010556,GO:0010558,GO:0010605,GO:0010629,GO:0016043,GO:0016458,GO:0019219,GO:0019222,GO:0019827,GO:…		ko:K11251	ko04217,ko05034,ko05322,map04217,map05034,map05322				ko00000,ko00001,ko03036,ko04147				Arthropoda	39ZW3@33154,3BPC4@33208,3D68R@33213,3EA8C@33342,3SM6S@50557,41YQ6@6656,COG5262@1,KOG1757@2759	NA|NA|NA	B	Histone 2A
RPRC000215-RA.	13249.RPRC000215-PA	1.1e-152	545.8	Paraneoptera	armi	GO:0000003,GO:0000184,GO:0000226,GO:0000578,GO:0000956,GO:0002064,GO:0002065,GO:0002066,GO:0003002,GO:0003006,GO:0003008,GO:0003674,GO:0003678,GO:0003824,GO:0004386,GO:0005488,GO:0005515,GO:0005575,GO:0005622,GO:0005623,GO:0005737,GO:0005739,GO:0005829,GO:0006139,GO:0006401,GO:0006402,GO:0006725,GO:0006807,GO:0006996,GO:0007010,GO:0007017,GO:0007028,GO:0007275,GO:0007276,GO:0007281,GO:0007292,GO:…	3.6.4.13	ko:K13983,ko:K18422,ko:K18432					ko00000,ko01000,ko03019,ko03036				Arthropoda	38EBX@33154,3BCEQ@33208,3CW4Y@33213,3E7SE@33342,3SKCP@50557,41UW6@6656,COG1112@1,COG5184@1,KOG1426@2759,KOG1804@2759	NA|NA|NA	L	AAA domain
RPRC000228-RA.	136037.KDR10992	4.6e-09	67.8	Insecta													Arthropoda	38EV7@33154,3BGMD@33208,3CV44@33213,3SIPP@50557,41U2U@6656,COG2183@1,KOG1857@2759	NA|NA|NA	K	Helix-hairpin-helix motif
RPRC000230-RA.	13249.RPRC000230-PA	1e-273	949.1	Paraneoptera	hb	GO:0000122,GO:0000578,GO:0000976,GO:0000977,GO:0000980,GO:0000981,GO:0001012,GO:0001067,GO:0001158,GO:0001667,GO:0001709,GO:0001763,GO:0003002,GO:0003674,GO:0003676,GO:0003677,GO:0003690,GO:0003700,GO:0003705,GO:0005488,GO:0005575,GO:0005622,GO:0005623,GO:0005634,GO:0006355,GO:0006357,GO:0006928,GO:0007154,GO:0007165,GO:0007166,GO:0007167,GO:0007169,GO:0007275,GO:0007350,GO:0007351,GO:0007354,GO:…		ko:K09213					ko00000,ko03000				Arthropoda	38GME@33154,3BCN1@33208,3D510@33213,3EAKJ@33342,3SHTQ@50557,41W40@6656,KOG1721@1,KOG1721@2759	NA|NA|NA	K	C2H2-type zinc-finger domain
RPRC000240-RA.	13249.RPRC000240-PA	8.7e-259	899.0	Paraneoptera		GO:0003674,GO:0005085,GO:0005088,GO:0005215,GO:0005216,GO:0005261,GO:0005262,GO:0005488,GO:0005515,GO:0005575,GO:0005622,GO:0005623,GO:0005737,GO:0005794,GO:0006810,GO:0006811,GO:0006812,GO:0006816,GO:0007275,GO:0007591,GO:0007593,GO:0008150,GO:0008324,GO:0009581,GO:0009582,GO:0009605,GO:0009612,GO:0009628,GO:0009966,GO:0010646,GO:0012505,GO:0015075,GO:0015085,GO:0015267,GO:0015318,GO:0016020,GO:…		ko:K20164					ko00000,ko04131				Arthropoda	38BDU@33154,3BCR4@33208,3CU6W@33213,3EC9Z@33342,3SFMD@50557,41V0B@6656,KOG2080@2759,KOG2127@1	NA|NA|NA	T	PLAT/LH2 domain
RPRC000256-RA.	13249.RPRC000256-PA	4.8e-102	377.1	Paraneoptera		GO:0008150,GO:0030431,GO:0032501		ko:K07023					ko00000				Arthropoda	38FZH@33154,3BIBA@33208,3D0PM@33213,3ED7G@33342,3SMGS@50557,41ZEV@6656,COG1896@1,KOG3197@2759	NA|NA|NA	S	HD domain
RPRC000261-RA.	13249.RPRC000261-PA	2.6e-152	544.7	Bilateria				ko:K14999					ko00000,ko00199,ko01000				Metazoa	38BTY@33154,3BF8S@33208,3CV2F@33213,COG2124@1,KOG0158@2759	NA|NA|NA	Q	cytochrome P450
RPRC000262-RA.	13249.RPRC003885-PA	4.6e-12	79.3	Arthropoda													Arthropoda	2C1KD@1,2SZ8Y@2759,3AUW7@33154,3C37I@33208,3DKIT@33213,423YK@6656	NA|NA|NA	S	Conserved hypothetical protein
RPRC000264-RA.	13249.RPRC000264-PA	2.5e-109	401.4	Paraneoptera	Six4	GO:0000003,GO:0000768,GO:0003006,GO:0006949,GO:0007275,GO:0007498,GO:0007503,GO:0007520,GO:0007548,GO:0008150,GO:0008406,GO:0009653,GO:0009888,GO:0009987,GO:0014902,GO:0022414,GO:0030154,GO:0032501,GO:0032502,GO:0042692,GO:0045137,GO:0048513,GO:0048608,GO:0048646,GO:0048731,GO:0048856,GO:0048869,GO:0051146,GO:0060612,GO:0061061,GO:0061448,GO:0061458		ko:K15615	ko05202,map05202				ko00000,ko00001,ko03000				Arthropoda	394YP@33154,3BGS0@33208,3CUQ9@33213,3ECFS@33342,3SHW5@50557,41WSI@6656,KOG0775@1,KOG0775@2759	NA|NA|NA	K	Transcriptional regulator, SIX1, N-terminal SD domain
RPRC000267-RA.	13249.RPRC000267-PA	1.9e-106	391.7	Paraneoptera		GO:0000166,GO:0000306,GO:0000323,GO:0000819,GO:0001666,GO:0001882,GO:0001883,GO:0003674,GO:0005488,GO:0005515,GO:0005525,GO:0005575,GO:0005622,GO:0005623,GO:0005737,GO:0005764,GO:0005765,GO:0005773,GO:0005774,GO:0005819,GO:0005856,GO:0006950,GO:0006996,GO:0007049,GO:0007059,GO:0008092,GO:0008150,GO:0009628,GO:0009987,GO:0015630,GO:0015631,GO:0016020,GO:0016043,GO:0017076,GO:0019001,GO:0019003,GO:…		ko:K07955					ko00000,ko04031,ko04131				Arthropoda	38F0Z@33154,3BGPU@33208,3CSE4@33213,3E7HF@33342,3SIB2@50557,41WTM@6656,COG1100@1,KOG0075@2759	NA|NA|NA	U	Signal recognition particle receptor beta subunit
RPRC000269-RA.	13249.RPRC000269-PA	4.7e-64	250.4	Paraneoptera													Arthropoda	38D6P@33154,3BJ45@33208,3D2W0@33213,3E8VG@33342,3SG6M@50557,41TZW@6656,COG3321@1,KOG1202@2759	NA|NA|NA	I	Polyketide synthase dehydratase
RPRC000270-RA.	13249.RPRC000270-PA	0.0	3822.7	Paraneoptera													Arthropoda	38E47@33154,3BI9F@33208,3CU1X@33213,3E7QH@33342,3SG1U@50557,41XFB@6656,KOG1215@1,KOG1215@2759,KOG3511@1,KOG3511@2759	NA|NA|NA	T	VPS10
RPRC000277-RA.	13249.RPRC000277-PA	1.4e-97	362.1	Paraneoptera													Arthropoda	38CHP@33154,3B9GY@33208,3CSG8@33213,3ECCV@33342,3SQIQ@50557,42251@6656,COG2124@1,KOG0157@2759	NA|NA|NA	Q	Cytochrome P-450
RPRC000278-RA.	13249.RPRC000278-PA	1.7e-133	481.9	Paraneoptera		GO:0005575,GO:0005576		ko:K19919					ko00000,ko04131				Arthropoda	3A1Z7@33154,3BR5W@33208,3D7QF@33213,3EDS0@33342,3SMG0@50557,41ZBF@6656,COG2340@1,KOG3017@2759	NA|NA|NA	S	SCP / Tpx-1 / Ag5 / PR-1 / Sc7 family of extracellular domains.
RPRC000285-RA.	13249.RPRC000285-PA	4.7e-108	397.1	Paraneoptera		GO:0005575,GO:0005622,GO:0005623,GO:0005737,GO:0008150,GO:0030155,GO:0032991,GO:0044424,GO:0044444,GO:0044464,GO:0045785,GO:0048518,GO:0050789,GO:0065007,GO:0071203		ko:K18462	ko04144,map04144				ko00000,ko00001,ko04131				Arthropoda	28M29@1,2QTIY@2759,38ZFT@33154,3BHH7@33208,3CUWP@33213,3EBTD@33342,3SPBD@50557,421XH@6656	NA|NA|NA	S	retrograde transport, endosome to Golgi
RPRC000287-RA.	13249.RPRC000287-PA	1.4e-121	442.2	Paraneoptera	Pect	GO:0006066,GO:0006576,GO:0006807,GO:0008150,GO:0008152,GO:0009308,GO:0009987,GO:0034641,GO:0042439,GO:0044106,GO:0044237,GO:0044281,GO:0071704,GO:1901564,GO:1901615	2.7.7.14	ko:K00967	ko00440,ko00564,ko01100,map00440,map00564,map01100	M00092	R02038,R04247	RC00002	ko00000,ko00001,ko00002,ko01000				Arthropoda	397AJ@33154,3BDIN@33208,3CW8S@33213,3E9WE@33342,3SGUY@50557,41Y8A@6656,COG0615@1,KOG2803@2759	NA|NA|NA	I	Cytidylyltransferase-like
RPRC000291-RA.	103372.F4W7W7	4.4e-49	200.3	Hymenoptera	His4r	GO:0000785,GO:0000786,GO:0003674,GO:0003676,GO:0003677,GO:0005488,GO:0005515,GO:0005575,GO:0005622,GO:0005623,GO:0005694,GO:0006323,GO:0006325,GO:0006333,GO:0006334,GO:0006996,GO:0008150,GO:0009987,GO:0016043,GO:0022607,GO:0031497,GO:0032991,GO:0032993,GO:0034622,GO:0034728,GO:0042393,GO:0043226,GO:0043228,GO:0043229,GO:0043232,GO:0043933,GO:0044085,GO:0044422,GO:0044424,GO:0044427,GO:0044446,GO:…		ko:K11254	ko05034,ko05203,ko05322,map05034,map05203,map05322				ko00000,ko00001,ko03036				Arthropoda	3A4QH@33154,3CPD5@33208,3DKYN@33213,3SMKP@50557,41ZB4@6656,46IBM@7399,COG2036@1,KOG3467@2759	NA|NA|NA	B	protein heterodimerization activity
RPRC000293-RA.	13249.RPRC000293-PA	3e-295	1020.4	Paraneoptera				ko:K14790					ko00000,ko03009				Arthropoda	38E8H@33154,3BGW1@33208,3CV0J@33213,3EAPB@33342,3SFU7@50557,41TIF@6656,KOG2188@1,KOG2188@2759	NA|NA|NA	J	RNA binding
RPRC000295-RA.	13249.RPRC000295-PA	3.6e-128	464.2	Paraneoptera			3.1.1.47	ko:K16795	ko00565,ko01100,map00565,map01100		R04452	RC00037,RC00094	ko00000,ko00001,ko01000				Arthropoda	38HYA@33154,3BIC4@33208,3CUE9@33213,3EA83@33342,3SIU5@50557,41YK2@6656,KOG1388@1,KOG1388@2759	NA|NA|NA	TV	GDSL-like Lipase/Acylhydrolase family
RPRC000298-RA.	13249.RPRC000298-PA	9e-65	252.7	Insecta				ko:K05641,ko:K05643	ko02010,ko04975,ko04979,map02010,map04975,map04979				ko00000,ko00001,ko02000	3.A.1.211			Arthropoda	38BPG@33154,3BBB4@33208,3CSBI@33213,3SGPC@50557,41WWW@6656,COG1131@1,KOG0059@2759	NA|NA|NA	Q	activity. It is involved in the biological process described with transport
RPRC000301-RA.	13249.RPRC000301-PA	6.5e-99	366.7	Bilateria				ko:K08471					ko00000,ko04030				Metazoa	2D59G@1,2S54D@2759,3A71H@33154,3BTS5@33208,3D9HU@33213	NA|NA|NA	I	Odorant receptor
RPRC000303-RA.	13249.RPRC000303-PA	7e-32	143.3	Paraneoptera	Ssb-c31a	GO:0003674,GO:0003676,GO:0003677,GO:0003697,GO:0003712,GO:0003713,GO:0005488,GO:0005575,GO:0005622,GO:0005623,GO:0005634,GO:0005667,GO:0006355,GO:0006357,GO:0008150,GO:0009889,GO:0009890,GO:0009891,GO:0009892,GO:0009893,GO:0010468,GO:0010556,GO:0010557,GO:0010558,GO:0010604,GO:0010605,GO:0010628,GO:0010629,GO:0019219,GO:0019222,GO:0031323,GO:0031324,GO:0031325,GO:0031326,GO:0031327,GO:0031328,GO:…											Arthropoda	3A88C@33154,3BTYI@33208,3DBIE@33213,3EDVN@33342,3SP6W@50557,420ZC@6656,KOG2712@1,KOG2712@2759	NA|NA|NA	K	Transcriptional Coactivator p15 (PC4)
RPRC000305-RA.	13249.RPRC000305-PA	7.2e-201	706.4	Paraneoptera		GO:0007498,GO:0008150,GO:0009888,GO:0032502,GO:0048856	2.3.1.22	ko:K14457	ko00561,ko04975,map00561,map04975		R03755,R03756	RC00004,RC00037	ko00000,ko00001,ko01000				Arthropoda	38BMV@33154,3BDI4@33208,3CU5W@33213,3EA91@33342,3SJUD@50557,41XRK@6656,KOG0831@1,KOG0831@2759	NA|NA|NA	I	Diacylglycerol acyltransferase
RPRC000306-RA.	13249.RPRC000306-PA	4.7e-34	151.4	Paraneoptera				ko:K11275					ko00000,ko03036				Arthropoda	38FHA@33154,3BSPC@33208,3CY9X@33213,3EEAG@33342,3SNNM@50557,420RJ@6656,KOG4012@1,KOG4012@2759	NA|NA|NA	B	Domain in histone families 1 and 5
RPRC000316-RA.	13249.RPRC000316-PA	7.2e-250	869.8	Insecta		GO:0000151,GO:0003674,GO:0003824,GO:0004842,GO:0005488,GO:0005515,GO:0005575,GO:0005622,GO:0005623,GO:0005634,GO:0005737,GO:0006464,GO:0006807,GO:0008150,GO:0008152,GO:0009987,GO:0016567,GO:0016740,GO:0019538,GO:0019787,GO:0019899,GO:0031625,GO:0032446,GO:0032991,GO:0036211,GO:0043170,GO:0043226,GO:0043227,GO:0043229,GO:0043231,GO:0043412,GO:0044237,GO:0044238,GO:0044260,GO:0044267,GO:0044389,GO:…											Arthropoda	39R2Z@33154,3BP09@33208,3D3QS@33213,3SIP2@50557,41YF2@6656,COG0666@1,KOG0504@2759	NA|NA|NA	S	It is involved in the biological process described with intracellular signal transduction
RPRC000317-RA.	13249.RPRC000317-PA	3e-127	461.1	Arthropoda				ko:K08471					ko00000,ko04030				Arthropoda	2D3TG@1,2SSPN@2759,3AR2M@33154,3C2U0@33208,3DI8D@33213,42364@6656	NA|NA|NA	I	It is involved in the biological process described with sensory perception of smell
RPRC000318-RA.	13249.RPRC001928-PA	6.2e-19	102.1	Insecta	Or19a	GO:0003008,GO:0003674,GO:0004888,GO:0004984,GO:0005488,GO:0005549,GO:0005575,GO:0005623,GO:0005886,GO:0007154,GO:0007165,GO:0007600,GO:0007606,GO:0007608,GO:0008150,GO:0009593,GO:0009987,GO:0016020,GO:0016021,GO:0023052,GO:0030425,GO:0031224,GO:0031252,GO:0031253,GO:0031256,GO:0032501,GO:0032589,GO:0032590,GO:0036477,GO:0038023,GO:0042221,GO:0042995,GO:0043005,GO:0044425,GO:0044459,GO:0044463,GO:…		ko:K08471					ko00000,ko04030				Arthropoda	29KC3@1,2T6TE@2759,397SS@33154,3CC24@33208,3DTBV@33213,3SSHT@50557,429EV@6656	NA|NA|NA	U	It is involved in the biological process described with sensory perception of smell
RPRC000320-RA.	13249.RPRC000320-PA	4.7e-243	846.7	Opisthokonta				ko:K15388,ko:K21446					ko00000,ko01008				Opisthokonta	39VDS@33154,COG0629@1,COG2124@1,KOG0158@2759,KOG1653@2759	NA|NA|NA	Q	oxidoreductase activity, acting on paired donors, with incorporation or reduction of molecular oxygen, reduced flavin or flavoprotein as one donor, and incorporation of one atom of oxygen
RPRC000322-RA.	13249.RPRC000322-PA	1.3e-53	215.3	Paraneoptera													Arthropoda	38GEC@33154,3BDIU@33208,3CRQ1@33213,3E98W@33342,3SHXP@50557,41W32@6656,KOG1553@1,KOG1553@2759	NA|NA|NA	S	Alpha/beta hydrolase family
RPRC000323-RA.	13249.RPRC000323-PA	8.8e-84	316.2	Insecta	twi	GO:0000981,GO:0001655,GO:0001703,GO:0001704,GO:0001707,GO:0001708,GO:0001709,GO:0001710,GO:0002009,GO:0003002,GO:0003674,GO:0003676,GO:0003677,GO:0003700,GO:0003705,GO:0005488,GO:0005515,GO:0005575,GO:0005622,GO:0005623,GO:0005634,GO:0005737,GO:0006355,GO:0006357,GO:0006996,GO:0007010,GO:0007154,GO:0007267,GO:0007275,GO:0007369,GO:0007370,GO:0007389,GO:0007431,GO:0007435,GO:0007442,GO:0007443,GO:…		ko:K09069	ko05205,map05205				ko00000,ko00001,ko03000				Arthropoda	3A8IF@33154,3BUC3@33208,3DAW7@33213,3SZKY@50557,42ADY@6656,KOG4447@1,KOG4447@2759	NA|NA|NA	K	protein dimerization activity
RPRC000324-RA.	13249.RPRC000324-PA	9.2e-106	389.4	Paraneoptera		GO:0001709,GO:0003002,GO:0003674,GO:0005102,GO:0005112,GO:0005488,GO:0005515,GO:0005575,GO:0005622,GO:0005623,GO:0005737,GO:0005768,GO:0005769,GO:0005886,GO:0007275,GO:0007389,GO:0007423,GO:0007424,GO:0008052,GO:0008104,GO:0008150,GO:0008593,GO:0009653,GO:0009887,GO:0009966,GO:0009968,GO:0009987,GO:0010008,GO:0010160,GO:0010646,GO:0010648,GO:0012505,GO:0016020,GO:0016324,GO:0016360,GO:0019725,GO:…											Arthropoda	38BUP@33154,3BIYB@33208,3D0JJ@33213,3E9S6@33342,3SHY3@50557,41U7I@6656,KOG1217@1,KOG1217@2759	NA|NA|NA	T	Calcium ion binding
RPRC000325-RA.	10029.XP_003502222.1	2.6e-33	147.5	Rodentia	HIST2H3A			ko:K11253	ko05034,ko05202,ko05322,map05034,map05202,map05322				ko00000,ko00001,ko03036,ko04147				Mammalia	35PSM@314146,39ZTV@33154,3BPDH@33208,3D6BK@33213,3JGKY@40674,48E1W@7711,49B7M@7742,4Q54X@9989,COG2036@1,KOG1745@2759	NA|NA|NA	B	protein heterodimerization activity
RPRC000326-RA.	13249.RPRC000326-PA	1.2e-83	316.6	Paraneoptera		GO:0002164,GO:0002165,GO:0002168,GO:0003674,GO:0005488,GO:0005515,GO:0005575,GO:0005912,GO:0005924,GO:0005927,GO:0007275,GO:0007517,GO:0008150,GO:0009791,GO:0016203,GO:0022407,GO:0030054,GO:0030055,GO:0030155,GO:0030674,GO:0032501,GO:0032502,GO:0033628,GO:0033632,GO:0048513,GO:0048731,GO:0048856,GO:0050789,GO:0060090,GO:0060538,GO:0061061,GO:0065007,GO:0070161	2.3.2.27	ko:K12035	ko05206,map05206				ko00000,ko00001,ko01000,ko03019,ko04121				Arthropoda	38F95@33154,3BA7J@33208,3CZWX@33213,3ED4T@33342,3SFNP@50557,41Y28@6656,KOG2177@1,KOG2177@2759	NA|NA|NA	O	NHL repeat
RPRC000327-RA.	13249.RPRC000327-PA	1.3e-63	248.8	Paraneoptera	CSP6	GO:0005575,GO:0005576,GO:0005615,GO:0007275,GO:0007552,GO:0008150,GO:0009605,GO:0009607,GO:0009617,GO:0032501,GO:0032502,GO:0043207,GO:0044421,GO:0048856,GO:0050896,GO:0051704,GO:0051707											Arthropoda	2CRZI@1,2S4GJ@2759,3AQV4@33154,3C2PB@33208,3DIPF@33213,3EDGQ@33342,3SNRY@50557,420IJ@6656	NA|NA|NA	S	Insect pheromone-binding family, A10/OS-D
RPRC000333-RA.	13249.RPRC000333-PA	1.7e-226	791.6	Paraneoptera	sgg	GO:0000003,GO:0000226,GO:0000280,GO:0000902,GO:0000904,GO:0001700,GO:0001932,GO:0001933,GO:0002009,GO:0002064,GO:0002065,GO:0002066,GO:0002164,GO:0002165,GO:0002168,GO:0002682,GO:0003002,GO:0003006,GO:0003008,GO:0003382,GO:0003674,GO:0003824,GO:0004672,GO:0004674,GO:0005488,GO:0005515,GO:0005575,GO:0005576,GO:0005622,GO:0005623,GO:0005634,GO:0005654,GO:0005737,GO:0005813,GO:0005815,GO:0005819,GO:…	2.7.11.26	ko:K03083	ko01521,ko04012,ko04062,ko04110,ko04150,ko04151,ko04310,ko04340,ko04341,ko04360,ko04390,ko04510,ko04550,ko04657,ko04660,ko04662,ko04711,ko04722,ko04728,ko04910,ko04916,ko04917,ko04919,ko04931,ko04932,ko04934,ko05010,ko05160,ko05162,ko05164,ko05165,ko05166,ko05167,ko05169,ko05200,ko05210,ko05213,ko05215,ko05217,ko05224,ko05225,ko05226,map01521,map04012,map04062,map04110,map04150,map04151,map04310,…	M00677			ko00000,ko00001,ko00002,ko01000,ko01001,ko03036				Arthropoda	38D5S@33154,3BB60@33208,3CRR9@33213,3EA25@33342,3SKK4@50557,41VNF@6656,COG0515@1,KOG0658@2759	NA|NA|NA	G	Protein tyrosine kinase
RPRC000335-RA.	13249.RPRC000335-PA	1.8e-68	265.0	Paraneoptera		GO:0003674,GO:0003824,GO:0004438,GO:0005575,GO:0005622,GO:0005623,GO:0005737,GO:0006629,GO:0006644,GO:0006650,GO:0006793,GO:0006796,GO:0008150,GO:0008152,GO:0009987,GO:0016311,GO:0016787,GO:0016788,GO:0016791,GO:0019637,GO:0030258,GO:0042578,GO:0044237,GO:0044238,GO:0044255,GO:0044424,GO:0044464,GO:0046486,GO:0046488,GO:0046839,GO:0046856,GO:0052744,GO:0052866,GO:0071704		ko:K18084					ko00000,ko01009				Arthropoda	38D7B@33154,3BAWG@33208,3CVZB@33213,3E9JE@33342,3SFVB@50557,41VRD@6656,KOG1089@1,KOG1089@2759	NA|NA|NA	S	Myotubularin-like phosphatase domain
RPRC000337-RA+	13249.RPRC000337-PA	8.8e-112	410.2	Insecta													Arthropoda	2C5B6@1,2R7D2@2759,3975F@33154,3CBG7@33208,3DSRF@33213,3SSJX@50557,428UK@6656	NA|NA|NA	I	7tm Odorant receptor
RPRC000339-RA.	13249.RPRC000339-PA	9.2e-141	506.1	Paraneoptera													Arthropoda	3A6X0@33154,3BSS1@33208,3D9XR@33213,3EBT9@33342,3SP1C@50557,420DM@6656,KOG4798@1,KOG4798@2759	NA|NA|NA	S	Component of the MICOS complex, a large protein complex of the mitochondrial inner membrane that plays crucial roles in the maintenance of crista junctions, inner membrane architecture, and formation of contact sites to the outer membrane
RPRC000341-RA.	13249.RPRC000341-PA	3.4e-296	1023.5	Paraneoptera				ko:K03440					ko00000,ko04040	1.A.6.1.4,1.A.6.2,1.A.6.4,1.A.6.5			Arthropoda	39W3D@33154,3BNVK@33208,3CXX2@33213,3ECR1@33342,3SG7T@50557,41XI1@6656,KOG4294@1,KOG4294@2759	NA|NA|NA	P	Amiloride-sensitive sodium channel
RPRC000345-RA.	13249.RPRC000345-PA	5.6e-112	410.2	Paraneoptera		GO:0003008,GO:0003012,GO:0008150,GO:0032501											Arthropoda	39WFU@33154,3BIPD@33208,3D0UI@33213,3EAPF@33342,3SMR2@50557,41YN4@6656,COG4886@1,KOG4579@2759	NA|NA|NA	S	Leucine rich repeat
RPRC000352-RA.	13249.RPRC000352-PA	1.5e-36	158.3	Insecta													Arthropoda	3APKR@33154,3C2TT@33208,3DIXJ@33213,3SPIE@50557,422ZR@6656,COG0666@1,KOG0505@2759	NA|NA|NA	OT	positive regulation of myosin-light-chain-phosphatase activity
RPRC000358-RA.	13249.RPRC000358-PA	1.3e-193	682.2	Paraneoptera				ko:K14999,ko:K15003					ko00000,ko00199,ko01000				Arthropoda	38BTY@33154,3BF8S@33208,3CV2F@33213,3ECFP@33342,3SGMH@50557,41VYX@6656,COG2124@1,KOG0158@2759	NA|NA|NA	Q	Cytochrome P450
RPRC000364-RA.	13249.RPRC000364-PA	2.6e-157	561.2	Bilateria													Metazoa	39Z2B@33154,3BIIP@33208,3D489@33213,COG2801@1,KOG0017@2759	NA|NA|NA	L	SCAN domain
RPRC000370-RA.	13249.RPRC000370-PA	2.6e-257	894.4	Paraneoptera			2.6.1.5	ko:K00815	ko00130,ko00270,ko00350,ko00360,ko00400,ko00401,ko00950,ko00960,ko01100,ko01110,ko01130,ko01230,map00130,map00270,map00350,map00360,map00400,map00401,map00950,map00960,map01100,map01110,map01130,map01230	M00025,M00034	R00694,R00734,R07396	RC00006	ko00000,ko00001,ko00002,ko01000,ko01007				Arthropoda	38BAA@33154,3BDCR@33208,3CY2D@33213,3EBD4@33342,3SHZN@50557,41X8Z@6656,COG0436@1,KOG0259@2759	NA|NA|NA	E	Aminotransferase class I and II
RPRC000372-RA.	13249.RPRC000372-PA	2.1e-94	351.7	Paraneoptera	EIF6	GO:0000054,GO:0000460,GO:0000470,GO:0003674,GO:0003676,GO:0003723,GO:0003743,GO:0005488,GO:0005575,GO:0005622,GO:0005623,GO:0005634,GO:0005730,GO:0005737,GO:0005829,GO:0006139,GO:0006364,GO:0006396,GO:0006403,GO:0006405,GO:0006412,GO:0006413,GO:0006518,GO:0006611,GO:0006725,GO:0006807,GO:0006810,GO:0006886,GO:0006913,GO:0008104,GO:0008135,GO:0008150,GO:0008152,GO:0009058,GO:0009059,GO:0009987,GO:…		ko:K03264	ko03008,map03008				ko00000,ko00001,ko03009,ko03012				Arthropoda	38F4B@33154,3BCN0@33208,3CYQS@33213,3E99K@33342,3SHYE@50557,41UAG@6656,COG1976@1,KOG3185@2759	NA|NA|NA	J	Binds to the 60S ribosomal subunit and prevents its association with the 40S ribosomal subunit to form the 80S initiation complex in the cytoplasm. May also be involved in ribosome biogenesis
RPRC000391-RA.	13249.RPRC000391-PA	6.7e-133	479.9	Paraneoptera		GO:0003674,GO:0003824,GO:0004312,GO:0005975,GO:0005976,GO:0005977,GO:0006073,GO:0006082,GO:0006091,GO:0006112,GO:0006629,GO:0006631,GO:0006633,GO:0006638,GO:0006639,GO:0006641,GO:0006723,GO:0007275,GO:0008150,GO:0008152,GO:0008610,GO:0009058,GO:0009743,GO:0009744,GO:0009987,GO:0010033,GO:0015980,GO:0016053,GO:0016740,GO:0016746,GO:0016747,GO:0019432,GO:0019752,GO:0032501,GO:0032502,GO:0032787,GO:…	2.3.1.85	ko:K00665	ko00061,ko01100,ko01212,ko04152,ko04910,map00061,map01100,map01212,map04152,map04910	M00082,M00083	R01404,R01624,R01626,R01706,R04355,R04428,R04430,R04533,R04534,R04535,R04536,R04537,R04543,R04544,R04566,R04568,R04725,R04726,R04952,R04953,R04954,R04956,R04957,R04959,R04960,R04962,R04963,R04965,R04967,R04968,R04970,R08159	RC00004,RC00014,RC00029,RC00039,RC00052,RC00076,RC00117,RC00120,RC00831,RC01095,RC02727,RC02728,RC02729,RC02857,RC02888	ko00000,ko00001,ko00002,ko01000,ko01004,ko04147				Arthropoda	38D6P@33154,3BJ45@33208,3D2W0@33213,3E8VG@33342,3SG6M@50557,41TZW@6656,COG3321@1,KOG1202@2759	NA|NA|NA	I	Polyketide synthase dehydratase
RPRC000401-RA.	13249.RPRC000401-PA	1.4e-164	585.5	Paraneoptera	dpp	GO:0000003,GO:0000578,GO:0001654,GO:0001655,GO:0001667,GO:0001700,GO:0001703,GO:0001704,GO:0001705,GO:0001708,GO:0001709,GO:0001712,GO:0001715,GO:0001745,GO:0001763,GO:0001932,GO:0001934,GO:0002009,GO:0002064,GO:0002065,GO:0002066,GO:0002164,GO:0002165,GO:0002376,GO:0002520,GO:0003002,GO:0003006,GO:0003156,GO:0003674,GO:0005102,GO:0005125,GO:0005126,GO:0005160,GO:0005488,GO:0005515,GO:0005518,GO:…		ko:K04662,ko:K21283	ko04013,ko04060,ko04341,ko04350,ko04390,ko04550,ko04919,ko05200,ko05217,ko05418,map04013,map04060,map04341,map04350,map04390,map04550,map04919,map05200,map05217,map05418	M00679			ko00000,ko00001,ko00002,ko00536,ko04052				Arthropoda	38DMH@33154,3BDZD@33208,3CYBF@33213,3E8KC@33342,3SFYX@50557,41X0N@6656,KOG3900@1,KOG3900@2759	NA|NA|NA	O	Transforming growth factor-beta (TGF-beta) family
RPRC000403-RA.	13249.RPRC000403-PA	3.4e-117	427.6	Insecta													Arthropoda	38GTR@33154,3BA8A@33208,3CR9V@33213,3SK01@50557,41TVS@6656,COG5184@1,KOG1426@2759	NA|NA|NA	DZ	Regulator of chromosome condensation (RCC1) repeat
RPRC000404-RA.	13249.RPRC000404-PA	6.5e-65	254.2	Paraneoptera		GO:0001700,GO:0003674,GO:0003824,GO:0004672,GO:0004674,GO:0005575,GO:0005622,GO:0005623,GO:0005737,GO:0006464,GO:0006468,GO:0006793,GO:0006796,GO:0006807,GO:0006996,GO:0007010,GO:0007015,GO:0007275,GO:0007399,GO:0008150,GO:0008152,GO:0009790,GO:0009792,GO:0009966,GO:0009968,GO:0009987,GO:0010453,GO:0010454,GO:0010646,GO:0010648,GO:0010721,GO:0016043,GO:0016301,GO:0016310,GO:0016740,GO:0016772,GO:…	2.7.12.1	ko:K08287,ko:K08841,ko:K08842					ko00000,ko01000,ko01001				Arthropoda	2QTCP@2759,38BED@33154,3BCNJ@33208,3CX11@33213,3E97P@33342,3SG4H@50557,41W2S@6656,COG0515@1	NA|NA|NA	T	Protein tyrosine kinase
RPRC000405-RA.	13249.RPRC000405-PA	1.1e-194	685.6	Paraneoptera		GO:0000323,GO:0003674,GO:0003824,GO:0004175,GO:0004197,GO:0005575,GO:0005576,GO:0005615,GO:0005622,GO:0005623,GO:0005737,GO:0005764,GO:0005773,GO:0006508,GO:0006807,GO:0008150,GO:0008152,GO:0008233,GO:0008234,GO:0009056,GO:0009057,GO:0009987,GO:0016787,GO:0019538,GO:0030163,GO:0043170,GO:0043226,GO:0043227,GO:0043229,GO:0043231,GO:0044237,GO:0044238,GO:0044248,GO:0044257,GO:0044260,GO:0044265,GO:…	3.4.22.15	ko:K01365	ko04140,ko04142,ko04145,ko04210,ko04612,ko05205,ko05323,ko05418,map04140,map04142,map04145,map04210,map04612,map05205,map05323,map05418				ko00000,ko00001,ko00537,ko01000,ko01002,ko03110				Arthropoda	38I5R@33154,3BF68@33208,3CWSV@33213,3E86T@33342,3SJWJ@50557,41WFX@6656,COG4870@1,KOG1543@2759	NA|NA|NA	O	Cathepsin propeptide inhibitor domain (I29)
RPRC000413-RA.	13249.RPRC000413-PA	6e-146	523.5	Arthropoda													Arthropoda	2EX03@1,2SYR9@2759,3AV09@33154,3C3PT@33208,3DKIF@33213,423KH@6656	NA|NA|NA	I	7tm Odorant receptor
RPRC000417-RA.	13249.RPRC000417-PA	3.7e-241	840.5	Paraneoptera				ko:K19607					ko00000,ko03036				Arthropoda	39QZ0@33154,3BAVI@33208,3CYC7@33213,3EAA9@33342,3SI0F@50557,41XMZ@6656,COG5184@1,KOG1426@2759	NA|NA|NA	DZ	Regulator of chromosome condensation (RCC1) repeat
RPRC000419-RA.	13249.RPRC000419-PA	0.0	1820.1	Paraneoptera				ko:K14951					ko00000,ko01000	3.A.3.10			Arthropoda	38CWV@33154,3BDNI@33208,3CRXC@33213,3ECTZ@33342,3SQHD@50557,422AS@6656,COG0474@1,KOG0208@2759	NA|NA|NA	P	P5-type ATPase cation transporter
RPRC000420-RA.	13249.RPRC000420-PA	3.6e-65	254.6	Arthropoda	GPROR11	GO:0003008,GO:0003674,GO:0004888,GO:0004984,GO:0005488,GO:0005549,GO:0005575,GO:0005623,GO:0005886,GO:0007154,GO:0007165,GO:0007600,GO:0007606,GO:0007608,GO:0008150,GO:0009593,GO:0009987,GO:0016020,GO:0016021,GO:0023052,GO:0030425,GO:0031224,GO:0031252,GO:0031253,GO:0031256,GO:0032501,GO:0032589,GO:0032590,GO:0036477,GO:0038023,GO:0042221,GO:0042995,GO:0043005,GO:0044425,GO:0044459,GO:0044463,GO:…		ko:K08471					ko00000,ko04030				Arthropoda	2EZEI@1,2T0RU@2759,3AVYF@33154,3C4GF@33208,3DKI0@33213,423TU@6656	NA|NA|NA	I	It is involved in the biological process described with sensory perception of smell
RPRC000423-RA.	13249.RPRC000423-PA	1.3e-232	812.0	Bilateria	Or59a	GO:0003008,GO:0003674,GO:0004888,GO:0004984,GO:0005488,GO:0005549,GO:0005575,GO:0005623,GO:0005886,GO:0007154,GO:0007165,GO:0007600,GO:0007606,GO:0007608,GO:0008150,GO:0009593,GO:0009987,GO:0016020,GO:0016021,GO:0023052,GO:0030425,GO:0031224,GO:0031252,GO:0031253,GO:0031256,GO:0032501,GO:0032589,GO:0032590,GO:0036477,GO:0038023,GO:0042221,GO:0042995,GO:0043005,GO:0043025,GO:0044297,GO:0044425,GO:…		ko:K08471					ko00000,ko04030				Metazoa	29KC3@1,2RTKY@2759,3ASJF@33154,3C49D@33208,3DJ9D@33213	NA|NA|NA	I	odorant binding
RPRC000450-RA.	13249.RPRC000450-PA	6e-308	1062.8	Paraneoptera		GO:0003674,GO:0003824,GO:0004386,GO:0016462,GO:0016787,GO:0016817,GO:0016818,GO:0017111	3.6.4.13	ko:K11273					ko00000,ko01000,ko03036				Arthropoda	38BI6@33154,3BCM0@33208,3CX8P@33213,3E8PZ@33342,3SGKF@50557,41WCZ@6656,COG1199@1,KOG1133@2759	NA|NA|NA	L	DEXDc2
RPRC000453-RA.	13249.RPRC000453-PA	2.8e-42	178.3	Paraneoptera													Arthropoda	2E0JG@1,2S7ZP@2759,3A8AA@33154,3BU5J@33208,3DAJ5@33213,3EDWC@33342,3SPRJ@50557,4216A@6656	NA|NA|NA	S	UPF0767 family
RPRC000454-RA.	13249.RPRC000454-PA	0.0	1464.1	Paraneoptera	pain	GO:0000003,GO:0003008,GO:0003674,GO:0005215,GO:0005216,GO:0005227,GO:0005261,GO:0005262,GO:0005575,GO:0006810,GO:0006811,GO:0006812,GO:0006816,GO:0006950,GO:0007600,GO:0007610,GO:0007617,GO:0007618,GO:0007619,GO:0007620,GO:0007626,GO:0007631,GO:0007635,GO:0007638,GO:0008016,GO:0008049,GO:0008150,GO:0008324,GO:0008345,GO:0009266,GO:0009408,GO:0009581,GO:0009582,GO:0009605,GO:0009612,GO:0009628,GO:…		ko:K04984	ko04750,map04750				ko00000,ko00001,ko04040	1.A.4.6.1,1.A.4.6.2,1.A.4.6.3,1.A.4.6.5			Arthropoda	38DGF@33154,3BETX@33208,3CRRU@33213,3E9VC@33342,3SGCZ@50557,41TMZ@6656,COG0666@1,KOG0510@2759	NA|NA|NA	S	Belongs to the transient receptor (TC 1.A.4) family
RPRC000455-RA.	13249.RPRC000455-PA	9.4e-198	696.0	Paraneoptera		GO:0000122,GO:0000902,GO:0000904,GO:0003674,GO:0003700,GO:0005575,GO:0005622,GO:0005623,GO:0005634,GO:0006355,GO:0006357,GO:0007275,GO:0007399,GO:0007422,GO:0007623,GO:0008150,GO:0009653,GO:0009889,GO:0009890,GO:0009892,GO:0009987,GO:0010468,GO:0010556,GO:0010558,GO:0010605,GO:0010629,GO:0016043,GO:0016358,GO:0019219,GO:0019222,GO:0022008,GO:0030030,GO:0030154,GO:0030182,GO:0031175,GO:0031323,GO:…		ko:K03963,ko:K09091	ko00190,ko01100,ko04714,ko04723,ko04932,ko05010,ko05012,ko05016,ko05165,ko05200,ko05224,map00190,map01100,map04714,map04723,map04932,map05010,map05012,map05016,map05165,map05200,map05224	M00147			ko00000,ko00001,ko00002,ko03000	3.D.1.6			Arthropoda	3A4DQ@33154,3BREX@33208,3D8UR@33213,3EB7N@33342,3SN76@50557,41ZWS@6656,KOG4304@1,KOG4304@2759	NA|NA|NA	K	Hairy Orange
RPRC000459-RA.	13249.RPRC000317-PA	2.8e-70	272.3	Arthropoda				ko:K08471					ko00000,ko04030				Arthropoda	2D3TG@1,2SSPN@2759,3AR2M@33154,3C2U0@33208,3DI8D@33213,42364@6656	NA|NA|NA	I	It is involved in the biological process described with sensory perception of smell
RPRC000465-RA-	13249.RPRC000465-PA	0.0	1293.5	Paraneoptera		GO:0000003,GO:0003674,GO:0003824,GO:0004620,GO:0005575,GO:0005622,GO:0005623,GO:0005737,GO:0005798,GO:0006726,GO:0006807,GO:0006810,GO:0006888,GO:0007276,GO:0007283,GO:0008150,GO:0008152,GO:0009058,GO:0009059,GO:0009987,GO:0016063,GO:0016192,GO:0016298,GO:0016787,GO:0016788,GO:0019538,GO:0019953,GO:0022414,GO:0030134,GO:0030135,GO:0031410,GO:0031982,GO:0032501,GO:0032504,GO:0042440,GO:0042441,GO:…											Arthropoda	38FWE@33154,3BDJ7@33208,3CUIS@33213,3E92Y@33342,3SGCQ@50557,41VV8@6656,KOG2308@1,KOG2308@2759	NA|NA|NA	IU	Metal ion binding
RPRC000471-RA.	13249.RPRC000471-PA	3.1e-86	324.3	Paraneoptera		GO:0001101,GO:0003674,GO:0005215,GO:0005216,GO:0005261,GO:0005272,GO:0005575,GO:0006810,GO:0006811,GO:0006812,GO:0006814,GO:0007275,GO:0007424,GO:0007610,GO:0007631,GO:0008150,GO:0008324,GO:0009415,GO:0009628,GO:0009987,GO:0010035,GO:0015075,GO:0015077,GO:0015081,GO:0015267,GO:0015318,GO:0015672,GO:0016020,GO:0016021,GO:0022803,GO:0022838,GO:0022857,GO:0022890,GO:0030001,GO:0031224,GO:0032501,GO:…		ko:K03440					ko00000,ko04040	1.A.6.1.4,1.A.6.2,1.A.6.4,1.A.6.5			Arthropoda	39RAP@33154,3BAZ1@33208,3D37I@33213,3ECWY@33342,3SKIR@50557,41WQC@6656,KOG4294@1,KOG4294@2759	NA|NA|NA	P	Amiloride-sensitive sodium channel
RPRC000479-RA.	13249.RPRC000479-PA	0.0	1117.8	Paraneoptera		GO:0006915,GO:0008150,GO:0008219,GO:0009987,GO:0012501,GO:0097194											Arthropoda	38CNG@33154,3BH1J@33208,3CTAN@33213,3E9PN@33342,3SHEB@50557,41W6U@6656,COG0446@1,KOG1336@2759	NA|NA|NA	S	Reductase C-terminal
RPRC000487-RA.	13249.RPRC000487-PA	2.5e-197	694.5	Insecta				ko:K08145					ko00000,ko02000	2.A.1.1.46			Arthropoda	39XWY@33154,3BFI4@33208,3D5TT@33213,3SKTA@50557,41XRW@6656,KOG0254@1,KOG0254@2759	NA|NA|NA	U	Belongs to the major facilitator superfamily. Sugar transporter (TC 2.A.1.1) family
RPRC000488-RA.	13249.RPRC000488-PA	1.2e-180	639.0	Paraneoptera	disp	GO:0000003,GO:0005575,GO:0006810,GO:0006887,GO:0006928,GO:0007154,GO:0007165,GO:0007166,GO:0007224,GO:0007276,GO:0007280,GO:0008150,GO:0008354,GO:0009987,GO:0016020,GO:0016021,GO:0016192,GO:0016477,GO:0019953,GO:0022412,GO:0022414,GO:0023052,GO:0031224,GO:0032501,GO:0032504,GO:0032940,GO:0040011,GO:0044425,GO:0044703,GO:0046903,GO:0048609,GO:0048870,GO:0050789,GO:0050794,GO:0050896,GO:0051179,GO:…											Arthropoda	38DBD@33154,3B9KC@33208,3CUKF@33213,3E8HJ@33342,3SIQK@50557,41UDZ@6656,KOG3664@1,KOG3664@2759	NA|NA|NA	T	Sterol-sensing domain of SREBP cleavage-activation
RPRC000490-RA.	13249.RPRC000202-PA	1.2e-64	253.4	Arthropoda				ko:K08471					ko00000,ko04030				Arthropoda	2D3TG@1,2SSPN@2759,3AR2M@33154,3C2U0@33208,3DI8D@33213,42364@6656	NA|NA|NA	I	It is involved in the biological process described with sensory perception of smell
RPRC000493-RA.	13249.RPRC000493-PA	1.2e-80	305.8	Paraneoptera		GO:0003674,GO:0005488,GO:0005515,GO:0005575,GO:0005622,GO:0005623,GO:0005634,GO:0008150,GO:0010941,GO:0042981,GO:0043066,GO:0043067,GO:0043069,GO:0043226,GO:0043227,GO:0043229,GO:0043231,GO:0044424,GO:0044464,GO:0048519,GO:0048523,GO:0050789,GO:0050794,GO:0060548,GO:0065007											Arthropoda	38FS3@33154,3BFZG@33208,3CRPH@33213,3EBVV@33342,3SGTP@50557,41WVI@6656,KOG2213@1,KOG2213@2759	NA|NA|NA	T	Apoptosis inhibitory protein 5 (API5)
RPRC000496-RA.	13249.RPRC000496-PA	4.9e-65	254.2	Paraneoptera				ko:K09090					ko00000,ko03000,ko03019				Arthropoda	38VGX@33154,3BEDD@33208,3CRCS@33213,3EABP@33342,3SKD1@50557,41U65@6656,KOG4304@1,KOG4304@2759	NA|NA|NA	K	Hairy Orange
RPRC000497-RA.	13249.RPRC000497-PA	0.0	1099.7	Paraneoptera		GO:0005575,GO:0005622,GO:0005623,GO:0005737,GO:0005811,GO:0005829,GO:0006629,GO:0006638,GO:0006639,GO:0006641,GO:0006642,GO:0008150,GO:0008152,GO:0009987,GO:0043226,GO:0043228,GO:0043229,GO:0043232,GO:0044237,GO:0044238,GO:0044255,GO:0044424,GO:0044444,GO:0044464,GO:0046486,GO:0071704	3.1.1.79	ko:K07188	ko04024,ko04152,ko04371,ko04714,ko04910,ko04923,ko04925,map04024,map04152,map04371,map04714,map04910,map04923,map04925				ko00000,ko00001,ko01000				Arthropoda	38DHI@33154,3BEW5@33208,3CU07@33213,3E9JK@33342,3SFPG@50557,41V4M@6656,COG0657@1,KOG4388@2759	NA|NA|NA	I	Hormone-sensitive lipase (HSL) N-terminus
RPRC000499-RA.	13249.RPRC000499-PA	8.4e-90	336.3	Paraneoptera	sta	GO:0000028,GO:0000447,GO:0000460,GO:0000461,GO:0000462,GO:0000466,GO:0000469,GO:0000478,GO:0000479,GO:0002181,GO:0003674,GO:0003735,GO:0005198,GO:0005488,GO:0005575,GO:0005622,GO:0005623,GO:0005737,GO:0005829,GO:0005840,GO:0006139,GO:0006364,GO:0006396,GO:0006403,GO:0006405,GO:0006407,GO:0006412,GO:0006518,GO:0006611,GO:0006725,GO:0006807,GO:0006810,GO:0006886,GO:0006913,GO:0006996,GO:0008104,GO:…		ko:K02998	ko03010,map03010	M00177			br01610,ko00000,ko00001,ko00002,ko03011				Arthropoda	38E10@33154,3BAV4@33208,3CSAI@33213,3E8QJ@33342,3SGKJ@50557,41VVS@6656,COG0052@1,KOG0830@2759	NA|NA|NA	J	Required for the assembly and or stability of the 40S ribosomal subunit. Required for the processing of the 20S rRNA- precursor to mature 18S rRNA in a late step of the maturation of 40S ribosomal subunits
RPRC000509-RA.	13249.RPRC000509-PA	9.1e-86	322.8	Paraneoptera			2.3.1.85	ko:K00665	ko00061,ko01100,ko01212,ko04152,ko04910,map00061,map01100,map01212,map04152,map04910	M00082,M00083	R01404,R01624,R01626,R01706,R04355,R04428,R04430,R04533,R04534,R04535,R04536,R04537,R04543,R04544,R04566,R04568,R04725,R04726,R04952,R04953,R04954,R04956,R04957,R04959,R04960,R04962,R04963,R04965,R04967,R04968,R04970,R08159	RC00004,RC00014,RC00029,RC00039,RC00052,RC00076,RC00117,RC00120,RC00831,RC01095,RC02727,RC02728,RC02729,RC02857,RC02888	ko00000,ko00001,ko00002,ko01000,ko01004,ko04147				Arthropoda	3AERV@33154,3BY5P@33208,3DF7R@33213,3ECM7@33342,3SKW2@50557,4224E@6656,COG3321@1,KOG1202@2759	NA|NA|NA	I	Acyl transferase domain
RPRC000511-RA.	3641.EOY18430	2.2e-07	61.2	Streptophyta		GO:0002244,GO:0002376,GO:0002520,GO:0003674,GO:0003676,GO:0003723,GO:0003729,GO:0005488,GO:0005575,GO:0005622,GO:0005623,GO:0005634,GO:0005654,GO:0007275,GO:0008150,GO:0009892,GO:0009987,GO:0010468,GO:0010605,GO:0010629,GO:0016604,GO:0016607,GO:0019219,GO:0019222,GO:0030097,GO:0030154,GO:0031323,GO:0031324,GO:0031974,GO:0031981,GO:0032501,GO:0032502,GO:0033119,GO:0043226,GO:0043227,GO:0043229,GO:…		ko:K12896	ko03040,ko05168,map03040,map05168				ko00000,ko00001,ko03041				Viridiplantae	37NC1@33090,3GCUV@35493,KOG0107@1,KOG0107@2759	NA|NA|NA	A	Serine arginine-rich splicing factor
RPRC000537-RA.	6500.XP_005098523.1	1.1e-06	60.5	Bilateria	Apod	GO:0000302,GO:0001817,GO:0001818,GO:0001952,GO:0001953,GO:0002682,GO:0002683,GO:0002685,GO:0002686,GO:0003674,GO:0005488,GO:0005496,GO:0005575,GO:0005576,GO:0005615,GO:0005622,GO:0005623,GO:0005737,GO:0005783,GO:0005829,GO:0005840,GO:0005975,GO:0005996,GO:0006006,GO:0006629,GO:0006950,GO:0006979,GO:0007162,GO:0007275,GO:0007399,GO:0007417,GO:0007420,GO:0007568,GO:0008150,GO:0008152,GO:0008285,GO:…		ko:K03098					ko00000,ko04147				Metazoa	3A61I@33154,3BT8F@33208,3D9FT@33213,COG3040@1,KOG4824@2759	NA|NA|NA	M	negative regulation of lipoprotein oxidation
RPRC000540-RA.	13249.RPRC000540-PA	1.3e-245	855.5	Insecta													Arthropoda	38G28@33154,3BA4M@33208,3CV0X@33213,3SZ6B@50557,420U3@6656,KOG2933@1,KOG2933@2759	NA|NA|NA	S	non-motile cilium assembly
RPRC000545-RA.	13249.RPRC000545-PA	2.5e-126	458.0	Insecta			2.3.1.199	ko:K10249	ko00062,ko01110,map00062,map01110	M00415	R09419,R10825	RC00004,RC02888,RC02997	ko00000,ko00001,ko00002,ko01000,ko01004				Arthropoda	3A1CY@33154,3BPH5@33208,3D6QK@33213,3SM7N@50557,41YXY@6656,KOG3071@1,KOG3071@2759	NA|NA|NA	I	Elongation of very long chain fatty acids protein
RPRC000551-RA+	13249.RPRC000551-PA	5.2e-15	86.7	Paraneoptera		GO:0000003,GO:0003006,GO:0003674,GO:0005575,GO:0005622,GO:0005623,GO:0005737,GO:0006810,GO:0006897,GO:0006898,GO:0007276,GO:0007281,GO:0007292,GO:0008150,GO:0008196,GO:0009987,GO:0016192,GO:0019953,GO:0022412,GO:0022414,GO:0030135,GO:0030154,GO:0031410,GO:0031982,GO:0032501,GO:0032502,GO:0032504,GO:0038024,GO:0043226,GO:0043227,GO:0043229,GO:0044424,GO:0044444,GO:0044464,GO:0044703,GO:0048468,GO:…											Arthropoda	39UY2@33154,3BCZA@33208,3CTZB@33213,3E7JI@33342,3SGY1@50557,41XKY@6656,KOG1215@1,KOG1215@2759	NA|NA|NA	T	Complement Clr-like EGF-like
RPRC000552-RA.	13249.RPRC000552-PA	6.5e-54	216.5	Paraneoptera		GO:0003008,GO:0005575,GO:0007610,GO:0007611,GO:0007613,GO:0007635,GO:0008150,GO:0009636,GO:0010033,GO:0032501,GO:0042048,GO:0042221,GO:0042493,GO:0045202,GO:0045471,GO:0046677,GO:0050803,GO:0050877,GO:0050890,GO:0050896,GO:0065007,GO:0065008,GO:0097305,GO:1901700		ko:K17277					ko00000,ko04131,ko04147				Arthropoda	38HDZ@33154,3BAD9@33208,3CXNX@33213,3EAA3@33342,3SKAN@50557,41WXS@6656,KOG3557@1,KOG3557@2759	NA|NA|NA	T	Epidermal growth factor receptor kinase substrate 8-like
RPRC000571-RA.	13249.RPRC000571-PA	1.7e-245	855.1	Paraneoptera	Imp	GO:0000003,GO:0000375,GO:0000377,GO:0000398,GO:0003674,GO:0003676,GO:0003723,GO:0003729,GO:0003730,GO:0005488,GO:0005515,GO:0005575,GO:0005623,GO:0005975,GO:0006139,GO:0006396,GO:0006397,GO:0006725,GO:0006807,GO:0006950,GO:0007275,GO:0007276,GO:0007283,GO:0007399,GO:0007416,GO:0007528,GO:0008150,GO:0008152,GO:0008380,GO:0009605,GO:0009966,GO:0009967,GO:0009987,GO:0009991,GO:0010467,GO:0010646,GO:…		ko:K17391	ko05206,map05206				ko00000,ko00001,ko03041				Arthropoda	38HF1@33154,3BCSA@33208,3CUQE@33213,3E7KI@33342,3SHX0@50557,41U84@6656,KOG2193@1,KOG2193@2759	NA|NA|NA	A	K homology RNA-binding domain
RPRC000578-RA.	13249.RPRC000578-PA	3.1e-206	724.2	Paraneoptera	GPRDIH1	GO:0001653,GO:0003674,GO:0004888,GO:0004930,GO:0004948,GO:0005575,GO:0005623,GO:0005886,GO:0005887,GO:0006950,GO:0006970,GO:0007154,GO:0007165,GO:0007186,GO:0007218,GO:0008036,GO:0008150,GO:0008188,GO:0008528,GO:0009628,GO:0009651,GO:0009719,GO:0009725,GO:0009755,GO:0009987,GO:0010033,GO:0016020,GO:0016021,GO:0023052,GO:0031224,GO:0031226,GO:0032870,GO:0038023,GO:0042221,GO:0044425,GO:0044459,GO:…		ko:K04578	ko04080,ko04730,ko04934,map04080,map04730,map04934				ko00000,ko00001,ko04030				Arthropoda	38ZXY@33154,3BH67@33208,3D038@33213,3E9TW@33342,3SI1I@50557,41TKJ@6656,KOG4564@1,KOG4564@2759	NA|NA|NA	T	Hormone receptor domain
RPRC000588-RA.	13249.RPRC000588-PA	0.0	1295.8	Paraneoptera		GO:0003674,GO:0003676,GO:0003677,GO:0003697,GO:0003824,GO:0005488,GO:0005575,GO:0005622,GO:0005623,GO:0005634,GO:0006139,GO:0006259,GO:0006281,GO:0006298,GO:0006725,GO:0006807,GO:0006950,GO:0006974,GO:0008150,GO:0008152,GO:0009987,GO:0016462,GO:0016787,GO:0016817,GO:0016818,GO:0016887,GO:0017111,GO:0032300,GO:0032389,GO:0032991,GO:0033554,GO:0034641,GO:0043170,GO:0043226,GO:0043227,GO:0043229,GO:…		ko:K10858	ko03430,ko03460,map03430,map03460	M00295			ko00000,ko00001,ko00002,ko03400				Arthropoda	38E9K@33154,3BBD6@33208,3CSPB@33213,3EA05@33342,3SJ9W@50557,41V9A@6656,COG0323@1,KOG1978@2759	NA|NA|NA	L	ATP binding. It is involved in the biological process described with mismatch repair
RPRC000590-RA.	13249.RPRC000590-PA	0.0	1702.2	Paraneoptera			3.4.14.5	ko:K08656					ko00000,ko01000,ko01002				Arthropoda	38F1N@33154,3BIE3@33208,3CT39@33213,3E9HW@33342,3SGZU@50557,41TWS@6656,COG1506@1,KOG2281@2759	NA|NA|NA	O	X-Pro dipeptidyl-peptidase (S15 family)
RPRC000591-RA.	13249.RPRC000591-PA	7.1e-103	379.8	Paraneoptera				ko:K19921					ko00000,ko04131				Arthropoda	393HE@33154,3BCY5@33208,3CUZR@33213,3ED5A@33342,3STUQ@50557,424JW@6656,KOG3599@1,KOG3599@2759	NA|NA|NA	PT	GPCR proteolysis site, GPS, motif
RPRC000602-RA.	13249.RPRC000602-PA	0.0	2059.6	Paraneoptera													Arthropoda	2ASVF@1,2RZQT@2759,3A265@33154,3BQD2@33208,3D82C@33213,3EBD3@33342,3SMVU@50557,41ZI5@6656	NA|NA|NA
RPRC000605-RA.	13249.RPRC000605-PA	2.6e-65	255.0	Paraneoptera	SPR	GO:0000003,GO:0001653,GO:0003674,GO:0004888,GO:0004930,GO:0005575,GO:0005623,GO:0005886,GO:0007154,GO:0007165,GO:0007186,GO:0007610,GO:0007617,GO:0007618,GO:0007621,GO:0008150,GO:0008528,GO:0009987,GO:0016020,GO:0019098,GO:0019953,GO:0022414,GO:0023052,GO:0032501,GO:0032504,GO:0038023,GO:0044464,GO:0044703,GO:0045434,GO:0045924,GO:0046008,GO:0046662,GO:0048042,GO:0048609,GO:0050789,GO:0050794,GO:…											Arthropoda	28P11@1,2QVMK@2759,38HM0@33154,3BCTH@33208,3D2N2@33213,3E7MJ@33342,3SFY9@50557,41U0V@6656	NA|NA|NA	U	Serpentine type 7TM GPCR chemoreceptor Srw
RPRC000608-RA.	13249.RPRC000608-PA	4.6e-140	503.8	Paraneoptera		GO:0001653,GO:0003674,GO:0004888,GO:0004930,GO:0005575,GO:0007154,GO:0007165,GO:0007186,GO:0007218,GO:0008150,GO:0008188,GO:0008528,GO:0009987,GO:0016020,GO:0016021,GO:0023052,GO:0031224,GO:0038023,GO:0044425,GO:0050789,GO:0050794,GO:0050896,GO:0051716,GO:0060089,GO:0065007		ko:K04169	ko04020,ko04080,map04020,map04080				ko00000,ko00001,ko04030				Arthropoda	39MUR@33154,3CPE7@33208,3E5J6@33213,3EBYV@33342,3SFYI@50557,41TE6@6656,KOG4219@1,KOG4219@2759	NA|NA|NA	T	Serpentine type 7TM GPCR chemoreceptor Srsx
RPRC000620-RA.	13249.RPRC000620-PA	4.2e-233	813.5	Paraneoptera													Arthropoda	2AMXB@1,2RZD1@2759,3A3T0@33154,3BRAG@33208,3D7BN@33213,3ED9E@33342,3SNFT@50557,42017@6656	NA|NA|NA	S	ZnF_C4 abd HLH domain containing kinases domain
RPRC000625-RA.	13249.RPRC000625-PA	1.8e-63	249.2	Insecta													Arthropoda	39N0Q@33154,3CPJV@33208,3DGWC@33213,3T05X@50557,42ASM@6656,KOG3510@1,KOG3510@2759	NA|NA|NA	T	Immunoglobulin I-set domain
RPRC000632-RA.	13249.RPRC000632-PA	1.2e-87	329.7	Paraneoptera	BicD	GO:0000003,GO:0000226,GO:0001505,GO:0001709,GO:0001956,GO:0003002,GO:0003006,GO:0003674,GO:0005488,GO:0005515,GO:0005575,GO:0005622,GO:0005623,GO:0005737,GO:0006403,GO:0006810,GO:0006897,GO:0006996,GO:0007010,GO:0007017,GO:0007097,GO:0007163,GO:0007275,GO:0007276,GO:0007281,GO:0007292,GO:0007293,GO:0007294,GO:0007308,GO:0007309,GO:0007310,GO:0007312,GO:0007389,GO:0008103,GO:0008150,GO:0008298,GO:…		ko:K18739					ko00000,ko03019,ko04131				Arthropoda	39I38@33154,3BDWC@33208,3CR6D@33213,3E8JK@33342,3SHN6@50557,41WAD@6656,KOG0999@1,KOG0999@2759	NA|NA|NA	U	Microtubule-associated protein Bicaudal-D
RPRC000643-RA.	13249.RPRC000643-PA	4.4e-222	776.9	Paraneoptera		GO:0003674,GO:0003676,GO:0003723,GO:0003729,GO:0005488,GO:0097159,GO:1901363		ko:K14573	ko03008,map03008				ko00000,ko00001,ko03009				Arthropoda	38BUA@33154,3BCDB@33208,3CRCA@33213,3E9Z0@33342,3SHMP@50557,41X8H@6656,KOG0127@1,KOG0127@2759	NA|NA|NA	A	RNA recognition motif. (a.k.a. RRM, RBD, or RNP domain)
RPRC000650-RA.	13249.RPRC000650-PA	6e-101	373.6	Paraneoptera													Arthropoda	391XQ@33154,3BI3N@33208,3CVAM@33213,3ECXD@33342,3SIRX@50557,41YII@6656,COG5648@1,KOG0381@2759	NA|NA|NA	K	high mobility group
RPRC000665-RA.	13249.RPRC000665-PA	2.8e-147	527.7	Insecta				ko:K19919					ko00000,ko04131				Arthropoda	39V9J@33154,3BI47@33208,3D0KV@33213,3SIAH@50557,41YD5@6656,COG2340@1,KOG3017@2759	NA|NA|NA	S	Belongs to the CRISP family
RPRC000670-RA.	13249.RPRC000670-PA	1.5e-76	292.0	Paraneoptera			3.1.3.48	ko:K05694	ko04520,map04520				ko00000,ko00001,ko01000,ko01009,ko04516				Arthropoda	398AJ@33154,3BGHT@33208,3CTHQ@33213,3E81I@33342,3SI0B@50557,41U2F@6656,COG5599@1,KOG0791@2759	NA|NA|NA	T	Fibronectin type 3 domain
RPRC000671-RA.	13249.RPRC000671-PA	9.8e-191	672.5	Paraneoptera	ry	GO:0000166,GO:0003674,GO:0003824,GO:0004854,GO:0005488,GO:0005575,GO:0005622,GO:0005623,GO:0005737,GO:0005829,GO:0006082,GO:0006139,GO:0006144,GO:0006145,GO:0006206,GO:0006520,GO:0006525,GO:0006568,GO:0006576,GO:0006586,GO:0006629,GO:0006644,GO:0006650,GO:0006725,GO:0006793,GO:0006796,GO:0006807,GO:0007275,GO:0007568,GO:0008150,GO:0008152,GO:0008340,GO:0009056,GO:0009064,GO:0009072,GO:0009112,GO:…	1.17.1.4,1.17.3.2	ko:K00106	ko00230,ko00232,ko00983,ko01100,ko01110,ko01120,ko04146,map00230,map00232,map00983,map01100,map01110,map01120,map04146	M00546	R01768,R01769,R02103,R02107,R07942,R07977,R07978,R07979,R08235	RC00143,RC02017,RC02199	ko00000,ko00001,ko00002,ko01000,ko04147				Arthropoda	38GEI@33154,3BC8Q@33208,3CXMB@33213,3E8AS@33342,3SGUI@50557,41USP@6656,COG4631@1,KOG0430@2759	NA|NA|NA	F	FAD binding domain in molybdopterin dehydrogenase
RPRC000682-RA.	7029.ACYPI30770-PA	3e-19	101.7	Insecta													Arthropoda	29K5V@1,2RTET@2759,3ATTR@33154,3C3IY@33208,3DJ26@33213,3SSMD@50557,423XY@6656	NA|NA|NA
RPRC000683-RA.	13249.RPRC000683-PA	2.2e-41	174.5	Paraneoptera		GO:0001932,GO:0001934,GO:0003674,GO:0005488,GO:0005515,GO:0005575,GO:0005622,GO:0005623,GO:0005634,GO:0008150,GO:0009893,GO:0010562,GO:0010604,GO:0019220,GO:0019222,GO:0019899,GO:0031323,GO:0031325,GO:0031399,GO:0031401,GO:0032268,GO:0032270,GO:0042325,GO:0042327,GO:0043226,GO:0043227,GO:0043229,GO:0043231,GO:0044424,GO:0044464,GO:0045937,GO:0048518,GO:0048522,GO:0050789,GO:0050794,GO:0051171,GO:…											Arthropoda	3A8EG@33154,3BU5I@33208,3DB1A@33213,3EBS2@33342,3SP86@50557,4219B@6656,KOG4713@1,KOG4713@2759	NA|NA|NA	DT	Cyclin-dependent kinase 2-associated protein
RPRC000684-RA.	13249.RPRC000684-PA	0.0	1616.3	Paraneoptera		GO:0000214,GO:0000379,GO:0000394,GO:0005575,GO:0005622,GO:0005623,GO:0005634,GO:0006139,GO:0006388,GO:0006396,GO:0006399,GO:0006725,GO:0006807,GO:0008033,GO:0008150,GO:0008152,GO:0008380,GO:0009987,GO:0010467,GO:0016070,GO:0032991,GO:0034470,GO:0034641,GO:0034660,GO:0043170,GO:0043226,GO:0043227,GO:0043229,GO:0043231,GO:0044237,GO:0044238,GO:0044422,GO:0044424,GO:0044428,GO:0044446,GO:0044464,GO:…		ko:K15326					ko00000,ko03016				Arthropoda	39WJA@33154,3BGZB@33208,3CTXF@33213,3EBT8@33342,3SP2Q@50557,4218U@6656,KOG4772@1,KOG4772@2759	NA|NA|NA	J	tRNA-splicing endonuclease subunit sen54 N-term
RPRC000685-RA.	13249.RPRC000685-PA	1.5e-253	881.7	Paraneoptera		GO:0005575,GO:0005622,GO:0005623,GO:0005813,GO:0005815,GO:0005856,GO:0005929,GO:0006996,GO:0008150,GO:0009987,GO:0015630,GO:0016043,GO:0022607,GO:0030030,GO:0030031,GO:0030990,GO:0030992,GO:0032991,GO:0042995,GO:0043226,GO:0043228,GO:0043229,GO:0043232,GO:0044085,GO:0044422,GO:0044424,GO:0044430,GO:0044446,GO:0044464,GO:0044782,GO:0060271,GO:0070925,GO:0071840,GO:0120025,GO:0120031,GO:0120036		ko:K19684					ko00000,ko03036				Arthropoda	39F96@33154,3BHA8@33208,3CZ70@33213,3EA1W@33342,3SG5J@50557,41WHG@6656,KOG3647@1,KOG3647@2759	NA|NA|NA	S	Clusterin-associated protein-1
RPRC000686-RA.	13249.RPRC006120-PA	1.2e-12	79.0	Insecta													Arthropoda	3AMQ4@33154,3C0T3@33208,3DGIW@33213,3SR76@50557,422KD@6656,KOG1721@1,KOG1721@2759	NA|NA|NA	S	Zinc finger, C2H2 type
RPRC000687-RA.	13249.RPRC000687-PA	3e-89	334.3	Paraneoptera		GO:0000313,GO:0000315,GO:0003674,GO:0003735,GO:0005198,GO:0005575,GO:0005622,GO:0005623,GO:0005737,GO:0005739,GO:0005759,GO:0005761,GO:0005762,GO:0005840,GO:0006412,GO:0006518,GO:0006807,GO:0008150,GO:0008152,GO:0009058,GO:0009059,GO:0009987,GO:0010467,GO:0015934,GO:0019538,GO:0031974,GO:0032543,GO:0032991,GO:0034641,GO:0034645,GO:0043043,GO:0043170,GO:0043226,GO:0043227,GO:0043228,GO:0043229,GO:…		ko:K02907	ko03010,map03010	M00178,M00179			br01610,ko00000,ko00001,ko00002,ko03011				Arthropoda	3A7BF@33154,3BTB2@33208,3D9M5@33213,3EBC6@33342,3SP08@50557,420BD@6656,KOG4799@1,KOG4799@2759	NA|NA|NA	J	ribosomal protein, L30
RPRC000695-RA.	13249.RPRC000695-PA	1.8e-107	395.2	Paraneoptera													Arthropoda	28M5G@1,2QTNC@2759,38HXN@33154,3BFNC@33208,3CWWH@33213,3EA5A@33342,3SHY6@50557,41UQF@6656	NA|NA|NA	S	nucleic acid-templated transcription
RPRC000701-RA.	13249.RPRC000701-PA	2.8e-40	170.6	Opisthokonta													Opisthokonta	3A87A@33154,COG5274@1,KOG0537@2759	NA|NA|NA	C	heme binding
RPRC000710-RA.	13249.RPRC000710-PA	0.0	1322.4	Paraneoptera		GO:0000166,GO:0003674,GO:0003824,GO:0005488,GO:0005575,GO:0005622,GO:0005623,GO:0005737,GO:0005777,GO:0006629,GO:0006662,GO:0008150,GO:0008152,GO:0008609,GO:0008610,GO:0008611,GO:0009058,GO:0009987,GO:0016740,GO:0016765,GO:0018904,GO:0036094,GO:0042579,GO:0043167,GO:0043168,GO:0043226,GO:0043227,GO:0043229,GO:0043231,GO:0044237,GO:0044238,GO:0044249,GO:0044255,GO:0044281,GO:0044424,GO:0044444,GO:…	2.5.1.26	ko:K00803	ko00565,ko01100,ko04146,map00565,map01100,map04146		R04311	RC00020,RC02886	ko00000,ko00001,ko01000				Arthropoda	38DGT@33154,3BDRD@33208,3CUN9@33213,3E7RT@33342,3SKFY@50557,41XBX@6656,COG0277@1,KOG1233@2759	NA|NA|NA	C	Catalyzes the exchange of an acyl for a long-chain alkyl group and the formation of the ether bond in the biosynthesis of ether phospholipids
RPRC000720-RA.	13249.RPRC000720-PA	6.3e-47	194.5	Paraneoptera	pum	GO:0000003,GO:0000278,GO:0000288,GO:0000578,GO:0000900,GO:0000902,GO:0000904,GO:0000956,GO:0001700,GO:0003002,GO:0003006,GO:0003008,GO:0003674,GO:0003676,GO:0003723,GO:0003729,GO:0003730,GO:0005488,GO:0005575,GO:0005622,GO:0005623,GO:0005634,GO:0005635,GO:0005737,GO:0006139,GO:0006355,GO:0006401,GO:0006402,GO:0006417,GO:0006725,GO:0006807,GO:0006928,GO:0007049,GO:0007154,GO:0007267,GO:0007268,GO:…		ko:K17943					ko00000				Arthropoda	38BAP@33154,3BDZ5@33208,3CTGS@33213,3E7Y5@33342,3SK8R@50557,41WK8@6656,COG5099@1,KOG1488@2759	NA|NA|NA	J	Pumilio-like repeats
RPRC000725-RA.	13249.RPRC000725-PA	5.1e-220	770.0	Paraneoptera		GO:0003674,GO:0003824,GO:0004143,GO:0006793,GO:0006796,GO:0008150,GO:0008152,GO:0009987,GO:0016301,GO:0016310,GO:0016740,GO:0016772,GO:0016773,GO:0044237	2.7.1.107	ko:K00901	ko00561,ko00564,ko01100,ko01110,ko04070,ko04072,ko05231,map00561,map00564,map01100,map01110,map04070,map04072,map05231		R02240	RC00002,RC00017	ko00000,ko00001,ko01000				Arthropoda	38HE3@33154,3BHFE@33208,3CSG2@33213,3EA3V@33342,3SKRF@50557,41XAR@6656,KOG1169@1,KOG1169@2759	NA|NA|NA	IT	Diacylglycerol kinase accessory domain (presumed)
RPRC000729-RA.	13249.RPRC000729-PA	8.4e-72	276.2	Paraneoptera													Arthropoda	2E1JH@1,2S8WB@2759,3A974@33154,3BUDT@33208,3DB7Q@33213,3EE3X@33342,3SYDX@50557,420XB@6656	NA|NA|NA	S	CCSMST1 family
RPRC000740-RA.	13249.RPRC000740-PA	1.5e-123	449.5	Paraneoptera													Arthropoda	39QZB@33154,3BF42@33208,3D27Y@33213,3E8CM@33342,3SIFE@50557,41V5W@6656,KOG1721@1,KOG1721@2759	NA|NA|NA	K	C2H2-type zinc finger
RPRC000747-RA.	13249.RPRC000747-PA	3.9e-122	444.9	Paraneoptera	Trp1	GO:0003674,GO:0005215,GO:0005575,GO:0005622,GO:0005623,GO:0005737,GO:0005783,GO:0006605,GO:0006612,GO:0006620,GO:0006810,GO:0006886,GO:0008104,GO:0008150,GO:0008565,GO:0012505,GO:0015031,GO:0015833,GO:0031204,GO:0033036,GO:0033365,GO:0034613,GO:0042886,GO:0043226,GO:0043227,GO:0043229,GO:0043231,GO:0044424,GO:0044444,GO:0044464,GO:0045047,GO:0045184,GO:0046907,GO:0051179,GO:0051234,GO:0051641,GO:…		ko:K12275	ko03060,ko04141,map03060,map04141				ko00000,ko00001,ko02044	1.A.15.1,1.A.15.2			Arthropoda	38EPK@33154,3BBYG@33208,3CT8H@33213,3E8TD@33342,3SI98@50557,41TD1@6656,COG5232@1,KOG2927@2759	NA|NA|NA	U	Translocation protein Sec62
RPRC000760-RA.	13249.RPRC000760-PA	4.6e-213	746.9	Paraneoptera			6.3.5.3	ko:K01952	ko00230,ko01100,ko01110,ko01130,map00230,map01100,map01110,map01130	M00048	R04463	RC00010,RC01160	ko00000,ko00001,ko00002,ko01000				Arthropoda	38F1H@33154,3B9CY@33208,3D074@33213,3E7A8@33342,3SH00@50557,41TSU@6656,COG0046@1,KOG1907@2759	NA|NA|NA	F	Phosphoribosylformylglycinamidine synthase activity. It is involved in the biological process described with 'de novo' IMP biosynthetic process
RPRC000762-RA.	13249.RPRC000762-PA	1.3e-59	235.3	Insecta													Arthropoda	2D83Z@1,2T8MX@2759,3AS5V@33154,3C38D@33208,3DJ7C@33213,3SQ68@50557,423BK@6656	NA|NA|NA
RPRC000764-RA.	13249.RPRC000764-PA	2e-155	555.1	Paraneoptera			3.4.19.12	ko:K11852,ko:K21343	ko04137,map04137				ko00000,ko00001,ko01000,ko01002,ko04121,ko04131				Arthropoda	38BCQ@33154,3BENJ@33208,3CX63@33213,3E8S0@33342,3SJPW@50557,41XEC@6656,COG5560@1,KOG1870@2759	NA|NA|NA	O	Ubiquitin carboxyl-terminal hydrolase
RPRC000765-RA.	13249.RPRC000765-PA	6.2e-58	229.9	Paraneoptera													Arthropoda	38IAQ@33154,3BC1T@33208,3D0QB@33213,3EBGT@33342,3SKQ2@50557,41YKW@6656,KOG1850@1,KOG1850@2759	NA|NA|NA	Z	Myosin-like coiled-coil protein
RPRC000776-RA.	13249.RPRC000776-PA	1.1e-152	545.8	Paraneoptera				ko:K17350					ko00000				Arthropoda	38D9R@33154,3BGS9@33208,3CSCF@33213,3ECWQ@33342,3SKBZ@50557,41UT5@6656,KOG3882@1,KOG3882@2759	NA|NA|NA	S	Tetraspanin family
RPRC000781-RA.	13249.RPRC000781-PA	0.0	1777.3	Paraneoptera				ko:K09291,ko:K20478	ko03013,ko05200,ko05216,map03013,map05200,map05216	M00427			ko00000,ko00001,ko00002,ko03019,ko04131	1.I.1			Arthropoda	38BA8@33154,3BDF2@33208,3CVFM@33213,3EBWQ@33342,3SIXY@50557,41VFM@6656,KOG4674@1,KOG4674@2759	NA|NA|NA	S	It is involved in the biological process described with protein import into nucleus
RPRC000791-RA.	13249.RPRC000791-PA	0.0	1563.5	Paraneoptera	spn-E	GO:0000003,GO:0000018,GO:0000070,GO:0000278,GO:0000280,GO:0000335,GO:0000337,GO:0000578,GO:0000819,GO:0001556,GO:0001709,GO:0002064,GO:0002065,GO:0002066,GO:0003002,GO:0003006,GO:0003674,GO:0003676,GO:0003723,GO:0003724,GO:0003824,GO:0004004,GO:0004386,GO:0005488,GO:0005575,GO:0005622,GO:0005623,GO:0005634,GO:0005737,GO:0005739,GO:0006139,GO:0006323,GO:0006325,GO:0006342,GO:0006355,GO:0006396,GO:…	3.6.4.13	ko:K18408					ko00000,ko01000,ko03036				Arthropoda	38ETH@33154,3BAM8@33208,3CVBU@33213,3E7YI@33342,3SHTU@50557,41U8N@6656,COG1643@1,KOG0920@2759	NA|NA|NA	A	Helicase associated domain (HA2)
RPRC000798-RA.	13249.RPRC000798-PA	1.9e-227	795.0	Paraneoptera	Lk6	GO:0001932,GO:0001934,GO:0003674,GO:0003824,GO:0004672,GO:0004674,GO:0004683,GO:0005488,GO:0005515,GO:0005516,GO:0005575,GO:0005622,GO:0005623,GO:0005634,GO:0005635,GO:0005737,GO:0005813,GO:0005815,GO:0005856,GO:0005874,GO:0006464,GO:0006468,GO:0006793,GO:0006796,GO:0006807,GO:0007017,GO:0008150,GO:0008152,GO:0009893,GO:0009931,GO:0009966,GO:0009968,GO:0009987,GO:0010562,GO:0010604,GO:0010646,GO:…	2.7.11.1	ko:K04372	ko04010,ko04066,ko04910,map04010,map04066,map04910				ko00000,ko00001,ko01000,ko01001				Arthropoda	38BRN@33154,3BFTK@33208,3D1KZ@33213,3E9VF@33342,3SKN6@50557,41Y17@6656,KOG0607@1,KOG0607@2759	NA|NA|NA	T	Serine/Threonine protein kinases, catalytic domain
RPRC000804-RA.	13249.RPRC000804-PA	2.8e-161	574.7	Paraneoptera													Arthropoda	38PJC@33154,3BE10@33208,3CSCI@33213,3ECD4@33342,3SHDJ@50557,41XAA@6656,KOG1216@1,KOG1216@2759	NA|NA|NA	VW	Antistasin family
RPRC000807-RA.	13249.RPRC000807-PA	3.5e-227	793.9	Bilateria													Metazoa	2BDN0@1,2S130@2759,3ACQ7@33154,3C270@33208,3DISR@33213	NA|NA|NA
RPRC000809-RA.	13249.RPRC000809-PA	8e-165	586.3	Paraneoptera		GO:0000118,GO:0000228,GO:0000785,GO:0000790,GO:0001067,GO:0003674,GO:0003676,GO:0003677,GO:0005488,GO:0005575,GO:0005622,GO:0005623,GO:0005634,GO:0005654,GO:0005694,GO:0006355,GO:0006357,GO:0008150,GO:0009889,GO:0010468,GO:0010556,GO:0010941,GO:0019219,GO:0019222,GO:0031323,GO:0031326,GO:0031974,GO:0031981,GO:0032991,GO:0043226,GO:0043227,GO:0043228,GO:0043229,GO:0043231,GO:0043232,GO:0043233,GO:…		ko:K07874,ko:K19195	ko05134,map05134				ko00000,ko00001,ko03036,ko04031,ko04131,ko04147				Arthropoda	38E0V@33154,3BAGC@33208,3CVKF@33213,3E92F@33342,3SGPU@50557,41Y9T@6656,KOG2744@1,KOG2744@2759	NA|NA|NA	K	RBB1NT (NUC162) domain
RPRC000814-RA.	13249.RPRC000814-PA	1.6e-48	198.4	Paraneoptera				ko:K08814					ko00000,ko01001				Arthropoda	3A7J4@33154,3BTUP@33208,3DA0P@33213,3EDU4@33342,3SP11@50557,420T9@6656,KOG0583@1,KOG0583@2759	NA|NA|NA	T	Protein kinase domain
RPRC000821-RA.	13249.RPRC000821-PA	1.4e-144	518.8	Paraneoptera				ko:K20167					ko00000,ko04131				Arthropoda	38BKA@33154,3B9KP@33208,3CY7M@33213,3E9XX@33342,3SJUP@50557,41TXZ@6656,COG5210@1,KOG2223@2759	NA|NA|NA	T	Rab-GTPase-TBC domain
RPRC000822-RA.	13249.RPRC000822-PA	2.9e-69	267.7	Paraneoptera				ko:K20167					ko00000,ko04131				Arthropoda	38BKA@33154,3B9KP@33208,3CY7M@33213,3E9XX@33342,3SJUP@50557,41TXZ@6656,COG5210@1,KOG2223@2759	NA|NA|NA	T	Rab-GTPase-TBC domain
RPRC000824-RA.	13249.RPRC000824-PA	6.3e-114	416.8	Paraneoptera	Hr46	GO:0000122,GO:0000976,GO:0000977,GO:0000981,GO:0001012,GO:0001067,GO:0003674,GO:0003676,GO:0003677,GO:0003690,GO:0003700,GO:0004879,GO:0005488,GO:0005515,GO:0005575,GO:0005622,GO:0005623,GO:0005634,GO:0006355,GO:0006357,GO:0007154,GO:0007165,GO:0007275,GO:0007399,GO:0007417,GO:0007420,GO:0007552,GO:0008150,GO:0009889,GO:0009890,GO:0009891,GO:0009892,GO:0009893,GO:0009987,GO:0010468,GO:0010556,GO:…		ko:K14033					ko00000,ko03000,ko03310				Arthropoda	38C0E@33154,3BE0B@33208,3CUND@33213,3E9U3@33342,3SK4R@50557,41TXE@6656,KOG4216@1,KOG4216@2759	NA|NA|NA	K	zinc ion binding. It is involved in the biological process described with steroid hormone mediated signaling pathway
RPRC000825-RA.	13249.RPRC000825-PA	4.7e-41	173.3	Paraneoptera													Arthropoda	2EHEQ@1,2SN3I@2759,3AKDH@33154,3C00H@33208,3DFZV@33213,3EB5N@33342,3SN5Y@50557,422EV@6656	NA|NA|NA	S	Domain of unknown function (DUF4485)
RPRC000828-RA.	13249.RPRC000828-PA	9.4e-115	419.5	Paraneoptera		GO:0003674,GO:0003824,GO:0004721,GO:0006464,GO:0006470,GO:0006793,GO:0006796,GO:0006807,GO:0008138,GO:0008150,GO:0008152,GO:0009987,GO:0016311,GO:0016787,GO:0016788,GO:0016791,GO:0019538,GO:0035335,GO:0036211,GO:0042578,GO:0043170,GO:0043412,GO:0044237,GO:0044238,GO:0044260,GO:0044267,GO:0071704,GO:0140096,GO:1901564	3.1.3.16,3.1.3.48	ko:K14165					ko00000,ko01000,ko01009				Arthropoda	38CXQ@33154,3BFWX@33208,3D2D0@33213,3EB2W@33342,3SMYH@50557,4201X@6656,COG2453@1,KOG1718@2759	NA|NA|NA	V	Dual specificity phosphatase, catalytic domain
RPRC000831-RA.	13249.RPRC000831-PA	5.6e-90	337.4	Paraneoptera	chinmo	GO:0000003,GO:0001932,GO:0001933,GO:0003006,GO:0005575,GO:0005622,GO:0005623,GO:0005634,GO:0006355,GO:0006357,GO:0006810,GO:0006913,GO:0007275,GO:0007399,GO:0007417,GO:0007420,GO:0007444,GO:0007530,GO:0008064,GO:0008150,GO:0009888,GO:0009889,GO:0009892,GO:0009987,GO:0010468,GO:0010556,GO:0010563,GO:0010605,GO:0010638,GO:0016043,GO:0016319,GO:0018993,GO:0019102,GO:0019219,GO:0019220,GO:0019222,GO:…											Arthropoda	2CV5E@1,2RRBM@2759,39X68@33154,3BCUX@33208,3D3HN@33213,3EC0V@33342,3SHFR@50557,41UEX@6656	NA|NA|NA	S	BTB/POZ domain
RPRC000832-RA.	13249.RPRC000832-PA	3.5e-286	990.3	Paraneoptera		GO:0002009,GO:0002165,GO:0003674,GO:0005096,GO:0007154,GO:0007165,GO:0007264,GO:0007265,GO:0007266,GO:0007275,GO:0007444,GO:0007478,GO:0007480,GO:0007552,GO:0007560,GO:0008047,GO:0008150,GO:0009653,GO:0009791,GO:0009886,GO:0009887,GO:0009888,GO:0009987,GO:0023052,GO:0030234,GO:0030695,GO:0032501,GO:0032502,GO:0035107,GO:0035114,GO:0035120,GO:0035218,GO:0035239,GO:0035295,GO:0035556,GO:0043085,GO:…		ko:K20315					ko00000,ko04131				Arthropoda	38HAS@33154,3BB7A@33208,3CSDS@33213,3E9DK@33342,3SFYA@50557,41WGQ@6656,KOG4407@1,KOG4407@2759	NA|NA|NA	T	Pleckstrin homology domain
RPRC000846-RA.	13249.RPRC000846-PA	4.4e-233	813.5	Paraneoptera													Arthropoda	3A6WN@33154,3BSK4@33208,3DAFH@33213,3ED2E@33342,3SNTB@50557,420MB@6656,KOG1052@1,KOG1052@2759	NA|NA|NA	EPT	Ligand-gated ion channel
RPRC000847-RA.	13249.RPRC000847-PA	3e-237	827.4	Paraneoptera													Arthropoda	3ATQF@33154,3C513@33208,3DJST@33213,3EBRJ@33342,3STRG@50557,423J4@6656,KOG1052@1,KOG1052@2759	NA|NA|NA	U	ionotropic glutamate receptor activity
RPRC000848-RA.	13249.RPRC000848-PA	1.2e-73	282.3	Paraneoptera	Ethr			ko:K04284	ko04024,ko04080,map04024,map04080				ko00000,ko00001,ko04030				Arthropoda	38F15@33154,3BFHW@33208,3CWBI@33213,3EBJ6@33342,3SHJS@50557,41VK3@6656,KOG3656@1,KOG3656@2759	NA|NA|NA	T	7 transmembrane receptor (rhodopsin family)
RPRC000849-RA.	13249.RPRC000849-PA	6.5e-209	733.4	Paraneoptera		GO:0003674,GO:0005096,GO:0005488,GO:0005515,GO:0005575,GO:0006810,GO:0006897,GO:0006898,GO:0008047,GO:0008150,GO:0009966,GO:0010646,GO:0016020,GO:0016192,GO:0017016,GO:0017160,GO:0019899,GO:0023051,GO:0030234,GO:0030695,GO:0031267,GO:0043085,GO:0043087,GO:0043547,GO:0044093,GO:0046578,GO:0048583,GO:0050789,GO:0050790,GO:0050794,GO:0051020,GO:0051056,GO:0051179,GO:0051234,GO:0051336,GO:0051345,GO:…		ko:K08773	ko04014,ko05200,ko05212,map04014,map05200,map05212				ko00000,ko00001,ko04131				Arthropoda	3A65N@33154,3BBTX@33208,3CR8V@33213,3E7Z1@33342,3SIRR@50557,41Y9Z@6656,KOG4370@1,KOG4370@2759	NA|NA|NA	T	GTPase-activator protein for Rho-like GTPases
RPRC000850-RA.	13249.RPRC000850-PA	3.4e-73	280.8	Paraneoptera		GO:0000313,GO:0000314,GO:0000315,GO:0003674,GO:0003735,GO:0005198,GO:0005575,GO:0005622,GO:0005623,GO:0005737,GO:0005739,GO:0005759,GO:0005761,GO:0005762,GO:0005763,GO:0005840,GO:0006412,GO:0006518,GO:0006807,GO:0008150,GO:0008152,GO:0009058,GO:0009059,GO:0009987,GO:0010467,GO:0015934,GO:0015935,GO:0019538,GO:0031974,GO:0032543,GO:0032991,GO:0034641,GO:0034645,GO:0043043,GO:0043170,GO:0043226,GO:…		ko:K17423					br01610,ko00000,ko03011				Arthropoda	3AADH@33154,3BUA5@33208,3DBR7@33213,3EBVU@33342,3SP6J@50557,421AC@6656,KOG4106@1,KOG4106@2759	NA|NA|NA	J	Mitochondrial 28S ribosomal protein S32
RPRC000852-RA.	13249.RPRC000852-PA	0.0	1154.4	Paraneoptera													Arthropoda	38BZ9@33154,3BA9A@33208,3CT35@33213,3EC0C@33342,3SR57@50557,4226W@6656,KOG1721@1,KOG1721@2759	NA|NA|NA	S	Zinc finger protein
RPRC000859-RA.	13249.RPRC000859-PA	2.6e-107	394.8	Insecta				ko:K15293	ko04721,map04721				ko00000,ko00001,ko04131				Arthropoda	38CHS@33154,3BCSX@33208,3CT96@33213,3SHZM@50557,41U2S@6656,KOG1011@1,KOG1011@2759	NA|NA|NA	TU	Diacylglycerol binding. It is involved in the biological process described with
RPRC000860-RA.	13249.RPRC000860-PA	0.0	1958.3	Paraneoptera	Tsc1	GO:0000003,GO:0001558,GO:0001666,GO:0002065,GO:0002067,GO:0002165,GO:0003006,GO:0003674,GO:0005488,GO:0005515,GO:0005575,GO:0005622,GO:0005623,GO:0005737,GO:0005829,GO:0006950,GO:0007154,GO:0007165,GO:0007275,GO:0007276,GO:0007281,GO:0007292,GO:0007552,GO:0007568,GO:0007584,GO:0008150,GO:0008285,GO:0008340,GO:0008361,GO:0009605,GO:0009628,GO:0009653,GO:0009719,GO:0009791,GO:0009886,GO:0009888,GO:…		ko:K07206	ko04072,ko04140,ko04150,ko04151,ko04152,ko04211,ko04218,ko04714,ko04910,ko05165,ko05231,map04072,map04140,map04150,map04151,map04152,map04211,map04218,map04714,map04910,map05165,map05231				ko00000,ko00001				Arthropoda	2CAZQ@1,2QQPT@2759,38D09@33154,3BF81@33208,3CSD5@33213,3E8PP@33342,3SIUF@50557,41W2C@6656	NA|NA|NA	S	Hamartin protein
RPRC000861-RA.	13249.RPRC000861-PA	6.4e-56	224.9	Eukaryota													Eukaryota	2E1JY@1,2S8WR@2759	NA|NA|NA
RPRC000863-RA.	13249.RPRC000863-PA	3.4e-293	1013.8	Paraneoptera	JIL-1	GO:0000003,GO:0000228,GO:0000723,GO:0000803,GO:0000805,GO:0003006,GO:0003674,GO:0003824,GO:0004672,GO:0004674,GO:0005488,GO:0005515,GO:0005575,GO:0005622,GO:0005623,GO:0005634,GO:0005694,GO:0005700,GO:0005703,GO:0005705,GO:0005737,GO:0006139,GO:0006259,GO:0006325,GO:0006355,GO:0006464,GO:0006468,GO:0006725,GO:0006793,GO:0006796,GO:0006807,GO:0006996,GO:0007154,GO:0007165,GO:0007276,GO:0007281,GO:…	2.7.11.1	ko:K04445	ko04010,ko04261,ko04668,ko04713,ko04722,ko05200,ko05206,ko05219,map04010,map04261,map04668,map04713,map04722,map05200,map05206,map05219				ko00000,ko00001,ko01000,ko01001				Arthropoda	3AMZM@33154,3BB8W@33208,3CWC7@33213,3ECNP@33342,3SG5Q@50557,41XRX@6656,KOG0603@1,KOG0603@2759	NA|NA|NA	T	Lipopolysaccharide kinase (Kdo/WaaP) family
RPRC000866-RA.	13249.RPRC000866-PA	2.9e-131	474.6	Paraneoptera				ko:K06620	ko01522,ko04110,ko04218,ko04934,ko05161,ko05166,ko05167,ko05200,ko05206,ko05212,ko05214,ko05215,ko05218,ko05219,ko05220,ko05222,ko05223,ko05224,ko05225,ko05226,map01522,map04110,map04218,map04934,map05161,map05166,map05167,map05200,map05206,map05212,map05214,map05215,map05218,map05219,map05220,map05222,map05223,map05224,map05225,map05226	M00692			ko00000,ko00001,ko00002,ko03000				Arthropoda	399GZ@33154,3BDC4@33208,3CRJD@33213,3EACK@33342,3SZKS@50557,42A52@6656,KOG2577@1,KOG2577@2759	NA|NA|NA	K	E2F transcription factor CC-MB domain
RPRC000867-RA.	13249.RPRC000867-PA	3.1e-94	350.9	Eukaryota													Eukaryota	KOG4729@1,KOG4729@2759	NA|NA|NA	O	carbohydrate binding
RPRC000868-RA.	13249.RPRC000868-PA	0.0	1216.4	Paraneoptera	Sac1	GO:0000226,GO:0000902,GO:0000904,GO:0001700,GO:0001932,GO:0001933,GO:0002009,GO:0003674,GO:0003824,GO:0005575,GO:0005622,GO:0005623,GO:0005737,GO:0005783,GO:0005789,GO:0006629,GO:0006644,GO:0006650,GO:0006793,GO:0006796,GO:0006810,GO:0006928,GO:0006935,GO:0006996,GO:0007010,GO:0007017,GO:0007018,GO:0007275,GO:0007391,GO:0007399,GO:0007409,GO:0007411,GO:0008037,GO:0008038,GO:0008088,GO:0008150,GO:…		ko:K21797	ko00562,ko01100,ko04070,map00562,map01100,map04070		R11680	RC00078	ko00000,ko00001,ko01000				Arthropoda	38DI4@33154,3BFQP@33208,3CW7N@33213,3E9R4@33342,3SGMM@50557,41V95@6656,COG5329@1,KOG1889@2759	NA|NA|NA	I	SacI homology domain
RPRC000874-RA.	13249.RPRC000874-PA	1.8e-53	214.9	Insecta				ko:K09373					ko00000,ko03000				Arthropoda	3A735@33154,3BTC9@33208,3DABT@33213,3SR72@50557,422F7@6656,KOG0490@1,KOG0490@2759	NA|NA|NA	K	Homeobox KN domain
RPRC000880-RA.	13249.RPRC000880-PA	5.3e-59	233.4	Eukaryota	FAR1	GO:0003674,GO:0003824,GO:0005575,GO:0005622,GO:0005623,GO:0005737,GO:0005777,GO:0005778,GO:0005779,GO:0006139,GO:0006163,GO:0006629,GO:0006637,GO:0006644,GO:0006650,GO:0006662,GO:0006725,GO:0006732,GO:0006753,GO:0006790,GO:0006793,GO:0006796,GO:0006807,GO:0008150,GO:0008152,GO:0008610,GO:0008611,GO:0008654,GO:0009058,GO:0009117,GO:0009150,GO:0009259,GO:0009987,GO:0010025,GO:0010166,GO:0016020,GO:…	1.2.1.84,6.2.1.3	ko:K01897,ko:K13356	ko00061,ko00071,ko00073,ko01100,ko01212,ko02024,ko03320,ko04146,ko04212,ko04216,ko04714,ko04920,map00061,map00071,map00073,map01100,map01212,map02024,map03320,map04146,map04212,map04216,map04714,map04920	M00086	R01280,R09470	RC00004,RC00014	ko00000,ko00001,ko00002,ko01000,ko01004,ko04147	4.C.1.1			Eukaryota	COG3320@1,KOG1221@2759	NA|NA|NA	Q	fatty-acyl-CoA reductase (alcohol-forming) activity
RPRC000883-RA.	13249.RPRC000883-PA	9.3e-91	339.3	Paraneoptera	Mgat2	GO:0003674,GO:0003824,GO:0005575,GO:0005622,GO:0005623,GO:0005737,GO:0005794,GO:0005795,GO:0005797,GO:0006464,GO:0006486,GO:0006487,GO:0006807,GO:0008150,GO:0008152,GO:0008194,GO:0008375,GO:0009058,GO:0009059,GO:0009100,GO:0009101,GO:0009987,GO:0012505,GO:0016740,GO:0016757,GO:0016758,GO:0019538,GO:0031984,GO:0031985,GO:0034645,GO:0036211,GO:0043170,GO:0043226,GO:0043227,GO:0043229,GO:0043231,GO:…	2.4.1.143	ko:K00736	ko00510,ko00513,ko01100,map00510,map00513,map01100	M00075	R05985		ko00000,ko00001,ko00002,ko01000,ko01003		GT16		Arthropoda	38BDE@33154,3BC9V@33208,3CW3S@33213,3E82Y@33342,3SJR6@50557,41WCG@6656,KOG2791@1,KOG2791@2759	NA|NA|NA	G	N-acetylglucosaminyltransferase II (MGAT2)
RPRC000887-RA.	13249.RPRC000887-PA	2.9e-157	561.2	Paraneoptera													Arthropoda	3A464@33154,3BRF7@33208,3D87N@33213,3EATE@33342,3SN9S@50557,41ZYZ@6656,KOG3884@1,KOG3884@2759	NA|NA|NA	T	Neural proliferation differentiation control-1 protein (NPDC1)
RPRC000889-RA.	13249.RPRC000889-PA	5.9e-124	450.3	Paraneoptera													Arthropoda	38H9P@33154,3B9ZQ@33208,3CSW5@33213,3E821@33342,3SK5W@50557,41TDJ@6656,COG5069@1,KOG4286@2759	NA|NA|NA	NTZ	Zinc ion binding
RPRC000890-RA.	13249.RPRC000890-PA	2.9e-62	244.2	Paraneoptera		GO:0003674,GO:0003824,GO:0004175,GO:0004252,GO:0005575,GO:0005623,GO:0005886,GO:0006508,GO:0006807,GO:0006996,GO:0007010,GO:0007015,GO:0007275,GO:0007444,GO:0008150,GO:0008152,GO:0008233,GO:0008236,GO:0009888,GO:0009987,GO:0016020,GO:0016043,GO:0016787,GO:0017171,GO:0019538,GO:0022607,GO:0030029,GO:0030036,GO:0032501,GO:0032502,GO:0035220,GO:0035295,GO:0043170,GO:0044085,GO:0044238,GO:0044464,GO:…											Arthropoda	39QF0@33154,3BFVA@33208,3D2GE@33213,3ECIF@33342,3SGBM@50557,41TWV@6656,COG5640@1,KOG3627@2759	NA|NA|NA	E	Trypsin-like serine protease
RPRC000897-RA.	136037.KDR23622	1e-20	106.3	Insecta													Arthropoda	39SFA@33154,3BBY7@33208,3D497@33213,3SZST@50557,42AB5@6656,KOG4617@1,KOG4617@2759	NA|NA|NA	S	Osteopetrosis-associated transmembrane protein 1 precursor
RPRC000898-RA.	13249.RPRC000898-PA	1.6e-120	439.1	Paraneoptera				ko:K04439	ko04010,ko04062,ko04144,ko04340,ko04740,ko04926,ko05032,map04010,map04062,map04144,map04340,map04740,map04926,map05032				ko00000,ko00001,ko04131				Arthropoda	39YKZ@33154,3BAJF@33208,3D5UA@33213,3EA31@33342,3SHXI@50557,41U8J@6656,KOG3865@1,KOG3865@2759	NA|NA|NA	T	Arrestin (or S-antigen), C-terminal domain
RPRC000899-RA.	13249.RPRC005016-PA	2e-10	71.6	Arthropoda													Arthropoda	2D0FJ@1,2SE18@2759,3ACV1@33154,3BVSQ@33208,3DCKK@33213,421V4@6656	NA|NA|NA	S	Transcription activator MBF2
RPRC000902-RA.	13249.RPRC000902-PA	0.0	2551.2	Paraneoptera		GO:0005575,GO:0005622,GO:0005623,GO:0005737,GO:0006810,GO:0006897,GO:0006907,GO:0006950,GO:0008150,GO:0009605,GO:0009991,GO:0016192,GO:0031667,GO:0042594,GO:0044351,GO:0044424,GO:0044464,GO:0050896,GO:0051179,GO:0051234,GO:0098657											Arthropoda	38DI8@33154,3BF2X@33208,3CSUM@33213,3E9UT@33342,3SFPB@50557,41VM6@6656,KOG2109@1,KOG2109@2759,KOG4415@2759	NA|NA|NA	S	Breast carcinoma amplified sequence 3
RPRC000904-RA.	13249.RPRC000904-PA	4.2e-54	216.9	Paraneoptera		GO:0000045,GO:0001505,GO:0001666,GO:0001956,GO:0003674,GO:0005488,GO:0005543,GO:0005546,GO:0005575,GO:0005622,GO:0005623,GO:0005737,GO:0005886,GO:0005938,GO:0006914,GO:0006950,GO:0006996,GO:0007033,GO:0008150,GO:0008152,GO:0008289,GO:0009056,GO:0009628,GO:0009987,GO:0010646,GO:0010647,GO:0016020,GO:0016043,GO:0016236,GO:0022607,GO:0023051,GO:0023056,GO:0030030,GO:0030031,GO:0030032,GO:0030424,GO:…		ko:K17923					ko00000,ko04131				Arthropoda	38FGJ@33154,3BAGF@33208,3CUTW@33213,3EAAB@33342,3SHC9@50557,41TTG@6656,KOG2528@1,KOG2528@2759	NA|NA|NA	U	WASP-binding domain of Sorting nexin protein
RPRC000905-RA.	13249.RPRC000905-PA	4.7e-276	956.4	Paraneoptera		GO:0003674,GO:0003824,GO:0004177,GO:0006508,GO:0006807,GO:0008150,GO:0008152,GO:0008233,GO:0008238,GO:0008239,GO:0016787,GO:0019538,GO:0043170,GO:0044238,GO:0070011,GO:0071704,GO:0140096,GO:1901564	3.4.16.2	ko:K01285	ko04614,ko04974,map04614,map04974				ko00000,ko00001,ko01000,ko01002				Arthropoda	38H4Q@33154,3BCW8@33208,3CSRE@33213,3E7JJ@33342,3SFPS@50557,41UQK@6656,KOG2183@1,KOG2183@2759	NA|NA|NA	O	Serine carboxypeptidase S28
RPRC000906-RA.	13249.RPRC000906-PA	1.4e-100	372.1	Insecta				ko:K02881	ko03010,map03010	M00178,M00179			br01610,ko00000,ko00001,ko00002,ko03011				Arthropoda	3A1EZ@33154,3BPXH@33208,3D02J@33213,3SRGQ@50557,42AAS@6656,KOG3333@1,KOG3333@2759	NA|NA|NA	J	ribosomal protein L18
RPRC000911-RA+	13249.RPRC000911-PA	4.6e-128	464.9	Paraneoptera		GO:0005575,GO:0005622,GO:0005623,GO:0005634,GO:0005737,GO:0043226,GO:0043227,GO:0043229,GO:0043231,GO:0044424,GO:0044464		ko:K11804					ko00000,ko04121				Arthropoda	38CK9@33154,3BEGM@33208,3CWDN@33213,3EA6Q@33342,3SHJV@50557,41U1H@6656,KOG1334@1,KOG1334@2759	NA|NA|NA	S	WD domain, G-beta repeat
RPRC000911-RA.	13249.RPRC000911-PA	0.0	1105.5	Paraneoptera		GO:0005575,GO:0005622,GO:0005623,GO:0005634,GO:0005737,GO:0043226,GO:0043227,GO:0043229,GO:0043231,GO:0044424,GO:0044464		ko:K11804					ko00000,ko04121				Arthropoda	38CK9@33154,3BEGM@33208,3CWDN@33213,3EA6Q@33342,3SHJV@50557,41U1H@6656,KOG1334@1,KOG1334@2759	NA|NA|NA	S	WD domain, G-beta repeat
RPRC000915-RA.	13249.RPRC000915-PA	1.4e-161	575.5	Paraneoptera													Arthropoda	38MW0@33154,3BGAG@33208,3D3AW@33213,3E967@33342,3SGPH@50557,41V0G@6656,COG0451@1,KOG1430@2759	NA|NA|NA	EI	NAD(P)H-binding
RPRC000917-RA.	13249.RPRC000917-PA	7e-141	506.5	Paraneoptera		GO:0003674,GO:0005096,GO:0008047,GO:0008150,GO:0030234,GO:0030695,GO:0043085,GO:0043087,GO:0043547,GO:0044093,GO:0050790,GO:0051336,GO:0051345,GO:0060589,GO:0065007,GO:0065009,GO:0098772		ko:K20631					ko00000,ko04131				Arthropoda	39W3X@33154,3BG8E@33208,3CZ20@33213,3E7SU@33342,3SICX@50557,41XIV@6656,KOG2710@1,KOG2710@2759	NA|NA|NA	TZ	GTPase-activator protein for Rho-like GTPases
RPRC000922-RA.	13249.RPRC000922-PA	3.7e-53	213.8	Paraneoptera	mRpS18C	GO:0000313,GO:0000314,GO:0003674,GO:0003735,GO:0005198,GO:0005575,GO:0005622,GO:0005623,GO:0005737,GO:0005739,GO:0005759,GO:0005761,GO:0005763,GO:0005829,GO:0005840,GO:0006412,GO:0006518,GO:0006807,GO:0008150,GO:0008152,GO:0009058,GO:0009059,GO:0009987,GO:0010467,GO:0015935,GO:0019538,GO:0022626,GO:0022627,GO:0031974,GO:0032543,GO:0032991,GO:0034641,GO:0034645,GO:0043043,GO:0043170,GO:0043226,GO:…		ko:K02963	ko03010,map03010	M00178			br01610,ko00000,ko00001,ko00002,ko03011				Arthropoda	3A4HA@33154,3BRCW@33208,3D87V@33213,3EB6F@33342,3SNQA@50557,420P5@6656,KOG3162@1,KOG3162@2759	NA|NA|NA	J	Ribosomal protein S18
RPRC000925-RA.	13249.RPRC000925-PA	4e-159	567.4	Paraneoptera		GO:0000228,GO:0000785,GO:0000790,GO:0002009,GO:0002165,GO:0003674,GO:0005488,GO:0005515,GO:0005575,GO:0005622,GO:0005623,GO:0005634,GO:0005694,GO:0005700,GO:0006355,GO:0007275,GO:0007444,GO:0007472,GO:0007476,GO:0007478,GO:0007480,GO:0007552,GO:0007560,GO:0008150,GO:0008586,GO:0008587,GO:0009653,GO:0009791,GO:0009886,GO:0009887,GO:0009888,GO:0009889,GO:0009891,GO:0009893,GO:0009966,GO:0009968,GO:…		ko:K11765	ko05225,map05225				ko00000,ko00001,ko03021,ko03036				Arthropoda	38F6D@33154,3BCN8@33208,3CV4N@33213,3E9E5@33342,3SGXT@50557,41WPG@6656,KOG2312@1,KOG2312@2759	NA|NA|NA	K	zinc finger
RPRC000927-RA.	13249.RPRC000927-PA	0.0	1565.1	Paraneoptera		GO:0000003,GO:0000226,GO:0000278,GO:0000280,GO:0001578,GO:0003006,GO:0003674,GO:0005488,GO:0005515,GO:0005575,GO:0005622,GO:0005623,GO:0005737,GO:0005813,GO:0005814,GO:0005815,GO:0005856,GO:0005929,GO:0006928,GO:0006996,GO:0007010,GO:0007017,GO:0007026,GO:0007049,GO:0007098,GO:0007099,GO:0007100,GO:0007275,GO:0007276,GO:0007281,GO:0007283,GO:0007286,GO:0007288,GO:0007399,GO:0007405,GO:0008017,GO:…		ko:K16461					ko00000,ko03036				Arthropoda	28KKT@1,2QT27@2759,39TRE@33154,3BAMT@33208,3CY2F@33213,3EAU8@33342,3SHJZ@50557,41YIK@6656	NA|NA|NA	S	Centrosomal protein
RPRC000928-RA.	136037.KDR10981	1.9e-16	94.0	Insecta		GO:0000118,GO:0000228,GO:0000785,GO:0000790,GO:0005575,GO:0005622,GO:0005623,GO:0005634,GO:0005654,GO:0005694,GO:0008150,GO:0010468,GO:0019222,GO:0031974,GO:0031981,GO:0032991,GO:0043226,GO:0043227,GO:0043228,GO:0043229,GO:0043231,GO:0043232,GO:0043233,GO:0044422,GO:0044424,GO:0044427,GO:0044428,GO:0044446,GO:0044451,GO:0044454,GO:0044464,GO:0050789,GO:0060255,GO:0065007,GO:0070013,GO:0070822,GO:…		ko:K19192					ko00000,ko03036				Arthropoda	2CMF4@1,2QQ6P@2759,392AM@33154,3BDRU@33208,3CX81@33213,3SJ62@50557,41V63@6656	NA|NA|NA	S	Histone deacetylase complex subunit SAP130 C-terminus
RPRC000932-RA.	13249.RPRC000932-PA	0.0	1255.7	Paraneoptera													Arthropoda	28PNK@1,2QWAP@2759,39THX@33154,3BKDF@33208,3D4FX@33213,3EBI4@33342,3SFVQ@50557,41YJP@6656	NA|NA|NA
RPRC000934-RA.	13249.RPRC000934-PA	8.7e-122	443.0	Paraneoptera		GO:0000159,GO:0000226,GO:0000278,GO:0002009,GO:0002165,GO:0003674,GO:0004857,GO:0004864,GO:0005488,GO:0005515,GO:0005575,GO:0005622,GO:0005623,GO:0005737,GO:0005829,GO:0006996,GO:0007010,GO:0007017,GO:0007049,GO:0007051,GO:0007052,GO:0007275,GO:0007444,GO:0007472,GO:0007552,GO:0007560,GO:0008150,GO:0008287,GO:0009653,GO:0009791,GO:0009886,GO:0009887,GO:0009888,GO:0009892,GO:0009987,GO:0010563,GO:…		ko:K17606	ko04136,ko04138,ko04140,map04136,map04138,map04140				ko00000,ko00001,ko01009				Arthropoda	38DGV@33154,3BD26@33208,3D0GK@33213,3EBCQ@33342,3SI5U@50557,41VZ8@6656,KOG2830@1,KOG2830@2759	NA|NA|NA	T	TAP42-like family
RPRC000935-RA.	13249.RPRC000935-PA	1.3e-122	445.7	Insecta		GO:0002165,GO:0003674,GO:0003676,GO:0003677,GO:0003723,GO:0005488,GO:0006139,GO:0006259,GO:0006308,GO:0006725,GO:0006807,GO:0007275,GO:0008150,GO:0008152,GO:0009056,GO:0009057,GO:0009791,GO:0009987,GO:0019439,GO:0032501,GO:0032502,GO:0034641,GO:0034655,GO:0035074,GO:0035209,GO:0043170,GO:0044237,GO:0044238,GO:0044248,GO:0044260,GO:0044265,GO:0044270,GO:0046483,GO:0046700,GO:0048856,GO:0071704,GO:…											Arthropoda	298CU@1,2RFDD@2759,39UY8@33154,3BI8K@33208,3D8AW@33213,3SM7E@50557,42039@6656	NA|NA|NA	S	identical protein binding
RPRC000936-RA.	13249.RPRC000936-PA	6.7e-65	253.1	Paraneoptera	slou	GO:0000122,GO:0001704,GO:0001707,GO:0001708,GO:0001709,GO:0001710,GO:0005575,GO:0005622,GO:0005623,GO:0005634,GO:0006355,GO:0006357,GO:0007275,GO:0007369,GO:0007498,GO:0007501,GO:0007517,GO:0007521,GO:0008150,GO:0009653,GO:0009790,GO:0009888,GO:0009889,GO:0009890,GO:0009892,GO:0009987,GO:0010468,GO:0010556,GO:0010558,GO:0010605,GO:0010629,GO:0019219,GO:0019222,GO:0030154,GO:0031323,GO:0031324,GO:…		ko:K09309					ko00000,ko03000				Arthropoda	38GR8@33154,3BCNQ@33208,3D26F@33213,3EASF@33342,3SMSG@50557,41Z8P@6656,KOG0488@1,KOG0488@2759	NA|NA|NA	K	Homeodomain
RPRC000937-RA.	13249.RPRC000937-PA	6.4e-48	197.2	Paraneoptera		GO:0000003,GO:0000981,GO:0003008,GO:0003674,GO:0003700,GO:0005575,GO:0005622,GO:0005623,GO:0005634,GO:0006355,GO:0006357,GO:0007610,GO:0007611,GO:0007612,GO:0007617,GO:0007618,GO:0007619,GO:0008049,GO:0008150,GO:0009653,GO:0009889,GO:0009987,GO:0010468,GO:0010556,GO:0016545,GO:0019098,GO:0019219,GO:0019222,GO:0019953,GO:0022414,GO:0030154,GO:0031323,GO:0031326,GO:0032501,GO:0032502,GO:0032504,GO:…		ko:K09409					ko00000,ko03000				Arthropoda	39BYV@33154,3B9SZ@33208,3CU5V@33213,3ED7Y@33342,3SHPY@50557,41UZ4@6656,COG5025@1,KOG4385@2759	NA|NA|NA	K	FOXP coiled-coil domain
RPRC000939-RA.	13249.RPRC000939-PA	4.3e-284	984.2	Paraneoptera													Arthropoda	39VK1@33154,3BINR@33208,3CV5S@33213,3E80U@33342,3SZMA@50557,41YJU@6656,COG5180@1,KOG2375@2759	NA|NA|NA	A	LsmAD
RPRC000944-RA.	13249.RPRC000944-PA	2.9e-184	651.0	Paraneoptera			2.8.2.5	ko:K01017	ko00532,map00532		R02180	RC00007,RC00231	ko00000,ko00001,ko01000,ko01003				Arthropoda	39US3@33154,3BNHJ@33208,3D40R@33213,3ECEV@33342,3SK7A@50557,41X5K@6656,KOG4651@1,KOG4651@2759	NA|NA|NA	G	Sulfotransferase family
RPRC000948-RA.	13249.RPRC000948-PA	4.8e-124	451.1	Paraneoptera		GO:0005575,GO:0005622,GO:0005623,GO:0006139,GO:0006401,GO:0006402,GO:0006417,GO:0006725,GO:0006807,GO:0008150,GO:0008152,GO:0009056,GO:0009057,GO:0009889,GO:0009890,GO:0009892,GO:0009987,GO:0010468,GO:0010556,GO:0010558,GO:0010605,GO:0010608,GO:0010629,GO:0016070,GO:0016071,GO:0017148,GO:0019222,GO:0019439,GO:0030014,GO:0031323,GO:0031324,GO:0031326,GO:0031327,GO:0032268,GO:0032269,GO:0032991,GO:…											Arthropoda	38HRB@33154,3BF07@33208,3D1AV@33213,3EAMY@33342,3SJYI@50557,41WJ2@6656,COG3823@1,KOG4508@2759	NA|NA|NA	O	Uncharacterized conserved protein (DUF2363)
RPRC000949-RA.	13249.RPRC000949-PA	3.8e-99	367.5	Paraneoptera		GO:0000209,GO:0003674,GO:0003824,GO:0004842,GO:0005488,GO:0005515,GO:0005575,GO:0005622,GO:0005623,GO:0005634,GO:0005737,GO:0006464,GO:0006807,GO:0008150,GO:0008152,GO:0009987,GO:0016567,GO:0016740,GO:0019538,GO:0019787,GO:0019899,GO:0031624,GO:0032446,GO:0036211,GO:0043170,GO:0043226,GO:0043227,GO:0043229,GO:0043231,GO:0043412,GO:0044237,GO:0044238,GO:0044260,GO:0044267,GO:0044390,GO:0044424,GO:…	2.3.2.26	ko:K10589	ko04120,map04120				ko00000,ko00001,ko01000,ko04121				Arthropoda	38D0N@33154,3C0TF@33208,3CXI1@33213,3E82H@33342,3SIVM@50557,41XFX@6656,COG5021@1,KOG0942@2759	NA|NA|NA	O	Domain Homologous to E6-AP Carboxyl Terminus with
RPRC000951-RA.	13249.RPRC000951-PA	8.6e-66	256.1	Paraneoptera				ko:K08064	ko04612,ko05152,map04612,map05152				ko00000,ko00001,ko03000				Arthropoda	38DV3@33154,3BED0@33208,3CX8M@33213,3EEBC@33342,3SMKD@50557,41Z1Q@6656,COG5224@1,KOG1561@2759	NA|NA|NA	K	CCAAT-Binding transcription Factor
RPRC000958-RA.	13249.RPRC000958-PA	2.3e-227	794.7	Paraneoptera				ko:K13128					ko00000,ko03041				Arthropoda	39W4M@33154,3BDYZ@33208,3CZK7@33213,3EB5D@33342,3SM8B@50557,41YQG@6656,KOG2673@1,KOG2673@2759	NA|NA|NA	A	proline-rich domain in spliceosome associated proteins
RPRC000968-RA.	13249.RPRC000968-PA	4e-234	817.0	Paraneoptera		GO:0005575,GO:0005623,GO:0005886,GO:0006810,GO:0006811,GO:0006812,GO:0008150,GO:0015672,GO:0015988,GO:0015991,GO:0016020,GO:0016469,GO:0032991,GO:0033176,GO:0033181,GO:0034220,GO:0044425,GO:0044459,GO:0044464,GO:0051179,GO:0051234,GO:0055085,GO:0071944,GO:0090662,GO:0098655,GO:0098660,GO:0098662,GO:0098796,GO:0098797,GO:0099131,GO:0099132,GO:1902600		ko:K03662	ko00190,ko01100,ko04142,ko04145,ko05110,ko05120,ko05152,ko05161,ko05323,map00190,map01100,map04142,map04145,map05110,map05120,map05152,map05161,map05323	M00160			ko00000,ko00001,ko00002	3.A.2.2			Arthropoda	38GXF@33154,3BDCI@33208,3CYQ7@33213,3EBV3@33342,3SMJE@50557,41ZMU@6656,KOG3868@1,KOG3868@2759	NA|NA|NA	C	Vacuolar ATP synthase subunit S1 (ATP6S1)
RPRC000976-RA+	13249.RPRC000976-PA	3.5e-63	248.8	Paraneoptera		GO:0003674,GO:0003824,GO:0006464,GO:0006807,GO:0008150,GO:0008152,GO:0009987,GO:0016874,GO:0016879,GO:0016881,GO:0018094,GO:0018193,GO:0018200,GO:0019538,GO:0036211,GO:0043170,GO:0043412,GO:0044237,GO:0044238,GO:0044260,GO:0044267,GO:0070735,GO:0071704,GO:0140096,GO:1901564		ko:K16599					ko00000,ko01000,ko04812				Arthropoda	38HUI@33154,3B9HG@33208,3CUMM@33213,3E8NS@33342,3SFU8@50557,41TMM@6656,KOG2157@1,KOG2157@2759	NA|NA|NA	O	Tubulin-tyrosine ligase family
RPRC000979-RA.	13249.RPRC000979-PA	2.4e-134	485.0	Paraneoptera													Arthropoda	2C9DR@1,2QWCS@2759,3918N@33154,3BM9H@33208,3CZI0@33213,3EB5F@33342,3SNCJ@50557,41ZTI@6656	NA|NA|NA	S	Coiled-coil domain containing 51
RPRC000981-RA.	121225.PHUM027580-PA	1.6e-07	63.2	Paraneoptera			1.11.1.7	ko:K19511					ko00000,ko01000				Arthropoda	38C9T@33154,3BEQJ@33208,3DFII@33213,3E9RZ@33342,3SZNE@50557,42A6X@6656,KOG2408@1,KOG2408@2759	NA|NA|NA	T	Animal haem peroxidase
RPRC000982-RA.	13249.RPRC000982-PA	0.0	1416.7	Paraneoptera			1.11.1.7	ko:K19511					ko00000,ko01000				Arthropoda	38C9T@33154,3BEQJ@33208,3DFII@33213,3E9RZ@33342,3SZNE@50557,42A6X@6656,KOG2408@1,KOG2408@2759	NA|NA|NA	T	Animal haem peroxidase
RPRC000985-RA.	13249.RPRC000985-PA	2.5e-166	591.3	Paraneoptera	Scgalpha	GO:0003008,GO:0003012,GO:0003674,GO:0005198,GO:0005575,GO:0005623,GO:0005886,GO:0008150,GO:0008307,GO:0009987,GO:0016010,GO:0016011,GO:0016012,GO:0016020,GO:0016043,GO:0032501,GO:0032991,GO:0044425,GO:0044459,GO:0044464,GO:0061024,GO:0071840,GO:0071944,GO:0090665,GO:0098796,GO:0098797											Arthropoda	39FID@33154,3BJKI@33208,3CTAD@33213,3EAYB@33342,3SFWD@50557,41X2C@6656,KOG4482@1,KOG4482@2759	NA|NA|NA	S	Sarcoglycan alpha/epsilon
RPRC000986-RA.	13249.RPRC000986-PA	3.8e-84	317.8	Paraneoptera	dimm	GO:0002065,GO:0002791,GO:0002793,GO:0005575,GO:0005622,GO:0005623,GO:0005634,GO:0006355,GO:0006357,GO:0008150,GO:0009888,GO:0009889,GO:0009891,GO:0009893,GO:0009987,GO:0010468,GO:0010556,GO:0010557,GO:0010604,GO:0010628,GO:0010646,GO:0010647,GO:0010817,GO:0019219,GO:0019222,GO:0023051,GO:0023056,GO:0030154,GO:0030855,GO:0031323,GO:0031325,GO:0031326,GO:0031328,GO:0032502,GO:0032879,GO:0043226,GO:…		ko:K08040	ko04950,map04950				ko00000,ko00001,ko03000				Arthropoda	3A0DF@33154,3BRKG@33208,3D2NV@33213,3EBB9@33342,3SMZ6@50557,42054@6656,KOG3898@1,KOG3898@2759	NA|NA|NA	K	helix loop helix domain
RPRC000991-RA.	13249.RPRC000991-PA	7.3e-191	672.9	Paraneoptera		GO:0000902,GO:0000904,GO:0002009,GO:0002165,GO:0003674,GO:0003824,GO:0004357,GO:0005488,GO:0005515,GO:0005575,GO:0005622,GO:0005623,GO:0005634,GO:0005737,GO:0006518,GO:0006575,GO:0006749,GO:0006750,GO:0006790,GO:0006807,GO:0007275,GO:0007399,GO:0007409,GO:0007444,GO:0007472,GO:0007476,GO:0007552,GO:0007560,GO:0008150,GO:0008152,GO:0009058,GO:0009653,GO:0009791,GO:0009886,GO:0009887,GO:0009888,GO:…	6.3.2.2	ko:K11204	ko00270,ko00480,ko01100,ko04212,ko04216,map00270,map00480,map01100,map04212,map04216	M00118	R00894,R10993	RC00064,RC00090	ko00000,ko00001,ko00002,ko01000				Arthropoda	38BDB@33154,3BAJC@33208,3CXBU@33213,3E973@33342,3SI9B@50557,41UBQ@6656,KOG3754@1,KOG3754@2759	NA|NA|NA	H	Glutamate-cysteine ligase
RPRC000993-RA+	13249.RPRC000993-PA	8e-113	414.1	Paraneoptera		GO:0000003,GO:0000122,GO:0000976,GO:0000977,GO:0000978,GO:0000981,GO:0000982,GO:0000987,GO:0001012,GO:0001067,GO:0001078,GO:0001227,GO:0003674,GO:0003676,GO:0003677,GO:0003682,GO:0003690,GO:0003700,GO:0005488,GO:0005575,GO:0005622,GO:0005623,GO:0005634,GO:0006355,GO:0006357,GO:0007276,GO:0007283,GO:0008150,GO:0009889,GO:0009890,GO:0009892,GO:0010468,GO:0010556,GO:0010558,GO:0010605,GO:0010629,GO:…											Arthropoda	396Z6@33154,3BC9A@33208,3CZNU@33213,3E8YR@33342,3SGUE@50557,41VU4@6656,KOG1721@1,KOG1721@2759	NA|NA|NA	S	zinc finger
RPRC000993-RA.	13249.RPRC000993-PA	1.3e-167	596.3	Paraneoptera		GO:0000003,GO:0000122,GO:0000976,GO:0000977,GO:0000978,GO:0000981,GO:0000982,GO:0000987,GO:0001012,GO:0001067,GO:0001078,GO:0001227,GO:0003674,GO:0003676,GO:0003677,GO:0003682,GO:0003690,GO:0003700,GO:0005488,GO:0005575,GO:0005622,GO:0005623,GO:0005634,GO:0006355,GO:0006357,GO:0007276,GO:0007283,GO:0008150,GO:0009889,GO:0009890,GO:0009892,GO:0010468,GO:0010556,GO:0010558,GO:0010605,GO:0010629,GO:…											Arthropoda	396Z6@33154,3BC9A@33208,3CZNU@33213,3E8YR@33342,3SGUE@50557,41VU4@6656,KOG1721@1,KOG1721@2759	NA|NA|NA	S	zinc finger
RPRC000995-RA.	13249.RPRC000995-PA	7.3e-216	756.5	Paraneoptera													Arthropoda	28SIJ@1,2QZ8A@2759,38EBD@33154,3BFB9@33208,3CX57@33213,3EARZ@33342,3SM3J@50557,41ZGY@6656	NA|NA|NA	S	Sine oculis-binding protein
RPRC000996-RA.	13249.RPRC000996-PA	9e-247	859.0	Paraneoptera													Arthropoda	38CVN@33154,3BCIN@33208,3D03N@33213,3EBAH@33342,3SZ3T@50557,41YHQ@6656,KOG1587@1,KOG1587@2759	NA|NA|NA	Z	WD40 repeats
RPRC000997-RA.	13249.RPRC000997-PA	5.1e-204	717.2	Paraneoptera	btsz	GO:0000149,GO:0001505,GO:0001703,GO:0001736,GO:0001738,GO:0002009,GO:0002164,GO:0002165,GO:0002168,GO:0003674,GO:0005488,GO:0005509,GO:0005515,GO:0005543,GO:0005544,GO:0005575,GO:0005623,GO:0005886,GO:0006810,GO:0006836,GO:0006887,GO:0006906,GO:0006996,GO:0007010,GO:0007015,GO:0007043,GO:0007154,GO:0007164,GO:0007267,GO:0007268,GO:0007269,GO:0007275,GO:0007369,GO:0007424,GO:0007431,GO:0007435,GO:…		ko:K17598					ko00000,ko01009,ko04131				Arthropoda	38B7T@33154,3BAKJ@33208,3CTIK@33213,3E8AV@33342,3SGJ6@50557,41W59@6656,KOG1028@1,KOG1028@2759	NA|NA|NA	TU	It is involved in the biological process described with
RPRC000998-RA.	13249.RPRC000998-PA	0.0	2434.1	Paraneoptera	FANCI	GO:0003674,GO:0005488,GO:0005515,GO:0019899,GO:0070182		ko:K10895	ko03460,map03460				ko00000,ko00001,ko03400				Arthropoda	39REW@33154,3BIS3@33208,3CWGA@33213,3EAJY@33342,3SI2J@50557,41W08@6656,KOG4553@1,KOG4553@2759	NA|NA|NA	S	FANCI solenoid 1
RPRC001001-RA.	13249.RPRC001001-PA	1.5e-235	822.0	Paraneoptera		GO:0000375,GO:0000377,GO:0000398,GO:0005575,GO:0005622,GO:0005623,GO:0005634,GO:0005681,GO:0006139,GO:0006396,GO:0006397,GO:0006725,GO:0006807,GO:0008150,GO:0008152,GO:0008380,GO:0009987,GO:0010467,GO:0016070,GO:0016071,GO:0032991,GO:0034641,GO:0043170,GO:0043226,GO:0043227,GO:0043229,GO:0043231,GO:0044237,GO:0044238,GO:0044422,GO:0044424,GO:0044428,GO:0044446,GO:0044464,GO:0046483,GO:0071011,GO:…											Arthropoda	39TV0@33154,3BEIS@33208,3D1WJ@33213,3EAT3@33342,3SHFW@50557,41XCN@6656,KOG0154@1,KOG0154@2759	NA|NA|NA	S	Forkhead associated domain
RPRC001004-RA.	13249.RPRC001004-PA	5.6e-39	166.4	Eukaryota	PGAP2	GO:0000139,GO:0003674,GO:0005215,GO:0005575,GO:0005622,GO:0005623,GO:0005737,GO:0005783,GO:0005789,GO:0005794,GO:0006464,GO:0006497,GO:0006505,GO:0006506,GO:0006629,GO:0006643,GO:0006644,GO:0006650,GO:0006661,GO:0006664,GO:0006793,GO:0006796,GO:0006807,GO:0006810,GO:0008104,GO:0008150,GO:0008152,GO:0008565,GO:0008610,GO:0008654,GO:0009058,GO:0009059,GO:0009247,GO:0009987,GO:0012505,GO:0015031,GO:…											Eukaryota	KOG3979@1,KOG3979@2759	NA|NA|NA	J	GPI anchor biosynthetic process
RPRC001006-RA.	13249.RPRC001006-PA	1.3e-60	238.8	Paraneoptera													Arthropoda	29K4X@1,2RTDW@2759,38VIZ@33154,3CBS7@33208,3E358@33213,3EDI0@33342,3SX0X@50557,42C9V@6656	NA|NA|NA	K	MADF
RPRC001011-RA.	13249.RPRC001011-PA	1.1e-271	942.2	Paraneoptera		GO:0003674,GO:0005488,GO:0005515,GO:0008150,GO:0009893,GO:0009894,GO:0009896,GO:0010604,GO:0019222,GO:0030162,GO:0031323,GO:0031325,GO:0031329,GO:0031331,GO:0032268,GO:0032270,GO:0042176,GO:0045732,GO:0045862,GO:0048518,GO:0048522,GO:0050789,GO:0050794,GO:0051171,GO:0051173,GO:0051246,GO:0051247,GO:0060255,GO:0065007,GO:0080090,GO:0097602,GO:1903050,GO:1903052,GO:1903362,GO:1903364,GO:2000058,GO:…											Arthropoda	38EGR@33154,3BJ5R@33208,3CX3P@33213,3EARV@33342,3SK0U@50557,41WQ4@6656,KOG1937@1,KOG1937@2759	NA|NA|NA	S	Protein of unknown function (DUF812)
RPRC001019-RA.	13249.RPRC001019-PA	7.7e-58	229.6	Paraneoptera	Usf	GO:0000976,GO:0000977,GO:0000978,GO:0000987,GO:0001012,GO:0001067,GO:0003674,GO:0003676,GO:0003677,GO:0003690,GO:0005488,GO:0043565,GO:0044212,GO:0070888,GO:0097159,GO:1901363,GO:1990837		ko:K09106					ko00000,ko03000				Arthropoda	38FKI@33154,3BGCN@33208,3CRDF@33213,3EBCD@33342,3SN3B@50557,4207S@6656,KOG1318@1,KOG1318@2759	NA|NA|NA	K	helix loop helix domain
RPRC001020-RA.	13249.RPRC001020-PA	7.4e-55	219.5	Paraneoptera		GO:0000902,GO:0005575,GO:0005622,GO:0005623,GO:0005737,GO:0005794,GO:0005798,GO:0006810,GO:0006888,GO:0006890,GO:0006891,GO:0008150,GO:0009653,GO:0009987,GO:0010883,GO:0012505,GO:0012506,GO:0016020,GO:0016043,GO:0016192,GO:0030117,GO:0030120,GO:0030126,GO:0030135,GO:0030137,GO:0030659,GO:0030660,GO:0030662,GO:0030663,GO:0031090,GO:0031410,GO:0031982,GO:0032502,GO:0032879,GO:0032989,GO:0032991,GO:…		ko:K17301					ko00000,ko04131,ko04147				Arthropoda	38E3K@33154,3BBK1@33208,3CVWI@33213,3E80Q@33342,3SITM@50557,41TWQ@6656,COG5096@1,KOG1058@2759	NA|NA|NA	U	The coatomer is a cytosolic protein complex that binds to dilysine motifs and reversibly associates with Golgi non- clathrin-coated vesicles, which further mediate biosynthetic protein transport from the ER, via the Golgi up to the trans Golgi network. Coatomer complex is required for budding from Golgi membranes, and is essential for the retrograde Golgi-to-ER transport of dilysine-tagged protei…
RPRC001021-RA.	13249.RPRC001021-PA	1.4e-135	488.8	Paraneoptera	orb2	GO:0000003,GO:0000226,GO:0000280,GO:0000900,GO:0001578,GO:0003006,GO:0003008,GO:0003674,GO:0003676,GO:0003723,GO:0003729,GO:0003730,GO:0005488,GO:0005515,GO:0005575,GO:0005622,GO:0005623,GO:0005634,GO:0005737,GO:0005886,GO:0006412,GO:0006417,GO:0006518,GO:0006807,GO:0006928,GO:0006996,GO:0007010,GO:0007017,GO:0007049,GO:0007127,GO:0007140,GO:0007141,GO:0007275,GO:0007276,GO:0007281,GO:0007283,GO:…		ko:K02602	ko04114,ko04320,ko04914,map04114,map04320,map04914				ko00000,ko00001,ko03019				Arthropoda	38CCI@33154,3BATM@33208,3CTJV@33213,3E9HD@33342,3SIN6@50557,41U7D@6656,KOG0129@1,KOG0129@2759	NA|NA|NA	A	RNA recognition motif
RPRC001023-RA.	13249.RPRC001023-PA	1.4e-142	512.3	Paraneoptera		GO:0001654,GO:0001736,GO:0001737,GO:0001738,GO:0001745,GO:0002009,GO:0002165,GO:0005575,GO:0005622,GO:0005623,GO:0005737,GO:0007163,GO:0007164,GO:0007275,GO:0007399,GO:0007423,GO:0007444,GO:0007472,GO:0007476,GO:0007552,GO:0007560,GO:0008150,GO:0008544,GO:0009653,GO:0009791,GO:0009886,GO:0009887,GO:0009888,GO:0009913,GO:0009987,GO:0016043,GO:0022008,GO:0030030,GO:0030154,GO:0030182,GO:0030855,GO:…		ko:K21435					ko00000,ko03036				Arthropoda	39BB5@33154,3BHC7@33208,3CTYW@33213,3EA6I@33342,3SHIV@50557,41VR5@6656,COG0666@1,KOG0504@2759	NA|NA|NA	S	Ankyrin repeats (many copies)
RPRC001024-RA.	13249.RPRC001024-PA	1.7e-61	241.9	Insecta													Arthropoda	28PSH@1,2QWEZ@2759,39V8I@33154,3BBVP@33208,3CXVI@33213,3SZT6@50557,420Y1@6656	NA|NA|NA	S	PEST, proteolytic signal-containing nuclear protein family
RPRC001026-RA.	13249.RPRC001026-PA	5.2e-267	926.4	Paraneoptera		GO:0005575,GO:0005622,GO:0005623,GO:0005634,GO:0005654,GO:0005975,GO:0006325,GO:0006342,GO:0006355,GO:0006950,GO:0006996,GO:0006997,GO:0008104,GO:0008150,GO:0008152,GO:0009266,GO:0009408,GO:0009628,GO:0009889,GO:0009890,GO:0009892,GO:0009987,GO:0010468,GO:0010556,GO:0010558,GO:0010605,GO:0010629,GO:0016043,GO:0016458,GO:0019219,GO:0019222,GO:0019827,GO:0030575,GO:0030576,GO:0030718,GO:0031056,GO:…	3.2.1.143	ko:K07759					ko00000,ko01000				Arthropoda	38BTH@33154,3BBSY@33208,3CS88@33213,3EB50@33342,3SHVR@50557,41TPW@6656,KOG2064@1,KOG2064@2759	NA|NA|NA	T	Poly (ADP-ribose) glycohydrolase (PARG)
RPRC001027-RA.	13249.RPRC001027-PA	3.5e-116	424.5	Paraneoptera	gt	GO:0000122,GO:0000578,GO:0000902,GO:0000904,GO:0000976,GO:0000977,GO:0000980,GO:0000981,GO:0000982,GO:0001012,GO:0001067,GO:0001077,GO:0001158,GO:0001228,GO:0003002,GO:0003674,GO:0003676,GO:0003677,GO:0003690,GO:0003700,GO:0003705,GO:0005488,GO:0005575,GO:0005622,GO:0005623,GO:0005634,GO:0006139,GO:0006351,GO:0006355,GO:0006357,GO:0006366,GO:0006725,GO:0006807,GO:0006928,GO:0006935,GO:0007154,GO:…		ko:K09062					ko00000,ko03000				Arthropoda	3AAB2@33154,3BUNK@33208,3DB28@33213,3EDD7@33342,3SNMS@50557,420I8@6656,KOG3119@1,KOG3119@2759	NA|NA|NA	K	basic region leucin zipper
RPRC001028-RA.	13249.RPRC001028-PA	5.8e-126	457.2	Paraneoptera													Arthropoda	297JC@1,2REJ9@2759,38CM2@33154,3B9TZ@33208,3D526@33213,3E9SR@33342,3SHQ3@50557,41VNT@6656	NA|NA|NA	K	involucrin
RPRC001029-RA.	13249.RPRC001029-PA	7.1e-278	962.6	Paraneoptera													Arthropoda	38DIA@33154,3BB1F@33208,3CSV7@33213,3E7MI@33342,3SHPU@50557,41TKE@6656,KOG1055@1,KOG1055@2759	NA|NA|NA	EPT	7 transmembrane sweet-taste receptor of 3 GCPR
RPRC001031-RA.	13249.RPRC001031-PA	3e-201	707.6	Paraneoptera		GO:0000079,GO:0000307,GO:0001932,GO:0001934,GO:0003674,GO:0005575,GO:0005622,GO:0005623,GO:0005634,GO:0006355,GO:0006357,GO:0008150,GO:0009889,GO:0009891,GO:0009893,GO:0010468,GO:0010556,GO:0010557,GO:0010562,GO:0010604,GO:0010628,GO:0016538,GO:0019207,GO:0019219,GO:0019220,GO:0019222,GO:0019887,GO:0030234,GO:0031323,GO:0031325,GO:0031326,GO:0031328,GO:0031399,GO:0031401,GO:0032268,GO:0032270,GO:…		ko:K11459	ko04550,ko05202,ko05206,map04550,map05202,map05206				ko00000,ko00001,ko03036				Arthropoda	38BYW@33154,3BF28@33208,3CV11@33213,3E7RB@33342,3SJ6B@50557,41WFN@6656,COG5333@1,KOG0835@2759	NA|NA|NA	D	Cyclin_C
RPRC001033-RA.	13249.RPRC001033-PA	0.0	1214.9	Paraneoptera				ko:K14328	ko03013,ko03015,map03013,map03015	M00430			ko00000,ko00001,ko00002,ko03019				Arthropoda	38FPS@33154,3BC33@33208,3D4VU@33213,3EB28@33342,3SZEN@50557,429ZK@6656,KOG1295@1,KOG1295@2759	NA|NA|NA	A	Smg-4/UPF3 family
RPRC001034-RA.	13249.RPRC001034-PA	0.0	1740.7	Paraneoptera				ko:K20045					ko00000,ko04131				Arthropoda	38FEJ@33154,3B9FS@33208,3CVRA@33213,3E7DP@33342,3SK5C@50557,41WET@6656,COG5422@1,KOG1029@1,KOG1029@2759,KOG4305@2759	NA|NA|NA	TU	Calcium ion binding
RPRC001042-RA.	13249.RPRC001042-PA	1.9e-134	485.3	Paraneoptera			4.6.1.2	ko:K12323	ko00230,ko04022,ko04024,ko04270,ko04714,ko04921,ko04923,ko04924,ko04925,map00230,map04022,map04024,map04270,map04714,map04921,map04923,map04924,map04925	M00694	R00434	RC00295	ko00000,ko00001,ko00002,ko01000,ko01001				Arthropoda	3AHAN@33154,3BYPQ@33208,3DDZF@33213,3ECME@33342,3SKU4@50557,4229D@6656,COG2114@1,KOG1023@2759	NA|NA|NA	T	Adenylyl- / guanylyl cyclase, catalytic domain
RPRC001043-RA.	13249.RPRC001043-PA	4.8e-58	230.7	Paraneoptera		GO:0000003,GO:0000245,GO:0000375,GO:0000377,GO:0000389,GO:0000398,GO:0003674,GO:0003676,GO:0003723,GO:0005488,GO:0005575,GO:0005622,GO:0005623,GO:0005634,GO:0005681,GO:0005684,GO:0005686,GO:0006139,GO:0006376,GO:0006396,GO:0006397,GO:0006725,GO:0006807,GO:0007276,GO:0007283,GO:0008150,GO:0008152,GO:0008380,GO:0009987,GO:0010467,GO:0016043,GO:0016070,GO:0016071,GO:0019953,GO:0022414,GO:0022607,GO:…		ko:K12825	ko03040,map03040	M00352			ko00000,ko00001,ko00002,ko03041				Arthropoda	38BQF@33154,3B9HD@33208,3CRIX@33213,3E7VQ@33342,3SGFM@50557,41UY2@6656,KOG0007@1,KOG0007@2759	NA|NA|NA	A	Pre-mRNA splicing factor PRP21 like protein
RPRC001044-RA.	13249.RPRC001044-PA	1.2e-265	922.2	Insecta	Gp150	GO:0001654,GO:0005575,GO:0005623,GO:0005886,GO:0007154,GO:0007165,GO:0007166,GO:0007167,GO:0007185,GO:0007275,GO:0007423,GO:0008150,GO:0009987,GO:0016020,GO:0023052,GO:0032501,GO:0032502,GO:0044464,GO:0048513,GO:0048731,GO:0048749,GO:0048856,GO:0050789,GO:0050794,GO:0050896,GO:0051716,GO:0065007,GO:0071944											Arthropoda	39R3M@33154,3BPPJ@33208,3D3QM@33213,3SJTH@50557,41UNC@6656,COG4886@1,KOG0619@2759	NA|NA|NA	S	Leucine rich repeats (6 copies)
RPRC001047-RA.	13249.RPRC001047-PA	1.3e-81	308.9	Paraneoptera				ko:K06754	ko04360,map04360				ko00000,ko00001,ko04147,ko04516				Arthropoda	38FSN@33154,3BBPC@33208,3CUFZ@33213,3E7IZ@33342,3SJID@50557,41TN9@6656,KOG4222@1,KOG4222@2759	NA|NA|NA	T	Fibronectin type 3 domain
RPRC001050-RA.	13249.RPRC001050-PA	6.2e-134	483.4	Paraneoptera				ko:K19525					ko00000				Arthropoda	38B64@33154,3BFU8@33208,3CWMY@33213,3E813@33342,3SIYZ@50557,41VRN@6656,COG5043@1,KOG1809@2759	NA|NA|NA	U	Vacuolar Protein
RPRC001051-RA.	13249.RPRC001051-PA	5.6e-253	879.8	Paraneoptera	Nup214	GO:0003674,GO:0005048,GO:0005198,GO:0005488,GO:0005515,GO:0005575,GO:0005622,GO:0005623,GO:0005634,GO:0005635,GO:0005643,GO:0006403,GO:0006405,GO:0006606,GO:0006810,GO:0006886,GO:0006913,GO:0008104,GO:0008139,GO:0008150,GO:0009987,GO:0012505,GO:0015031,GO:0015833,GO:0015931,GO:0017038,GO:0017056,GO:0031967,GO:0031975,GO:0032239,GO:0032241,GO:0032386,GO:0032387,GO:0032388,GO:0032507,GO:0032879,GO:…		ko:K14317	ko03013,ko05169,map03013,map05169	M00427			ko00000,ko00001,ko00002,ko03019	1.I.1			Arthropoda	39SKI@33154,3BDRE@33208,3CY31@33213,3EB8P@33342,3SKEK@50557,41U5G@6656,KOG3630@1,KOG3630@2759	NA|NA|NA	UY	Nuclear pore complex protein
RPRC001053-RA.	13249.RPRC001053-PA	0.0	2399.4	Paraneoptera		GO:0000003,GO:0000018,GO:0000019,GO:0000070,GO:0000228,GO:0000278,GO:0000280,GO:0000775,GO:0000779,GO:0000793,GO:0000794,GO:0000796,GO:0000799,GO:0000819,GO:0003674,GO:0003682,GO:0005488,GO:0005515,GO:0005575,GO:0005622,GO:0005623,GO:0005634,GO:0005694,GO:0006282,GO:0006323,GO:0006996,GO:0007049,GO:0007059,GO:0007060,GO:0007076,GO:0007140,GO:0007276,GO:0008150,GO:0009892,GO:0009987,GO:0010032,GO:…		ko:K11491					ko00000,ko03036				Arthropoda	38FP5@33154,3BHY4@33208,3CW91@33213,3EAJC@33342,3SI6Y@50557,41XBT@6656,KOG0413@1,KOG0413@2759	NA|NA|NA	S	non-SMC mitotic condensation complex subunit 1
RPRC001058-RA.	13249.RPRC001058-PA	1.3e-07	62.8	Paraneoptera													Arthropoda	38BUP@33154,3BA2W@33208,3CUNH@33213,3EC26@33342,3SX05@50557,41VHE@6656,KOG1217@1,KOG1217@2759	NA|NA|NA	T	Worm-specific repeat type 1
RPRC001058-RA+	13249.RPRC001058-PA	0.0	1330.9	Paraneoptera													Arthropoda	38BUP@33154,3BA2W@33208,3CUNH@33213,3EC26@33342,3SX05@50557,41VHE@6656,KOG1217@1,KOG1217@2759	NA|NA|NA	T	Worm-specific repeat type 1
RPRC001060-RA.	13249.RPRC001060-PA	5.4e-272	943.0	Paraneoptera		GO:0003674,GO:0005488,GO:0005515,GO:0008150,GO:0009892,GO:0010468,GO:0010605,GO:0010629,GO:0019222,GO:0019899,GO:0042826,GO:0048519,GO:0050789,GO:0060255,GO:0065007											Arthropoda	39T85@33154,3BAIZ@33208,3D3PG@33213,3ECUQ@33342,3SH7M@50557,41V25@6656,COG2940@1,KOG2084@2759	NA|NA|NA	B	MYND finger
RPRC001066-RA.	13249.RPRC001066-PA	0.0	1825.4	Paraneoptera			3.4.19.12	ko:K11835					ko00000,ko01000,ko01002,ko04121				Arthropoda	38DDP@33154,3BEP5@33208,3D06Y@33213,3E99Z@33342,3SKV4@50557,41YDE@6656,COG5560@1,KOG1870@2759	NA|NA|NA	O	Ubiquitin carboxyl-terminal hydrolase
RPRC001077-RA.	13249.RPRC001077-PA	9.7e-106	389.4	Paraneoptera		GO:0005575,GO:0005622,GO:0005623,GO:0005737,GO:0005739,GO:0006996,GO:0008150,GO:0009987,GO:0016043,GO:0022607,GO:0022613,GO:0022618,GO:0034622,GO:0042254,GO:0042255,GO:0043226,GO:0043227,GO:0043229,GO:0043231,GO:0043933,GO:0044085,GO:0044424,GO:0044444,GO:0044464,GO:0061668,GO:0065003,GO:0070925,GO:0071826,GO:0071840		ko:K13348	ko04146,map04146				ko00000,ko00001				Arthropoda	3A1P3@33154,3BQPN@33208,3D7EB@33213,3ED7X@33342,3SMKU@50557,41Z89@6656,KOG1944@1,KOG1944@2759	NA|NA|NA	S	Mpv17 / PMP22 family
RPRC001078-RA.	13249.RPRC001078-PA	8.8e-237	825.9	Insecta	tor	GO:0000003,GO:0000578,GO:0001655,GO:0001709,GO:0002009,GO:0003002,GO:0003006,GO:0003674,GO:0003824,GO:0004672,GO:0004713,GO:0004714,GO:0004888,GO:0005575,GO:0005623,GO:0005886,GO:0005887,GO:0006355,GO:0006357,GO:0006464,GO:0006468,GO:0006793,GO:0006796,GO:0006807,GO:0006928,GO:0007154,GO:0007165,GO:0007166,GO:0007167,GO:0007169,GO:0007275,GO:0007276,GO:0007277,GO:0007278,GO:0007280,GO:0007350,GO:…	2.7.10.1	ko:K12378	ko04013,map04013				ko00000,ko00001,ko01000				Arthropoda	3988Z@33154,3BJCE@33208,3CX6P@33213,3SG0W@50557,41UTN@6656,KOG0200@1,KOG0200@2759	NA|NA|NA	T	ATP binding. It is involved in the biological process described with protein phosphorylation
RPRC001079-RA.	13249.RPRC001079-PA	4.6e-291	1006.5	Paraneoptera	cno	GO:0000132,GO:0000165,GO:0000226,GO:0000278,GO:0000902,GO:0001654,GO:0001700,GO:0001736,GO:0001738,GO:0001745,GO:0001932,GO:0002009,GO:0003674,GO:0005488,GO:0005515,GO:0005575,GO:0005622,GO:0005623,GO:0005737,GO:0005911,GO:0005912,GO:0005913,GO:0005915,GO:0005924,GO:0005926,GO:0005938,GO:0006464,GO:0006468,GO:0006793,GO:0006796,GO:0006807,GO:0006950,GO:0006996,GO:0007010,GO:0007017,GO:0007049,GO:…		ko:K05702	ko04014,ko04015,ko04024,ko04520,ko04530,ko04670,map04014,map04015,map04024,map04520,map04530,map04670				ko00000,ko00001				Arthropoda	3976T@33154,3BCJ6@33208,3CTWW@33213,3E9KR@33342,3SKC4@50557,41WBU@6656,KOG1892@1,KOG1892@2759	NA|NA|NA	Z	It is involved in the biological process described with signal transduction
RPRC001080-RA.	13249.RPRC001080-PA	1.7e-165	588.6	Paraneoptera	cno	GO:0000132,GO:0000165,GO:0000226,GO:0000278,GO:0000902,GO:0001654,GO:0001700,GO:0001736,GO:0001738,GO:0001745,GO:0001932,GO:0002009,GO:0003674,GO:0005488,GO:0005515,GO:0005575,GO:0005622,GO:0005623,GO:0005737,GO:0005911,GO:0005912,GO:0005913,GO:0005915,GO:0005924,GO:0005926,GO:0005938,GO:0006464,GO:0006468,GO:0006793,GO:0006796,GO:0006807,GO:0006950,GO:0006996,GO:0007010,GO:0007017,GO:0007049,GO:…		ko:K05702	ko04014,ko04015,ko04024,ko04520,ko04530,ko04670,map04014,map04015,map04024,map04520,map04530,map04670				ko00000,ko00001				Arthropoda	3976T@33154,3BCJ6@33208,3CTWW@33213,3E9KR@33342,3SKC4@50557,41WBU@6656,KOG1892@1,KOG1892@2759	NA|NA|NA	Z	It is involved in the biological process described with signal transduction
RPRC001086-RA.	13249.RPRC001086-PA	7e-304	1049.3	Eukaryota	TIMELESS	GO:0000003,GO:0000018,GO:0000019,GO:0000070,GO:0000075,GO:0000076,GO:0000077,GO:0000122,GO:0000217,GO:0000228,GO:0000278,GO:0000280,GO:0000403,GO:0000785,GO:0000790,GO:0000819,GO:0001655,GO:0001657,GO:0001658,GO:0001763,GO:0001822,GO:0001823,GO:0002009,GO:0003006,GO:0003674,GO:0003676,GO:0003677,GO:0003690,GO:0005488,GO:0005515,GO:0005575,GO:0005622,GO:0005623,GO:0005634,GO:0005654,GO:0005657,GO:…		ko:K03155,ko:K10997					ko00000,ko03036,ko03400				Eukaryota	KOG1974@1,KOG1974@2759	NA|NA|NA	S	negative regulation of DNA replication
RPRC001089-RA.	13249.RPRC001089-PA	0.0	1101.7	Paraneoptera		GO:0003674,GO:0003824,GO:0004812,GO:0004814,GO:0005575,GO:0005622,GO:0005623,GO:0005737,GO:0005739,GO:0006082,GO:0006139,GO:0006399,GO:0006412,GO:0006418,GO:0006420,GO:0006518,GO:0006520,GO:0006725,GO:0006807,GO:0008150,GO:0008152,GO:0009058,GO:0009059,GO:0009987,GO:0010467,GO:0016070,GO:0016874,GO:0016875,GO:0019538,GO:0019752,GO:0032543,GO:0034641,GO:0034645,GO:0034660,GO:0043038,GO:0043039,GO:…	6.1.1.19	ko:K01887	ko00970,map00970	M00359,M00360	R03646	RC00055,RC00523	ko00000,ko00001,ko00002,ko01000,ko01007,ko03016,ko03029				Arthropoda	38DX4@33154,3BBBE@33208,3CYW3@33213,3E8W5@33342,3SK39@50557,41WHT@6656,COG0018@1,KOG1195@2759	NA|NA|NA	J	DALR anticodon binding domain
RPRC001091-RA.	13249.RPRC001091-PA	1.2e-154	552.4	Paraneoptera													Arthropoda	3A1V4@33154,3BQDT@33208,3D5SG@33213,3EBHT@33342,3SNEG@50557,4203M@6656,KOG3864@1,KOG3864@2759	NA|NA|NA	S	ATP synthase subunit s-like protein
RPRC001094-RA.	13249.RPRC001094-PA	1.7e-156	558.5	Paraneoptera				ko:K10429					ko00000,ko01009,ko04812				Arthropoda	38DA1@33154,3B944@33208,3CS9Y@33213,3E8UY@33342,3SHK9@50557,41UTS@6656,KOG3592@1,KOG3592@2759	NA|NA|NA	Z	Microtubule binding. It is involved in the biological process described with microtubule cytoskeleton organization
RPRC001097-RA.	13249.RPRC001097-PA	9.4e-74	282.7	Insecta		GO:0003674,GO:0005488,GO:0005515,GO:0005575,GO:0005622,GO:0005623,GO:0005737,GO:0005829,GO:0008150,GO:0010941,GO:0031593,GO:0042981,GO:0043066,GO:0043067,GO:0043069,GO:0044424,GO:0044444,GO:0044464,GO:0048519,GO:0048523,GO:0050789,GO:0050794,GO:0060548,GO:0065007,GO:0140030											Arthropoda	38F8G@33154,3BHQ8@33208,3CZVK@33213,3SGGY@50557,41UVW@6656,KOG4248@1,KOG4248@2759	NA|NA|NA	O	Domain of unknown function (DUF3538)
RPRC001098-RA.	13249.RPRC001098-PA	2.5e-31	141.7	Eukaryota		GO:0003674,GO:0005488,GO:0005515,GO:0005575,GO:0005622,GO:0005623,GO:0005737,GO:0005829,GO:0008150,GO:0010941,GO:0031593,GO:0042981,GO:0043066,GO:0043067,GO:0043069,GO:0044424,GO:0044444,GO:0044464,GO:0048519,GO:0048523,GO:0050789,GO:0050794,GO:0060548,GO:0065007,GO:0140030											Eukaryota	KOG4248@1,KOG4248@2759	NA|NA|NA	O	endoplasmic reticulum stress-induced pre-emptive quality control
RPRC001101-RA.	13249.RPRC001101-PA	1.2e-118	433.0	Paraneoptera	eIF-2beta	GO:0000902,GO:0000904,GO:0001731,GO:0002181,GO:0002183,GO:0003674,GO:0003676,GO:0003723,GO:0003743,GO:0005488,GO:0005575,GO:0005622,GO:0005623,GO:0005737,GO:0005829,GO:0005850,GO:0006412,GO:0006413,GO:0006518,GO:0006807,GO:0006928,GO:0006935,GO:0006950,GO:0007275,GO:0007399,GO:0007409,GO:0007411,GO:0008037,GO:0008038,GO:0008135,GO:0008150,GO:0008152,GO:0009058,GO:0009059,GO:0009605,GO:0009653,GO:…		ko:K03238	ko03013,map03013				ko00000,ko00001,ko01009,ko03012				Arthropoda	38MQN@33154,3BD1P@33208,3CUV4@33213,3E9Q5@33342,3SHFA@50557,41V00@6656,COG1601@1,KOG2768@2759	NA|NA|NA	J	domain present in translation initiation factor eIF2B and eIF5
RPRC001102-RA.	13249.RPRC001102-PA	0.0	1335.1	Paraneoptera		GO:0003674,GO:0003824,GO:0004672,GO:0004674,GO:0005575,GO:0005622,GO:0005623,GO:0005634,GO:0005737,GO:0006464,GO:0006468,GO:0006793,GO:0006796,GO:0006807,GO:0006950,GO:0007154,GO:0007165,GO:0008150,GO:0008152,GO:0009605,GO:0009719,GO:0009725,GO:0009987,GO:0009991,GO:0010033,GO:0010243,GO:0016301,GO:0016310,GO:0016740,GO:0016772,GO:0016773,GO:0019538,GO:0023052,GO:0031667,GO:0032868,GO:0032869,GO:…	2.7.11.1	ko:K16311	ko04922,map04922				ko00000,ko00001,ko01000,ko01001,ko03036				Arthropoda	38CXP@33154,3BECE@33208,3CXPY@33213,3E8S6@33342,3SHSW@50557,41UXE@6656,KOG0586@1,KOG0586@2759	NA|NA|NA	T	Protein tyrosine kinase
RPRC001103-RA.	13249.RPRC001103-PA	1.7e-205	721.8	Eukaryota	XRCC1	GO:0000726,GO:0001666,GO:0003674,GO:0003676,GO:0003677,GO:0003690,GO:0005488,GO:0005575,GO:0005622,GO:0005623,GO:0005634,GO:0006139,GO:0006259,GO:0006266,GO:0006281,GO:0006284,GO:0006302,GO:0006303,GO:0006304,GO:0006725,GO:0006807,GO:0006950,GO:0006974,GO:0008150,GO:0008152,GO:0009628,GO:0009893,GO:0009987,GO:0010033,GO:0010385,GO:0010562,GO:0010604,GO:0010921,GO:0010922,GO:0019219,GO:0019220,GO:…		ko:K10803,ko:K20792	ko03410,map03410	M00296			ko00000,ko00001,ko00002,ko03036,ko03400				Eukaryota	KOG3226@1,KOG3226@2759	NA|NA|NA	S	positive regulation of DNA ligase activity
RPRC001106-RA.	13249.RPRC001106-PA	0.0	1544.3	Paraneoptera													Arthropoda	39I0N@33154,3CMU4@33208,3E3FZ@33213,3EDHR@33342,3ST40@50557,42CGR@6656,COG4886@1,KOG0619@2759	NA|NA|NA	S	Leucine rich repeat
RPRC001108-RA.	13249.RPRC001108-PA	5.2e-118	430.3	Paraneoptera													Arthropoda	38D90@33154,3BIS4@33208,3CTVC@33213,3E8T1@33342,3SHQB@50557,41U94@6656,COG0318@1,KOG1176@2759	NA|NA|NA	I	AMP-binding enzyme C-terminal domain
RPRC001109-RA.	13249.RPRC001109-PA	1.7e-235	822.0	Paraneoptera			1.13.11.18	ko:K17725	ko00920,map00920		R08678	RC02313	ko00000,ko00001,ko01000,ko03029				Arthropoda	39ZIK@33154,3BP7G@33208,3D332@33213,3EAXG@33342,3SJD4@50557,41XKB@6656,KOG3528@1,KOG3528@2759	NA|NA|NA	S	Domain present in PSD-95, Dlg, and ZO-1/2.
RPRC001111-RA.	13249.RPRC001111-PA	3.7e-168	597.4	Paraneoptera			2.3.2.31	ko:K11971					ko00000,ko01000,ko04121				Arthropoda	38D5P@33154,3BBYH@33208,3CUQW@33213,3ECMB@33342,3SKPV@50557,41XPR@6656,KOG1814@1,KOG1814@2759	NA|NA|NA	O	In Between Ring fingers
RPRC001121-RA.	13249.RPRC001121-PA	0.0	1185.2	Paraneoptera		GO:0005575,GO:0005622,GO:0005623,GO:0005737,GO:0005739,GO:0005740,GO:0005743,GO:0006996,GO:0007005,GO:0008150,GO:0009653,GO:0009987,GO:0016020,GO:0016043,GO:0019866,GO:0031090,GO:0031966,GO:0031967,GO:0031975,GO:0032502,GO:0032989,GO:0032990,GO:0043226,GO:0043227,GO:0043229,GO:0043231,GO:0044422,GO:0044424,GO:0044429,GO:0044444,GO:0044446,GO:0044464,GO:0048856,GO:0048869,GO:0070584,GO:0071840		ko:K17785					ko00000,ko03029				Arthropoda	38GXM@33154,3BCJF@33208,3CWTH@33213,3EA0J@33342,3SI8G@50557,41TVV@6656,KOG1854@1,KOG1854@2759	NA|NA|NA	M	Component of the MICOS complex, a large protein complex of the mitochondrial inner membrane that plays crucial roles in the maintenance of crista junctions, inner membrane architecture, and formation of contact sites to the outer membrane
RPRC001127-RA.	13249.RPRC001127-PA	1.2e-106	392.5	Paraneoptera		GO:0000003,GO:0000981,GO:0001654,GO:0001744,GO:0001745,GO:0001746,GO:0002009,GO:0002165,GO:0003674,GO:0003676,GO:0003677,GO:0003700,GO:0003705,GO:0005488,GO:0005515,GO:0005575,GO:0005622,GO:0005623,GO:0005634,GO:0006355,GO:0006357,GO:0006928,GO:0007275,GO:0007276,GO:0007283,GO:0007399,GO:0007423,GO:0007444,GO:0007455,GO:0007552,GO:0007560,GO:0007623,GO:0008134,GO:0008150,GO:0008347,GO:0009605,GO:…		ko:K15614,ko:K19472	ko05202,map05202				ko00000,ko00001,ko03000				Arthropoda	38CWW@33154,3BENU@33208,3CVHT@33213,3E9J5@33342,3SJ71@50557,41VQK@6656,KOG0775@1,KOG0775@2759	NA|NA|NA	K	Transcriptional regulator, SIX1, N-terminal SD domain
RPRC001128-RA.	13249.RPRC001128-PA	0.0	1085.5	Paraneoptera													Arthropoda	39WDJ@33154,3BD46@33208,3D3V1@33213,3E9XU@33342,3SFWE@50557,41TUG@6656,COG0666@1,KOG4177@2759	NA|NA|NA	M	Ankyrin repeats (many copies)
RPRC001132-RA.	13249.RPRC001132-PA	1e-79	302.8	Paraneoptera				ko:K17782					ko00000,ko02000,ko03029	3.A.8.1			Arthropoda	3A07Z@33154,3BQ9H@33208,3D868@33213,3EB7C@33342,3SZUS@50557,423UJ@6656,KOG4149@1,KOG4149@2759	NA|NA|NA	S	CHCH domain
RPRC001135-RA.	13249.RPRC001135-PA	4.6e-199	700.7	Paraneoptera		GO:0003674,GO:0005198,GO:0005200,GO:0005488,GO:0005515,GO:0005575,GO:0005622,GO:0005623,GO:0005856,GO:0006996,GO:0007010,GO:0008092,GO:0008150,GO:0009987,GO:0016043,GO:0030029,GO:0030036,GO:0031032,GO:0043226,GO:0043228,GO:0043229,GO:0043232,GO:0044424,GO:0044464,GO:0071840											Arthropoda	38GGC@33154,3BB02@33208,3CX9H@33213,3E9RA@33342,3SKDV@50557,41VWI@6656,KOG3530@1,KOG3530@2759	NA|NA|NA	S	FERM adjacent (FA)
RPRC001137-RA.	13249.RPRC001137-PA	0.0	2554.2	Paraneoptera		GO:0000122,GO:0001700,GO:0003674,GO:0003676,GO:0003677,GO:0003682,GO:0005488,GO:0005515,GO:0005575,GO:0005622,GO:0005623,GO:0005634,GO:0005694,GO:0005700,GO:0005737,GO:0006355,GO:0006357,GO:0006810,GO:0007097,GO:0007275,GO:0007346,GO:0007347,GO:0007399,GO:0007405,GO:0008150,GO:0008283,GO:0008285,GO:0009790,GO:0009792,GO:0009794,GO:0009889,GO:0009890,GO:0009892,GO:0009987,GO:0010468,GO:0010556,GO:…											Arthropoda	38D07@33154,3BC4J@33208,3CW2F@33213,3E9EK@33342,3SHCF@50557,41VVU@6656,KOG3766@1,KOG3766@2759	NA|NA|NA	K	Present in Drosophila Scm, l(3)mbt, and vertebrate SCML2
RPRC001144-RA.	13249.RPRC001144-PA	1e-116	426.0	Paraneoptera		GO:0001894,GO:0002065,GO:0002067,GO:0003674,GO:0003824,GO:0003924,GO:0005096,GO:0005488,GO:0005515,GO:0005575,GO:0005622,GO:0005623,GO:0005737,GO:0005794,GO:0006810,GO:0007154,GO:0007165,GO:0007264,GO:0007265,GO:0008047,GO:0008150,GO:0009888,GO:0009987,GO:0012505,GO:0016192,GO:0016462,GO:0016787,GO:0016817,GO:0016818,GO:0017111,GO:0023052,GO:0030154,GO:0030234,GO:0030695,GO:0030855,GO:0031982,GO:…		ko:K07930					ko00000,ko04031,ko04147				Arthropoda	38GAJ@33154,3BHNS@33208,3D3MC@33213,3E8PN@33342,3SK6H@50557,41U1V@6656,KOG0084@1,KOG0084@2759	NA|NA|NA	TU	Rab subfamily of small GTPases
RPRC001145-RA.	13249.RPRC001145-PA	0.0	1182.2	Paraneoptera		GO:0003674,GO:0003724,GO:0003824,GO:0004004,GO:0004386,GO:0005575,GO:0005622,GO:0005623,GO:0005634,GO:0005730,GO:0005737,GO:0006139,GO:0006725,GO:0006807,GO:0008026,GO:0008150,GO:0008152,GO:0008186,GO:0009987,GO:0010501,GO:0016070,GO:0016462,GO:0016787,GO:0016817,GO:0016818,GO:0016887,GO:0017111,GO:0031974,GO:0031981,GO:0034641,GO:0042623,GO:0043170,GO:0043226,GO:0043227,GO:0043228,GO:0043229,GO:…	3.6.4.13	ko:K14805					ko00000,ko01000,ko03009				Arthropoda	38CPC@33154,3BAA8@33208,3D0ZM@33213,3E9P1@33342,3SKIF@50557,41V3C@6656,COG0513@1,KOG0347@2759	NA|NA|NA	A	DEAD/DEAH box helicase
RPRC001147-RA.	13249.RPRC001147-PA	0.0	1657.5	Paraneoptera		GO:0003674,GO:0003676,GO:0003723,GO:0005488,GO:0005575,GO:0005622,GO:0005623,GO:0005737,GO:0008150,GO:0008285,GO:0042127,GO:0044424,GO:0044464,GO:0048519,GO:0048523,GO:0050789,GO:0050794,GO:0065007,GO:0097159,GO:1901363											Arthropoda	38GM6@33154,3BGYY@33208,3CVZS@33213,3EBNG@33342,3SKQT@50557,41XVQ@6656,KOG0974@1,KOG0974@2759	NA|NA|NA	S	WD domain, G-beta repeat
RPRC001155-RA.	13249.RPRC001155-PA	3.1e-189	667.5	Paraneoptera			2.8.2.11	ko:K01019,ko:K09675	ko00565,ko00600,ko01100,map00565,map00600,map01100	M00067	R04017,R05105,R10805	RC00007,RC00231	ko00000,ko00001,ko00002,ko01000,ko01003				Arthropoda	28MEB@1,2QTXT@2759,38UB2@33154,3BHPF@33208,3CSY7@33213,3ECFT@33342,3SUQ9@50557,421BR@6656	NA|NA|NA	S	Galactose-3-O-sulfotransferase
RPRC001158-RA.	13249.RPRC001158-PA	9.5e-138	496.1	Paraneoptera		GO:0007154,GO:0007267,GO:0008150,GO:0009987,GO:0023052,GO:0030154,GO:0032502,GO:0045165,GO:0045168,GO:0046331,GO:0048869		ko:K15305	ko05166,ko05203,map05166,map05203				ko00000,ko00001				Arthropoda	38BFB@33154,3BD0B@33208,3CT9A@33213,3E9QX@33342,3SI0C@50557,41UJ2@6656,KOG0212@1,KOG0212@2759	NA|NA|NA	S	Vacuolar protein 14 C-terminal Fig4p binding
RPRC001159-RA.	13249.RPRC001159-PA	0.0	1159.8	Paraneoptera	Dg	GO:0000003,GO:0000578,GO:0000902,GO:0000904,GO:0002009,GO:0002165,GO:0003002,GO:0003006,GO:0003674,GO:0005198,GO:0005488,GO:0005515,GO:0005575,GO:0005622,GO:0005623,GO:0005737,GO:0005886,GO:0006109,GO:0006110,GO:0006140,GO:0006928,GO:0006935,GO:0006996,GO:0007010,GO:0007016,GO:0007163,GO:0007275,GO:0007276,GO:0007281,GO:0007292,GO:0007293,GO:0007295,GO:0007308,GO:0007309,GO:0007314,GO:0007350,GO:…		ko:K06265	ko04512,ko05410,ko05412,ko05414,ko05416,map04512,map05410,map05412,map05414,map05416				ko00000,ko00001,ko04516				Arthropoda	38E7W@33154,3BE6V@33208,3CTAT@33213,3E8NU@33342,3SGPY@50557,41WM5@6656,KOG3781@1,KOG3781@2759	NA|NA|NA	W	Dystroglycan-type cadherin-like domains.
RPRC001176-RA.	13249.RPRC001176-PA	1.4e-72	278.9	Paraneoptera	geminin	GO:0000003,GO:0000278,GO:0002064,GO:0002065,GO:0002066,GO:0003006,GO:0005575,GO:0005622,GO:0005623,GO:0005634,GO:0006139,GO:0006259,GO:0006275,GO:0006277,GO:0006725,GO:0006807,GO:0007049,GO:0007113,GO:0007276,GO:0007281,GO:0007292,GO:0007304,GO:0007306,GO:0007307,GO:0007346,GO:0007348,GO:0008150,GO:0008152,GO:0008156,GO:0009058,GO:0009059,GO:0009653,GO:0009794,GO:0009888,GO:0009889,GO:0009890,GO:…		ko:K10749					ko00000,ko03032				Arthropoda	2C45P@1,2SDC5@2759,39W7Z@33154,3BPCI@33208,3DBCP@33213,3EBWE@33342,3SP6B@50557,4214U@6656	NA|NA|NA	S	Geminin
RPRC001185-RA.	13249.RPRC001185-PA	1e-165	589.3	Paraneoptera				ko:K16462					ko00000,ko03036				Arthropoda	28IT0@1,2QR4A@2759,38QDC@33154,3BA67@33208,3D0WU@33213,3EBHG@33342,3T00D@50557,42AM9@6656	NA|NA|NA	A	Centrosomal protein
RPRC001186-RA.	13249.RPRC001186-PA	4.5e-97	360.5	Paraneoptera		GO:0000003,GO:0000981,GO:0001655,GO:0001667,GO:0001704,GO:0001707,GO:0001709,GO:0002009,GO:0003674,GO:0003676,GO:0003677,GO:0003700,GO:0005488,GO:0005515,GO:0005575,GO:0005622,GO:0005623,GO:0005634,GO:0006355,GO:0006357,GO:0006928,GO:0007275,GO:0007276,GO:0007280,GO:0007369,GO:0007442,GO:0007443,GO:0007494,GO:0007498,GO:0007509,GO:0008078,GO:0008150,GO:0008354,GO:0009653,GO:0009790,GO:0009888,GO:…		ko:K10172					ko00000,ko03000				Arthropoda	38UN9@33154,3BABQ@33208,3CV9F@33213,3EA9I@33342,3SJAJ@50557,41UNF@6656,KOG3585@1,KOG3585@2759	NA|NA|NA	K	Domain first found in the mice T locus (Brachyury) protein
RPRC001189-RA.	13249.RPRC001189-PA	2.5e-88	332.0	Paraneoptera	Surf6	GO:0003674,GO:0003676,GO:0003677,GO:0003723,GO:0005488,GO:0005575,GO:0005622,GO:0005623,GO:0005634,GO:0005730,GO:0005737,GO:0005829,GO:0005840,GO:0008150,GO:0015934,GO:0022613,GO:0022625,GO:0022626,GO:0031974,GO:0031981,GO:0032991,GO:0042254,GO:0042273,GO:0042274,GO:0043226,GO:0043227,GO:0043228,GO:0043229,GO:0043231,GO:0043232,GO:0043233,GO:0044085,GO:0044391,GO:0044422,GO:0044424,GO:0044428,GO:…											Arthropoda	38FK7@33154,3BHC3@33208,3CXB3@33213,3EBRN@33342,3SMT7@50557,41ZH7@6656,KOG2885@1,KOG2885@2759	NA|NA|NA	S	Surfeit locus protein 6
RPRC001191-RA.	13249.RPRC001191-PA	5.4e-244	849.7	Paraneoptera		GO:0000003,GO:0001703,GO:0003002,GO:0003006,GO:0003674,GO:0003824,GO:0004175,GO:0004252,GO:0005575,GO:0005576,GO:0006508,GO:0006807,GO:0007154,GO:0007165,GO:0007166,GO:0007275,GO:0007276,GO:0007281,GO:0007292,GO:0007308,GO:0007309,GO:0007310,GO:0007311,GO:0007369,GO:0007370,GO:0007389,GO:0008063,GO:0008150,GO:0008152,GO:0008233,GO:0008236,GO:0009653,GO:0009790,GO:0009798,GO:0009950,GO:0009953,GO:…											Arthropoda	3A1A9@33154,3BPFK@33208,3D71A@33213,3ECXZ@33342,3SM41@50557,41Z0X@6656,COG5640@1,KOG3627@2759	NA|NA|NA	E	Trypsin-like serine protease
RPRC001203-RA.	13249.RPRC001203-PA	1.1e-59	235.7	Insecta													Arthropoda	28MTQ@1,2QUBZ@2759,39V7K@33154,3BNTB@33208,3CVV1@33213,3SZID@50557,42A30@6656	NA|NA|NA	S	Coiled-coil protein 142
RPRC001204-RA.	13249.RPRC001204-PA	1.9e-42	177.9	Paraneoptera	Bgb	GO:0001654,GO:0002682,GO:0003674,GO:0003712,GO:0003713,GO:0005488,GO:0005515,GO:0005575,GO:0005622,GO:0005623,GO:0005634,GO:0006355,GO:0006357,GO:0007275,GO:0007423,GO:0008134,GO:0008150,GO:0009889,GO:0009891,GO:0009893,GO:0010468,GO:0010556,GO:0010557,GO:0010604,GO:0019219,GO:0019222,GO:0031323,GO:0031325,GO:0031326,GO:0031328,GO:0032501,GO:0032502,GO:0035206,GO:0042127,GO:0043226,GO:0043227,GO:…											Arthropoda	38FZI@33154,3BB9R@33208,3CUEK@33213,3EAVA@33342,3SGQZ@50557,41Y6R@6656,KOG4785@1,KOG4785@2759	NA|NA|NA	K	Core binding factor beta subunit
RPRC001207-RA.	13249.RPRC001207-PA	4.2e-76	290.4	Paraneoptera		GO:0003674,GO:0005096,GO:0005575,GO:0005622,GO:0005623,GO:0005737,GO:0007154,GO:0007267,GO:0007268,GO:0007274,GO:0007275,GO:0007399,GO:0008047,GO:0008150,GO:0009987,GO:0016043,GO:0022008,GO:0023052,GO:0030030,GO:0030154,GO:0030182,GO:0030234,GO:0030424,GO:0030695,GO:0031175,GO:0031594,GO:0032501,GO:0032502,GO:0032879,GO:0033267,GO:0042995,GO:0043005,GO:0043085,GO:0043087,GO:0043195,GO:0043547,GO:…		ko:K21841					ko00000,ko04131				Arthropoda	39S21@33154,3BGVM@33208,3CUE1@33213,3EAIZ@33342,3SJP1@50557,41V8Q@6656,COG5142@1,KOG2801@2759	NA|NA|NA	U	domain in TBC and LysM domain containing proteins
RPRC001211-RA.	13249.RPRC001211-PA	3.2e-236	823.9	Paraneoptera	Dok	GO:0000902,GO:0001700,GO:0002009,GO:0002165,GO:0005575,GO:0005622,GO:0005623,GO:0005737,GO:0005938,GO:0006950,GO:0007154,GO:0007165,GO:0007275,GO:0007391,GO:0007392,GO:0007394,GO:0007444,GO:0007472,GO:0007476,GO:0007552,GO:0007560,GO:0008150,GO:0008360,GO:0009653,GO:0009790,GO:0009791,GO:0009792,GO:0009826,GO:0009886,GO:0009887,GO:0009888,GO:0009987,GO:0016043,GO:0016049,GO:0016331,GO:0016476,GO:…		ko:K20234	ko04013,map04013				ko00000,ko00001				Arthropoda	38GMN@33154,3BGN0@33208,3CYPH@33213,3EA47@33342,3SG40@50557,41UPT@6656,KOG3695@1,KOG3695@2759,KOG4047@1,KOG4047@2759	NA|NA|NA	T	Phosphotyrosine-binding domain (IRS1-like)
RPRC001212-RA.	13249.RPRC001212-PA	1.5e-197	695.3	Paraneoptera		GO:0003674,GO:0003824,GO:0008150,GO:0008152,GO:0016740,GO:0016765,GO:0047444,GO:0070085	2.5.1.132,2.5.1.56,2.5.1.57	ko:K05304	ko00520,ko01100,map00520,map01100		R04435	RC00159	ko00000,ko00001,ko01000				Arthropoda	2QR5J@2759,38GRA@33154,3B9DK@33208,3CUPX@33213,3E9H3@33342,3SJZY@50557,41XB1@6656,COG2089@1	NA|NA|NA	H	NeuB family
RPRC001214-RA.	13249.RPRC001214-PA	1.6e-224	785.0	Paraneoptera	Cont	GO:0003007,GO:0005575,GO:0005911,GO:0005918,GO:0007043,GO:0007155,GO:0007163,GO:0007272,GO:0007275,GO:0007399,GO:0007507,GO:0008150,GO:0008366,GO:0009653,GO:0009887,GO:0009987,GO:0010001,GO:0016043,GO:0019991,GO:0021675,GO:0021682,GO:0021700,GO:0021782,GO:0022008,GO:0022607,GO:0022610,GO:0030054,GO:0030154,GO:0032501,GO:0032502,GO:0034329,GO:0034330,GO:0035088,GO:0042063,GO:0043296,GO:0043297,GO:…											Arthropoda	38C7V@33154,3B984@33208,3CS11@33213,3E81K@33342,3SJS4@50557,41W9V@6656,KOG3513@1,KOG3513@2759	NA|NA|NA	T	Fibronectin type 3 domain
RPRC001217-RA-	13249.RPRC001217-PA	1.7e-53	215.3	Paraneoptera	SKIP	GO:0003008,GO:0007600,GO:0007606,GO:0007608,GO:0008150,GO:0032501,GO:0050877											Arthropoda	38F19@33154,3BIUS@33208,3CSGK@33213,3E7D1@33342,3SJJD@50557,41YAN@6656,KOG4384@1,KOG4384@2759	NA|NA|NA	S	Sterile alpha motif.
RPRC001217-RA.	13249.RPRC001217-PA	6.5e-245	853.2	Paraneoptera	SKIP	GO:0003008,GO:0007600,GO:0007606,GO:0007608,GO:0008150,GO:0032501,GO:0050877											Arthropoda	38F19@33154,3BIUS@33208,3CSGK@33213,3E7D1@33342,3SJJD@50557,41YAN@6656,KOG4384@1,KOG4384@2759	NA|NA|NA	S	Sterile alpha motif.
RPRC001218-RA.	13249.RPRC001218-PA	5.4e-236	823.2	Paraneoptera			1.1.1.300	ko:K11153,ko:K11168	ko00830,ko01100,map00830,map01100		R08379,R08383	RC00649	ko00000,ko00001,ko01000				Arthropoda	38CZD@33154,3BACQ@33208,3CSEJ@33213,3E82C@33342,3SIMT@50557,41TKY@6656,COG1028@1,KOG1208@2759,KOG4599@1,KOG4599@2759	NA|NA|NA	Q	Enoyl-(Acyl carrier protein) reductase
RPRC001220-RA.	13249.RPRC001220-PA	3.9e-184	650.6	Paraneoptera													Arthropoda	398B7@33154,3BA9B@33208,3D5I9@33213,3ECNM@33342,3SJK6@50557,41TZT@6656,KOG4164@1,KOG4164@2759	NA|NA|NA	D	Cyclin-dependent protein serine threonine kinase regulator activity. It is involved in the biological process described with regulation of cell
RPRC001222-RA.	13249.RPRC001222-PA	0.0	1316.6	Paraneoptera		GO:0005575,GO:0005622,GO:0005623,GO:0005634,GO:0005730,GO:0006139,GO:0006364,GO:0006396,GO:0006725,GO:0006807,GO:0007275,GO:0007399,GO:0007417,GO:0007420,GO:0008150,GO:0008152,GO:0009987,GO:0010467,GO:0016070,GO:0016072,GO:0016319,GO:0022613,GO:0030490,GO:0030684,GO:0031974,GO:0031981,GO:0032040,GO:0032501,GO:0032502,GO:0032991,GO:0034470,GO:0034641,GO:0034660,GO:0042254,GO:0042274,GO:0043170,GO:…		ko:K14567	ko03008,map03008				ko00000,ko00001,ko03009				Arthropoda	38C5D@33154,3BAAB@33208,3CSSX@33213,3E92H@33342,3SHDK@50557,41Z8H@6656,COG5644@1,KOG2172@2759	NA|NA|NA	S	Utp14 protein
RPRC001223-RA.	13249.RPRC001223-PA	4.8e-136	490.3	Paraneoptera	SamDC	GO:0003674,GO:0003824,GO:0004014,GO:0005575,GO:0005622,GO:0005623,GO:0005737,GO:0005829,GO:0006576,GO:0006595,GO:0006596,GO:0006597,GO:0006807,GO:0006950,GO:0006952,GO:0008150,GO:0008152,GO:0008215,GO:0008216,GO:0008295,GO:0009058,GO:0009308,GO:0009309,GO:0009605,GO:0009607,GO:0009617,GO:0009987,GO:0016829,GO:0016830,GO:0016831,GO:0017144,GO:0034641,GO:0042401,GO:0042742,GO:0043207,GO:0044106,GO:…	4.1.1.50	ko:K01611	ko00270,ko00330,ko01100,map00270,map00330,map01100	M00034,M00133	R00178	RC00299	ko00000,ko00001,ko00002,ko01000				Arthropoda	38CW7@33154,3BCGR@33208,3CS4V@33213,3E93Q@33342,3SJ65@50557,41WK6@6656,KOG0788@1,KOG0788@2759	NA|NA|NA	H	Adenosylmethionine decarboxylase
RPRC001224-RA.	13249.RPRC001224-PA	1.1e-277	962.2	Paraneoptera		GO:0000122,GO:0003674,GO:0003712,GO:0003714,GO:0005488,GO:0005515,GO:0005575,GO:0005622,GO:0005623,GO:0005634,GO:0005654,GO:0005730,GO:0006355,GO:0006357,GO:0008134,GO:0008150,GO:0009889,GO:0009890,GO:0009892,GO:0010468,GO:0010556,GO:0010558,GO:0010605,GO:0010629,GO:0010639,GO:0019219,GO:0019222,GO:0022613,GO:0030684,GO:0030686,GO:0030687,GO:0030689,GO:0030690,GO:0030691,GO:0031056,GO:0031057,GO:…		ko:K14833					ko00000,ko03009				Arthropoda	38F9K@33154,3B9JQ@33208,3CTUJ@33213,3E9S9@33342,3SJBB@50557,41U93@6656,COG5604@1,KOG2256@2759	NA|NA|NA	J	Noc2p family
RPRC001227-RA+	13249.RPRC001227-PA	0.0	1864.0	Paraneoptera				ko:K04237	ko04015,ko04062,ko04080,ko04144,ko04360,ko04390,ko04391,ko04520,ko04530,ko05165,map04015,map04062,map04080,map04144,map04360,map04390,map04391,map04520,map04530,map05165				ko00000,ko00001,ko01009,ko04030				Arthropoda	38HPQ@33154,3BE0C@33208,3CRMZ@33213,3E9RE@33342,3SHND@50557,41XIW@6656,KOG3528@1,KOG3528@2759	NA|NA|NA	S	Domain present in PSD-95, Dlg, and ZO-1/2.
RPRC001229-RA.	13249.RPRC001229-PA	2.2e-58	232.3	Paraneoptera		GO:0000462,GO:0005575,GO:0005622,GO:0005623,GO:0005634,GO:0005730,GO:0006139,GO:0006364,GO:0006396,GO:0006725,GO:0006807,GO:0008150,GO:0008152,GO:0009987,GO:0010467,GO:0016070,GO:0016072,GO:0022613,GO:0030490,GO:0030684,GO:0030686,GO:0031974,GO:0031981,GO:0032991,GO:0034470,GO:0034641,GO:0034660,GO:0042254,GO:0042274,GO:0043170,GO:0043226,GO:0043227,GO:0043228,GO:0043229,GO:0043231,GO:0043232,GO:…		ko:K14795					ko00000,ko03009				Arthropoda	3A4NM@33154,3BJX4@33208,3D020@33213,3EBMM@33342,3SNGR@50557,41ZRG@6656,KOG3190@1,KOG3190@2759	NA|NA|NA	J	rRNA biogenesis protein RRP36
RPRC001232-RA.	13249.RPRC001232-PA	0.0	1342.8	Paraneoptera				ko:K13619					ko00000,ko01000				Arthropoda	38FWE@33154,3BFKA@33208,3CW7Y@33213,3E8CZ@33342,3SKNQ@50557,41TX8@6656,KOG2308@1,KOG2308@2759	NA|NA|NA	IU	DDHD
RPRC001234-RA.	13249.RPRC001234-PA	4.8e-130	470.3	Paraneoptera		GO:0000003,GO:0005575,GO:0005576,GO:0005615,GO:0008150,GO:0032501,GO:0032504,GO:0044421											Arthropoda	2CN3F@1,2QTPZ@2759,39Y1N@33154,3BDVC@33208,3CVGD@33213,3EB17@33342,3SGPX@50557,41VDZ@6656	NA|NA|NA	S	divergent subfamily of APPLE domains
RPRC001235-RA.	13249.RPRC001235-PA	5.4e-129	466.8	Insecta			3.1.3.16	ko:K04348	ko04010,ko04020,ko04022,ko04114,ko04218,ko04310,ko04360,ko04370,ko04380,ko04650,ko04658,ko04659,ko04660,ko04662,ko04720,ko04724,ko04728,ko04921,ko04922,ko04924,ko05010,ko05014,ko05031,ko05152,ko05166,ko05167,map04010,map04020,map04022,map04114,map04218,map04310,map04360,map04370,map04380,map04650,map04658,map04659,map04660,map04662,map04720,map04724,map04728,map04921,map04922,map04924,map05010,ma…				ko00000,ko00001,ko01000,ko01009				Arthropoda	39MZB@33154,3CPIK@33208,3E5PG@33213,3SJ8Z@50557,41YFW@6656,COG0639@1,KOG0375@2759	NA|NA|NA	T	Protein phosphatase 2A homologues, catalytic domain.
RPRC001239-RA.	13249.RPRC001239-PA	5.1e-242	843.2	Paraneoptera		GO:0003674,GO:0003824,GO:0016787,GO:0016788,GO:0052689	3.1.1.1,3.1.1.56,3.1.1.7,3.1.1.84	ko:K01049,ko:K03927,ko:K14999	ko00564,ko00983,ko04725,map00564,map00983,map04725		R01026,R08220,R08255,R08258	RC00020,RC00041,RC00475,RC00476,RC02264	ko00000,ko00001,ko00199,ko00537,ko01000		CE10		Arthropoda	38D2A@33154,3BDJX@33208,3CTBY@33213,3EC98@33342,3SJIG@50557,41TV5@6656,COG2272@1,KOG1516@2759	NA|NA|NA	G	Carboxylesterase family
RPRC001241-RA.	13249.RPRC001241-PA	6.1e-111	406.8	Paraneoptera	sev	GO:0000578,GO:0001654,GO:0001708,GO:0001736,GO:0001738,GO:0001745,GO:0001751,GO:0001752,GO:0001754,GO:0002009,GO:0003002,GO:0003674,GO:0003824,GO:0004672,GO:0004713,GO:0004714,GO:0004888,GO:0005488,GO:0005515,GO:0005575,GO:0005623,GO:0005886,GO:0005887,GO:0006355,GO:0006357,GO:0006464,GO:0006468,GO:0006793,GO:0006796,GO:0006807,GO:0007154,GO:0007163,GO:0007164,GO:0007165,GO:0007166,GO:0007167,GO:…	2.7.10.1	ko:K05088	ko04013,map04013				ko00000,ko00001,ko01000,ko01001,ko01020,ko04050				Arthropoda	38FFY@33154,3BA0F@33208,3CSJG@33213,3E8WS@33342,3SFXW@50557,41UIT@6656,COG0515@1,KOG1095@2759	NA|NA|NA	T	transmembrane receptor protein tyrosine kinase activity. It is involved in the biological process described with protein phosphorylation
RPRC001244-RA.	13249.RPRC001244-PA	2.3e-98	364.8	Paraneoptera		GO:0005575,GO:0005622,GO:0005623,GO:0005737,GO:0006464,GO:0006473,GO:0006474,GO:0006807,GO:0008150,GO:0008152,GO:0009987,GO:0010467,GO:0017196,GO:0018193,GO:0018206,GO:0019538,GO:0031248,GO:0031365,GO:0031414,GO:0031415,GO:0032991,GO:0036211,GO:0043170,GO:0043412,GO:0043543,GO:0044237,GO:0044238,GO:0044260,GO:0044267,GO:0044424,GO:0044444,GO:0044464,GO:0051604,GO:0071704,GO:1901564,GO:1902493,GO:…		ko:K20792					ko00000,ko03036				Arthropoda	38EST@33154,3B9UM@33208,3CWE0@33213,3E84S@33342,3SHQC@50557,41V49@6656,KOG1156@1,KOG1156@2759	NA|NA|NA	B	NMDA receptor-regulated protein 1
RPRC001247-RA.	13249.RPRC001247-PA	2.7e-107	394.8	Paraneoptera		GO:0000375,GO:0000377,GO:0000398,GO:0003674,GO:0003676,GO:0003723,GO:0003729,GO:0005488,GO:0005575,GO:0005622,GO:0005623,GO:0005634,GO:0005681,GO:0005684,GO:0005686,GO:0006139,GO:0006396,GO:0006397,GO:0006725,GO:0006807,GO:0007275,GO:0007399,GO:0008150,GO:0008152,GO:0008380,GO:0009893,GO:0009987,GO:0010467,GO:0010468,GO:0010604,GO:0010628,GO:0016070,GO:0016071,GO:0019219,GO:0019222,GO:0022008,GO:…		ko:K13093					ko00000,ko03041				Arthropoda	39T2F@33154,3BF2B@33208,3CW81@33213,3EC75@33342,3SKDE@50557,41V6G@6656,KOG1548@1,KOG1548@2759	NA|NA|NA	A	RNA recognition motif
RPRC001249-RA.	13249.RPRC001249-PA	2.3e-122	444.9	Paraneoptera		GO:0003008,GO:0003674,GO:0005488,GO:0005509,GO:0005575,GO:0005622,GO:0005623,GO:0005737,GO:0005739,GO:0005740,GO:0005743,GO:0006810,GO:0006811,GO:0006812,GO:0006816,GO:0006839,GO:0006851,GO:0006873,GO:0006874,GO:0006875,GO:0007610,GO:0007611,GO:0007613,GO:0007615,GO:0008150,GO:0009987,GO:0016020,GO:0016021,GO:0019725,GO:0019866,GO:0030001,GO:0030003,GO:0031090,GO:0031224,GO:0031966,GO:0031967,GO:…											Arthropoda	38D1I@33154,3BEEK@33208,3CX04@33213,3E90B@33342,3SJGS@50557,41VF8@6656,KOG2643@1,KOG2643@2759	NA|NA|NA	P	Calcium ion binding
RPRC001250-RA.	13249.RPRC001250-PA	3e-153	547.7	Insecta			2.8.2.5	ko:K01017	ko00532,map00532		R02180	RC00007,RC00231	ko00000,ko00001,ko01000,ko01003				Arthropoda	3A1CQ@33154,3BQ8M@33208,3D6UX@33213,3SKQ4@50557,41YYV@6656,KOG4651@1,KOG4651@2759	NA|NA|NA	G	sulfotransferase activity. It is involved in the biological process described with carbohydrate biosynthetic process
RPRC001254-RA.	13249.RPRC001254-PA	1e-24	118.6	Bilateria													Metazoa	2CW8K@1,2RTVP@2759,3ASPQ@33154,3C58I@33208,3DJ7D@33213	NA|NA|NA
RPRC001255-RA.	13249.RPRC001255-PA	3.6e-32	143.7	Insecta	JIL-1	GO:0000003,GO:0000228,GO:0000723,GO:0000803,GO:0000805,GO:0003006,GO:0003674,GO:0003824,GO:0004672,GO:0004674,GO:0005488,GO:0005515,GO:0005575,GO:0005622,GO:0005623,GO:0005634,GO:0005694,GO:0005700,GO:0005703,GO:0005705,GO:0005737,GO:0006139,GO:0006259,GO:0006325,GO:0006355,GO:0006464,GO:0006468,GO:0006725,GO:0006793,GO:0006796,GO:0006807,GO:0006996,GO:0007154,GO:0007165,GO:0007276,GO:0007281,GO:…	2.7.11.1	ko:K04445	ko04010,ko04261,ko04668,ko04713,ko04722,ko05200,ko05206,ko05219,map04010,map04261,map04668,map04713,map04722,map05200,map05206,map05219				ko00000,ko00001,ko01000,ko01001				Arthropoda	3AMZM@33154,3BB8W@33208,3CWC7@33213,3SRKU@50557,41XRX@6656,KOG0603@1,KOG0603@2759	NA|NA|NA	T	Protein kinase domain
RPRC001260-RA.	13249.RPRC001260-PA	0.0	1135.2	Paraneoptera				ko:K14548	ko03008,map03008				ko00000,ko00001,ko03009				Arthropoda	38EUF@33154,3BF9Z@33208,3CVSS@33213,3E867@33342,3SGYP@50557,41TDT@6656,KOG2048@1,KOG2048@2759	NA|NA|NA	S	WD40 repeats
RPRC001264-RA.	13249.RPRC001264-PA	9.6e-142	509.6	Paraneoptera		GO:0000462,GO:0005575,GO:0006139,GO:0006364,GO:0006396,GO:0006725,GO:0006807,GO:0008150,GO:0008152,GO:0009987,GO:0010467,GO:0016070,GO:0016072,GO:0022613,GO:0030490,GO:0030684,GO:0032040,GO:0032991,GO:0034470,GO:0034641,GO:0034660,GO:0042254,GO:0042274,GO:0043170,GO:0044085,GO:0044237,GO:0044238,GO:0046483,GO:0071704,GO:0071840,GO:0090304,GO:1901360,GO:1990904		ko:K14765					ko00000,ko03009				Arthropoda	38GU4@33154,3BHWF@33208,3CXS4@33213,3EBGN@33342,3SKRJ@50557,41TWF@6656,KOG3117@1,KOG3117@2759	NA|NA|NA	A	Sas10/Utp3/C1D family
RPRC001275-RA.	13249.RPRC001275-PA	0.0	1357.4	Paraneoptera	Drp1	GO:0000266,GO:0000278,GO:0000281,GO:0000910,GO:0001703,GO:0003373,GO:0003374,GO:0003674,GO:0003824,GO:0003924,GO:0005488,GO:0005515,GO:0005575,GO:0005622,GO:0005623,GO:0005737,GO:0005739,GO:0005740,GO:0005856,GO:0005875,GO:0006810,GO:0006897,GO:0006900,GO:0006996,GO:0007005,GO:0007049,GO:0007275,GO:0007369,GO:0007370,GO:0008017,GO:0008092,GO:0008150,GO:0009653,GO:0009790,GO:0009987,GO:0010004,GO:…	3.6.5.5	ko:K17065	ko04139,ko04214,ko04217,ko04621,ko04668,map04139,map04214,map04217,map04621,map04668				ko00000,ko00001,ko01000,ko03029,ko04131,ko04147				Arthropoda	38C4B@33154,3B9RQ@33208,3CRKQ@33213,3E9SB@33342,3SHAV@50557,41WWH@6656,COG0699@1,KOG0446@2759	NA|NA|NA	U	Dynamin, GTPase
RPRC001276-RA.	13249.RPRC001276-PA	6.4e-148	530.0	Paraneoptera		GO:0003674,GO:0003824,GO:0005575,GO:0005622,GO:0005623,GO:0005737,GO:0005739,GO:0005777,GO:0005829,GO:0006082,GO:0006091,GO:0006099,GO:0006101,GO:0006107,GO:0006108,GO:0006139,GO:0006725,GO:0006732,GO:0006733,GO:0006734,GO:0006753,GO:0006793,GO:0006796,GO:0006807,GO:0008150,GO:0008152,GO:0009060,GO:0009117,GO:0009987,GO:0015980,GO:0016491,GO:0016614,GO:0016615,GO:0016616,GO:0016999,GO:0017144,GO:…	1.1.1.37	ko:K00025	ko00020,ko00270,ko00620,ko00630,ko00710,ko01100,ko01110,ko01120,ko01130,ko01200,ko04964,map00020,map00270,map00620,map00630,map00710,map01100,map01110,map01120,map01130,map01200,map04964	M00009,M00011,M00012,M00168,M00171	R00342,R07136	RC00031	ko00000,ko00001,ko00002,ko01000				Arthropoda	38G9H@33154,3BCK0@33208,3CV2Y@33213,3E8MB@33342,3SFMS@50557,41XQK@6656,COG0039@1,KOG1496@2759	NA|NA|NA	C	lactate/malate dehydrogenase, NAD binding domain
RPRC001277-RA.	13249.RPRC001277-PA	6.7e-83	313.2	Eukaryota													Eukaryota	KOG0613@1,KOG0613@2759	NA|NA|NA	S	cytoskeletal protein binding
RPRC001278-RA.	13249.RPRC001278-PA	9.2e-186	656.0	Paraneoptera													Arthropoda	2E3ZU@1,2SAYS@2759,3A8JT@33154,3BVDC@33208,3DBEP@33213,3EBC8@33342,3SP36@50557,420ZV@6656	NA|NA|NA	S	TGF-beta propeptide
RPRC001283-RA.	13249.RPRC001283-PA	5e-33	146.4	Paraneoptera		GO:0000502,GO:0000775,GO:0000776,GO:0003674,GO:0005488,GO:0005515,GO:0005575,GO:0005622,GO:0005623,GO:0005694,GO:0005737,GO:0005813,GO:0005815,GO:0005856,GO:0005874,GO:0005875,GO:0005938,GO:0006139,GO:0006351,GO:0006354,GO:0006366,GO:0006368,GO:0006725,GO:0006807,GO:0008017,GO:0008047,GO:0008092,GO:0008150,GO:0008152,GO:0009058,GO:0009059,GO:0009893,GO:0009987,GO:0010467,GO:0010604,GO:0010950,GO:…		ko:K11374					ko00000,ko03016,ko03036				Arthropoda	38R6F@33154,3B9PE@33208,3CUTT@33213,3E8T0@33342,3SKCV@50557,41UFM@6656,KOG1063@1,KOG1063@2759	NA|NA|NA	BK	WD domain, G-beta repeat
RPRC001284-RA.	13249.RPRC001284-PA	1.1e-80	307.0	Paraneoptera	jim	GO:0000902,GO:0000904,GO:0006355,GO:0007275,GO:0007399,GO:0008150,GO:0009653,GO:0009889,GO:0009987,GO:0010468,GO:0010556,GO:0016043,GO:0016358,GO:0019219,GO:0019222,GO:0022008,GO:0030030,GO:0030154,GO:0030182,GO:0031175,GO:0031323,GO:0031326,GO:0031935,GO:0032501,GO:0032502,GO:0032989,GO:0032990,GO:0033043,GO:0033044,GO:0048468,GO:0048666,GO:0048667,GO:0048699,GO:0048731,GO:0048812,GO:0048813,GO:…											Arthropoda	39XPZ@33154,3BAG6@33208,3D07K@33213,3E9AZ@33342,3SHX1@50557,41TT4@6656,KOG1721@1,KOG1721@2759	NA|NA|NA	S	Zinc finger, C2H2 type
RPRC001286-RA.	13249.RPRC001286-PA	5.8e-211	740.0	Paraneoptera	tlk	GO:0000278,GO:0000785,GO:0000792,GO:0002376,GO:0003674,GO:0003824,GO:0004672,GO:0004674,GO:0005488,GO:0005515,GO:0005575,GO:0005622,GO:0005623,GO:0005634,GO:0005694,GO:0006325,GO:0006342,GO:0006355,GO:0006464,GO:0006468,GO:0006793,GO:0006796,GO:0006807,GO:0006955,GO:0006959,GO:0006996,GO:0007049,GO:0007059,GO:0007275,GO:0008150,GO:0008152,GO:0009605,GO:0009607,GO:0009790,GO:0009889,GO:0009890,GO:…	2.7.11.1	ko:K08864					ko00000,ko01000,ko01001				Arthropoda	38G9R@33154,3B9GQ@33208,3CT3M@33213,3E97T@33342,3SICN@50557,41VRR@6656,KOG1151@1,KOG1151@2759	NA|NA|NA	T	Serine/Threonine protein kinases, catalytic domain
RPRC001294-RA.	13249.RPRC001294-PA	1.2e-134	485.7	Paraneoptera		GO:0000724,GO:0000725,GO:0000793,GO:0003674,GO:0003824,GO:0004842,GO:0005488,GO:0005575,GO:0005622,GO:0005623,GO:0005634,GO:0005694,GO:0006139,GO:0006259,GO:0006281,GO:0006301,GO:0006302,GO:0006310,GO:0006464,GO:0006725,GO:0006807,GO:0006950,GO:0006974,GO:0008150,GO:0008152,GO:0008270,GO:0009987,GO:0016567,GO:0016740,GO:0019538,GO:0019787,GO:0030915,GO:0032446,GO:0032991,GO:0033554,GO:0034641,GO:…											Arthropoda	38YRA@33154,3BCK2@33208,3CSZU@33213,3EDW5@33342,3SVXX@50557,4217V@6656,KOG4718@1,KOG4718@2759	NA|NA|NA	B	RING-like domain
RPRC001295-RA.	13249.RPRC001295-PA	4.4e-211	740.3	Paraneoptera		GO:0001522,GO:0003674,GO:0003824,GO:0005575,GO:0005622,GO:0005623,GO:0005634,GO:0006139,GO:0006396,GO:0006399,GO:0006400,GO:0006725,GO:0006807,GO:0008033,GO:0008150,GO:0008152,GO:0009451,GO:0009982,GO:0009987,GO:0010467,GO:0016070,GO:0016071,GO:0016556,GO:0016853,GO:0016866,GO:0031119,GO:0034470,GO:0034641,GO:0034660,GO:0043170,GO:0043226,GO:0043227,GO:0043229,GO:0043231,GO:0043412,GO:0044237,GO:…	5.4.99.12	ko:K06173,ko:K20674	ko04624,map04624				ko00000,ko00001,ko01000,ko01002,ko03016				Arthropoda	38F38@33154,3BAFB@33208,3CSMI@33213,3E85F@33342,3SJ98@50557,41W00@6656,COG0101@1,KOG2553@2759	NA|NA|NA	J	tRNA pseudouridine synthase
RPRC001296-RA.	13249.RPRC001296-PA	3e-227	794.3	Paraneoptera													Arthropoda	39T8H@33154,3BDVU@33208,3CSH6@33213,3EASH@33342,3SIQD@50557,41XW4@6656,KOG2761@1,KOG2761@2759	NA|NA|NA	I	START domain
RPRC001300-RA.	13249.RPRC001300-PA	3.5e-166	590.9	Paraneoptera		GO:0001654,GO:0005575,GO:0005622,GO:0005623,GO:0005634,GO:0007275,GO:0007423,GO:0007444,GO:0008150,GO:0009888,GO:0022416,GO:0032501,GO:0032502,GO:0035220,GO:0035295,GO:0043226,GO:0043227,GO:0043229,GO:0043231,GO:0044424,GO:0044464,GO:0048513,GO:0048731,GO:0048749,GO:0048856,GO:0060429											Arthropoda	28ITR@1,2QR55@2759,39PFD@33154,3BMTK@33208,3D3DS@33213,3E7HB@33342,3SGE6@50557,41XAC@6656	NA|NA|NA
RPRC001301-RA.	13249.RPRC001301-PA	0.0	3217.9	Paraneoptera		GO:0000462,GO:0005575,GO:0005622,GO:0005623,GO:0005634,GO:0005730,GO:0006139,GO:0006364,GO:0006396,GO:0006725,GO:0006807,GO:0008150,GO:0008152,GO:0009987,GO:0010467,GO:0016070,GO:0016072,GO:0022613,GO:0030490,GO:0030684,GO:0030686,GO:0031974,GO:0031981,GO:0032040,GO:0032991,GO:0034470,GO:0034641,GO:0034660,GO:0042254,GO:0042274,GO:0043170,GO:0043226,GO:0043227,GO:0043228,GO:0043229,GO:0043231,GO:…		ko:K14772					ko00000,ko03009				Arthropoda	38G3S@33154,3BAH1@33208,3CX50@33213,3E8TN@33342,3SHB8@50557,41VQH@6656,COG2124@1,KOG0156@2759,KOG1823@1,KOG1823@2759	NA|NA|NA	V	Down-regulated in metastasis
RPRC001302-RA.	13249.RPRC001302-PA	1e-63	249.2	Paraneoptera	kinesin-13	GO:0000003,GO:0000070,GO:0000212,GO:0000226,GO:0000235,GO:0000278,GO:0000280,GO:0000775,GO:0000819,GO:0000922,GO:0001578,GO:0001709,GO:0003006,GO:0003674,GO:0003774,GO:0003777,GO:0003824,GO:0005575,GO:0005622,GO:0005623,GO:0005694,GO:0005737,GO:0005813,GO:0005815,GO:0005818,GO:0005819,GO:0005828,GO:0005856,GO:0005871,GO:0005874,GO:0005875,GO:0005876,GO:0005881,GO:0005938,GO:0006928,GO:0006996,GO:…		ko:K10393					ko00000,ko03036,ko04812				Arthropoda	38BZS@33154,3BF34@33208,3CRRC@33213,3E7K9@33342,3SH4G@50557,41W0H@6656,COG5059@1,KOG0246@2759	NA|NA|NA	Z	Microtubule binding
RPRC001303-RA.	13249.RPRC001303-PA	8.4e-184	649.4	Paraneoptera		GO:0000151,GO:0001558,GO:0003674,GO:0005488,GO:0005515,GO:0005575,GO:0005622,GO:0005623,GO:0005737,GO:0005886,GO:0008150,GO:0009314,GO:0009628,GO:0009893,GO:0010604,GO:0010941,GO:0010942,GO:0016020,GO:0019222,GO:0019899,GO:0030308,GO:0031323,GO:0031325,GO:0031396,GO:0031398,GO:0031399,GO:0031401,GO:0031624,GO:0032182,GO:0032268,GO:0032270,GO:0032991,GO:0040008,GO:0042981,GO:0043065,GO:0043067,GO:…		ko:K17823					ko00000,ko04121				Arthropoda	38G1H@33154,3BK3F@33208,3CXV4@33213,3EA50@33342,3SM84@50557,41TYY@6656,KOG3077@1,KOG3077@2759	NA|NA|NA	S	Neddylation of cullins play an essential role in the regulation of SCF-type complexes activity
RPRC001306-RA.	13249.RPRC001306-PA	0.0	3108.9	Paraneoptera													Arthropoda	2F5XV@1,2T6ZG@2759,39148@33154,3C6UQ@33208,3DMU6@33213,3EE4K@33342,3STI3@50557,42BM4@6656	NA|NA|NA
RPRC001307-RA.	13249.RPRC001307-PA	7.5e-135	486.5	Paraneoptera		GO:0008150,GO:0010646,GO:0010647,GO:0023051,GO:0023056,GO:0032222,GO:0032224,GO:0048518,GO:0048522,GO:0050789,GO:0050794,GO:0050804,GO:0050806,GO:0065007,GO:0099177											Arthropoda	38HHE@33154,3BD0P@33208,3CYB7@33213,3E9C0@33342,3SJJ0@50557,41U0X@6656,COG0398@1,KOG3140@2759	NA|NA|NA	S	SNARE associated Golgi protein
RPRC001311-RA.	13249.RPRC001311-PA	8.4e-90	336.3	Paraneoptera	Gpi1	GO:0000506,GO:0005575,GO:0005622,GO:0005623,GO:0005737,GO:0005783,GO:0005789,GO:0006464,GO:0006497,GO:0006505,GO:0006506,GO:0006629,GO:0006643,GO:0006644,GO:0006650,GO:0006661,GO:0006664,GO:0006793,GO:0006796,GO:0006807,GO:0008150,GO:0008152,GO:0008610,GO:0008654,GO:0009058,GO:0009059,GO:0009247,GO:0009987,GO:0012505,GO:0016020,GO:0019538,GO:0019637,GO:0031984,GO:0032991,GO:0034645,GO:0036211,GO:…		ko:K03860	ko00563,ko01100,map00563,map01100		R05916		ko00000,ko00001				Arthropoda	39UWG@33154,3BF1Q@33208,3CS62@33213,3EBQ0@33342,3SMPV@50557,41ZW2@6656,KOG1183@1,KOG1183@2759	NA|NA|NA	MO	N-acetylglucosaminyl transferase component (Gpi1)
RPRC001312-RA.	13249.RPRC001312-PA	6.3e-292	1009.2	Paraneoptera		GO:0000323,GO:0003674,GO:0005488,GO:0005515,GO:0005575,GO:0005622,GO:0005623,GO:0005737,GO:0005764,GO:0005773,GO:0008092,GO:0017022,GO:0043226,GO:0043227,GO:0043229,GO:0043231,GO:0044424,GO:0044444,GO:0044464	3.2.1.96	ko:K01227	ko00511,map00511				ko00000,ko00001,ko01000				Arthropoda	38BY3@33154,3BBQG@33208,3CSNM@33213,3EA7N@33342,3SHSY@50557,41U7B@6656,COG4724@1,KOG2331@2759	NA|NA|NA	G	Glycosyl hydrolase family 85
RPRC001315-RA.	13249.RPRC001315-PA	2.3e-113	414.8	Paraneoptera													Arthropoda	38CIW@33154,3CNY1@33208,3CTNF@33213,3EC2U@33342,3SZ4G@50557,41UGS@6656,KOG3594@1,KOG3594@2759	NA|NA|NA	S	Cadherin repeats.
RPRC001318-RA.	13249.RPRC001318-PA	7.6e-50	203.4	Paraneoptera		GO:0000003,GO:0000902,GO:0000904,GO:0001667,GO:0002064,GO:0002065,GO:0002066,GO:0003006,GO:0003674,GO:0003712,GO:0003713,GO:0005102,GO:0005488,GO:0005515,GO:0005575,GO:0005622,GO:0005623,GO:0005634,GO:0006355,GO:0006357,GO:0006928,GO:0007154,GO:0007165,GO:0007275,GO:0007276,GO:0007281,GO:0007292,GO:0007297,GO:0007298,GO:0007399,GO:0007409,GO:0008134,GO:0008150,GO:0009653,GO:0009719,GO:0009725,GO:…		ko:K11255	ko04915,ko04919,map04915,map04919				ko00000,ko00001,ko03036				Arthropoda	38FT5@33154,3BEWP@33208,3CRF8@33213,3ECAJ@33342,3SIUI@50557,41X02@6656,KOG3561@1,KOG3561@2759	NA|NA|NA	K	activity. It is involved in the biological process described with signal transduction
RPRC001319-RA.	13249.RPRC001319-PA	1.7e-148	532.7	Paraneoptera		GO:0000981,GO:0003674,GO:0003676,GO:0003677,GO:0003700,GO:0005488,GO:0005575,GO:0005622,GO:0005623,GO:0005634,GO:0005694,GO:0005700,GO:0005704,GO:0006355,GO:0006357,GO:0008150,GO:0009889,GO:0010468,GO:0010556,GO:0019219,GO:0019222,GO:0031323,GO:0031326,GO:0043226,GO:0043227,GO:0043228,GO:0043229,GO:0043231,GO:0043232,GO:0043565,GO:0044422,GO:0044424,GO:0044427,GO:0044446,GO:0044464,GO:0050789,GO:…		ko:K09200					ko00000,ko03000				Arthropoda	39B8Y@33154,3BGI1@33208,3D0H5@33213,3ECGK@33342,3SJJC@50557,41USH@6656,KOG1721@1,KOG1721@2759	NA|NA|NA	K	Metal ion binding
RPRC001325-RA.	13249.RPRC001325-PA	2.8e-170	604.4	Paraneoptera			2.7.12.2	ko:K08865					ko00000,ko01000,ko01001				Arthropoda	38TPF@33154,3BEA3@33208,3D058@33213,3EAT8@33342,3SMA7@50557,41YZE@6656,COG0515@1,KOG0192@2759	NA|NA|NA	T	Protein tyrosine kinase
RPRC001326-RA.	13249.RPRC001326-PA	2.7e-202	711.1	Paraneoptera													Arthropoda	38E1R@33154,3B9T0@33208,3CYJQ@33213,3EA60@33342,3SI4N@50557,41VVK@6656,KOG3682@1,KOG3682@2759	NA|NA|NA	S	protein transport
RPRC001328-RA.	13249.RPRC001328-PA	6.3e-72	276.6	Paraneoptera	mRpS14	GO:0000313,GO:0000314,GO:0003674,GO:0003735,GO:0005198,GO:0005575,GO:0005622,GO:0005623,GO:0005737,GO:0005739,GO:0005759,GO:0005761,GO:0005763,GO:0005840,GO:0006412,GO:0006518,GO:0006807,GO:0008150,GO:0008152,GO:0009058,GO:0009059,GO:0009987,GO:0010467,GO:0015935,GO:0019538,GO:0031974,GO:0032543,GO:0032991,GO:0034641,GO:0034645,GO:0043043,GO:0043170,GO:0043226,GO:0043227,GO:0043228,GO:0043229,GO:…		ko:K02954	ko03010,map03010	M00178,M00179			br01610,ko00000,ko00001,ko00002,ko03011				Arthropoda	3A1I2@33154,3BQCY@33208,3D76K@33213,3EBD8@33342,3SNUD@50557,420AZ@6656,COG0199@1,KOG1741@2759	NA|NA|NA	J	Ribosomal protein S14p/S29e
RPRC001329-RA.	13249.RPRC001329-PA	2.3e-37	161.0	Eukaryota	tag-321												Eukaryota	KOG4619@1,KOG4619@2759	NA|NA|NA	S	regulation of cardiac conduction
RPRC001331-RA.	13249.RPRC001331-PA	1.8e-293	1014.6	Paraneoptera		GO:0000463,GO:0000470,GO:0003674,GO:0003676,GO:0003723,GO:0005488,GO:0005575,GO:0005622,GO:0005623,GO:0005634,GO:0005654,GO:0005730,GO:0006139,GO:0006364,GO:0006396,GO:0006725,GO:0006807,GO:0008150,GO:0008152,GO:0009987,GO:0010467,GO:0016070,GO:0016072,GO:0022613,GO:0030684,GO:0030686,GO:0031974,GO:0031981,GO:0032991,GO:0034470,GO:0034641,GO:0034660,GO:0042254,GO:0042273,GO:0043170,GO:0043226,GO:…		ko:K14843					ko00000,ko03009				Arthropoda	38DK2@33154,3B9ZA@33208,3CRKY@33213,3E991@33342,3SFZA@50557,41XKI@6656,COG5163@1,KOG2481@2759	NA|NA|NA	A	Required for maturation of ribosomal RNAs and formation of the large ribosomal subunit
RPRC001334-RA.	13249.RPRC001334-PA	2e-135	488.4	Insecta				ko:K06232	ko04340,map04340				ko00000,ko00001				Arthropoda	2CMWT@1,2QSF7@2759,3A26D@33154,3BQXJ@33208,3E496@33213,3SMWF@50557,41ZK5@6656	NA|NA|NA	S	GDNF/GAS1 domain
RPRC001336-RA.	13249.RPRC001336-PA	3.8e-102	377.5	Paraneoptera	Mef2	GO:0000003,GO:0000768,GO:0000976,GO:0000981,GO:0000982,GO:0001067,GO:0001077,GO:0001158,GO:0001205,GO:0001228,GO:0002064,GO:0002065,GO:0002066,GO:0002376,GO:0003006,GO:0003674,GO:0003676,GO:0003677,GO:0003690,GO:0003700,GO:0003705,GO:0005488,GO:0005575,GO:0005622,GO:0005623,GO:0005634,GO:0006139,GO:0006351,GO:0006355,GO:0006357,GO:0006366,GO:0006725,GO:0006807,GO:0006949,GO:0006955,GO:0006959,GO:…		ko:K09260	ko04013,ko04022,ko04371,ko05418,map04013,map04022,map04371,map05418				ko00000,ko00001,ko03000				Arthropoda	38EKQ@33154,3BCPA@33208,3CRCH@33213,3EAAN@33342,3SGFC@50557,41VY6@6656,COG5068@1,KOG0014@2759	NA|NA|NA	K	MADS
RPRC001337-RA+	13249.RPRC001337-PA	1.4e-205	722.6	Eukaryota		GO:0005575,GO:0005622,GO:0005623,GO:0005737,GO:0005783,GO:0005789,GO:0006996,GO:0007029,GO:0008150,GO:0009987,GO:0010256,GO:0012505,GO:0016020,GO:0016043,GO:0030424,GO:0031984,GO:0032386,GO:0032879,GO:0042175,GO:0042995,GO:0043005,GO:0043226,GO:0043227,GO:0043229,GO:0043231,GO:0044422,GO:0044424,GO:0044425,GO:0044432,GO:0044444,GO:0044446,GO:0044464,GO:0050789,GO:0051049,GO:0060341,GO:0065007,GO:…		ko:K17279					ko00000,ko04147				Eukaryota	COG5052@1,KOG1725@2759	NA|NA|NA	U	endoplasmic reticulum tubular network membrane organization
RPRC001338-RA.	13249.RPRC001338-PA	0.0	1207.2	Paraneoptera		GO:0000045,GO:0000407,GO:0005575,GO:0005622,GO:0005623,GO:0005737,GO:0005794,GO:0006810,GO:0006888,GO:0006914,GO:0006996,GO:0007033,GO:0008104,GO:0008150,GO:0008152,GO:0009056,GO:0009987,GO:0012505,GO:0016043,GO:0016192,GO:0016236,GO:0022607,GO:0030008,GO:0030242,GO:0031410,GO:0031982,GO:0032991,GO:0033036,GO:0034497,GO:0034613,GO:0043226,GO:0043227,GO:0043229,GO:0043231,GO:0044085,GO:0044237,GO:…		ko:K20305					ko00000,ko04131				Arthropoda	38BMA@33154,3BHB6@33208,3CRR2@33213,3E9WX@33342,3SIGH@50557,41WXQ@6656,KOG1938@1,KOG1938@2759	NA|NA|NA	D	ER-Golgi trafficking TRAPP I complex 85 kDa subunit
RPRC001339-RA.	13249.RPRC001339-PA	6e-145	520.0	Paraneoptera		GO:0000151,GO:0000152,GO:0001654,GO:0001745,GO:0002009,GO:0002165,GO:0003674,GO:0003824,GO:0004842,GO:0005575,GO:0005622,GO:0005623,GO:0005634,GO:0005680,GO:0005737,GO:0005813,GO:0005814,GO:0005815,GO:0005819,GO:0005856,GO:0006464,GO:0006508,GO:0006511,GO:0006807,GO:0006928,GO:0007088,GO:0007096,GO:0007275,GO:0007346,GO:0007399,GO:0007423,GO:0007444,GO:0007455,GO:0007552,GO:0007560,GO:0008150,GO:…		ko:K03364	ko04110,ko04111,ko04120,ko04914,map04110,map04111,map04120,map04914	M00389			ko00000,ko00001,ko00002,ko04121				Arthropoda	38D8U@33154,3BHJ1@33208,3D02A@33213,3ECP6@33342,3SI4Z@50557,41TFP@6656,COG2319@1,KOG0305@2759	NA|NA|NA	DO	Anaphase-promoting complex subunit 4 WD40 domain
RPRC001346-RA.	13249.RPRC001346-PA	0.0	1122.8	Paraneoptera		GO:0000166,GO:0000827,GO:0000828,GO:0000829,GO:0000832,GO:0003674,GO:0003824,GO:0005488,GO:0005524,GO:0005575,GO:0005622,GO:0005623,GO:0005737,GO:0005829,GO:0005975,GO:0006020,GO:0006066,GO:0006793,GO:0006796,GO:0008144,GO:0008150,GO:0008152,GO:0009058,GO:0009987,GO:0016301,GO:0016310,GO:0016740,GO:0016772,GO:0016776,GO:0017076,GO:0019637,GO:0019751,GO:0030554,GO:0032553,GO:0032555,GO:0032559,GO:…	2.7.4.24	ko:K13024	ko04070,map04070		R05799,R08964	RC00002	ko00000,ko00001,ko01000				Arthropoda	38DX6@33154,3BBTH@33208,3CRNY@33213,3E79M@33342,3SIPV@50557,41TGK@6656,KOG1057@1,KOG1057@2759	NA|NA|NA	Z	Histidine phosphatase superfamily (branch 2)
RPRC001349-RA.	13249.RPRC001349-PA	9.7e-231	805.8	Paraneoptera		GO:0003674,GO:0003824,GO:0004177,GO:0005488,GO:0005575,GO:0005622,GO:0005623,GO:0005737,GO:0006508,GO:0006518,GO:0006807,GO:0008150,GO:0008152,GO:0008233,GO:0008235,GO:0008237,GO:0008238,GO:0008270,GO:0009056,GO:0009987,GO:0010467,GO:0016485,GO:0016787,GO:0019538,GO:0019827,GO:0030718,GO:0032501,GO:0032502,GO:0033218,GO:0034641,GO:0035019,GO:0036098,GO:0042277,GO:0042592,GO:0043167,GO:0043169,GO:…	3.4.11.2	ko:K11140	ko00480,ko01100,ko04614,ko04640,map00480,map01100,map04614,map04640		R00899,R04951	RC00096,RC00141	ko00000,ko00001,ko01000,ko01002,ko04090,ko04131,ko04147				Arthropoda	38CFG@33154,3BD0T@33208,3CUKR@33213,3E843@33342,3SINB@50557,41W20@6656,COG0308@1,KOG1046@2759	NA|NA|NA	O	ERAP1-like C-terminal domain
RPRC001350-RA+	13249.RPRC001350-PA	4.1e-170	604.0	Paraneoptera		GO:0003674,GO:0003676,GO:0003723,GO:0003743,GO:0005488,GO:0005575,GO:0005622,GO:0005623,GO:0005737,GO:0005829,GO:0005851,GO:0006412,GO:0006413,GO:0006518,GO:0006807,GO:0008135,GO:0008150,GO:0008152,GO:0009058,GO:0009059,GO:0009987,GO:0010467,GO:0019538,GO:0032991,GO:0034641,GO:0034645,GO:0043043,GO:0043170,GO:0043603,GO:0043604,GO:0044237,GO:0044238,GO:0044249,GO:0044260,GO:0044267,GO:0044271,GO:…		ko:K03680	ko03013,map03013				ko00000,ko00001,ko03012				Arthropoda	38CIH@33154,3BCWI@33208,3D0H4@33213,3E82Z@33342,3SJBD@50557,41WQD@6656,COG1184@1,KOG1467@2759	NA|NA|NA	J	Initiation factor 2 subunit family
RPRC001355-RA.	13249.RPRC001355-PA	0.0	1167.9	Paraneoptera	Mio	GO:0003674,GO:0003700,GO:0005488,GO:0005515,GO:0005575,GO:0005622,GO:0005623,GO:0005634,GO:0005667,GO:0006355,GO:0006357,GO:0008134,GO:0008150,GO:0009743,GO:0009744,GO:0009889,GO:0010033,GO:0010468,GO:0010556,GO:0019219,GO:0019222,GO:0031323,GO:0031326,GO:0032991,GO:0033500,GO:0034285,GO:0042221,GO:0042592,GO:0042593,GO:0043226,GO:0043227,GO:0043229,GO:0043231,GO:0044424,GO:0044464,GO:0046982,GO:…		ko:K09113	ko04931,ko04932,map04931,map04932				ko00000,ko00001,ko03000				Arthropoda	38CXV@33154,3BD33@33208,3CSVS@33213,3E9NZ@33342,3SHUP@50557,41WN4@6656,KOG3582@1,KOG3582@2759	NA|NA|NA	K	helix loop helix domain
RPRC001358-RA.	13249.RPRC001358-PA	4e-164	583.9	Bilateria				ko:K14999					ko00000,ko00199,ko01000				Metazoa	38BTY@33154,3BF8S@33208,3CV2F@33213,COG2124@1,KOG0158@2759	NA|NA|NA	Q	cytochrome P450
RPRC001360-RA.	13249.RPRC001360-PA	2.1e-122	445.3	Paraneoptera		GO:0000228,GO:0001654,GO:0001745,GO:0001751,GO:0001752,GO:0001754,GO:0003674,GO:0005488,GO:0005515,GO:0005575,GO:0005622,GO:0005623,GO:0005634,GO:0005694,GO:0007154,GO:0007165,GO:0007166,GO:0007219,GO:0007275,GO:0007399,GO:0007423,GO:0007424,GO:0007444,GO:0008150,GO:0008283,GO:0009653,GO:0009887,GO:0009888,GO:0009892,GO:0009987,GO:0010468,GO:0010605,GO:0010629,GO:0019222,GO:0022008,GO:0023052,GO:…											Arthropoda	2C18X@1,2QUYV@2759,38DWB@33154,3BEIM@33208,3D1T9@33213,3ECTE@33342,3SHW8@50557,41TET@6656	NA|NA|NA	S	Metal ion binding
RPRC001367-RA.	13249.RPRC001367-PA	6.1e-299	1032.7	Paraneoptera	Sir2	GO:0003674,GO:0003824,GO:0004407,GO:0005488,GO:0005515,GO:0005575,GO:0005622,GO:0005623,GO:0005634,GO:0005654,GO:0005737,GO:0006325,GO:0006342,GO:0006355,GO:0006464,GO:0006476,GO:0006807,GO:0006996,GO:0007275,GO:0007568,GO:0007610,GO:0008134,GO:0008150,GO:0008152,GO:0008340,GO:0009636,GO:0009719,GO:0009725,GO:0009889,GO:0009890,GO:0009892,GO:0009987,GO:0010033,GO:0010243,GO:0010259,GO:0010468,GO:…		ko:K11411	ko04068,ko04152,ko04211,ko04212,ko04213,ko04218,ko04922,ko05031,ko05206,map04068,map04152,map04211,map04212,map04213,map04218,map04922,map05031,map05206				ko00000,ko00001,ko01000,ko03029,ko03036				Arthropoda	38DCP@33154,3BG60@33208,3CRPC@33213,3E8AI@33342,3SGTE@50557,41Y8M@6656,COG0846@1,KOG2684@2759	NA|NA|NA	BK	Sir2 family
RPRC001371-RA.	13249.RPRC001371-PA	4.2e-29	133.3	Insecta													Arthropoda	38DGW@33154,3BAYH@33208,3CXCV@33213,3SGR4@50557,41TCH@6656,COG0506@1,KOG0186@2759	NA|NA|NA	E	Converts proline to delta-1-pyrroline-5-carboxylate
RPRC001372-RA.	13249.RPRC001372-PA	8.1e-159	566.2	Paraneoptera	Prosbeta5	GO:0000226,GO:0000502,GO:0003674,GO:0003824,GO:0004175,GO:0005575,GO:0005622,GO:0005623,GO:0005839,GO:0006508,GO:0006511,GO:0006807,GO:0006996,GO:0007010,GO:0007017,GO:0007049,GO:0007098,GO:0008150,GO:0008152,GO:0008233,GO:0009056,GO:0009057,GO:0009987,GO:0010498,GO:0016043,GO:0016787,GO:0019538,GO:0019774,GO:0019941,GO:0022402,GO:0030163,GO:0031023,GO:0032991,GO:0043161,GO:0043170,GO:0043632,GO:…	3.4.25.1	ko:K02737	ko03050,map03050	M00340			ko00000,ko00001,ko00002,ko01000,ko01002,ko03051				Arthropoda	38EKC@33154,3BGPE@33208,3CTI6@33213,3E827@33342,3SHXA@50557,41XDW@6656,COG0638@1,KOG0175@2759	NA|NA|NA	O	Proteasome subunit
RPRC001373-RA.	13249.RPRC001373-PA	1.5e-132	478.8	Paraneoptera													Arthropoda	38FI6@33154,3BN0A@33208,3D0RE@33213,3E7U5@33342,3SHV8@50557,41V9B@6656,KOG3538@1,KOG3538@2759	NA|NA|NA	O	metalloendopeptidase activity. It is involved in the biological process described with proteolysis
RPRC001376-RA.	13249.RPRC001376-PA	0.0	1130.2	Paraneoptera		GO:0000151,GO:0003674,GO:0005488,GO:0005515,GO:0005575,GO:0005622,GO:0005623,GO:0006464,GO:0006508,GO:0006511,GO:0006807,GO:0008150,GO:0008152,GO:0009056,GO:0009057,GO:0009893,GO:0009894,GO:0009896,GO:0009987,GO:0010498,GO:0010604,GO:0016567,GO:0019005,GO:0019222,GO:0019538,GO:0019941,GO:0030163,GO:0031146,GO:0031461,GO:0032446,GO:0032991,GO:0036211,GO:0042176,GO:0043161,GO:0043170,GO:0043412,GO:…		ko:K10263					ko00000,ko03036,ko04121				Arthropoda	28KZW@1,2QTGQ@2759,38E54@33154,3BFRY@33208,3CUIY@33213,3ECT6@33342,3SITB@50557,41UZ5@6656	NA|NA|NA	S	A Receptor for Ubiquitination Targets
RPRC001377-RA.	13249.RPRC001377-PA	1e-53	215.7	Paraneoptera		GO:0000003,GO:0003674,GO:0003824,GO:0005488,GO:0005543,GO:0005575,GO:0006810,GO:0006897,GO:0006898,GO:0007009,GO:0007028,GO:0007276,GO:0007292,GO:0007296,GO:0008150,GO:0008289,GO:0009987,GO:0010256,GO:0016020,GO:0016043,GO:0016192,GO:0016740,GO:0016746,GO:0016747,GO:0019953,GO:0022412,GO:0022414,GO:0032501,GO:0032504,GO:0042171,GO:0043167,GO:0043168,GO:0044703,GO:0048609,GO:0051179,GO:0051234,GO:…		ko:K11248	ko04140,ko04144,map04140,map04144				ko00000,ko00001,ko01009,ko03029,ko04131				Arthropoda	38H11@33154,3BHYE@33208,3CV60@33213,3EBQT@33342,3SFUB@50557,41VZ7@6656,KOG3725@1,KOG3725@2759	NA|NA|NA	T	BAR domain
RPRC001378-RA.	13249.RPRC001378-PA	4e-120	437.6	Paraneoptera													Arthropoda	28N8T@1,2QUU4@2759,39TGP@33154,3BANM@33208,3D7V8@33213,3EDKN@33342,3SMFF@50557,41ZM1@6656	NA|NA|NA	S	Immediate early response protein (IER)
RPRC001382-RA.	13249.RPRC001382-PA	1.4e-41	175.6	Insecta													Arthropoda	28Q03@1,2QWNT@2759,39TTV@33154,3B9GV@33208,3D108@33213,3SZ5X@50557,420X0@6656	NA|NA|NA
RPRC001384-RA.	13249.RPRC001384-PA	1e-159	569.3	Paraneoptera		GO:0005575,GO:0005622,GO:0005623,GO:0005634,GO:0006355,GO:0006357,GO:0008150,GO:0009889,GO:0009891,GO:0009893,GO:0010468,GO:0010556,GO:0010557,GO:0010604,GO:0010628,GO:0019219,GO:0019222,GO:0031323,GO:0031325,GO:0031326,GO:0031328,GO:0043226,GO:0043227,GO:0043229,GO:0043231,GO:0044424,GO:0044464,GO:0045893,GO:0045935,GO:0045944,GO:0048518,GO:0048522,GO:0050789,GO:0050794,GO:0051171,GO:0051173,GO:…		ko:K19495					ko00000				Arthropoda	38FKB@33154,3BDXQ@33208,3D1QJ@33213,3EAYC@33342,3SK15@50557,41UMC@6656,COG5189@1,KOG4124@2759	NA|NA|NA	DK	zinc finger
RPRC001389-RA.	13249.RPRC001389-PA	3.3e-124	451.1	Paraneoptera				ko:K12331	ko04270,ko05200,map04270,map05200				ko00000,ko00001,ko04131				Arthropoda	38G5M@33154,3BF3M@33208,3CRSK@33213,3E825@33342,3SFQR@50557,41USD@6656,COG5422@1,KOG3520@2759	NA|NA|NA	T	Pleckstrin homology domain
RPRC001391-RA.	13249.RPRC001391-PA	0.0	1187.6	Paraneoptera				ko:K10408	ko05016,map05016				ko00000,ko00001,ko04812				Arthropoda	38FKY@33154,3BFWI@33208,3CSNS@33213,3ECNY@33342,3SGDK@50557,41W0R@6656,COG5245@1,KOG3595@2759	NA|NA|NA	Z	Dynein heavy chain and region D6 of dynein motor
RPRC001394-RA.	13249.RPRC001394-PA	1.9e-48	198.0	Paraneoptera		GO:0003008,GO:0003674,GO:0005215,GO:0005216,GO:0005230,GO:0005231,GO:0005261,GO:0005575,GO:0005623,GO:0005886,GO:0005887,GO:0005892,GO:0006810,GO:0006811,GO:0006812,GO:0007154,GO:0007165,GO:0007166,GO:0007267,GO:0007268,GO:0007271,GO:0008150,GO:0008324,GO:0009987,GO:0015075,GO:0015267,GO:0015276,GO:0015318,GO:0016020,GO:0016021,GO:0022803,GO:0022824,GO:0022834,GO:0022835,GO:0022836,GO:0022838,GO:…		ko:K04803,ko:K05312	ko04080,map04080				ko00000,ko00001,ko04040	1.A.9.1			Arthropoda	39QA0@33154,3BJ0P@33208,3D1AU@33213,3EAI5@33342,3SK1R@50557,41UKD@6656,KOG3645@1,KOG3645@2759	NA|NA|NA	T	Neurotransmitter-gated ion-channel ligand binding domain
RPRC001396-RA.	13249.RPRC001396-PA	9.9e-101	373.2	Paraneoptera		GO:0005575,GO:0005623,GO:0005886,GO:0005887,GO:0016020,GO:0016021,GO:0031224,GO:0031226,GO:0044425,GO:0044459,GO:0044464,GO:0071944		ko:K07523,ko:K20230	ko04013,ko04360,ko04514,map04013,map04360,map04514				ko00000,ko00001,ko04516				Arthropoda	38CQR@33154,3BEYA@33208,3CSZF@33213,3E83M@33342,3SIM6@50557,41X5Q@6656,COG4886@1,KOG0619@2759	NA|NA|NA	T	Leucine rich repeat N-terminal domain
RPRC001397-RA.	13249.RPRC001397-PA	1.2e-94	352.4	Paraneoptera	Aprt	GO:0005575,GO:0005622,GO:0005623,GO:0005737,GO:0044424,GO:0044464	2.4.2.7	ko:K00759	ko00230,ko01100,map00230,map01100		R00190,R01229,R04378	RC00063	ko00000,ko00001,ko01000,ko04147				Arthropoda	3A3HY@33154,3BREW@33208,3D864@33213,3EB4Y@33342,3SN20@50557,41ZPG@6656,COG0503@1,KOG1712@2759	NA|NA|NA	F	Phosphoribosyl transferase domain
RPRC001398-RA.	13249.RPRC001398-PA	8.2e-269	932.6	Paraneoptera				ko:K17908	ko04136,ko04138,ko04140,map04136,map04138,map04140				ko00000,ko00001,ko02000,ko03029,ko04131	9.A.15.1			Arthropoda	28H66@1,2QPJ1@2759,38DN3@33154,3BESR@33208,3CURE@33213,3EA1S@33342,3SG2Y@50557,41X8N@6656	NA|NA|NA	S	Tetratricopeptide repeat
RPRC001399-RA.	13249.RPRC001399-PA	3.4e-249	867.1	Insecta				ko:K17656					ko00000,ko03029				Arthropoda	2DH4K@1,2S5VW@2759,3A60Z@33154,3BRGZ@33208,3D8MX@33213,3SNFA@50557,41ZZH@6656	NA|NA|NA	S	MYND finger
RPRC001400-RA.	13249.RPRC001400-PA	4.8e-87	327.0	Paraneoptera		GO:0000228,GO:0000278,GO:0000428,GO:0001654,GO:0001745,GO:0003674,GO:0003676,GO:0003677,GO:0003697,GO:0003824,GO:0003887,GO:0005488,GO:0005575,GO:0005622,GO:0005623,GO:0005634,GO:0005657,GO:0005658,GO:0005694,GO:0006139,GO:0006259,GO:0006260,GO:0006261,GO:0006725,GO:0006807,GO:0007049,GO:0007275,GO:0007423,GO:0008150,GO:0008152,GO:0009058,GO:0009059,GO:0009653,GO:0009887,GO:0009987,GO:0016740,GO:…		ko:K02685	ko00230,ko00240,ko01100,ko03030,map00230,map00240,map01100,map03030	M00261	R00375,R00376,R00377,R00378	RC02795	ko00000,ko00001,ko00002,ko01000,ko03032				Arthropoda	38FWH@33154,3BFMC@33208,3CRN7@33213,3EAU9@33342,3SH7S@50557,41WUJ@6656,COG2219@1,KOG2267@2759	NA|NA|NA	L	DNA primase is the polymerase that synthesizes small RNA primers for the Okazaki fragments made during discontinuous DNA replication
RPRC001401-RA.	13249.RPRC001401-PA	1.7e-105	388.7	Paraneoptera		GO:0000228,GO:0000278,GO:0000428,GO:0001654,GO:0001745,GO:0003674,GO:0003676,GO:0003677,GO:0003697,GO:0003824,GO:0003887,GO:0005488,GO:0005575,GO:0005622,GO:0005623,GO:0005634,GO:0005657,GO:0005658,GO:0005694,GO:0006139,GO:0006259,GO:0006260,GO:0006261,GO:0006725,GO:0006807,GO:0007049,GO:0007275,GO:0007423,GO:0008150,GO:0008152,GO:0009058,GO:0009059,GO:0009653,GO:0009887,GO:0009987,GO:0016740,GO:…		ko:K02685	ko00230,ko00240,ko01100,ko03030,map00230,map00240,map01100,map03030	M00261	R00375,R00376,R00377,R00378	RC02795	ko00000,ko00001,ko00002,ko01000,ko03032				Arthropoda	38FWH@33154,3BFMC@33208,3CRN7@33213,3EAU9@33342,3SH7S@50557,41WUJ@6656,COG2219@1,KOG2267@2759	NA|NA|NA	L	DNA primase is the polymerase that synthesizes small RNA primers for the Okazaki fragments made during discontinuous DNA replication
RPRC001406-RA.	13249.RPRC001406-PA	4.5e-48	196.8	Paraneoptera		GO:0000228,GO:0000785,GO:0000790,GO:0000791,GO:0000792,GO:0002009,GO:0002165,GO:0003674,GO:0003682,GO:0005488,GO:0005575,GO:0005622,GO:0005623,GO:0005634,GO:0005694,GO:0005700,GO:0005701,GO:0006139,GO:0006351,GO:0006355,GO:0006725,GO:0006807,GO:0007275,GO:0007444,GO:0007478,GO:0007480,GO:0007552,GO:0007560,GO:0008150,GO:0008152,GO:0009058,GO:0009059,GO:0009653,GO:0009791,GO:0009886,GO:0009887,GO:…		ko:K22197	ko05225,map05225				ko00000,ko00001				Arthropoda	38CYQ@33154,3BECK@33208,3CSES@33213,3EA5Y@33342,3SGYR@50557,41WZN@6656,KOG1512@1,KOG1512@2759	NA|NA|NA	S	Zinc ion binding
RPRC001409-RA.	13249.RPRC001409-PA	0.0	1231.1	Paraneoptera				ko:K20317					ko00000,ko04131				Arthropoda	38BAW@33154,3BB0Y@33208,3CT9C@33213,3E925@33342,3SKVH@50557,41WHJ@6656,KOG2077@1,KOG2077@2759,KOG4362@1,KOG4362@2759	NA|NA|NA	T	The JNK-interacting protein (JIP) group of scaffold proteins selectively mediates JNK-signaling by aggregating specific components of the MAPK cascade to form a functional JNK signaling module. May function as a regulator of vesicle transport, through interactions with the JNK-signaling components and motor proteins. Syd is required for efficient kinesin-I mediated axonal transport
RPRC001412-RA.	13249.RPRC001412-PA	0.0	1138.3	Paraneoptera		GO:0003674,GO:0003676,GO:0003723,GO:0005488,GO:0005575,GO:0005622,GO:0005623,GO:0005737,GO:0005739,GO:0006412,GO:0006518,GO:0006807,GO:0008150,GO:0008152,GO:0009058,GO:0009059,GO:0009987,GO:0010467,GO:0019538,GO:0019843,GO:0032543,GO:0034641,GO:0034645,GO:0043021,GO:0043024,GO:0043043,GO:0043170,GO:0043226,GO:0043227,GO:0043229,GO:0043231,GO:0043603,GO:0043604,GO:0044237,GO:0044238,GO:0044249,GO:…		ko:K17659					ko00000,ko03029				Arthropoda	38DR9@33154,3BG10@33208,3CZ77@33213,3EAJU@33342,3SKIH@50557,41XHR@6656,KOG4422@1,KOG4422@2759	NA|NA|NA	S	Protein PTCD3 homolog
RPRC001414-RA.	13249.RPRC001414-PA	2.1e-106	391.7	Paraneoptera		GO:0003674,GO:0005215,GO:0005216,GO:0005217,GO:0005221,GO:0005244,GO:0005249,GO:0005261,GO:0005267,GO:0005575,GO:0005623,GO:0005886,GO:0005887,GO:0006810,GO:0006811,GO:0006812,GO:0006813,GO:0007154,GO:0007165,GO:0008150,GO:0008324,GO:0009987,GO:0015075,GO:0015077,GO:0015079,GO:0015267,GO:0015276,GO:0015318,GO:0015672,GO:0016020,GO:0016021,GO:0017071,GO:0019932,GO:0019935,GO:0022803,GO:0022832,GO:…											Arthropoda	38CC1@33154,3BAEP@33208,3CZ4V@33213,3E9E8@33342,3SIAP@50557,41TIE@6656,KOG0500@1,KOG0500@2759	NA|NA|NA	P	Cyclic nucleotide-monophosphate binding domain
RPRC001415-RA.	13249.RPRC001415-PA	8.1e-206	723.0	Paraneoptera	exu	GO:0000003,GO:0000375,GO:0000377,GO:0000398,GO:0000578,GO:0000932,GO:0003002,GO:0003006,GO:0003674,GO:0003676,GO:0003723,GO:0003727,GO:0005488,GO:0005515,GO:0005575,GO:0005622,GO:0005623,GO:0005737,GO:0006139,GO:0006396,GO:0006397,GO:0006403,GO:0006725,GO:0006807,GO:0006810,GO:0007028,GO:0007275,GO:0007276,GO:0007281,GO:0007283,GO:0007292,GO:0007300,GO:0007308,GO:0007309,GO:0007314,GO:0007315,GO:…		ko:K18745					ko00000,ko03019				Arthropoda	28NQI@1,2QVAD@2759,39R8K@33154,3BGQX@33208,3D4S7@33213,3EAA5@33342,3SG17@50557,41XBG@6656	NA|NA|NA	S	Ensures the proper localization of the mRNA of the bicoid gene to the anterior regions of the oocyte thus playing a fundamental role in the establishment of the polarity of the oocyte. May bind the bcd mRNA
RPRC001417-RA.	13249.RPRC001417-PA	1.9e-115	421.8	Paraneoptera		GO:0001654,GO:0001745,GO:0001751,GO:0001754,GO:0005575,GO:0005622,GO:0005623,GO:0005737,GO:0005783,GO:0005789,GO:0006464,GO:0006497,GO:0006505,GO:0006506,GO:0006629,GO:0006643,GO:0006644,GO:0006650,GO:0006661,GO:0006664,GO:0006793,GO:0006796,GO:0006807,GO:0006996,GO:0007275,GO:0007399,GO:0007423,GO:0008150,GO:0008152,GO:0008610,GO:0008654,GO:0009058,GO:0009059,GO:0009247,GO:0009653,GO:0009887,GO:…		ko:K05289	ko00563,ko01100,map00563,map01100				ko00000,ko00001				Arthropoda	38BKS@33154,3BGKZ@33208,3CUNJ@33213,3ED72@33342,3SIKS@50557,41TNG@6656,KOG3566@1,KOG3566@2759	NA|NA|NA	O	Gaa1-like, GPI transamidase component
RPRC001418-RA.	13249.RPRC001418-PA	3.7e-46	191.0	Paraneoptera	Dyb	GO:0003674,GO:0005198,GO:0005488,GO:0005515,GO:0005575,GO:0005623,GO:0005886,GO:0008092,GO:0008307,GO:0016010,GO:0016014,GO:0016020,GO:0032991,GO:0044425,GO:0044459,GO:0044464,GO:0071944,GO:0090665,GO:0098796,GO:0098797											Arthropoda	38D3R@33154,3BDEG@33208,3CV2Q@33213,3ECBF@33342,3SHWC@50557,41WCJ@6656,KOG4301@1,KOG4301@2759	NA|NA|NA	Z	EF hand
RPRC001418-RA+	6500.XP_005106975.1	2e-15	90.1	Bilateria													Metazoa	38D3R@33154,3BDEG@33208,3CV2Q@33213,KOG4301@1,KOG4301@2759	NA|NA|NA	Z	zinc ion binding
RPRC001420-RA.	13249.RPRC001420-PA	5.1e-171	607.1	Paraneoptera		GO:0000003,GO:0000226,GO:0000381,GO:0001578,GO:0003006,GO:0003008,GO:0003674,GO:0003676,GO:0003723,GO:0005488,GO:0005575,GO:0005622,GO:0005623,GO:0005634,GO:0005654,GO:0006915,GO:0006928,GO:0006996,GO:0007010,GO:0007017,GO:0007275,GO:0007276,GO:0007281,GO:0007283,GO:0007286,GO:0007288,GO:0007291,GO:0007349,GO:0007600,GO:0008150,GO:0008219,GO:0009653,GO:0009987,GO:0010468,GO:0010608,GO:0012501,GO:…		ko:K14942					ko00000,ko03041				Arthropoda	39M3H@33154,3BG7I@33208,3D0S2@33213,3EEC5@33342,3SIJ9@50557,41YAD@6656,COG5176@1,KOG1588@2759	NA|NA|NA	A	K homology RNA-binding domain
RPRC001422-RA.	13249.RPRC001422-PA	0.0	1799.3	Paraneoptera		GO:0002164,GO:0002165,GO:0002168,GO:0003674,GO:0003824,GO:0005488,GO:0005515,GO:0005575,GO:0005622,GO:0005623,GO:0005634,GO:0006325,GO:0006464,GO:0006479,GO:0006807,GO:0006996,GO:0007154,GO:0007165,GO:0007275,GO:0007444,GO:0008150,GO:0008152,GO:0008168,GO:0008170,GO:0008213,GO:0008276,GO:0008757,GO:0009719,GO:0009725,GO:0009755,GO:0009791,GO:0009888,GO:0009987,GO:0010033,GO:0010452,GO:0014070,GO:…	2.1.1.43	ko:K11423	ko00310,map00310		R03875,R03938,R04866,R04867	RC00003,RC00060,RC00181,RC00496	ko00000,ko00001,ko01000,ko03036				Arthropoda	38EHH@33154,3B9YU@33208,3CXAW@33213,3E8ZW@33342,3SGHV@50557,41TQ0@6656,COG2940@1,KOG4442@2759	NA|NA|NA	U	Cysteine-rich motif following a subset of SET domains
RPRC001426-RA.	13249.RPRC001426-PA	1.6e-82	312.0	Paraneoptera		GO:0005575,GO:0005622,GO:0005623,GO:0005634,GO:0005654,GO:0031974,GO:0031981,GO:0043226,GO:0043227,GO:0043229,GO:0043231,GO:0043233,GO:0044422,GO:0044424,GO:0044428,GO:0044446,GO:0044464,GO:0070013											Arthropoda	2DQGE@1,2S6BS@2759,3A6U0@33154,3BSST@33208,3DAY3@33213,3EDNR@33342,3SNSB@50557,420H0@6656	NA|NA|NA
RPRC001434-RA.	13249.RPRC001434-PA	3.3e-208	730.7	Paraneoptera		GO:0000003,GO:0000151,GO:0001709,GO:0003002,GO:0003006,GO:0003674,GO:0005488,GO:0005515,GO:0005575,GO:0005622,GO:0005623,GO:0006464,GO:0006807,GO:0006950,GO:0006974,GO:0007275,GO:0007276,GO:0007281,GO:0007292,GO:0007293,GO:0007295,GO:0007389,GO:0007423,GO:0007528,GO:0008052,GO:0008150,GO:0008152,GO:0008285,GO:0008582,GO:0009653,GO:0009887,GO:0009987,GO:0010160,GO:0016043,GO:0016360,GO:0016567,GO:…		ko:K10612	ko04120,map04120	M00388			ko00000,ko00001,ko00002,ko03400,ko04121				Arthropoda	38CPF@33154,3BBXG@33208,3CRBP@33213,3E7P2@33342,3SIGR@50557,41UPF@6656,COG5647@1,KOG2285@2759	NA|NA|NA	O	Cullin family
RPRC001435-RA.	13249.RPRC001435-PA	9.5e-180	636.0	Paraneoptera			3.1.3.2	ko:K14410	ko00740,ko01100,ko04142,map00740,map01100,map04142		R00548	RC00017	ko00000,ko00001,ko01000				Arthropoda	38FTJ@33154,3B97H@33208,3CVMH@33213,3ED4P@33342,3SXC6@50557,429B1@6656,KOG3720@1,KOG3720@2759	NA|NA|NA	I	Histidine phosphatase superfamily (branch 2)
RPRC001436-RA.	13249.RPRC001436-PA	5.4e-242	843.2	Paraneoptera	Vps35	GO:0002791,GO:0002793,GO:0003674,GO:0005215,GO:0005488,GO:0005515,GO:0005575,GO:0005622,GO:0005623,GO:0005737,GO:0005768,GO:0005769,GO:0005770,GO:0006810,GO:0006886,GO:0006897,GO:0008104,GO:0008150,GO:0008565,GO:0009636,GO:0009966,GO:0009967,GO:0010033,GO:0010646,GO:0010647,GO:0012505,GO:0014070,GO:0015031,GO:0015833,GO:0016020,GO:0016192,GO:0016197,GO:0016482,GO:0017016,GO:0017085,GO:0017137,GO:…		ko:K18468	ko04144,map04144				ko00000,ko00001,ko04131				Arthropoda	38DTF@33154,3BBUU@33208,3CV79@33213,3E9A0@33342,3SHNE@50557,41U2E@6656,KOG1107@1,KOG1107@2759	NA|NA|NA	U	Plays a role in vesicular protein sorting
RPRC001441-RA.	13249.RPRC001441-PA	3e-73	281.2	Paraneoptera		GO:0000166,GO:0001882,GO:0001883,GO:0003008,GO:0003674,GO:0003824,GO:0003924,GO:0005488,GO:0005525,GO:0005575,GO:0005623,GO:0005886,GO:0007154,GO:0007165,GO:0007264,GO:0007610,GO:0007611,GO:0007613,GO:0007615,GO:0008150,GO:0009898,GO:0009987,GO:0010959,GO:0016020,GO:0016462,GO:0016787,GO:0016817,GO:0016818,GO:0017076,GO:0017111,GO:0019001,GO:0022898,GO:0023052,GO:0032409,GO:0032410,GO:0032412,GO:…		ko:K07847					ko00000,ko04031				Arthropoda	39TGJ@33154,3BIAD@33208,3CZ1P@33213,3ECI6@33342,3SI52@50557,41VIH@6656,COG1100@1,KOG0395@2759	NA|NA|NA	S	Ras family
RPRC001442-RA.	13249.RPRC011758-PA	7e-34	149.8	Bilateria	NUDT16	GO:0000166,GO:0000287,GO:0001882,GO:0001883,GO:0003674,GO:0003676,GO:0003723,GO:0003729,GO:0003824,GO:0005488,GO:0005515,GO:0005525,GO:0005575,GO:0005622,GO:0005623,GO:0005634,GO:0005730,GO:0005737,GO:0006139,GO:0006163,GO:0006195,GO:0006282,GO:0006382,GO:0006401,GO:0006402,GO:0006508,GO:0006725,GO:0006753,GO:0006793,GO:0006796,GO:0006807,GO:0006996,GO:0008150,GO:0008152,GO:0008233,GO:0008235,GO:…	3.6.1.62,3.6.1.64	ko:K16855	ko00230,ko03018,map00230,map03018		R00961,R10235,R10815	RC00002	ko00000,ko00001,ko01000,ko03019				Metazoa	2BT8M@1,2S20E@2759,3A03E@33154,3BPVN@33208,3E4B3@33213	NA|NA|NA	S	U8 snoRNA-decapping
RPRC001445-RA.	13249.RPRC001445-PA	1.6e-268	931.4	Paraneoptera		GO:0003674,GO:0003676,GO:0003723,GO:0005488,GO:0005575,GO:0005622,GO:0005623,GO:0005737,GO:0005739,GO:0043226,GO:0043227,GO:0043229,GO:0043231,GO:0044424,GO:0044444,GO:0044464,GO:0097159,GO:1901363											Arthropoda	2CMSC@1,2QRPY@2759,38H7B@33154,3BEF5@33208,3D1DY@33213,3ED2Q@33342,3SIKB@50557,41YFM@6656	NA|NA|NA	S	mitochondrial RNA processing
RPRC001449-RA.	13249.RPRC001449-PA	2.5e-46	191.0	Paraneoptera													Arthropoda	3AA56@33154,3BV5B@33208,3DBJZ@33213,3ECBY@33342,3SP69@50557,4217U@6656,KOG1830@1,KOG1830@2759	NA|NA|NA	Z	lamellipodium morphogenesis
RPRC001455-RA.	13249.RPRC001455-PA	3.3e-103	380.9	Paraneoptera			3.2.1.130	ko:K15538					ko00000,ko01000		GH99		Arthropoda	2CM7Y@1,2QPJV@2759,38DD1@33154,3B9AB@33208,3CX44@33213,3EC72@33342,3SKSX@50557,41XIS@6656	NA|NA|NA	S	Glycosyl hydrolase family 99
RPRC001458-RA+	13249.RPRC001458-PA	5.6e-16	91.7	Paraneoptera		GO:0001654,GO:0001708,GO:0001736,GO:0001738,GO:0001745,GO:0001751,GO:0001754,GO:0002009,GO:0002165,GO:0003002,GO:0003674,GO:0003676,GO:0003723,GO:0005215,GO:0005488,GO:0005515,GO:0005575,GO:0005622,GO:0005623,GO:0005634,GO:0005635,GO:0005654,GO:0005737,GO:0005938,GO:0006606,GO:0006810,GO:0006886,GO:0006913,GO:0006996,GO:0006997,GO:0007154,GO:0007163,GO:0007164,GO:0007165,GO:0007166,GO:0007167,GO:…		ko:K20223	ko04013,map04013				ko00000,ko00001,ko03009	1.I.1			Arthropoda	38C38@33154,3BENZ@33208,3CTE1@33213,3E92W@33342,3SIE7@50557,41UMQ@6656,COG4581@1,KOG1991@2759	NA|NA|NA	UY	Ran GTPase binding. It is involved in the biological process described with intracellular protein transport
RPRC001459-RA.	13249.RPRC001459-PA	3e-246	857.4	Paraneoptera	casp	GO:0002682,GO:0002683,GO:0002697,GO:0002698,GO:0002700,GO:0002701,GO:0002759,GO:0002784,GO:0002785,GO:0002786,GO:0002787,GO:0002805,GO:0002806,GO:0002808,GO:0002809,GO:0002813,GO:0002814,GO:0002831,GO:0002832,GO:0002920,GO:0002921,GO:0005575,GO:0005622,GO:0005623,GO:0005737,GO:0008150,GO:0008348,GO:0009889,GO:0009890,GO:0009892,GO:0009966,GO:0009968,GO:0010605,GO:0010646,GO:0010648,GO:0019222,GO:…		ko:K20703	ko04217,ko04624,map04217,map04624				ko00000,ko00001				Arthropoda	39RQQ@33154,3BA6D@33208,3CXI3@33213,3E81P@33342,3SG36@50557,41TWB@6656,KOG1363@1,KOG1363@2759	NA|NA|NA	T	UAS
RPRC001460-RA.	13249.RPRC001460-PA	9.7e-144	516.2	Paraneoptera		GO:0000506,GO:0001654,GO:0001745,GO:0001751,GO:0001754,GO:0003674,GO:0003824,GO:0005575,GO:0005622,GO:0005623,GO:0005737,GO:0005783,GO:0005789,GO:0006464,GO:0006497,GO:0006505,GO:0006506,GO:0006629,GO:0006643,GO:0006644,GO:0006650,GO:0006661,GO:0006664,GO:0006793,GO:0006796,GO:0006807,GO:0006996,GO:0007275,GO:0007399,GO:0007423,GO:0008150,GO:0008152,GO:0008610,GO:0008654,GO:0009058,GO:0009059,GO:…		ko:K03859	ko00563,ko01100,map00563,map01100		R05916		ko00000,ko00001				Arthropoda	39SXG@33154,3BF4V@33208,3CWBG@33213,3EADB@33342,3SKY5@50557,41YNP@6656,KOG3059@1,KOG3059@2759	NA|NA|NA	I	Phosphatidylinositol N-acetylglucosaminyltransferase
RPRC001466-RA.	13249.RPRC001466-PA	4.7e-37	160.6	Paraneoptera	nonA	GO:0000003,GO:0000375,GO:0000377,GO:0000398,GO:0000976,GO:0001067,GO:0003008,GO:0003674,GO:0003676,GO:0003677,GO:0003690,GO:0003723,GO:0003727,GO:0003729,GO:0005488,GO:0005575,GO:0005622,GO:0005623,GO:0005634,GO:0005681,GO:0006139,GO:0006355,GO:0006396,GO:0006397,GO:0006725,GO:0006807,GO:0007600,GO:0007601,GO:0007610,GO:0007617,GO:0007618,GO:0007619,GO:0007632,GO:0008049,GO:0008150,GO:0008152,GO:…		ko:K13219					ko00000,ko01009,ko03021,ko03041				Arthropoda	38PBU@33154,3BEND@33208,3CTCF@33213,3E8GN@33342,3SGF1@50557,41TDU@6656,KOG0115@1,KOG0115@2759	NA|NA|NA	A	NOPS (NUC059) domain
RPRC001467-RA.	13249.RPRC001467-PA	3e-90	337.8	Paraneoptera	SdhC	GO:0000104,GO:0003674,GO:0003824,GO:0005575,GO:0005622,GO:0005623,GO:0005737,GO:0005739,GO:0005740,GO:0005743,GO:0005746,GO:0005749,GO:0006082,GO:0006091,GO:0006099,GO:0006101,GO:0006119,GO:0006121,GO:0006139,GO:0006163,GO:0006725,GO:0006753,GO:0006793,GO:0006796,GO:0006807,GO:0006950,GO:0006979,GO:0007275,GO:0007568,GO:0008150,GO:0008152,GO:0008177,GO:0008340,GO:0009060,GO:0009117,GO:0009123,GO:…		ko:K00236	ko00020,ko00190,ko01100,ko01110,ko01120,ko01130,ko01200,ko04714,ko04932,ko05010,ko05012,ko05016,map00020,map00190,map01100,map01110,map01120,map01130,map01200,map04714,map04932,map05010,map05012,map05016	M00009,M00011,M00148	R02164	RC00045	ko00000,ko00001,ko00002				Arthropoda	3A630@33154,3BKXM@33208,3DAC8@33213,3EBDP@33342,3SNKK@50557,420EJ@6656,COG2009@1,KOG0449@2759	NA|NA|NA	G	Succinate dehydrogenase/Fumarate reductase transmembrane subunit
RPRC001468-RA.	13249.RPRC001468-PA	8.5e-285	986.1	Paraneoptera		GO:0001932,GO:0001934,GO:0003674,GO:0005575,GO:0005912,GO:0008047,GO:0008150,GO:0009893,GO:0010562,GO:0010604,GO:0019207,GO:0019209,GO:0019220,GO:0019222,GO:0019887,GO:0030054,GO:0030234,GO:0030295,GO:0030296,GO:0031323,GO:0031325,GO:0031399,GO:0031401,GO:0032147,GO:0032268,GO:0032270,GO:0033674,GO:0042325,GO:0042327,GO:0043085,GO:0043549,GO:0044093,GO:0045859,GO:0045860,GO:0045937,GO:0048518,GO:…		ko:K02177,ko:K17554	ko04320,map04320				ko00000,ko00001,ko01009,ko03019,ko03041				Arthropoda	38HT9@33154,3BCSY@33208,3CW0I@33213,3E8U6@33342,3SHW7@50557,41VX8@6656,KOG0515@1,KOG0515@2759	NA|NA|NA	D	Src homology 3 domains
RPRC001472-RA.	13249.RPRC001472-PA	6.5e-164	583.2	Paraneoptera				ko:K17985	ko04137,ko04140,map04137,map04140				ko00000,ko00001,ko03029,ko04131				Arthropoda	39U87@33154,3BCQD@33208,3CYTD@33213,3EBZ2@33342,3SGDE@50557,41URW@6656,KOG0266@1,KOG0266@2759	NA|NA|NA	S	WD domain, G-beta repeat
RPRC001478-RA.	13249.RPRC001478-PA	0.0	1127.1	Paraneoptera													Arthropoda	28Q1X@1,2QWQK@2759,39DYW@33154,3BDB3@33208,3CUK7@33213,3E84G@33342,3SKCX@50557,41V9P@6656	NA|NA|NA	S	gamma-Secretase-activating protein C-term
RPRC001481-RA.	7425.NV10159-PA	2.3e-16	91.7	Hymenoptera	Plap	GO:0003674,GO:0005488,GO:0005515,GO:0005575,GO:0005622,GO:0005623,GO:0005634,GO:0005737,GO:0006508,GO:0006511,GO:0006807,GO:0008150,GO:0008152,GO:0009056,GO:0009057,GO:0009987,GO:0010498,GO:0010992,GO:0019538,GO:0019725,GO:0019941,GO:0030163,GO:0032182,GO:0042592,GO:0043130,GO:0043161,GO:0043170,GO:0043226,GO:0043227,GO:0043229,GO:0043231,GO:0043632,GO:0044237,GO:0044238,GO:0044248,GO:0044257,GO:…		ko:K14018	ko04141,map04141				ko00000,ko00001				Arthropoda	38BSR@33154,3BCQ8@33208,3CVJQ@33213,3SHRZ@50557,41Y3P@6656,46FUT@7399,KOG0301@1,KOG0301@2759	NA|NA|NA	I	PFU (PLAA family ubiquitin binding)
RPRC001485-RA.	13249.RPRC001485-PA	1.2e-232	812.0	Paraneoptera				ko:K10408	ko05016,map05016				ko00000,ko00001,ko04812				Arthropoda	38EIS@33154,3BCB2@33208,3CW7I@33213,3E7ZI@33342,3SJF3@50557,41UG1@6656,COG5245@1,KOG3595@2759	NA|NA|NA	Z	ATPase activity. It is involved in the biological process described with microtubule-based movement
RPRC001486-RA.	13249.RPRC001486-PA	4.8e-128	463.8	Paraneoptera			3.1.3.5	ko:K01081	ko00230,ko00240,ko00760,ko01100,ko01110,map00230,map00240,map00760,map01100,map01110		R00183,R00511,R00963,R01126,R01227,R01569,R01664,R01968,R02088,R02102,R02323,R02719,R03346	RC00017	ko00000,ko00001,ko01000				Arthropoda	39AX7@33154,3BGKK@33208,3CYGM@33213,3EB5B@33342,3SHNU@50557,41YPZ@6656,KOG3128@1,KOG3128@2759	NA|NA|NA	S	Pyrimidine 5'-nucleotidase (UMPH-1)
RPRC001487-RA.	13249.RPRC001487-PA	5.9e-257	892.9	Paraneoptera			5.99.1.2	ko:K03165	ko03440,ko03460,map03440,map03460	M00414			ko00000,ko00001,ko00002,ko01000,ko03032,ko03400				Arthropoda	3AFA5@33154,3B983@33208,3D117@33213,3E9SV@33342,3SK2F@50557,41X9Z@6656,COG0550@1,KOG1957@2759	NA|NA|NA	L	Introduces a single-strand break via transesterification at a target site in duplex DNA. Releases the supercoiling and torsional tension of DNA introduced during the DNA replication and transcription by transiently cleaving and rejoining one strand of the DNA duplex. The scissile phosphodiester is attacked by the catalytic tyrosine of the enzyme, resulting in the formation of a DNA-(5'-phosphotyr…
RPRC001489-RA.	13249.RPRC001489-PA	2.7e-137	494.6	Paraneoptera			3.1.1.29	ko:K04794					ko00000,ko01000,ko03012				Arthropoda	3A5QT@33154,3BSXK@33208,3D9MM@33213,3EBFH@33342,3SRGE@50557,42A9U@6656,COG1990@1,KOG3282@2759,KOG4138@1,KOG4138@2759	NA|NA|NA	S	Peptidyl-tRNA hydrolase PTH2
RPRC001490-RA.	13249.RPRC001490-PA	2.4e-72	278.5	Paraneoptera													Arthropoda	2QR0H@2759,38CY6@33154,3BCXV@33208,3D42U@33213,3E9IQ@33342,3SKHN@50557,41W1U@6656,COG2319@1	NA|NA|NA	S	NACHT domain
RPRC001490-RA+	13249.RPRC001490-PA	1.6e-146	525.4	Paraneoptera													Arthropoda	2QR0H@2759,38CY6@33154,3BCXV@33208,3D42U@33213,3E9IQ@33342,3SKHN@50557,41W1U@6656,COG2319@1	NA|NA|NA	S	NACHT domain
RPRC001491-RA.	13249.RPRC001491-PA	6.7e-150	536.6	Paraneoptera													Arthropoda	39XH9@33154,3BN6C@33208,3D54M@33213,3E9U5@33342,3SGNR@50557,41UCX@6656,KOG1471@1,KOG1471@2759	NA|NA|NA	I	Domain in homologues of a S. cerevisiae phosphatidylinositol transfer protein (Sec14p)
RPRC001493-RA.	13249.RPRC001493-PA	4.4e-195	687.6	Paraneoptera		GO:0000785,GO:0000791,GO:0003674,GO:0003824,GO:0005575,GO:0005622,GO:0005623,GO:0005634,GO:0005654,GO:0005694,GO:0005700,GO:0006325,GO:0006464,GO:0006479,GO:0006807,GO:0006996,GO:0008150,GO:0008152,GO:0008168,GO:0008170,GO:0008213,GO:0008276,GO:0008757,GO:0009987,GO:0016043,GO:0016278,GO:0016279,GO:0016569,GO:0016570,GO:0016571,GO:0016740,GO:0016741,GO:0018022,GO:0018023,GO:0018024,GO:0018027,GO:…	2.1.1.43	ko:K11422	ko00310,map00310		R03875,R03938,R04866,R04867	RC00003,RC00060,RC00181,RC00496	ko00000,ko00001,ko01000,ko03036				Arthropoda	38F3T@33154,3BEIA@33208,3CUGA@33213,3E7QE@33342,3SIT0@50557,41WY3@6656,COG2940@1,KOG1080@2759	NA|NA|NA	BK	COMPASS (Complex proteins associated with Set1p) component N
RPRC001501-RA.	13249.RPRC001501-PA	2.6e-155	555.1	Paraneoptera		GO:0000122,GO:0000976,GO:0000977,GO:0000978,GO:0000981,GO:0000982,GO:0000987,GO:0001012,GO:0001067,GO:0001078,GO:0001227,GO:0003674,GO:0003676,GO:0003677,GO:0003690,GO:0003700,GO:0005488,GO:0005575,GO:0005622,GO:0005623,GO:0005634,GO:0006355,GO:0006357,GO:0008150,GO:0009889,GO:0009890,GO:0009892,GO:0010468,GO:0010556,GO:0010558,GO:0010605,GO:0010629,GO:0019219,GO:0019222,GO:0031323,GO:0031324,GO:…											Arthropoda	39YKC@33154,3BP34@33208,3D52T@33213,3ECXI@33342,3SGY7@50557,41XEJ@6656,KOG1721@1,KOG1721@2759	NA|NA|NA	S	Zinc finger, C2H2 type
RPRC001502-RA.	13249.RPRC001502-PA	1.3e-51	209.5	Paraneoptera		GO:0003674,GO:0005198,GO:0005214,GO:0005575,GO:0005576,GO:0007275,GO:0008010,GO:0008150,GO:0031012,GO:0032501,GO:0032502,GO:0040003,GO:0042302,GO:0042335,GO:0044421,GO:0048856											Arthropoda	2AKKA@1,2RZ9V@2759,3A2IK@33154,3BQUZ@33208,3D78J@33213,3EB9N@33342,3SMRK@50557,41ZB6@6656	NA|NA|NA	S	Insect cuticle protein
RPRC001505-RA.	13249.RPRC001505-PA	0.0	1252.7	Paraneoptera	mwh	GO:0001736,GO:0001737,GO:0001738,GO:0002009,GO:0002165,GO:0003674,GO:0005488,GO:0005515,GO:0007163,GO:0007164,GO:0007275,GO:0007399,GO:0007444,GO:0007472,GO:0007476,GO:0007552,GO:0007560,GO:0008064,GO:0008150,GO:0008544,GO:0009653,GO:0009791,GO:0009886,GO:0009887,GO:0009888,GO:0009913,GO:0009987,GO:0010639,GO:0016043,GO:0022008,GO:0022606,GO:0030010,GO:0030030,GO:0030154,GO:0030182,GO:0030832,GO:…											Arthropoda	39KJU@33154,3BNBA@33208,3D515@33213,3EA08@33342,3SIMS@50557,41THE@6656,KOG1923@1,KOG1923@2759	NA|NA|NA	TZ	Diaphanous FH3 Domain
RPRC001508-RA.	13249.RPRC001508-PA	0.0	1417.1	Paraneoptera	Upf2	GO:0000184,GO:0000956,GO:0005575,GO:0005622,GO:0005623,GO:0005634,GO:0005737,GO:0005844,GO:0006139,GO:0006401,GO:0006402,GO:0006725,GO:0006807,GO:0007154,GO:0007267,GO:0007268,GO:0007274,GO:0008150,GO:0008152,GO:0009056,GO:0009057,GO:0009892,GO:0009987,GO:0010468,GO:0010605,GO:0010629,GO:0016043,GO:0016070,GO:0016071,GO:0019222,GO:0019439,GO:0023052,GO:0032991,GO:0034641,GO:0034655,GO:0035145,GO:…		ko:K14327	ko03013,ko03015,map03013,map03015	M00430			ko00000,ko00001,ko00002,ko03019				Arthropoda	38D36@33154,3BFJY@33208,3CSCZ@33213,3E8SE@33342,3SK0V@50557,41UBY@6656,KOG2051@1,KOG2051@2759	NA|NA|NA	A	Up-frameshift suppressor 2
RPRC001509-RA.	13249.RPRC001509-PA	4.8e-125	453.8	Paraneoptera			3.1.3.16,3.1.3.48	ko:K14819,ko:K18042					ko00000,ko01000,ko01009,ko03009				Arthropoda	39RJG@33154,3BJ98@33208,3CX6Z@33213,3ECZE@33342,3SKZB@50557,41YQ1@6656,COG2453@1,KOG1716@2759	NA|NA|NA	V	Dual specificity phosphatase, catalytic domain
RPRC001510-RA.	13249.RPRC001510-PA	6.6e-170	603.6	Paraneoptera	cbt	GO:0000122,GO:0000981,GO:0001700,GO:0002009,GO:0002165,GO:0003002,GO:0003674,GO:0003676,GO:0003677,GO:0003700,GO:0005488,GO:0005575,GO:0005622,GO:0005623,GO:0005634,GO:0006355,GO:0006357,GO:0007275,GO:0007389,GO:0007391,GO:0007423,GO:0007444,GO:0007447,GO:0007450,GO:0007472,GO:0007552,GO:0007560,GO:0008150,GO:0009653,GO:0009790,GO:0009791,GO:0009792,GO:0009886,GO:0009887,GO:0009888,GO:0009889,GO:…		ko:K09209,ko:K13943					ko00000,ko03000				Arthropoda	38DUQ@33154,3BHW9@33208,3CS44@33213,3ED41@33342,3SMQ7@50557,41ZKA@6656,KOG1721@1,KOG1721@2759	NA|NA|NA	K	Zinc finger, C2H2 type
RPRC001516-RA.	13249.RPRC001516-PA	1.1e-132	479.2	Paraneoptera		GO:0003674,GO:0003824,GO:0004842,GO:0005488,GO:0005575,GO:0005622,GO:0005623,GO:0005737,GO:0005829,GO:0006464,GO:0006508,GO:0006511,GO:0006807,GO:0008150,GO:0008152,GO:0008270,GO:0009056,GO:0009057,GO:0009987,GO:0016567,GO:0016740,GO:0019538,GO:0019787,GO:0019941,GO:0030163,GO:0031647,GO:0031648,GO:0032446,GO:0036211,GO:0043167,GO:0043169,GO:0043170,GO:0043412,GO:0043632,GO:0044237,GO:0044238,GO:…	2.3.2.27	ko:K15700					ko00000,ko01000,ko04121				Arthropoda	39SMG@33154,3BJ2Q@33208,3CU15@33213,3EB3I@33342,3SMCM@50557,41YTY@6656,KOG0824@1,KOG0824@2759	NA|NA|NA	O	WWE domain
RPRC001523-RA.	13249.RPRC001523-PA	3.8e-171	607.8	Paraneoptera				ko:K06104	ko04530,map04530				ko00000,ko00001				Arthropoda	28NXQ@1,2QVI5@2759,38H6F@33154,3BFZ9@33208,3CYWM@33213,3E7Y4@33342,3SH61@50557,41WFT@6656	NA|NA|NA	S	Angiomotin C terminal
RPRC001526-RA.	13249.RPRC001526-PA	8.9e-286	988.8	Paraneoptera		GO:0003674,GO:0003824,GO:0004066,GO:0005488,GO:0005515,GO:0006082,GO:0006520,GO:0006528,GO:0006529,GO:0006807,GO:0008150,GO:0008152,GO:0008652,GO:0009058,GO:0009066,GO:0009067,GO:0009987,GO:0016053,GO:0016874,GO:0016879,GO:0016884,GO:0019752,GO:0032787,GO:0034641,GO:0042802,GO:0042803,GO:0043436,GO:0043603,GO:0043604,GO:0044237,GO:0044238,GO:0044249,GO:0044271,GO:0044281,GO:0044283,GO:0046394,GO:…											Arthropoda	38G4S@33154,3B9JS@33208,3CYJ2@33213,3E89Q@33342,3SGJE@50557,41WPA@6656,COG0367@1,KOG0573@2759	NA|NA|NA	E	Asparagine synthase
RPRC001530-RA.	13249.RPRC001530-PA	7.2e-155	553.1	Paraneoptera	Sara	GO:0001709,GO:0003674,GO:0005488,GO:0005515,GO:0005575,GO:0005622,GO:0005623,GO:0005737,GO:0005768,GO:0005769,GO:0008150,GO:0008157,GO:0008356,GO:0008593,GO:0009966,GO:0009987,GO:0010646,GO:0012505,GO:0017145,GO:0019899,GO:0019902,GO:0019903,GO:0023051,GO:0030154,GO:0031410,GO:0031982,GO:0032502,GO:0036335,GO:0042592,GO:0043226,GO:0043227,GO:0043229,GO:0044424,GO:0044444,GO:0044464,GO:0045165,GO:…		ko:K04679	ko04144,ko04350,map04144,map04350				ko00000,ko00001,ko01009				Arthropoda	38EZR@33154,3BEQN@33208,3CU1Z@33213,3E99F@33342,3SKEG@50557,41XS3@6656,KOG1841@1,KOG1841@2759	NA|NA|NA	V	Domain of unknown function (DUF3480)
RPRC001531-RA.	13249.RPRC001531-PA	0.0	1402.9	Paraneoptera				ko:K10350					ko00000,ko04121				Arthropoda	38NQ4@33154,3BH4X@33208,3CV34@33213,3E8V6@33342,3SGS0@50557,41V7B@6656,KOG3665@1,KOG3665@2759	NA|NA|NA	S	Zyg-11 family member B, cell cycle regulator
RPRC001532-RA.	13249.RPRC001532-PA	1e-307	1062.0	Paraneoptera				ko:K17603	ko04140,map04140				ko00000,ko00001,ko01009,ko03029,ko04131				Arthropoda	38GFK@33154,3BAKD@33208,3CS3Q@33213,3E9SM@33342,3SHZ4@50557,41X3Q@6656,KOG1819@1,KOG1819@2759	NA|NA|NA	S	Negative regulator of epidermal growth factor receptor (EGFR) signaling
RPRC001533-RA.	13249.RPRC001533-PA	6.4e-30	136.0	Paraneoptera													Arthropoda	39R8R@33154,3BBQ3@33208,3CR65@33213,3EBUG@33342,3SKXY@50557,41YXM@6656,KOG4007@1,KOG4007@2759	NA|NA|NA	S	TMEM9
RPRC001535-RA.	13249.RPRC006154-PA	1.1e-13	82.0	Paraneoptera				ko:K09228					ko00000,ko03000				Arthropoda	38BZ9@33154,3BA9A@33208,3CT35@33213,3EC0C@33342,3SR57@50557,4226W@6656,KOG1721@1,KOG1721@2759	NA|NA|NA	S	Zinc finger protein
RPRC001542-RA.	13249.RPRC001542-PA	0.0	1341.3	Paraneoptera		GO:0003674,GO:0005085,GO:0005088,GO:0005488,GO:0005515,GO:0005575,GO:0005622,GO:0005623,GO:0005737,GO:0006810,GO:0006897,GO:0008150,GO:0009966,GO:0010646,GO:0016192,GO:0017016,GO:0017112,GO:0017137,GO:0019899,GO:0023051,GO:0030135,GO:0030136,GO:0031267,GO:0031410,GO:0031982,GO:0032483,GO:0043226,GO:0043227,GO:0043229,GO:0044424,GO:0044444,GO:0044464,GO:0046578,GO:0048583,GO:0050789,GO:0050794,GO:…		ko:K20160					ko00000,ko04131				Arthropoda	38CRM@33154,3BAX8@33208,3CR8F@33213,3E86P@33342,3SGYI@50557,41W5F@6656,KOG3569@1,KOG3569@2759	NA|NA|NA	T	Domain always found upstream of DENN domain, found in a variety of signalling proteins
RPRC001543-RA.	13249.RPRC001543-PA	2.4e-128	464.9	Paraneoptera				ko:K13208					ko00000,ko03019,ko03041				Arthropoda	38BP4@33154,3BB30@33208,3CXKU@33213,3E7J9@33342,3SIHQ@50557,41VHD@6656,KOG0145@1,KOG0145@2759	NA|NA|NA	A	RNA recognition motif. (a.k.a. RRM, RBD, or RNP domain)
RPRC001545-RA.	13249.RPRC001545-PA	9.8e-258	895.6	Paraneoptera													Arthropoda	38H1N@33154,3BACG@33208,3CWZQ@33213,3E8BD@33342,3SHDA@50557,41TGC@6656,KOG3764@1,KOG3764@2759	NA|NA|NA	U	Major Facilitator Superfamily
RPRC001549-RA.	13249.RPRC001549-PA	6e-79	300.1	Paraneoptera				ko:K08471					ko00000,ko04030				Arthropoda	2C1WA@1,2S2QD@2759,3A42X@33154,3BSAK@33208,3DPYU@33213,3EDTV@33342,3T0QU@50557,42BXN@6656	NA|NA|NA	I	gustatory receptor which mediates acceptance or avoidance behavior, depending on its substrates
RPRC001550-RA.	13249.RPRC001550-PA	2.1e-255	887.9	Paraneoptera													Arthropoda	38EAT@33154,3BAAN@33208,3CUG2@33213,3E89X@33342,3SHV6@50557,41UE0@6656,COG0659@1,KOG0236@2759	NA|NA|NA	P	Sulfate permease family
RPRC001551-RA.	13249.RPRC001551-PA	1.2e-98	365.9	Paraneoptera	GPRNNA1	GO:0001653,GO:0002209,GO:0003674,GO:0004888,GO:0004930,GO:0005575,GO:0005623,GO:0005886,GO:0005887,GO:0006873,GO:0006874,GO:0006875,GO:0006950,GO:0006952,GO:0007154,GO:0007165,GO:0007186,GO:0007204,GO:0007218,GO:0007610,GO:0007626,GO:0008150,GO:0008188,GO:0008344,GO:0008345,GO:0008528,GO:0009987,GO:0016020,GO:0016021,GO:0019725,GO:0023052,GO:0030003,GO:0030534,GO:0030537,GO:0031224,GO:0031226,GO:…											Arthropoda	39V6H@33154,3BKGC@33208,3CYDJ@33213,3E7AE@33342,3SFNY@50557,41V0U@6656,KOG3656@1,KOG3656@2759	NA|NA|NA	S	7 transmembrane receptor (rhodopsin family)
RPRC001552-RA.	13249.RPRC001552-PA	0.0	1498.0	Paraneoptera	DNApol-eta	GO:0000724,GO:0000725,GO:0000731,GO:0003674,GO:0003824,GO:0003887,GO:0005575,GO:0005622,GO:0005623,GO:0005634,GO:0006139,GO:0006259,GO:0006281,GO:0006301,GO:0006302,GO:0006310,GO:0006725,GO:0006807,GO:0006950,GO:0006974,GO:0008150,GO:0008152,GO:0009058,GO:0009059,GO:0009314,GO:0009411,GO:0009416,GO:0009628,GO:0009650,GO:0009987,GO:0016740,GO:0016772,GO:0016779,GO:0018130,GO:0019438,GO:0019985,GO:…	2.7.7.7	ko:K03509	ko01524,ko03460,map01524,map03460				ko00000,ko00001,ko01000,ko03400				Arthropoda	38BYF@33154,3BCKX@33208,3CY06@33213,3E8QF@33342,3SJJU@50557,41U9K@6656,COG0389@1,KOG2095@2759	NA|NA|NA	L	impB/mucB/samB family
RPRC001555-RA.	13249.RPRC001555-PA	2.9e-202	711.1	Paraneoptera	GckIII	GO:0000165,GO:0000185,GO:0000902,GO:0001932,GO:0001934,GO:0003674,GO:0003824,GO:0004672,GO:0004674,GO:0005488,GO:0005515,GO:0005575,GO:0005622,GO:0005623,GO:0005737,GO:0005794,GO:0006464,GO:0006468,GO:0006793,GO:0006796,GO:0006807,GO:0006950,GO:0007043,GO:0007154,GO:0007165,GO:0007275,GO:0007346,GO:0007399,GO:0008150,GO:0008152,GO:0008349,GO:0009653,GO:0009887,GO:0009893,GO:0009966,GO:0009967,GO:…	2.7.11.1	ko:K08838					ko00000,ko01000,ko01001,ko04131				Arthropoda	38G1B@33154,3BA42@33208,3CTF2@33213,3E7ME@33342,3SIQW@50557,41US0@6656,KOG0201@1,KOG0201@2759	NA|NA|NA	T	Protein tyrosine kinase
RPRC001558-RA.	13249.RPRC001558-PA	7.7e-255	885.9	Paraneoptera													Arthropoda	38F4K@33154,3BNT6@33208,3D4PE@33213,3EAM2@33342,3SJP6@50557,41Y5T@6656,COG0814@1,KOG1303@2759	NA|NA|NA	E	Transmembrane amino acid transporter protein
RPRC001559-RA.	13249.RPRC001559-PA	5e-180	637.1	Paraneoptera		GO:0005575,GO:0005622,GO:0005623,GO:0005634,GO:0005730,GO:0006996,GO:0007010,GO:0008150,GO:0009987,GO:0016043,GO:0030029,GO:0030036,GO:0031974,GO:0031981,GO:0043226,GO:0043227,GO:0043228,GO:0043229,GO:0043231,GO:0043232,GO:0043233,GO:0044422,GO:0044424,GO:0044428,GO:0044446,GO:0044464,GO:0070013,GO:0071840		ko:K14856					ko00000,ko03009				Arthropoda	38BYQ@33154,3B9QQ@33208,3CZ14@33213,3E8Y3@33342,3SKRE@50557,41TNV@6656,COG0483@1,KOG2229@1,KOG2229@2759,KOG2951@2759	NA|NA|NA	DZ	NUC130/3NT domain
RPRC001560-RA.	13249.RPRC001560-PA	0.0	1199.1	Paraneoptera				ko:K19673					ko00000,ko03036				Arthropoda	28HZH@1,2QQAB@2759,38CQU@33154,3B9YR@33208,3CT4V@33213,3E8GZ@33342,3SGGS@50557,41V6Y@6656	NA|NA|NA	S	Tetratricopeptide repeats
RPRC001561-RA.	13249.RPRC001561-PA	2.7e-122	444.9	Paraneoptera		GO:0002376,GO:0003674,GO:0003676,GO:0003677,GO:0005488,GO:0005515,GO:0005575,GO:0005622,GO:0005623,GO:0005634,GO:0006955,GO:0007275,GO:0007399,GO:0008150,GO:0010883,GO:0032501,GO:0032502,GO:0032879,GO:0042592,GO:0043226,GO:0043227,GO:0043229,GO:0043231,GO:0043565,GO:0044424,GO:0044464,GO:0048731,GO:0048856,GO:0048878,GO:0050789,GO:0050896,GO:0055088,GO:0065007,GO:0065008,GO:0097159,GO:1901363,GO:…		ko:K21406					ko00000,ko03000				Arthropoda	39NTV@33154,3BCWH@33208,3CTIV@33213,3EB8C@33342,3SMQS@50557,41Z9F@6656,KOG1414@1,KOG1414@2759	NA|NA|NA	K	bZIP transcription factor
RPRC001564-RA.	13249.RPRC001564-PA	4.3e-80	303.9	Paraneoptera				ko:K16687	ko04390,ko04391,ko04392,map04390,map04391,map04392	M00683			ko00000,ko00001,ko00002				Arthropoda	38D6U@33154,3BCXM@33208,3CY7W@33213,3EATY@33342,3SGBN@50557,41VPT@6656,COG5021@1,KOG0940@2759	NA|NA|NA	O	Domain with 2 conserved Trp (W) residues
RPRC001567-RA.	13249.RPRC001567-PA	4.8e-50	204.5	Insecta		GO:0000902,GO:0007275,GO:0007399,GO:0008150,GO:0009653,GO:0009987,GO:0016043,GO:0022008,GO:0030030,GO:0030154,GO:0030182,GO:0031175,GO:0032501,GO:0032502,GO:0032989,GO:0032990,GO:0048468,GO:0048666,GO:0048699,GO:0048731,GO:0048812,GO:0048856,GO:0048858,GO:0048869,GO:0071840,GO:0120036,GO:0120039											Arthropoda	39XNU@33154,3BMXY@33208,3D0K1@33213,3SKC5@50557,41Y9A@6656,COG4886@1,KOG0619@2759	NA|NA|NA	S	Leucine-rich repeats, typical (most populated) subfamily
RPRC001571-RA.	13249.RPRC001571-PA	9.4e-71	272.7	Paraneoptera			1.14.11.16	ko:K00476					ko00000,ko01000				Arthropoda	3977E@33154,3BBJB@33208,3CXR7@33213,3ECGE@33342,3SGQU@50557,41VBD@6656,COG3555@1,KOG3696@2759	NA|NA|NA	O	Aspartyl/Asparaginyl beta-hydroxylase
RPRC001572-RA.	13249.RPRC001572-PA	3.1e-121	441.0	Paraneoptera													Arthropoda	3A2E0@33154,3CBST@33208,3DT26@33213,3EBKM@33342,3SRDU@50557,42957@6656,KOG4556@1,KOG4556@2759	NA|NA|NA	S	Na,K-Atpase Interacting protein
RPRC001573-RA.	13249.RPRC001573-PA	2.3e-26	124.0	Paraneoptera		GO:0003674,GO:0005215,GO:0005342,GO:0005575,GO:0005622,GO:0005623,GO:0005737,GO:0005739,GO:0005740,GO:0005743,GO:0006082,GO:0006090,GO:0006810,GO:0006811,GO:0006820,GO:0006839,GO:0006848,GO:0006850,GO:0008028,GO:0008150,GO:0008152,GO:0008509,GO:0008514,GO:0009987,GO:0015075,GO:0015318,GO:0015711,GO:0015718,GO:0015849,GO:0016020,GO:0016021,GO:0019752,GO:0019866,GO:0022857,GO:0031090,GO:0031224,GO:…		ko:K22138					ko00000,ko02000,ko03029	2.A.105.1			Arthropoda	3A5JS@33154,3BSV6@33208,3D9BE@33213,3EBJV@33342,3SN0H@50557,41ZRI@6656,KOG1590@1,KOG1590@2759	NA|NA|NA	C	Mediates the uptake of pyruvate into mitochondria
RPRC001574-RA.	13249.RPRC001574-PA	0.0	1424.1	Paraneoptera													Arthropoda	39R4C@33154,3BBME@33208,3CWCA@33213,3E84Q@33342,3SIK3@50557,41WWB@6656,COG2866@1,KOG3641@2759	NA|NA|NA	E	Zinc carboxypeptidase
RPRC001575-RA.	13249.RPRC001575-PA	1.8e-150	538.5	Paraneoptera			4.1.1.41,4.1.1.94	ko:K18426	ko00640,map00640		R00923	RC00097	ko00000,ko00001,ko01000				Arthropoda	38CIA@33154,3BAKH@33208,3CWFG@33213,3EB81@33342,3SMJM@50557,41YR4@6656,COG1024@1,KOG1680@2759	NA|NA|NA	I	Enoyl-CoA hydratase/isomerase
RPRC001576-RA+	13249.RPRC001576-PA	3.7e-73	280.8	Paraneoptera				ko:K07918					ko00000,ko04031,ko04131				Arthropoda	38BWT@33154,3B9BE@33208,3CV0Z@33213,3EAY1@33342,3SJ9Z@50557,41TK3@6656,KOG4423@1,KOG4423@2759	NA|NA|NA	U	Ras family
RPRC001577-RA.	136037.KDR18193	2.9e-16	93.2	Metazoa				ko:K09228					ko00000,ko03000				Metazoa	38BZ9@33154,3BA9A@33208,KOG1721@1,KOG1721@2759	NA|NA|NA	T	nucleic acid binding
RPRC001578-RA.	13249.RPRC001578-PA	3.8e-257	893.6	Paraneoptera		GO:0000278,GO:0001674,GO:0001940,GO:0003674,GO:0005488,GO:0005515,GO:0005575,GO:0005622,GO:0005623,GO:0005634,GO:0006950,GO:0006974,GO:0007049,GO:0008150,GO:0009314,GO:0009411,GO:0009416,GO:0009628,GO:0009650,GO:0009987,GO:0031593,GO:0033554,GO:0042585,GO:0043073,GO:0043226,GO:0043227,GO:0043229,GO:0043231,GO:0044424,GO:0044464,GO:0045120,GO:0050896,GO:0051716,GO:0140030											Arthropoda	391ZX@33154,3B99P@33208,3CRXG@33213,3EAKU@33342,3SJ1V@50557,41V7M@6656,KOG3931@1,KOG3931@2759	NA|NA|NA	S	SprT homologues.
RPRC001579-RA.	13249.RPRC001579-PA	0.0	2248.8	Paraneoptera		GO:0000959,GO:0000963,GO:0000965,GO:0002082,GO:0003674,GO:0003676,GO:0003723,GO:0003729,GO:0003730,GO:0003824,GO:0004518,GO:0004519,GO:0005488,GO:0005575,GO:0005622,GO:0005623,GO:0005634,GO:0005737,GO:0005739,GO:0006139,GO:0006140,GO:0006355,GO:0006378,GO:0006396,GO:0006397,GO:0006417,GO:0006725,GO:0006807,GO:0006996,GO:0007005,GO:0008150,GO:0008152,GO:0008535,GO:0009451,GO:0009889,GO:0009893,GO:…		ko:K17964					ko00000,ko03029				Arthropoda	39SQ8@33154,3BE57@33208,3CST4@33213,3EBPW@33342,3SI24@50557,41UM1@6656,KOG4318@1,KOG4318@2759	NA|NA|NA	A	PPR repeat
RPRC001581-RA.	13249.RPRC001581-PA	1.1e-225	788.9	Insecta			1.1.1.145,5.3.3.1	ko:K00070	ko00140,ko01100,ko04913,ko04925,ko04927,ko04934,map00140,map01100,map04913,map04925,map04927,map04934	M00107,M00110	R01837,R02216,R02499,R02840,R03327,R04163,R04678,R04849	RC00146	ko00000,ko00001,ko00002,ko01000				Arthropoda	38E2M@33154,3BP8S@33208,3E4N5@33213,3SZRC@50557,42A9G@6656,COG0451@1,KOG1430@2759	NA|NA|NA	EI	Polysaccharide biosynthesis protein
RPRC001582-RA.	13249.RPRC001582-PA	2.2e-63	248.1	Paraneoptera				ko:K14536	ko03008,map03008				ko00000,ko00001,ko01000,ko03009				Arthropoda	394US@33154,3C9SK@33208,3DQX5@33213,3ECY1@33342,3SNEM@50557,422U8@6656,COG0480@1,KOG0467@2759	NA|NA|NA	J	Elongation factor G C-terminus
RPRC001583-RA.	13249.RPRC001583-PA	8.3e-202	709.5	Paraneoptera			2.3.1.15	ko:K13506	ko00561,ko00564,ko01100,ko01110,map00561,map00564,map01100,map01110	M00089	R00851,R09380	RC00004,RC00039,RC00041	ko00000,ko00001,ko00002,ko01000,ko01004				Arthropoda	38G7K@33154,3BAXG@33208,3CW3W@33213,3E7SJ@33342,3SFV7@50557,41TIQ@6656,COG0204@1,COG4642@1,KOG0231@2759,KOG2898@2759	NA|NA|NA	I	Phosphate acyltransferases
RPRC001584-RA.	13249.RPRC001584-PA	1.5e-152	545.8	Paraneoptera	Nup62	GO:0000003,GO:0000785,GO:0003006,GO:0003674,GO:0003676,GO:0003677,GO:0003682,GO:0005198,GO:0005488,GO:0005543,GO:0005575,GO:0005622,GO:0005623,GO:0005634,GO:0005635,GO:0005643,GO:0005694,GO:0006403,GO:0006405,GO:0006606,GO:0006611,GO:0006810,GO:0006886,GO:0006913,GO:0006996,GO:0007049,GO:0007276,GO:0007281,GO:0007292,GO:0008104,GO:0008150,GO:0008289,GO:0009987,GO:0012505,GO:0015031,GO:0015833,GO:…		ko:K14306	ko03013,map03013	M00427			ko00000,ko00001,ko00002,ko03019	1.I.1			Arthropoda	38HQQ@33154,3BEFR@33208,3CT0V@33213,3EBF3@33342,3SK31@50557,41VXS@6656,KOG2196@1,KOG2196@2759	NA|NA|NA	Y	Nsp1-like C-terminal region
RPRC001593-RA.	13249.RPRC001593-PA	1.1e-101	375.9	Paraneoptera		GO:0000003,GO:0000212,GO:0000226,GO:0000278,GO:0000280,GO:0003674,GO:0005488,GO:0005515,GO:0005575,GO:0005622,GO:0005623,GO:0005737,GO:0005844,GO:0006996,GO:0007010,GO:0007017,GO:0007021,GO:0007049,GO:0007051,GO:0007052,GO:0007098,GO:0007163,GO:0007275,GO:0007399,GO:0007405,GO:0008092,GO:0008150,GO:0008283,GO:0008356,GO:0009987,GO:0015631,GO:0016043,GO:0016272,GO:0017145,GO:0022008,GO:0022402,GO:…											Arthropoda	38DQ2@33154,3BF03@33208,3CXQV@33213,3EANB@33342,3SKZE@50557,41YSC@6656,KOG3313@1,KOG3313@2759	NA|NA|NA	O	Binds specifically to cytosolic chaperonin (c-CPN) and transfers target proteins to it. Binds to nascent polypeptide chain and promotes folding in an environment in which there are many competing pathways for nonnative proteins
RPRC001597-RA.	13249.RPRC001597-PA	1.1e-80	305.8	Paraneoptera													Arthropoda	39XIT@33154,3BHAF@33208,3D53P@33213,3E7HC@33342,3SHW2@50557,41XYF@6656,COG0666@1,KOG0504@2759,KOG0510@2759	NA|NA|NA	J	Belongs to the transient receptor (TC 1.A.4) family
RPRC001600-RA.	13249.RPRC001600-PA	3.2e-127	461.1	Paraneoptera		GO:0000228,GO:0000785,GO:0000790,GO:0003674,GO:0003712,GO:0003713,GO:0003824,GO:0005575,GO:0005622,GO:0005623,GO:0005634,GO:0005694,GO:0006325,GO:0006355,GO:0006357,GO:0006464,GO:0006479,GO:0006807,GO:0006996,GO:0008150,GO:0008152,GO:0008168,GO:0008170,GO:0008213,GO:0008276,GO:0008757,GO:0009889,GO:0009891,GO:0009893,GO:0009987,GO:0010452,GO:0010468,GO:0010556,GO:0010557,GO:0010604,GO:0010628,GO:…	2.1.1.43	ko:K19199	ko00310,map00310		R03875,R04866,R04867	RC00003,RC00060,RC00181,RC00496	ko00000,ko00001,ko01000,ko03036				Arthropoda	38GWP@33154,3BDB6@33208,3CXWT@33213,3EB3J@33342,3SJUH@50557,41XYW@6656,KOG1337@1,KOG1337@2759	NA|NA|NA	S	Histone-lysine N-methyltransferase setd3-like
RPRC001600-RA+	13249.RPRC001600-PA	6.9e-38	162.9	Paraneoptera		GO:0000228,GO:0000785,GO:0000790,GO:0003674,GO:0003712,GO:0003713,GO:0003824,GO:0005575,GO:0005622,GO:0005623,GO:0005634,GO:0005694,GO:0006325,GO:0006355,GO:0006357,GO:0006464,GO:0006479,GO:0006807,GO:0006996,GO:0008150,GO:0008152,GO:0008168,GO:0008170,GO:0008213,GO:0008276,GO:0008757,GO:0009889,GO:0009891,GO:0009893,GO:0009987,GO:0010452,GO:0010468,GO:0010556,GO:0010557,GO:0010604,GO:0010628,GO:…	2.1.1.43	ko:K19199	ko00310,map00310		R03875,R04866,R04867	RC00003,RC00060,RC00181,RC00496	ko00000,ko00001,ko01000,ko03036				Arthropoda	38GWP@33154,3BDB6@33208,3CXWT@33213,3EB3J@33342,3SJUH@50557,41XYW@6656,KOG1337@1,KOG1337@2759	NA|NA|NA	S	Histone-lysine N-methyltransferase setd3-like
RPRC001601-RA.	13249.RPRC001601-PA	0.0	1808.9	Paraneoptera		GO:0000151,GO:0005575,GO:0005622,GO:0005623,GO:0005634,GO:0006508,GO:0006511,GO:0006807,GO:0006950,GO:0006952,GO:0008150,GO:0008152,GO:0009056,GO:0009057,GO:0009605,GO:0009607,GO:0009617,GO:0009987,GO:0010498,GO:0019005,GO:0019538,GO:0019941,GO:0030163,GO:0031146,GO:0031461,GO:0032991,GO:0042742,GO:0043161,GO:0043170,GO:0043207,GO:0043226,GO:0043227,GO:0043229,GO:0043231,GO:0043632,GO:0044237,GO:…											Arthropoda	28M74@1,2QTQ4@2759,38HQE@33154,3BDD9@33208,3D44M@33213,3EAFY@33342,3SH7N@50557,41YG6@6656	NA|NA|NA	S	F-box-like
RPRC001603-RA.	13249.RPRC001603-PA	7.8e-109	399.8	Paraneoptera													Arthropoda	28JSU@1,2QS6N@2759,39YCK@33154,3BJSE@33208,3D4QV@33213,3EB9V@33342,3SH9Z@50557,41YJ5@6656	NA|NA|NA
RPRC001604-RA.	13249.RPRC001604-PA	3.1e-144	518.1	Paraneoptera													Arthropoda	38CIP@33154,3BCJQ@33208,3CWZH@33213,3E96A@33342,3SHKB@50557,41WHS@6656,KOG3990@1,KOG3990@2759	NA|NA|NA	S	FAM76 protein
RPRC001605-RA.	13249.RPRC001605-PA	0.0	1138.6	Paraneoptera		GO:0001522,GO:0003674,GO:0003824,GO:0005575,GO:0005622,GO:0005623,GO:0005634,GO:0006139,GO:0006725,GO:0006807,GO:0008150,GO:0008152,GO:0009451,GO:0009982,GO:0009987,GO:0016070,GO:0016853,GO:0016866,GO:0034641,GO:0043170,GO:0043226,GO:0043227,GO:0043229,GO:0043231,GO:0043412,GO:0044237,GO:0044238,GO:0044424,GO:0044464,GO:0046483,GO:0071704,GO:0090304,GO:1901360	5.4.99.27	ko:K06176					ko00000,ko01000,ko03016				Arthropoda	38EVE@33154,3BDT8@33208,3CWMS@33213,3E9DM@33342,3SJAY@50557,41YKU@6656,COG0585@1,KOG2339@2759	NA|NA|NA	S	tRNA pseudouridine synthase D (TruD)
RPRC001608-RA.	13249.RPRC001608-PA	1.4e-65	255.4	Paraneoptera													Arthropoda	38EYJ@33154,3BIA8@33208,3D0YP@33213,3E7MV@33342,3SJ42@50557,41U4Z@6656,COG4886@1,KOG4641@2759	NA|NA|NA	T	Toll - interleukin 1 - resistance
RPRC001610-RA.	13249.RPRC001610-PA	1.4e-197	695.3	Paraneoptera		GO:0001952,GO:0001954,GO:0003674,GO:0003824,GO:0004672,GO:0004713,GO:0004714,GO:0004888,GO:0005102,GO:0005178,GO:0005488,GO:0005509,GO:0005515,GO:0005575,GO:0005623,GO:0005886,GO:0005887,GO:0006464,GO:0006468,GO:0006793,GO:0006796,GO:0006807,GO:0006996,GO:0007010,GO:0007015,GO:0007154,GO:0007165,GO:0007275,GO:0007399,GO:0008150,GO:0008152,GO:0009986,GO:0009987,GO:0010810,GO:0010811,GO:0016020,GO:…	2.7.10.1	ko:K05126	ko05200,ko05216,ko05230,map05200,map05216,map05230				ko00000,ko00001,ko01000,ko01001,ko01020,ko04050				Arthropoda	38BHI@33154,3BAU7@33208,3CS9B@33213,3E7VN@33342,3SI67@50557,41XCK@6656,KOG0200@1,KOG0200@2759	NA|NA|NA	T	Tyrosine kinase, catalytic domain
RPRC001613-RA.	13249.RPRC001613-PA	7.7e-247	859.4	Paraneoptera	BicC	GO:0000226,GO:0003674,GO:0003676,GO:0003723,GO:0003729,GO:0005488,GO:0005515,GO:0006417,GO:0006996,GO:0007010,GO:0007017,GO:0007319,GO:0008104,GO:0008150,GO:0009889,GO:0009890,GO:0009892,GO:0009987,GO:0010468,GO:0010556,GO:0010558,GO:0010605,GO:0010608,GO:0010629,GO:0016043,GO:0017148,GO:0019222,GO:0030029,GO:0030036,GO:0031323,GO:0031324,GO:0031326,GO:0031327,GO:0032268,GO:0032269,GO:0033036,GO:…		ko:K18756					ko00000,ko03019				Arthropoda	38BCK@33154,3BI4S@33208,3CZ80@33213,3E9G9@33342,3SGN3@50557,41XFH@6656,KOG2208@1,KOG2208@2759	NA|NA|NA	AI	Pfam:KH_3
RPRC001614-RA.	7220.FBpp0140292	3.5e-16	90.5	Drosophilidae	dl	GO:0000003,GO:0000122,GO:0000976,GO:0000977,GO:0000981,GO:0000982,GO:0001012,GO:0001067,GO:0001077,GO:0001228,GO:0001703,GO:0001704,GO:0001705,GO:0001707,GO:0001708,GO:0001710,GO:0001712,GO:0001715,GO:0002225,GO:0002376,GO:0002682,GO:0002684,GO:0002697,GO:0002699,GO:0002700,GO:0002702,GO:0002759,GO:0002760,GO:0002784,GO:0002786,GO:0002803,GO:0002805,GO:0002807,GO:0002808,GO:0002813,GO:0002831,GO:…		ko:K09254	ko04014,ko04624,ko05202,ko05203,map04014,map04624,map05202,map05203				ko00000,ko00001,ko03000				Arthropoda	2CMKZ@1,2QQS6@2759,38D08@33154,3BCW7@33208,3CWI0@33213,3SIXZ@50557,41W5U@6656,44WW9@7147,45X92@7214	NA|NA|NA	K	Sequence-specific DNA binding transcription factor activity. It is involved in the biological process described with regulation of transcription, DNA-templated
RPRC001634-RA.	13249.RPRC001634-PA	0.0	1214.9	Arthropoda				ko:K07369	ko04064,ko04660,ko04662,ko05152,map04064,map04660,map04662,map05152				ko00000,ko00001,ko01000,ko01002				Arthropoda	2QUZM@2759,38EAM@33154,3BFCX@33208,3E48K@33213,429ZC@6656,COG4249@1	NA|NA|NA	T	Caspase domain
RPRC001636-RA.	13249.RPRC001636-PA	1.4e-26	124.8	Paraneoptera	Bsg	GO:0000902,GO:0000904,GO:0005575,GO:0005622,GO:0005623,GO:0005737,GO:0005856,GO:0005938,GO:0006996,GO:0007010,GO:0007155,GO:0007275,GO:0007399,GO:0008150,GO:0008594,GO:0009653,GO:0009987,GO:0010927,GO:0016043,GO:0022008,GO:0022607,GO:0022610,GO:0030029,GO:0030036,GO:0030154,GO:0030182,GO:0030239,GO:0030863,GO:0031032,GO:0032501,GO:0032502,GO:0032989,GO:0042461,GO:0042692,GO:0043226,GO:0043228,GO:…		ko:K06535					ko00000,ko04090,ko04147				Arthropoda	28H7W@1,2QPKN@2759,39VKK@33154,3BAFF@33208,3D09Q@33213,3EBGB@33342,3SN1W@50557,4200K@6656	NA|NA|NA	T	Immunoglobulin domain
RPRC001639-RA.	13249.RPRC001639-PA	5e-75	287.0	Paraneoptera													Arthropoda	38C59@33154,3BCNZ@33208,3CXC8@33213,3E7ST@33342,3SI1Z@50557,41UNN@6656,KOG3919@1,KOG3919@2759	NA|NA|NA	U	FEZ-like protein
RPRC001640-RA.	13249.RPRC001640-PA	5.4e-62	243.4	Paraneoptera													Arthropoda	38EMM@33154,3BCIV@33208,3CSE9@33213,3EAKH@33342,3SKY0@50557,41YSP@6656,KOG2497@1,KOG2497@2759	NA|NA|NA	S	Lysine methyltransferase
RPRC001651-RA.	13249.RPRC001651-PA	1.5e-38	164.9	Paraneoptera													Arthropoda	2DEAA@1,2S5PS@2759,3A6W0@33154,3BTHG@33208,3D9QE@33213,3EBUE@33342,3SNPG@50557,420A0@6656	NA|NA|NA
RPRC001658-RA.	13249.RPRC001658-PA	1.5e-78	298.9	Paraneoptera			2.3.2.27	ko:K10693					ko00000,ko01000,ko04121				Arthropoda	38HTC@33154,3BGA4@33208,3CT3Q@33213,3E7VK@33342,3SKPF@50557,41WKJ@6656,KOG1428@1,KOG1428@2759	NA|NA|NA	T	PHR domain
RPRC001659-RA.	13249.RPRC001659-PA	0.0	1208.4	Paraneoptera													Arthropoda	28M59@1,2QTN6@2759,38F8E@33154,3BAEC@33208,3CRKB@33213,3E9MB@33342,3SI1T@50557,41TIP@6656	NA|NA|NA	S	Involved in the maturation of specific proteins in the endoplasmic reticulum
RPRC001660-RA.	7070.TC004563-PA	6.3e-10	70.9	Insecta													Arthropoda	38FX6@33154,3B9V4@33208,3CW35@33213,3SI3A@50557,41WW0@6656,KOG4246@1,KOG4246@2759	NA|NA|NA	S	Cell division cycle and apoptosis regulator protein
RPRC001661-RA+	13249.RPRC001661-PA	1.8e-84	319.3	Paraneoptera													Arthropoda	38FX6@33154,3B9V4@33208,3CW35@33213,3ECW2@33342,3SI3A@50557,41WW0@6656,KOG4246@1,KOG4246@2759	NA|NA|NA	S	DBC1
RPRC001663-RA.	13249.RPRC001663-PA	0.0	1159.1	Paraneoptera		GO:0000003,GO:0001653,GO:0001667,GO:0001837,GO:0002064,GO:0002065,GO:0002066,GO:0003006,GO:0003674,GO:0004888,GO:0004930,GO:0005575,GO:0005623,GO:0005886,GO:0005887,GO:0006928,GO:0007154,GO:0007162,GO:0007165,GO:0007186,GO:0007218,GO:0007275,GO:0007276,GO:0007281,GO:0007292,GO:0007297,GO:0007298,GO:0007564,GO:0008150,GO:0008188,GO:0008528,GO:0009888,GO:0009987,GO:0010631,GO:0016020,GO:0016021,GO:…		ko:K08399					ko00000,ko04030				Arthropoda	38DRQ@33154,3B9GE@33208,3CSEC@33213,3E7ZJ@33342,3SK59@50557,41VPE@6656,KOG2087@1,KOG2087@2759	NA|NA|NA	T	7 transmembrane receptor (rhodopsin family)
RPRC001664-RA.	13249.RPRC001664-PA	1.3e-105	389.0	Paraneoptera		GO:0000139,GO:0003674,GO:0003824,GO:0004842,GO:0005488,GO:0005575,GO:0005622,GO:0005623,GO:0005737,GO:0005783,GO:0005789,GO:0005794,GO:0006464,GO:0006508,GO:0006511,GO:0006807,GO:0006950,GO:0006986,GO:0007154,GO:0007165,GO:0008150,GO:0008152,GO:0008270,GO:0009056,GO:0009057,GO:0009987,GO:0010033,GO:0010243,GO:0010498,GO:0012505,GO:0016020,GO:0016567,GO:0016740,GO:0019538,GO:0019787,GO:0019941,GO:…		ko:K15698					ko00000,ko04121				Arthropoda	38G1N@33154,3B9BB@33208,3CW5T@33213,3EAS6@33342,3SJ9Q@50557,41W07@6656,KOG1734@1,KOG1734@2759	NA|NA|NA	O	Zinc ion binding
RPRC001666-RA.	13249.RPRC001666-PA	4.1e-141	507.3	Paraneoptera													Arthropoda	38B58@33154,3BDPB@33208,3CU3D@33213,3E8VH@33342,3SJ9V@50557,41WCK@6656,KOG0594@1,KOG0594@2759	NA|NA|NA	T	Serine/Threonine protein kinases, catalytic domain
RPRC001667-RA.	13249.RPRC001667-PA	1.3e-65	255.4	Paraneoptera													Arthropoda	3A1TQ@33154,3BQF7@33208,3D76F@33213,3EAGV@33342,3SMG2@50557,41Z7R@6656,KOG3553@1,KOG3553@2759	NA|NA|NA	M	PDZ domain
RPRC001668-RA.	13249.RPRC001668-PA	1.3e-196	692.2	Paraneoptera	CARM1	GO:0003674,GO:0003824,GO:0005575,GO:0005622,GO:0005623,GO:0005634,GO:0005654,GO:0005737,GO:0005829,GO:0006325,GO:0006338,GO:0006355,GO:0006464,GO:0006479,GO:0006807,GO:0006996,GO:0008150,GO:0008152,GO:0008168,GO:0008170,GO:0008213,GO:0008276,GO:0008469,GO:0008757,GO:0009889,GO:0009987,GO:0010468,GO:0010556,GO:0016043,GO:0016273,GO:0016274,GO:0016569,GO:0016570,GO:0016571,GO:0016740,GO:0016741,GO:…	2.1.1.319	ko:K05931	ko01522,map01522		R11216,R11217,R11219	RC00003,RC02120,RC03388,RC03390	ko00000,ko00001,ko01000,ko03036				Arthropoda	38CYI@33154,3B9RN@33208,3CVP0@33213,3E82P@33342,3SJTY@50557,41VUC@6656,COG0500@1,KOG1500@2759	NA|NA|NA	KO	Methylates (mono- and asymmetric dimethylation) the guanidino nitrogens of arginyl residues in proteins. May methylate histone H3 at 'Arg-17' and activate transcription via chromatin remodeling
RPRC001669-RA.	13249.RPRC001669-PA	0.0	1139.8	Paraneoptera			2.7.1.33	ko:K09680,ko:K21915	ko00770,ko01100,map00770,map01100	M00120	R02971,R03018,R04391	RC00002,RC00017	ko00000,ko00001,ko00002,ko01000,ko04121				Arthropoda	38B9Q@33154,3BDBB@33208,3CS2F@33213,3E8KV@33342,3SJ2G@50557,41VSZ@6656,KOG2714@1,KOG2714@2759	NA|NA|NA	S	BTB/POZ domain
RPRC001675-RA.	13249.RPRC001675-PA	1.8e-278	964.5	Paraneoptera		GO:0000271,GO:0001667,GO:0001704,GO:0001707,GO:0001763,GO:0002009,GO:0003002,GO:0003674,GO:0003824,GO:0003979,GO:0005575,GO:0005622,GO:0005623,GO:0005634,GO:0005737,GO:0005829,GO:0005975,GO:0005976,GO:0006022,GO:0006023,GO:0006024,GO:0006029,GO:0006082,GO:0006790,GO:0006807,GO:0006928,GO:0007154,GO:0007165,GO:0007166,GO:0007167,GO:0007169,GO:0007275,GO:0007350,GO:0007365,GO:0007367,GO:0007369,GO:…	1.1.1.22	ko:K00012	ko00040,ko00053,ko00520,ko01100,map00040,map00053,map00520,map01100	M00014,M00129,M00361,M00362	R00286	RC00291	ko00000,ko00001,ko00002,ko01000				Arthropoda	38BE6@33154,3BE6X@33208,3CYTV@33213,3E7FE@33342,3SGF8@50557,41XU1@6656,COG1004@1,KOG2666@2759	NA|NA|NA	GT	hyaluronan, chondroitin sulfate, and heparan sulfate
RPRC001678-RA.	13249.RPRC001678-PA	7.4e-230	802.7	Paraneoptera		GO:0000228,GO:0000785,GO:0000790,GO:0002009,GO:0002165,GO:0003674,GO:0005488,GO:0005515,GO:0005575,GO:0005622,GO:0005623,GO:0005634,GO:0005694,GO:0005700,GO:0006355,GO:0007275,GO:0007444,GO:0007472,GO:0007476,GO:0007478,GO:0007480,GO:0007552,GO:0007560,GO:0008150,GO:0008586,GO:0008587,GO:0009653,GO:0009791,GO:0009886,GO:0009887,GO:0009888,GO:0009889,GO:0009891,GO:0009893,GO:0009966,GO:0009968,GO:…		ko:K11765	ko05225,map05225				ko00000,ko00001,ko03021,ko03036				Arthropoda	38F6D@33154,3BCN8@33208,3CV4N@33213,3E9E5@33342,3SGXT@50557,41WPG@6656,COG2124@1,KOG0158@2759,KOG2312@1,KOG2312@2759	NA|NA|NA	K	zinc finger
RPRC001680-RA.	13249.RPRC001680-PA	1.4e-58	232.3	Paraneoptera	Hr38	GO:0000976,GO:0000977,GO:0000981,GO:0001012,GO:0001067,GO:0003674,GO:0003676,GO:0003677,GO:0003690,GO:0003700,GO:0004879,GO:0005488,GO:0005575,GO:0005622,GO:0005623,GO:0005634,GO:0006355,GO:0006357,GO:0007154,GO:0007165,GO:0007275,GO:0007564,GO:0008150,GO:0009889,GO:0009891,GO:0009893,GO:0009987,GO:0010468,GO:0010556,GO:0010557,GO:0010604,GO:0010628,GO:0019219,GO:0019222,GO:0023052,GO:0030522,GO:…		ko:K08558	ko04925,map04925				ko00000,ko00001,ko03000,ko03310				Arthropoda	38CUZ@33154,3BHDW@33208,3CZ0T@33213,3E7C1@33342,3SKEE@50557,41V2H@6656,KOG4217@1,KOG4217@2759	NA|NA|NA	K	c4 zinc finger in nuclear hormone receptors
RPRC001681-RA.	13249.RPRC001681-PA	5.4e-118	430.6	Insecta				ko:K06270	ko04022,ko04024,ko04270,ko04510,ko04611,ko04810,ko04921,ko05205,map04022,map04024,map04270,map04510,map04611,map04810,map04921,map05205				ko00000,ko00001,ko01009				Arthropoda	3A9UY@33154,3BTYA@33208,3DB3D@33213,3SP8K@50557,4216S@6656,COG0666@1,KOG0505@2759	NA|NA|NA	OT	cGMP-dependent protein kinase interacting domain
RPRC001684-RA.	13249.RPRC001684-PA	1.1e-245	855.5	Paraneoptera				ko:K19519					ko00000,ko04516				Arthropoda	39MP0@33154,3BB62@33208,3D1UP@33213,3ED6C@33342,3SKUI@50557,41Y0V@6656,COG2335@1,KOG1437@2759	NA|NA|NA	MW	Four repeated domains in the Fasciclin I family of proteins, present in many other contexts.
RPRC001685-RA.	13249.RPRC001685-PA	1.6e-282	978.0	Paraneoptera		GO:0003674,GO:0005488,GO:0005543,GO:0005575,GO:0005622,GO:0005623,GO:0005737,GO:0005768,GO:0005769,GO:0006810,GO:0006886,GO:0008104,GO:0008150,GO:0008289,GO:0012505,GO:0015031,GO:0015833,GO:0016192,GO:0016197,GO:0031410,GO:0031982,GO:0033036,GO:0034613,GO:0035091,GO:0042886,GO:0043167,GO:0043168,GO:0043226,GO:0043227,GO:0043229,GO:0044424,GO:0044444,GO:0044464,GO:0045184,GO:0046907,GO:0051179,GO:…		ko:K17929					ko00000				Arthropoda	39SZ1@33154,3B9B4@33208,3CTYI@33213,3ECAB@33342,3SFR2@50557,41X39@6656,KOG3784@1,KOG3784@2759	NA|NA|NA	TU	PhoX homologous domain, present in p47phox and p40phox.
RPRC001695-RA.	13249.RPRC001695-PA	9.7e-193	679.5	Paraneoptera		GO:0005575,GO:0005622,GO:0005623,GO:0005737,GO:0005739,GO:0006139,GO:0006725,GO:0006807,GO:0008150,GO:0008152,GO:0009987,GO:0016070,GO:0034587,GO:0034641,GO:0034660,GO:0043170,GO:0043226,GO:0043227,GO:0043229,GO:0043231,GO:0044237,GO:0044238,GO:0044424,GO:0044444,GO:0044464,GO:0046483,GO:0071704,GO:0090304,GO:1901360		ko:K18410					ko00000,ko03036				Arthropoda	3A0WN@33154,3BPHY@33208,3CY26@33213,3EDRW@33342,3SN8F@50557,420BY@6656,COG0666@1,KOG0504@2759	NA|NA|NA	S	Ankyrin repeat
RPRC001696-RA.	13249.RPRC001696-PA	0.0	2087.8	Paraneoptera		GO:0003674,GO:0005488,GO:0005515,GO:0005575,GO:0005622,GO:0005623,GO:0005737,GO:0008104,GO:0008150,GO:0019899,GO:0019900,GO:0019901,GO:0033036,GO:0044424,GO:0044464,GO:0051179											Arthropoda	39E4N@33154,3BFVV@33208,3CVBD@33213,3EB7D@33342,3SJ39@50557,41V79@6656,KOG1859@1,KOG1859@2759	NA|NA|NA	S	LKB1 serine/threonine kinase interacting protein 1
RPRC001700-RA.	13249.RPRC001700-PA	0.0	1398.6	Paraneoptera		GO:0003674,GO:0003824,GO:0004175,GO:0004222,GO:0005575,GO:0006508,GO:0006509,GO:0006807,GO:0008150,GO:0008152,GO:0008233,GO:0008237,GO:0008593,GO:0009966,GO:0010646,GO:0016020,GO:0016021,GO:0016787,GO:0019538,GO:0023051,GO:0031224,GO:0033619,GO:0043170,GO:0044238,GO:0044425,GO:0048583,GO:0050789,GO:0050794,GO:0065007,GO:0070011,GO:0071704,GO:0140096,GO:1901564	3.4.24.81	ko:K06704	ko05010,ko05120,map05010,map05120				ko00000,ko00001,ko01000,ko01002,ko04090				Arthropoda	38CS5@33154,3BCP3@33208,3D2B8@33213,3E7Z5@33342,3SK6T@50557,41X91@6656,KOG3658@1,KOG3658@2759	NA|NA|NA	W	Homologues of snake disintegrins
RPRC001702-RA.	13249.RPRC001702-PA	1.3e-164	585.5	Paraneoptera	eap	GO:0003674,GO:0003824,GO:0006082,GO:0006520,GO:0006553,GO:0006807,GO:0008150,GO:0008152,GO:0008652,GO:0008897,GO:0009058,GO:0009066,GO:0009067,GO:0009085,GO:0009987,GO:0016053,GO:0016740,GO:0016772,GO:0016780,GO:0019752,GO:0019878,GO:0043436,GO:0044237,GO:0044238,GO:0044249,GO:0044281,GO:0044283,GO:0046394,GO:0071704,GO:1901564,GO:1901566,GO:1901576,GO:1901605,GO:1901607		ko:K06133	ko00770,map00770		R01625	RC00002	ko00000,ko00001,ko01000				Arthropoda	39R6M@33154,3BIEE@33208,3CWER@33213,3EACB@33342,3SM07@50557,41Z35@6656,COG2091@1,KOG0945@2759	NA|NA|NA	EH	4'-phosphopantetheinyl transferase superfamily
RPRC001704-RA.	13249.RPRC001704-PA	5.2e-74	283.5	Paraneoptera		GO:0003674,GO:0005488,GO:0005507,GO:0005575,GO:0005622,GO:0005623,GO:0005737,GO:0005739,GO:0006082,GO:0006091,GO:0006099,GO:0006101,GO:0006119,GO:0006121,GO:0006139,GO:0006163,GO:0006464,GO:0006725,GO:0006753,GO:0006793,GO:0006796,GO:0006807,GO:0006996,GO:0007005,GO:0008150,GO:0008152,GO:0009060,GO:0009117,GO:0009123,GO:0009126,GO:0009141,GO:0009144,GO:0009150,GO:0009161,GO:0009167,GO:0009199,GO:…		ko:K18168					ko00000,ko03029				Arthropoda	3A90K@33154,3BQRG@33208,3D2AS@33213,3EBJW@33342,3SNBB@50557,420BP@6656,COG2938@1,KOG3326@2759	NA|NA|NA	C	Plays an essential role in the assembly of succinate dehydrogenase (SDH), an enzyme complex (also referred to as respiratory complex II) that is a component of both the tricarboxylic acid (TCA) cycle and the mitochondrial electron transport chain, and which couples the oxidation of succinate to fumarate with the reduction of ubiquinone (coenzyme Q) to ubiquinol. Required for flavinylation (covale…
RPRC001705-RA.	13249.RPRC001705-PA	0.0	1812.7	Paraneoptera		GO:0000278,GO:0000785,GO:0001709,GO:0002009,GO:0002165,GO:0003674,GO:0003682,GO:0005488,GO:0005575,GO:0005622,GO:0005623,GO:0005634,GO:0005694,GO:0006325,GO:0006355,GO:0006464,GO:0006508,GO:0006807,GO:0006996,GO:0007049,GO:0007275,GO:0007423,GO:0007444,GO:0007469,GO:0007472,GO:0007475,GO:0007476,GO:0007552,GO:0007560,GO:0008047,GO:0008150,GO:0008152,GO:0008587,GO:0009653,GO:0009790,GO:0009791,GO:…		ko:K11471					ko00000,ko03036				Arthropoda	28Q0U@1,2QWPH@2759,398DR@33154,3BJQC@33208,3E469@33213,3E9U4@33342,3SFZF@50557,41X88@6656	NA|NA|NA	S	PHD domain of transcriptional enhancer, Asx
RPRC001707-RA.	13249.RPRC001707-PA	1.8e-65	255.0	Paraneoptera		GO:0000902,GO:0001654,GO:0001745,GO:0001751,GO:0001754,GO:0003674,GO:0005198,GO:0005201,GO:0005488,GO:0005515,GO:0005575,GO:0005576,GO:0005615,GO:0005623,GO:0005929,GO:0006996,GO:0007275,GO:0007399,GO:0007423,GO:0008150,GO:0009266,GO:0009628,GO:0009653,GO:0009887,GO:0009986,GO:0009987,GO:0010378,GO:0016043,GO:0022008,GO:0030154,GO:0030182,GO:0032501,GO:0032502,GO:0032989,GO:0042051,GO:0042052,GO:…		ko:K19601					ko00000				Arthropoda	38CG9@33154,3BFPA@33208,3CYH5@33213,3E7RN@33342,3SK9J@50557,41Y9Q@6656,KOG1217@1,KOG1217@2759,KOG3509@1,KOG3509@2759,KOG4292@1,KOG4292@2759	NA|NA|NA	O	Laminin G domain
RPRC001710-RA.	13249.RPRC001710-PA	1.1e-67	262.3	Paraneoptera				ko:K17345					ko00000,ko04147				Arthropoda	38EGM@33154,3B9YM@33208,3CWUU@33213,3EAFN@33342,3SKRR@50557,41TYR@6656,KOG3882@1,KOG3882@2759	NA|NA|NA	S	Tetraspanin family
RPRC001713-RA.	7029.ACYPI43893-PA	1.2e-29	136.7	Paraneoptera													Arthropoda	2CW15@1,2RTD6@2759,391KJ@33154,3C758@33208,3DN5E@33213,3EDES@33342,3STUW@50557,424K5@6656	NA|NA|NA	S	MULE transposase domain
RPRC001719-RA.	13249.RPRC001719-PA	0.0	1106.3	Paraneoptera		GO:0000462,GO:0003674,GO:0003676,GO:0003723,GO:0005488,GO:0005575,GO:0005622,GO:0005623,GO:0005634,GO:0005730,GO:0006139,GO:0006364,GO:0006396,GO:0006725,GO:0006807,GO:0008150,GO:0008152,GO:0009987,GO:0010467,GO:0016070,GO:0016072,GO:0019843,GO:0022613,GO:0030490,GO:0030515,GO:0030684,GO:0031974,GO:0031981,GO:0032040,GO:0032991,GO:0034470,GO:0034511,GO:0034641,GO:0034660,GO:0042254,GO:0042274,GO:…		ko:K14774					ko00000,ko03009				Arthropoda	38FJP@33154,3BF9M@33208,3CUTR@33213,3E8SS@33342,3SK2Z@50557,41VYG@6656,KOG2340@1,KOG2340@2759	NA|NA|NA	K	Utp25, U3 small nucleolar RNA-associated SSU processome protein 25
RPRC001721-RA.	13249.RPRC001721-PA	5.5e-55	219.9	Eukaryota	DOPEY1	GO:0000003,GO:0000139,GO:0000902,GO:0000909,GO:0003006,GO:0003008,GO:0005575,GO:0005622,GO:0005623,GO:0005737,GO:0005739,GO:0005768,GO:0005794,GO:0005802,GO:0005829,GO:0006810,GO:0006892,GO:0006895,GO:0006996,GO:0007029,GO:0007275,GO:0008150,GO:0009653,GO:0009987,GO:0010256,GO:0010720,GO:0012505,GO:0016020,GO:0016043,GO:0016192,GO:0016482,GO:0019953,GO:0019954,GO:0022414,GO:0030154,GO:0030436,GO:…		ko:K19476	ko04144,map04144				ko00000,ko00001				Eukaryota	COG5221@1,KOG3613@2759	NA|NA|NA	K	Golgi to endosome transport
RPRC001727-RA.	13249.RPRC001727-PA	1.6e-94	352.1	Paraneoptera		GO:0003674,GO:0003824,GO:0004721,GO:0006464,GO:0006470,GO:0006793,GO:0006796,GO:0006807,GO:0008138,GO:0008150,GO:0008152,GO:0009987,GO:0016311,GO:0016787,GO:0016788,GO:0016791,GO:0019538,GO:0036211,GO:0042578,GO:0043170,GO:0043412,GO:0044237,GO:0044238,GO:0044260,GO:0044267,GO:0071704,GO:0140096,GO:1901564	3.1.3.16,3.1.3.48	ko:K14165					ko00000,ko01000,ko01009				Arthropoda	39TDX@33154,3BDC3@33208,3D2BX@33213,3ED2U@33342,3SHKN@50557,41U0Z@6656,COG2453@1,KOG1716@2759	NA|NA|NA	V	Dual specificity phosphatase, catalytic domain
RPRC001734-RA.	13249.RPRC001734-PA	4.2e-47	193.7	Paraneoptera		GO:0003674,GO:0005488,GO:0005515,GO:0005575,GO:0005622,GO:0005623,GO:0005634,GO:0005737,GO:0005856,GO:0005874,GO:0005912,GO:0005924,GO:0005927,GO:0008017,GO:0008092,GO:0015630,GO:0015631,GO:0030054,GO:0030055,GO:0035371,GO:0043226,GO:0043227,GO:0043228,GO:0043229,GO:0043231,GO:0043232,GO:0044422,GO:0044424,GO:0044430,GO:0044446,GO:0044464,GO:0051010,GO:0070161,GO:0099080,GO:0099081,GO:0099512,GO:…											Arthropoda	38FV8@33154,3BFAU@33208,3D1UU@33213,3E8N9@33342,3SK4M@50557,41UWV@6656,COG0666@1,KOG0514@2759	NA|NA|NA	S	Ankyrin repeat
RPRC001738-RA.	13249.RPRC001738-PA	1.2e-70	272.3	Paraneoptera	Grip84	GO:0000003,GO:0000226,GO:0000278,GO:0000280,GO:0000923,GO:0000930,GO:0003674,GO:0005198,GO:0005200,GO:0005488,GO:0005515,GO:0005575,GO:0005622,GO:0005623,GO:0005737,GO:0005815,GO:0005856,GO:0005875,GO:0006996,GO:0007010,GO:0007017,GO:0007020,GO:0007049,GO:0007051,GO:0007052,GO:0007098,GO:0007276,GO:0007283,GO:0008017,GO:0008092,GO:0008150,GO:0008275,GO:0009987,GO:0015630,GO:0015631,GO:0016043,GO:…		ko:K16569					ko00000,ko03036,ko04147,ko04812				Arthropoda	38DYI@33154,3B9AM@33208,3CXP7@33213,3EASE@33342,3SIXD@50557,41TV0@6656,KOG2001@1,KOG2001@2759	NA|NA|NA	Z	Spc97 / Spc98 family
RPRC001748-RA.	13249.RPRC001748-PA	1.1e-121	442.6	Paraneoptera		GO:0001558,GO:0005575,GO:0005622,GO:0005623,GO:0005737,GO:0005783,GO:0006082,GO:0006629,GO:0006631,GO:0006635,GO:0006638,GO:0006639,GO:0006644,GO:0006650,GO:0006793,GO:0006796,GO:0006873,GO:0006874,GO:0006875,GO:0006950,GO:0007275,GO:0007399,GO:0008150,GO:0008152,GO:0008361,GO:0008610,GO:0009056,GO:0009058,GO:0009062,GO:0009605,GO:0009889,GO:0009987,GO:0009991,GO:0010720,GO:0010769,GO:0010770,GO:…		ko:K19365					ko00000				Arthropoda	38FNK@33154,3BBHS@33208,3D10X@33213,3EADR@33342,3SKW4@50557,41WAU@6656,KOG4200@1,KOG4200@2759	NA|NA|NA	S	Putative adipose-regulatory protein (Seipin)
RPRC001753-RA.	13249.RPRC001753-PA	2.4e-65	254.6	Insecta													Arthropoda	38GN2@33154,3B9WM@33208,3CVEZ@33213,3SHEU@50557,41XBS@6656,COG0013@1,KOG0188@2759,KOG2504@1,KOG2504@2759	NA|NA|NA	G	It is involved in the biological process described with transmembrane transport
RPRC001763-RA.	13249.RPRC001763-PA	4.9e-70	270.4	Paraneoptera													Arthropoda	2DZJC@1,2S72W@2759,3AA9J@33154,3BUJ7@33208,3DB0U@33213,3EDT2@33342,3SP9I@50557,421DR@6656	NA|NA|NA
RPRC001764-RA.	13249.RPRC001764-PA	7.8e-55	219.5	Insecta													Arthropoda	3A8KT@33154,3BTZ1@33208,3DARH@33213,3SPC5@50557,4210P@6656,KOG3965@1,KOG3965@2759	NA|NA|NA	S	Protein of unknown function (DUF727)
RPRC001768-RA.	13249.RPRC001768-PA	1.5e-103	382.1	Paraneoptera	baf	GO:0000003,GO:0003006,GO:0005575,GO:0005622,GO:0005623,GO:0005634,GO:0005635,GO:0005654,GO:0005737,GO:0006323,GO:0006996,GO:0007049,GO:0007276,GO:0007281,GO:0007292,GO:0008150,GO:0009987,GO:0012505,GO:0016043,GO:0019953,GO:0022402,GO:0022412,GO:0022414,GO:0030154,GO:0030261,GO:0030717,GO:0031967,GO:0031974,GO:0031975,GO:0031981,GO:0032501,GO:0032502,GO:0032504,GO:0043226,GO:0043227,GO:0043229,GO:…		ko:K21870					ko00000,ko03036				Arthropoda	3A5ZB@33154,3BSP6@33208,3D8GH@33213,3EBQM@33342,3SNAD@50557,4207F@6656,KOG4233@1,KOG4233@2759	NA|NA|NA	BL	Barrier to autointegration factor
RPRC001769-RA.	13249.RPRC001769-PA	2e-98	365.5	Paraneoptera	Cka	GO:0000165,GO:0001700,GO:0001932,GO:0001934,GO:0002009,GO:0003674,GO:0005488,GO:0005515,GO:0005575,GO:0005622,GO:0005623,GO:0005634,GO:0005737,GO:0006464,GO:0006468,GO:0006793,GO:0006796,GO:0006807,GO:0006950,GO:0007154,GO:0007165,GO:0007254,GO:0007275,GO:0007391,GO:0008150,GO:0008152,GO:0009605,GO:0009628,GO:0009629,GO:0009653,GO:0009790,GO:0009792,GO:0009888,GO:0009893,GO:0009966,GO:0009967,GO:…		ko:K17608	ko04013,map04013				ko00000,ko00001,ko01009				Arthropoda	38CB2@33154,3BB1Y@33208,3CU05@33213,3E98T@33342,3SISS@50557,41V8R@6656,KOG0642@1,KOG0642@2759	NA|NA|NA	D	Striatin family
RPRC001770-RA.	13249.RPRC001770-PA	0.0	2080.8	Paraneoptera		GO:0003674,GO:0005096,GO:0005102,GO:0005178,GO:0005488,GO:0005515,GO:0005575,GO:0005622,GO:0005623,GO:0005737,GO:0005794,GO:0006810,GO:0006886,GO:0007155,GO:0008047,GO:0008104,GO:0008150,GO:0009986,GO:0012505,GO:0015031,GO:0015833,GO:0017016,GO:0017137,GO:0019899,GO:0022610,GO:0030234,GO:0030695,GO:0031267,GO:0031338,GO:0032879,GO:0033036,GO:0033043,GO:0033627,GO:0034613,GO:0042886,GO:0043085,GO:…		ko:K17902	ko04919,ko04931,map04919,map04931				ko00000,ko00001,ko04131				Arthropoda	38CX3@33154,3B9N2@33208,3CWFB@33213,3E9V0@33342,3SIDK@50557,41XHT@6656,KOG4436@1,KOG4436@2759	NA|NA|NA	S	Domain of unknown function (DUF3350)
RPRC001770-RA+	13249.RPRC001770-PA	0.0	1913.3	Paraneoptera		GO:0003674,GO:0005096,GO:0005102,GO:0005178,GO:0005488,GO:0005515,GO:0005575,GO:0005622,GO:0005623,GO:0005737,GO:0005794,GO:0006810,GO:0006886,GO:0007155,GO:0008047,GO:0008104,GO:0008150,GO:0009986,GO:0012505,GO:0015031,GO:0015833,GO:0017016,GO:0017137,GO:0019899,GO:0022610,GO:0030234,GO:0030695,GO:0031267,GO:0031338,GO:0032879,GO:0033036,GO:0033043,GO:0033627,GO:0034613,GO:0042886,GO:0043085,GO:…		ko:K17902	ko04919,ko04931,map04919,map04931				ko00000,ko00001,ko04131				Arthropoda	38CX3@33154,3B9N2@33208,3CWFB@33213,3E9V0@33342,3SIDK@50557,41XHT@6656,KOG4436@1,KOG4436@2759	NA|NA|NA	S	Domain of unknown function (DUF3350)
RPRC001771-RA.	13249.RPRC001771-PA	6.3e-163	580.1	Paraneoptera		GO:0005575,GO:0005622,GO:0005623,GO:0005737,GO:0006457,GO:0007021,GO:0008150,GO:0009987,GO:0016043,GO:0022607,GO:0034622,GO:0043933,GO:0044085,GO:0044424,GO:0044464,GO:0065003,GO:0071840		ko:K21766					ko00000,ko04812				Arthropoda	39SCD@33154,3BFCJ@33208,3CY8P@33213,3EAMZ@33342,3SKWY@50557,41YR3@6656,KOG2512@1,KOG2512@2759	NA|NA|NA	O	Tubulin-specific chaperone C N-terminal domain
RPRC001772-RA.	13249.RPRC001772-PA	1.1e-192	679.1	Paraneoptera													Arthropoda	38HGW@33154,3BD9K@33208,3CV77@33213,3EA1T@33342,3SGMC@50557,41TR0@6656,KOG2568@1,KOG2568@2759	NA|NA|NA	S	Lung seven transmembrane receptor
RPRC001774-RA.	13249.RPRC001774-PA	0.0	1146.0	Paraneoptera		GO:0003674,GO:0005096,GO:0005488,GO:0005515,GO:0005575,GO:0005622,GO:0005623,GO:0005737,GO:0005938,GO:0008047,GO:0008150,GO:0008284,GO:0030234,GO:0030695,GO:0034260,GO:0042127,GO:0043085,GO:0043086,GO:0043087,GO:0043547,GO:0044092,GO:0044093,GO:0044424,GO:0044444,GO:0044448,GO:0044464,GO:0045177,GO:0045179,GO:0048518,GO:0048519,GO:0048522,GO:0050789,GO:0050790,GO:0050794,GO:0051336,GO:0051345,GO:…		ko:K20639					ko00000,ko04131				Arthropoda	38BN6@33154,3BAUB@33208,3CYH7@33213,3E7AU@33342,3SJM4@50557,41TJQ@6656,KOG2200@1,KOG2200@2759	NA|NA|NA	T	GTPase-activator protein for Rho-like GTPases
RPRC001785-RA.	13249.RPRC008079-PA	4.3e-19	101.7	Paraneoptera													Arthropoda	2ETE0@1,2SVS4@2759,3AR4C@33154,3C24R@33208,3DI56@33213,3EDGV@33342,3SRSB@50557,4230T@6656	NA|NA|NA	S	zinc finger
RPRC001786-RA.	13249.RPRC001786-PA	7.9e-140	503.1	Paraneoptera													Arthropoda	28KW1@1,2QTCH@2759,38E8X@33154,3BAWS@33208,3CZS7@33213,3EB9H@33342,3SMFM@50557,41ZCF@6656	NA|NA|NA	S	family with sequence similarity
RPRC001787-RA.	13249.RPRC001787-PA	1.1e-105	389.8	Paraneoptera		GO:0003674,GO:0004888,GO:0005488,GO:0005575,GO:0005623,GO:0005886,GO:0005887,GO:0007154,GO:0007165,GO:0007275,GO:0007399,GO:0008150,GO:0009987,GO:0016020,GO:0016021,GO:0023052,GO:0030246,GO:0031224,GO:0031226,GO:0032501,GO:0032502,GO:0038023,GO:0044425,GO:0044459,GO:0044464,GO:0048731,GO:0048856,GO:0050789,GO:0050794,GO:0050896,GO:0051716,GO:0060089,GO:0065007,GO:0071944											Arthropoda	39ZVU@33154,3BQ60@33208,3D6XE@33213,3EBNT@33342,3SM3H@50557,41YN1@6656,KOG4297@1,KOG4297@2759	NA|NA|NA	TV	carbohydrate binding
RPRC001793-RA.	13249.RPRC001793-PA	1.7e-218	765.0	Paraneoptera		GO:0005575,GO:0006605,GO:0006623,GO:0006810,GO:0006886,GO:0007034,GO:0008104,GO:0008150,GO:0015031,GO:0015833,GO:0016020,GO:0019898,GO:0033036,GO:0033365,GO:0034613,GO:0042886,GO:0044425,GO:0045184,GO:0046907,GO:0051179,GO:0051234,GO:0051641,GO:0051649,GO:0070727,GO:0071702,GO:0071705,GO:0072594,GO:0072665,GO:0072666		ko:K19526					ko00000				Arthropoda	38DFZ@33154,3B9M8@33208,3D0SD@33213,3ECTC@33342,3SHGK@50557,41VX5@6656,COG5043@1,KOG1809@2759	NA|NA|NA	U	Vacuolar sorting-associated protein 13, N-terminal
RPRC001793-RA+	13249.RPRC001793-PA	0.0	2587.0	Paraneoptera		GO:0005575,GO:0006605,GO:0006623,GO:0006810,GO:0006886,GO:0007034,GO:0008104,GO:0008150,GO:0015031,GO:0015833,GO:0016020,GO:0019898,GO:0033036,GO:0033365,GO:0034613,GO:0042886,GO:0044425,GO:0045184,GO:0046907,GO:0051179,GO:0051234,GO:0051641,GO:0051649,GO:0070727,GO:0071702,GO:0071705,GO:0072594,GO:0072665,GO:0072666		ko:K19526					ko00000				Arthropoda	38DFZ@33154,3B9M8@33208,3D0SD@33213,3ECTC@33342,3SHGK@50557,41VX5@6656,COG5043@1,KOG1809@2759	NA|NA|NA	U	Vacuolar sorting-associated protein 13, N-terminal
RPRC001798-RA.	13249.RPRC001798-PA	2.8e-210	737.6	Paraneoptera	Fas3	GO:0000003,GO:0000902,GO:0000904,GO:0002064,GO:0002065,GO:0002066,GO:0003006,GO:0003674,GO:0005102,GO:0005488,GO:0005515,GO:0005575,GO:0005622,GO:0005623,GO:0005737,GO:0005768,GO:0005886,GO:0005887,GO:0005911,GO:0005912,GO:0005913,GO:0005918,GO:0005920,GO:0006928,GO:0006935,GO:0007155,GO:0007156,GO:0007157,GO:0007275,GO:0007276,GO:0007281,GO:0007292,GO:0007399,GO:0007409,GO:0007411,GO:0007413,GO:…											Arthropoda	28Q44@1,2QWSY@2759,3A143@33154,3BPP0@33208,3D6QY@33213,3ECZX@33342,3SKXA@50557,41YTF@6656	NA|NA|NA	S	coreceptor-mediated virion attachment to host cell
RPRC001806-RA.	13249.RPRC001806-PA	4.5e-74	283.9	Eukaryota													Eukaryota	2E58A@1,2SC2G@2759	NA|NA|NA
RPRC001808-RA.	13249.RPRC001808-PA	0.0	1543.5	Paraneoptera	Hcs	GO:0005575,GO:0005622,GO:0005623,GO:0005694,GO:0005700,GO:0006325,GO:0006464,GO:0006807,GO:0006950,GO:0006996,GO:0008150,GO:0008152,GO:0009266,GO:0009305,GO:0009408,GO:0009628,GO:0009987,GO:0016043,GO:0016569,GO:0016570,GO:0018054,GO:0018193,GO:0018205,GO:0019538,GO:0036211,GO:0043170,GO:0043226,GO:0043228,GO:0043229,GO:0043232,GO:0043412,GO:0044237,GO:0044238,GO:0044260,GO:0044267,GO:0044424,GO:…	6.3.4.10,6.3.4.11,6.3.4.15,6.3.4.9	ko:K01942	ko00780,ko01100,map00780,map01100		R01074,R05145	RC00043,RC00070,RC00096,RC02896	ko00000,ko00001,ko01000				Arthropoda	38D3N@33154,3BHZA@33208,3CS8J@33213,3E7KF@33342,3SH1C@50557,41VR1@6656,COG0340@1,KOG1536@2759	NA|NA|NA	H	Biotin/lipoate A/B protein ligase family
RPRC001809-RA.	13249.RPRC001809-PA	3.2e-219	767.3	Paraneoptera	IAP1	GO:0000003,GO:0000209,GO:0001667,GO:0002009,GO:0002020,GO:0002064,GO:0002065,GO:0002066,GO:0002165,GO:0003006,GO:0003674,GO:0003824,GO:0004842,GO:0004857,GO:0004866,GO:0004869,GO:0005488,GO:0005515,GO:0005575,GO:0005622,GO:0005623,GO:0005634,GO:0005737,GO:0006464,GO:0006508,GO:0006511,GO:0006807,GO:0006915,GO:0006928,GO:0006996,GO:0006997,GO:0007275,GO:0007276,GO:0007281,GO:0007283,GO:0007286,GO:…	2.3.2.27	ko:K04725,ko:K16061	ko01524,ko04064,ko04120,ko04210,ko04214,ko04215,ko04217,ko04510,ko04621,ko05145,ko05166,ko05200,ko05222,map01524,map04064,map04120,map04210,map04214,map04215,map04217,map04510,map04621,map05145,map05166,map05200,map05222				ko00000,ko00001,ko01000,ko03029,ko04121				Arthropoda	39XIX@33154,3BNZH@33208,3D46C@33213,3EAWY@33342,3SMDH@50557,41W5Z@6656,KOG1101@1,KOG1101@2759	NA|NA|NA	O	Baculoviral inhibition of apoptosis protein repeat
RPRC001813-RA.	13249.RPRC001813-PA	1.4e-206	725.3	Paraneoptera	dgt1	GO:0000123,GO:0005575,GO:0005622,GO:0005623,GO:0005634,GO:0005654,GO:0031248,GO:0031974,GO:0031981,GO:0032991,GO:0043226,GO:0043227,GO:0043229,GO:0043231,GO:0043233,GO:0044422,GO:0044424,GO:0044428,GO:0044446,GO:0044451,GO:0044464,GO:0044545,GO:0070013,GO:1902493,GO:1902494,GO:1902562,GO:1990234		ko:K18401					ko00000,ko03036				Arthropoda	2CC1T@1,2QTMA@2759,38DKX@33154,3BCCP@33208,3CUVE@33213,3EBDR@33342,3SIAR@50557,41XZT@6656	NA|NA|NA	S	Potential DNA-binding domain
RPRC001817-RA.	13249.RPRC001817-PA	1.2e-70	272.3	Insecta													Arthropoda	2AMXB@1,2SMP2@2759,38ZFW@33154,3C633@33208,3DMKF@33213,3SRE4@50557,42CPH@6656	NA|NA|NA	S	ZnF_C4 abd HLH domain containing kinases domain
RPRC001818-RA.	13249.RPRC001818-PA	2.1e-197	695.3	Paraneoptera	lqf	GO:0000323,GO:0001505,GO:0005575,GO:0005622,GO:0005623,GO:0005634,GO:0005737,GO:0005764,GO:0005773,GO:0005776,GO:0006810,GO:0006836,GO:0006897,GO:0006898,GO:0006914,GO:0007154,GO:0007267,GO:0007268,GO:0007269,GO:0008150,GO:0008152,GO:0008593,GO:0009056,GO:0009966,GO:0009967,GO:0009987,GO:0009996,GO:0009997,GO:0010453,GO:0010454,GO:0010646,GO:0010647,GO:0016192,GO:0016236,GO:0023051,GO:0023052,GO:…		ko:K12471	ko04144,map04144				ko00000,ko00001,ko04131				Arthropoda	39RFQ@33154,3BBNU@33208,3CU0Z@33213,3E934@33342,3SKS4@50557,41XVZ@6656,KOG2056@1,KOG2056@2759	NA|NA|NA	F	Epsin N-terminal homology (ENTH) domain
RPRC001819-RA.	13249.RPRC001819-PA	0.0	1132.5	Paraneoptera		GO:0003674,GO:0005198,GO:0005575,GO:0005622,GO:0005623,GO:0005634,GO:0005635,GO:0005643,GO:0006355,GO:0006403,GO:0006405,GO:0006406,GO:0006606,GO:0006611,GO:0006810,GO:0006886,GO:0006913,GO:0008104,GO:0008150,GO:0008152,GO:0009889,GO:0009891,GO:0009893,GO:0010467,GO:0010468,GO:0010556,GO:0010557,GO:0010604,GO:0010628,GO:0012505,GO:0015031,GO:0015833,GO:0015931,GO:0017038,GO:0017056,GO:0019219,GO:…		ko:K14304	ko03013,map03013	M00427			ko00000,ko00001,ko00002,ko03019,ko03036	1.I.1			Arthropoda	38TZ0@33154,3BA5I@33208,3CWBK@33213,3EAJW@33342,3SHA7@50557,41UQN@6656,KOG2271@1,KOG2271@2759	NA|NA|NA	UY	Nup85 Nucleoporin
RPRC001820-RA.	13249.RPRC001820-PA	8e-130	469.9	Paraneoptera													Arthropoda	38HS7@33154,3BB67@33208,3CRU6@33213,3E8GA@33342,3SKA0@50557,41TEK@6656,COG5196@1,KOG3106@2759	NA|NA|NA	U	ER lumen protein retaining receptor
RPRC001822-RA.	13249.RPRC001822-PA	2.3e-96	358.2	Paraneoptera		GO:0001654,GO:0002164,GO:0003407,GO:0005575,GO:0005622,GO:0005623,GO:0005737,GO:0005739,GO:0006996,GO:0007005,GO:0007275,GO:0007423,GO:0008150,GO:0009791,GO:0009987,GO:0016043,GO:0032501,GO:0032502,GO:0043010,GO:0043226,GO:0043227,GO:0043229,GO:0043231,GO:0044424,GO:0044444,GO:0044464,GO:0048513,GO:0048731,GO:0048856,GO:0060041,GO:0071840											Arthropoda	38ENF@33154,3BC2Y@33208,3CSXB@33213,3E7NS@33342,3SG65@50557,41WYT@6656,COG2866@1,KOG3641@2759	NA|NA|NA	E	metallocarboxypeptidase activity. It is involved in the biological process described with proteolysis
RPRC001825-RA.	13249.RPRC001825-PA	1.4e-234	818.5	Paraneoptera		GO:0000176,GO:0000177,GO:0000178,GO:0000288,GO:0000291,GO:0000459,GO:0000460,GO:0000466,GO:0000467,GO:0000469,GO:0000956,GO:0003674,GO:0003676,GO:0003723,GO:0005488,GO:0005575,GO:0005622,GO:0005623,GO:0005634,GO:0005737,GO:0006139,GO:0006364,GO:0006396,GO:0006399,GO:0006401,GO:0006402,GO:0006725,GO:0006807,GO:0008150,GO:0008152,GO:0009056,GO:0009057,GO:0009892,GO:0009987,GO:0010467,GO:0010468,GO:…		ko:K03678	ko03018,map03018	M00391			ko00000,ko00001,ko00002,ko03019				Arthropoda	38B7Z@33154,3BBNH@33208,3CWFF@33213,3EA3W@33342,3SHV5@50557,41VG6@6656,COG2123@1,KOG1614@2759	NA|NA|NA	J	3' exoribonuclease family, domain 2
RPRC001829-RA.	13249.RPRC001829-PA	1.1e-249	868.6	Paraneoptera													Arthropoda	38JT2@33154,3BPP1@33208,3D6KK@33213,3EBS7@33342,3SM1F@50557,41YS0@6656,KOG4306@1,KOG4306@2759	NA|NA|NA	T	Phosphoric diester hydrolase activity. It is involved in the biological process described with lipid metabolic process
RPRC001830-RA.	13249.RPRC001830-PA	2.7e-225	787.7	Paraneoptera		GO:0003674,GO:0005085,GO:0005088,GO:0005089,GO:0005488,GO:0005515,GO:0008150,GO:0009966,GO:0009967,GO:0010646,GO:0010647,GO:0017016,GO:0017048,GO:0019899,GO:0023051,GO:0023056,GO:0031267,GO:0035023,GO:0035025,GO:0046578,GO:0046579,GO:0048518,GO:0048522,GO:0048583,GO:0048584,GO:0050789,GO:0050794,GO:0051020,GO:0051056,GO:0051057,GO:0065007,GO:0065009,GO:0098772,GO:1902531,GO:1902533		ko:K20689					ko00000,ko04131				Arthropoda	38NVS@33154,3BBYF@33208,3CZDI@33213,3E7WI@33342,3SK9K@50557,41UHY@6656,KOG3522@1,KOG3522@2759	NA|NA|NA	T	Rho guanyl-nucleotide exchange factor activity. It is involved in the biological process described with regulation of Rho protein signal transduction
RPRC001834-RA.	13249.RPRC001834-PA	4.8e-125	453.8	Paraneoptera		GO:0006139,GO:0006364,GO:0006396,GO:0006725,GO:0006807,GO:0008150,GO:0008152,GO:0009987,GO:0010467,GO:0016070,GO:0016072,GO:0022613,GO:0030490,GO:0034470,GO:0034641,GO:0034660,GO:0042254,GO:0042274,GO:0043170,GO:0044085,GO:0044237,GO:0044238,GO:0046483,GO:0071704,GO:0071840,GO:0090304,GO:1901360		ko:K09140					ko00000,ko03009				Arthropoda	38FB5@33154,3BIFK@33208,3CTKF@33213,3EAKY@33342,3SKAF@50557,41YJG@6656,COG2042@1,KOG3154@2759	NA|NA|NA	S	pre-rRNA processing protein involved in ribosome biogenesis
RPRC001837-RA.	13249.RPRC001837-PA	8.8e-36	155.6	Paraneoptera													Arthropoda	391FT@33154,3C72E@33208,3DN2B@33213,3EDQB@33342,3T15Z@50557,424HN@6656,KOG3510@1,KOG3510@2759	NA|NA|NA	T	Immunoglobulin domain
RPRC001838-RA.	13249.RPRC001838-PA	5.8e-120	436.8	Paraneoptera		GO:0003674,GO:0003676,GO:0003723,GO:0003727,GO:0005488,GO:0006139,GO:0006396,GO:0006725,GO:0006807,GO:0006996,GO:0008150,GO:0008152,GO:0008380,GO:0009987,GO:0010467,GO:0016043,GO:0016070,GO:0019843,GO:0022607,GO:0022613,GO:0022618,GO:0032502,GO:0034622,GO:0034641,GO:0042254,GO:0042255,GO:0043170,GO:0043933,GO:0044085,GO:0044237,GO:0044238,GO:0046483,GO:0065003,GO:0070925,GO:0071704,GO:0071826,GO:…		ko:K15032					ko00000,ko03012,ko03029				Arthropoda	29YX2@1,2RXUW@2759,39SQK@33154,3BGDU@33208,3CUER@33213,3EBV5@33342,3SPCJ@50557,4232X@6656	NA|NA|NA	S	Double-stranded DNA binding. It is involved in the biological process described with regulation of transcription, DNA-templated
RPRC001839-RA.	13249.RPRC001839-PA	0.0	1665.6	Paraneoptera				ko:K17926					ko00000				Arthropoda	38DVG@33154,3BGCD@33208,3CTQ8@33213,3E8AU@33342,3SJAC@50557,41WV1@6656,KOG2101@1,KOG2101@2759	NA|NA|NA	DUZ	PXA domain
RPRC001840-RA.	13249.RPRC001840-PA	0.0	3149.8	Paraneoptera		GO:0000003,GO:0003006,GO:0003674,GO:0003824,GO:0005575,GO:0005622,GO:0005623,GO:0005634,GO:0006139,GO:0006259,GO:0006304,GO:0006355,GO:0006357,GO:0006725,GO:0006807,GO:0007276,GO:0007281,GO:0008150,GO:0008152,GO:0009451,GO:0009889,GO:0009891,GO:0009893,GO:0009987,GO:0010468,GO:0010556,GO:0010557,GO:0010604,GO:0010628,GO:0016070,GO:0016491,GO:0019219,GO:0019222,GO:0019953,GO:0022412,GO:0022414,GO:…											Arthropoda	28N65@1,2QURD@2759,38FVR@33154,3B9SR@33208,3CS4F@33213,3E85K@33342,3SKEU@50557,41TR6@6656	NA|NA|NA	S	Oxygenase domain of the 2OGFeDO superfamily
RPRC001844-RA.	13249.RPRC001844-PA	1.3e-119	437.6	Eukaryota				ko:K22493					ko00000,ko00537				Eukaryota	2CM9P@1,2QPQC@2759	NA|NA|NA	S	flocculation via cell wall protein-carbohydrate interaction
RPRC001844-RA+	13249.RPRC001844-PA	5.5e-117	428.3	Eukaryota				ko:K22493					ko00000,ko00537				Eukaryota	2CM9P@1,2QPQC@2759	NA|NA|NA	S	flocculation via cell wall protein-carbohydrate interaction
RPRC001847-RA.	13249.RPRC001847-PA	2e-56	224.9	Paraneoptera		GO:0000003,GO:0003008,GO:0003674,GO:0005488,GO:0005515,GO:0005575,GO:0005622,GO:0005623,GO:0005737,GO:0005739,GO:0005829,GO:0006323,GO:0006325,GO:0006333,GO:0006334,GO:0006996,GO:0007276,GO:0007283,GO:0007610,GO:0007611,GO:0007613,GO:0007617,GO:0007618,GO:0007619,GO:0008049,GO:0008150,GO:0009987,GO:0016006,GO:0016043,GO:0019098,GO:0019953,GO:0022414,GO:0022607,GO:0031497,GO:0032501,GO:0032504,GO:…		ko:K11279,ko:K11282					ko00000,ko03036				Arthropoda	38C77@33154,3BBEF@33208,3CYGU@33213,3E7UT@33342,3SGES@50557,41USZ@6656,KOG1507@1,KOG1507@2759	NA|NA|NA	BD	Belongs to the nucleosome assembly protein (NAP) family
RPRC001849-RA.	13249.RPRC001849-PA	1.3e-158	565.5	Paraneoptera				ko:K08624					ko00000,ko01000,ko01002				Arthropoda	38EJ8@33154,3BBR3@33208,3CS90@33213,3E7ZU@33342,3SJ09@50557,41WZT@6656,KOG3538@1,KOG3538@2759	NA|NA|NA	O	ADAM-TS Spacer 1
RPRC001851-RA+	13249.RPRC001851-PA	0.0	1656.0	Paraneoptera		GO:0002009,GO:0002165,GO:0003674,GO:0005096,GO:0005575,GO:0005622,GO:0005623,GO:0005737,GO:0005794,GO:0007275,GO:0007444,GO:0007478,GO:0007480,GO:0007552,GO:0007560,GO:0008047,GO:0008150,GO:0009653,GO:0009791,GO:0009886,GO:0009887,GO:0009888,GO:0012505,GO:0030234,GO:0030695,GO:0032501,GO:0032502,GO:0035107,GO:0035114,GO:0035120,GO:0035218,GO:0035239,GO:0035295,GO:0043085,GO:0043087,GO:0043226,GO:…		ko:K12490,ko:K18440	ko04015,ko04024,ko04144,map04015,map04024,map04144				ko00000,ko00001,ko04131				Arthropoda	38F8M@33154,3BA0T@33208,3CTZI@33213,3E905@33342,3SGPA@50557,41VIG@6656,COG5347@1,KOG1117@2759	NA|NA|NA	TZ	GTPase-activator protein for Rho-like GTPases
RPRC001852-RA.	13249.RPRC001852-PA	1.5e-57	228.8	Paraneoptera	MED31	GO:0000428,GO:0000578,GO:0003002,GO:0003674,GO:0005488,GO:0005515,GO:0005575,GO:0005622,GO:0005623,GO:0005634,GO:0005654,GO:0005667,GO:0006139,GO:0006351,GO:0006352,GO:0006355,GO:0006357,GO:0006366,GO:0006367,GO:0006725,GO:0006807,GO:0007275,GO:0007350,GO:0007351,GO:0007389,GO:0007399,GO:0007406,GO:0008150,GO:0008152,GO:0008285,GO:0008595,GO:0009058,GO:0009059,GO:0009790,GO:0009798,GO:0009880,GO:…		ko:K15153					ko00000,ko03021				Arthropoda	3A9E3@33154,3BPHV@33208,3D6K7@33213,3EASC@33342,3SMVE@50557,41ZES@6656,COG5088@1,KOG4086@2759	NA|NA|NA	K	Component of the Mediator complex, a coactivator involved in the regulated transcription of nearly all RNA polymerase II-dependent genes. Mediator functions as a bridge to convey information from gene-specific regulatory proteins to the basal RNA polymerase II transcription machinery. Mediator is recruited to promoters by direct interactions with regulatory proteins and serves as a scaffold for t…
RPRC001854-RA.	13249.RPRC001854-PA	1.4e-62	245.4	Paraneoptera	Mhc2	GO:0000003,GO:0000278,GO:0000281,GO:0000910,GO:0001654,GO:0001655,GO:0001667,GO:0001700,GO:0001736,GO:0001738,GO:0001745,GO:0001894,GO:0002009,GO:0002064,GO:0002065,GO:0002066,GO:0002165,GO:0003002,GO:0003006,GO:0003008,GO:0003012,GO:0003674,GO:0003774,GO:0003824,GO:0005488,GO:0005515,GO:0005575,GO:0005622,GO:0005623,GO:0005737,GO:0005826,GO:0005856,GO:0005886,GO:0005911,GO:0005938,GO:0006928,GO:…		ko:K10352	ko04530,map04530				ko00000,ko00001,ko04147,ko04812				Arthropoda	38CVC@33154,3BBPR@33208,3CSM1@33213,3E7RH@33342,3SKN8@50557,41UEN@6656,COG5022@1,KOG0161@2759	NA|NA|NA	Z	Myosin head (motor domain)
RPRC001856-RA.	13249.RPRC001856-PA	0.0	2434.4	Paraneoptera		GO:0003674,GO:0003824,GO:0004842,GO:0005488,GO:0005515,GO:0005575,GO:0005622,GO:0005623,GO:0005737,GO:0006464,GO:0006513,GO:0006807,GO:0008150,GO:0008152,GO:0009987,GO:0016567,GO:0016740,GO:0019538,GO:0019787,GO:0019899,GO:0031625,GO:0032446,GO:0036211,GO:0043170,GO:0043412,GO:0044237,GO:0044238,GO:0044260,GO:0044267,GO:0044389,GO:0044424,GO:0044464,GO:0061630,GO:0061659,GO:0070647,GO:0071704,GO:…	2.3.2.24	ko:K10581	ko04120,map04120				ko00000,ko00001,ko01000,ko04121				Arthropoda	38KJS@33154,3BCKT@33208,3CRV1@33213,3E8MI@33342,3SFS0@50557,41TTV@6656,COG5078@1,KOG0895@2759	NA|NA|NA	O	Ubiquitin-conjugating enzyme E2, catalytic domain homologues
RPRC001860-RA.	13249.RPRC001860-PA	0.0	1180.2	Paraneoptera				ko:K17601					ko00000,ko01009				Arthropoda	38GWJ@33154,3B9E3@33208,3CWAN@33213,3E9FD@33342,3SHWK@50557,41V93@6656,KOG4190@1,KOG4190@2759	NA|NA|NA	TU	WD domain, G-beta repeat
RPRC001862-RA.	13249.RPRC001862-PA	4.7e-166	590.5	Paraneoptera													Arthropoda	38FIU@33154,3BFJ9@33208,3D310@33213,3E9HV@33342,3SGRR@50557,41YDT@6656,KOG0266@1,KOG0266@2759	NA|NA|NA	S	WD domain, G-beta repeat
RPRC001863-RA.	13249.RPRC001863-PA	2.1e-51	210.3	Paraneoptera		GO:0003674,GO:0005198,GO:0005201,GO:0005575,GO:0005576,GO:0031012,GO:0044421											Arthropoda	39W0E@33154,3BN0S@33208,3D9PY@33213,3E8FX@33342,3SHBP@50557,41YDH@6656,COG3325@1,KOG2806@2759,KOG4297@1,KOG4297@2759	NA|NA|NA	G	Chitin-binding domain type 2
RPRC001864-RA.	13249.RPRC001864-PA	3.6e-27	126.7	Paraneoptera	l(2)gl	GO:0000003,GO:0000132,GO:0000149,GO:0000226,GO:0000278,GO:0000578,GO:0001505,GO:0001700,GO:0001709,GO:0001738,GO:0001932,GO:0001933,GO:0002009,GO:0002164,GO:0002165,GO:0002168,GO:0002791,GO:0003002,GO:0003006,GO:0003674,GO:0004857,GO:0004860,GO:0005096,GO:0005488,GO:0005515,GO:0005575,GO:0005576,GO:0005622,GO:0005623,GO:0005737,GO:0005829,GO:0005856,GO:0005886,GO:0005911,GO:0005918,GO:0005920,GO:…		ko:K06094	ko04390,ko04391,ko04530,ko05165,map04390,map04391,map04530,map05165				ko00000,ko00001,ko04131				Arthropoda	38DTG@33154,3BC7M@33208,3CVIR@33213,3E94Y@33342,3SJFV@50557,41V04@6656,KOG1983@1,KOG1983@2759	NA|NA|NA	U	LLGL2
RPRC001865-RA.	13249.RPRC001865-PA	8.9e-267	925.6	Paraneoptera		GO:0003674,GO:0005215,GO:0005216,GO:0005230,GO:0005253,GO:0005254,GO:0005575,GO:0005623,GO:0005886,GO:0006810,GO:0006811,GO:0006820,GO:0006821,GO:0007154,GO:0007165,GO:0007267,GO:0007268,GO:0008150,GO:0008509,GO:0009987,GO:0010646,GO:0010648,GO:0015075,GO:0015103,GO:0015108,GO:0015267,GO:0015276,GO:0015318,GO:0015698,GO:0016020,GO:0016021,GO:0016324,GO:0022803,GO:0022824,GO:0022834,GO:0022835,GO:…											Arthropoda	39RX4@33154,3BKSQ@33208,3D583@33213,3E7K0@33342,3SJB8@50557,41VUM@6656,KOG3644@1,KOG3644@2759	NA|NA|NA	T	Neurotransmitter-gated ion-channel transmembrane region
RPRC001865-RA+	13249.RPRC001865-PA	1.7e-204	718.4	Paraneoptera		GO:0003674,GO:0005215,GO:0005216,GO:0005230,GO:0005253,GO:0005254,GO:0005575,GO:0005623,GO:0005886,GO:0006810,GO:0006811,GO:0006820,GO:0006821,GO:0007154,GO:0007165,GO:0007267,GO:0007268,GO:0008150,GO:0008509,GO:0009987,GO:0010646,GO:0010648,GO:0015075,GO:0015103,GO:0015108,GO:0015267,GO:0015276,GO:0015318,GO:0015698,GO:0016020,GO:0016021,GO:0016324,GO:0022803,GO:0022824,GO:0022834,GO:0022835,GO:…											Arthropoda	39RX4@33154,3BKSQ@33208,3D583@33213,3E7K0@33342,3SJB8@50557,41VUM@6656,KOG3644@1,KOG3644@2759	NA|NA|NA	T	Neurotransmitter-gated ion-channel transmembrane region
RPRC001866-RA.	13249.RPRC001866-PA	8.4e-212	742.7	Paraneoptera		GO:0000288,GO:0000289,GO:0000956,GO:0005575,GO:0005622,GO:0005623,GO:0005737,GO:0006139,GO:0006401,GO:0006402,GO:0006725,GO:0006807,GO:0007610,GO:0007622,GO:0007623,GO:0007626,GO:0008150,GO:0008152,GO:0009056,GO:0009057,GO:0009314,GO:0009416,GO:0009628,GO:0009892,GO:0009987,GO:0010468,GO:0010605,GO:0010629,GO:0016070,GO:0016071,GO:0019222,GO:0019439,GO:0030014,GO:0032991,GO:0034641,GO:0034655,GO:…	3.1.13.4	ko:K18764					ko00000,ko01000,ko03019				Arthropoda	38G8M@33154,3BC44@33208,3CXTU@33213,3E906@33342,3SHYZ@50557,41X4Q@6656,COG5239@1,KOG0620@2759	NA|NA|NA	K	Endonuclease/Exonuclease/phosphatase family
RPRC001867-RA.	13249.RPRC001867-PA	1.2e-174	619.0	Paraneoptera		GO:0003674,GO:0005488,GO:0005501,GO:0008289,GO:0016918,GO:0019840,GO:0019842,GO:0036094											Arthropoda	39VQ4@33154,3BFF3@33208,3CZHC@33213,3EC3E@33342,3SGE7@50557,41UD7@6656,KOG1471@1,KOG1471@2759	NA|NA|NA	I	CRAL/TRIO, N-terminal domain
RPRC001869-RA.	13249.RPRC001869-PA	6.9e-68	263.1	Paraneoptera	Ror	GO:0003674,GO:0003824,GO:0004672,GO:0004713,GO:0005575,GO:0006464,GO:0006468,GO:0006793,GO:0006796,GO:0006807,GO:0007275,GO:0007399,GO:0007417,GO:0008150,GO:0008152,GO:0009987,GO:0016020,GO:0016021,GO:0016301,GO:0016310,GO:0016740,GO:0016772,GO:0016773,GO:0018108,GO:0018193,GO:0018212,GO:0019538,GO:0031224,GO:0032501,GO:0032502,GO:0036211,GO:0043170,GO:0043412,GO:0044237,GO:0044238,GO:0044260,GO:…	2.7.10.1	ko:K05122					ko00000,ko01000,ko01001,ko01020,ko04050				Arthropoda	38CP6@33154,3BC7R@33208,3CXG0@33213,3E7PX@33342,3SISG@50557,41U5N@6656,COG0515@1,KOG1026@2759	NA|NA|NA	T	Kringle domain
RPRC001873-RA.	13249.RPRC001873-PA	1.1e-208	732.3	Paraneoptera		GO:0000217,GO:0000400,GO:0000737,GO:0000738,GO:0003674,GO:0003676,GO:0003677,GO:0003824,GO:0004518,GO:0004519,GO:0004520,GO:0004527,GO:0004529,GO:0004536,GO:0005488,GO:0005575,GO:0005622,GO:0005623,GO:0005634,GO:0005737,GO:0006139,GO:0006259,GO:0006281,GO:0006302,GO:0006308,GO:0006725,GO:0006807,GO:0006950,GO:0006974,GO:0008150,GO:0008152,GO:0008296,GO:0008297,GO:0008309,GO:0008310,GO:0008311,GO:…		ko:K15338					ko00000,ko01000,ko03400				Arthropoda	38US2@33154,3BDZR@33208,3CWNI@33213,3ECBV@33342,3SJRU@50557,41W9P@6656,COG0258@1,KOG2519@2759	NA|NA|NA	L	Helix-hairpin-helix class 2 (Pol1 family) motifs
RPRC001874-RA.	13249.RPRC001874-PA	1.3e-255	888.6	Paraneoptera		GO:0006139,GO:0006725,GO:0006807,GO:0008150,GO:0008152,GO:0009451,GO:0009987,GO:0016070,GO:0034641,GO:0043170,GO:0043412,GO:0044237,GO:0044238,GO:0046483,GO:0071704,GO:0090304,GO:1901360		ko:K15442					ko00000,ko03016				Arthropoda	38EK3@33154,3BGQN@33208,3CX5T@33213,3ECFJ@33342,3SMRV@50557,41ZN2@6656,COG0590@1,KOG2771@2759,KOG4091@1,KOG4091@2759	NA|NA|NA	A	MafB19-like deaminase
RPRC001875-RA.	13249.RPRC001875-PA	1.4e-291	1008.1	Paraneoptera			2.3.2.26,3.2.1.52	ko:K04678,ko:K14459	ko00511,ko00513,ko01100,ko04120,ko04144,ko04340,ko04341,ko04350,map00511,map00513,map01100,map04120,map04144,map04340,map04341,map04350		R09323		ko00000,ko00001,ko01000,ko03029,ko04121,ko04131		GH20		Arthropoda	2QRCP@2759,38HK2@33154,3BGN2@33208,3CT37@33213,3EC5I@33342,3SG06@50557,41XXD@6656,arCOG07452@1	NA|NA|NA	S	Glycosyl hydrolase family 20, catalytic domain
RPRC001886-RA.	13249.RPRC001886-PA	1.2e-93	349.0	Paraneoptera													Arthropoda	2CXR4@1,2RZ6I@2759,3A33F@33154,3BR3A@33208,3D7TP@33213,3EAYQ@33342,3SMVH@50557,41ZMF@6656	NA|NA|NA
RPRC001893-RA.	13249.RPRC001893-PA	4.8e-128	463.8	Paraneoptera													Arthropoda	2D0D8@1,2SDRG@2759,3ABMK@33154,3BW3J@33208,3DHBR@33213,3EDI8@33342,3SREK@50557,422P2@6656	NA|NA|NA	K	Alcohol dehydrogenase transcription factor Myb/SANT-like
RPRC001894-RA.	13249.RPRC001894-PA	5.9e-88	330.1	Paraneoptera		GO:0000030,GO:0003674,GO:0003824,GO:0005575,GO:0005622,GO:0005623,GO:0005737,GO:0005783,GO:0008150,GO:0008152,GO:0012505,GO:0016740,GO:0016757,GO:0016758,GO:0043226,GO:0043227,GO:0043229,GO:0043231,GO:0044424,GO:0044444,GO:0044464,GO:0070085,GO:0097502	2.4.1.259,2.4.1.261	ko:K03846	ko00510,ko00513,ko01100,map00510,map00513,map01100	M00055	R06259,R06261		ko00000,ko00001,ko00002,ko01000,ko01003		GT22		Arthropoda	38CWJ@33154,3BIPW@33208,3CTVK@33213,3EACM@33342,3SK22@50557,41XN7@6656,KOG2515@1,KOG2515@2759	NA|NA|NA	G	Transferase activity, transferring glycosyl groups
RPRC001896-RA.	13249.RPRC001896-PA	6.9e-206	723.0	Paraneoptera	Esyt2	GO:0001505,GO:0003674,GO:0005488,GO:0005543,GO:0005544,GO:0005575,GO:0005622,GO:0005623,GO:0005737,GO:0005783,GO:0005886,GO:0005887,GO:0006810,GO:0006836,GO:0006887,GO:0007154,GO:0007267,GO:0007268,GO:0007269,GO:0008021,GO:0008150,GO:0008289,GO:0009987,GO:0012505,GO:0016020,GO:0016021,GO:0016079,GO:0016192,GO:0017156,GO:0023052,GO:0023061,GO:0030133,GO:0031224,GO:0031226,GO:0031410,GO:0031982,GO:…											Arthropoda	38DXC@33154,3BC6K@33208,3CUPV@33213,3E81Y@33342,3SK4A@50557,41X1Q@6656,COG5038@1,KOG1012@2759	NA|NA|NA	M	C2 domain
RPRC001897-RA.	13249.RPRC001897-PA	8.8e-32	143.3	Paraneoptera		GO:0001932,GO:0001933,GO:0003674,GO:0003676,GO:0003723,GO:0003725,GO:0004857,GO:0004860,GO:0005488,GO:0005515,GO:0005575,GO:0005622,GO:0005623,GO:0005634,GO:0005730,GO:0006469,GO:0008150,GO:0009892,GO:0010563,GO:0010605,GO:0019207,GO:0019210,GO:0019220,GO:0019222,GO:0019887,GO:0019899,GO:0019900,GO:0019901,GO:0030234,GO:0031323,GO:0031324,GO:0031399,GO:0031400,GO:0031974,GO:0031981,GO:0032268,GO:…											Arthropoda	3A4EK@33154,3BRQV@33208,3CYYE@33213,3EAQS@33342,3SMYX@50557,41ZTV@6656,KOG4055@1,KOG4055@2759	NA|NA|NA	S	Protein of unknown function (DUF1168)
RPRC001899-RA.	13249.RPRC001899-PA	1e-160	572.8	Paraneoptera	bi	GO:0000122,GO:0000976,GO:0000977,GO:0000978,GO:0000987,GO:0001012,GO:0001067,GO:0001654,GO:0001745,GO:0002009,GO:0002165,GO:0003002,GO:0003674,GO:0003676,GO:0003677,GO:0003690,GO:0003700,GO:0005488,GO:0005515,GO:0005575,GO:0005622,GO:0005623,GO:0005634,GO:0006355,GO:0006357,GO:0007275,GO:0007389,GO:0007423,GO:0007444,GO:0007447,GO:0007448,GO:0007472,GO:0007476,GO:0007552,GO:0007560,GO:0008150,GO:…		ko:K10176	ko04013,map04013				ko00000,ko00001,ko03000				Arthropoda	38XFZ@33154,3BAHC@33208,3CRUC@33213,3EANG@33342,3SK7X@50557,41XDP@6656,KOG3585@1,KOG3585@2759	NA|NA|NA	K	Domain first found in the mice T locus (Brachyury) protein
RPRC001905-RA.	13249.RPRC001905-PA	2.8e-133	481.5	Paraneoptera													Arthropoda	2AFJH@1,2RYXT@2759,39ZXI@33154,3BQ5D@33208,3D6QJ@33213,3EAP5@33342,3SMBT@50557,41YWB@6656	NA|NA|NA
RPRC001907-RA.	13249.RPRC001907-PA	0.0	1738.8	Paraneoptera		GO:0000122,GO:0000976,GO:0000977,GO:0000981,GO:0000982,GO:0001012,GO:0001067,GO:0001078,GO:0001227,GO:0003674,GO:0003676,GO:0003677,GO:0003690,GO:0003700,GO:0005488,GO:0005575,GO:0005622,GO:0005623,GO:0005634,GO:0006139,GO:0006351,GO:0006355,GO:0006357,GO:0006366,GO:0006725,GO:0006807,GO:0008150,GO:0008152,GO:0008270,GO:0009058,GO:0009059,GO:0009889,GO:0009890,GO:0009892,GO:0009987,GO:0010467,GO:…		ko:K15683					ko00000,ko04121				Arthropoda	38HTN@33154,3BCYR@33208,3CRGR@33213,3EC21@33342,3SIFP@50557,41TDH@6656,KOG1952@1,KOG1952@2759	NA|NA|NA	U	NF-X1 type zinc finger
RPRC001908-RA.	13249.RPRC001908-PA	9.6e-172	609.4	Paraneoptera				ko:K15608					ko00000,ko03000,ko03036,ko04131				Arthropoda	38RYK@33154,3BDFE@33208,3CVQQ@33213,3ED6B@33342,3SH04@50557,41XV3@6656,KOG0849@1,KOG3862@2759	NA|NA|NA	K	DNA binding. It is involved in the biological process described with regulation of transcription, DNA-templated
RPRC001914-RA.	13249.RPRC001914-PA	7.3e-56	223.0	Paraneoptera		GO:0000228,GO:0000785,GO:0000790,GO:0003674,GO:0005488,GO:0005515,GO:0005575,GO:0005622,GO:0005623,GO:0005634,GO:0005694,GO:0006325,GO:0006338,GO:0006996,GO:0008150,GO:0008623,GO:0009987,GO:0016043,GO:0031010,GO:0031974,GO:0031981,GO:0032991,GO:0034728,GO:0042766,GO:0043226,GO:0043227,GO:0043228,GO:0043229,GO:0043231,GO:0043232,GO:0043233,GO:0043933,GO:0044422,GO:0044424,GO:0044427,GO:0044428,GO:…		ko:K11656					ko00000,ko03036				Arthropoda	3A8X6@33154,3BUHW@33208,3DAN7@33213,3EBY3@33342,3SP80@50557,4211Q@6656,COG5208@1,KOG1657@2759	NA|NA|NA	K	Histone-like transcription factor (CBF/NF-Y) and archaeal histone
RPRC001921-RA.	13249.RPRC001921-PA	4.2e-66	257.3	Paraneoptera													Arthropoda	38BR9@33154,3BAB9@33208,3CTP8@33213,3E8R5@33342,3SFVZ@50557,41TRW@6656,KOG0249@1,KOG0249@2759	NA|NA|NA	S	It is involved in the biological process described with cell-matrix adhesion
RPRC001932-RA.	13249.RPRC001932-PA	1.9e-48	198.0	Paraneoptera	m	GO:0000902,GO:0000904,GO:0002009,GO:0002064,GO:0002165,GO:0003002,GO:0003382,GO:0003383,GO:0003674,GO:0005198,GO:0005214,GO:0005575,GO:0005623,GO:0005886,GO:0006928,GO:0006996,GO:0007010,GO:0007015,GO:0007155,GO:0007160,GO:0007275,GO:0007389,GO:0007444,GO:0007472,GO:0007476,GO:0007552,GO:0007560,GO:0008150,GO:0008360,GO:0008544,GO:0009653,GO:0009791,GO:0009886,GO:0009887,GO:0009888,GO:0009913,GO:…											Arthropoda	28NWG@1,2QVGM@2759,38K1H@33154,3BKEN@33208,3D36J@33213,3E7KW@33342,3SGVG@50557,41VSN@6656	NA|NA|NA	S	Zona pellucida (ZP) domain
RPRC001938-RA.	13249.RPRC001938-PA	4.7e-68	263.8	Paraneoptera	Nf-YB	GO:0000976,GO:0001067,GO:0001654,GO:0001932,GO:0001934,GO:0003674,GO:0003676,GO:0003677,GO:0003690,GO:0005488,GO:0005575,GO:0005622,GO:0005623,GO:0005634,GO:0005667,GO:0006355,GO:0007275,GO:0007399,GO:0007423,GO:0008150,GO:0009889,GO:0009891,GO:0009893,GO:0009966,GO:0009967,GO:0009987,GO:0010468,GO:0010556,GO:0010557,GO:0010562,GO:0010604,GO:0010628,GO:0010646,GO:0010647,GO:0010720,GO:0010941,GO:…		ko:K08065	ko04612,ko05152,ko05166,map04612,map05152,map05166				ko00000,ko00001,ko03000				Arthropoda	3A3IS@33154,3BH41@33208,3CZU7@33213,3EATB@33342,3SMTF@50557,41ZMV@6656,COG2036@1,KOG0869@2759	NA|NA|NA	K	Histone-like transcription factor (CBF/NF-Y) and archaeal histone
RPRC001940-RA.	13249.RPRC001940-PA	3.7e-226	790.4	Paraneoptera	Cdk4	GO:0000082,GO:0000278,GO:0000307,GO:0001558,GO:0003002,GO:0003674,GO:0003824,GO:0004672,GO:0004674,GO:0004693,GO:0005488,GO:0005515,GO:0005575,GO:0005622,GO:0005623,GO:0005634,GO:0005737,GO:0006464,GO:0006468,GO:0006793,GO:0006796,GO:0006807,GO:0006996,GO:0007005,GO:0007049,GO:0007275,GO:0007346,GO:0007350,GO:0007389,GO:0007424,GO:0008150,GO:0008152,GO:0008283,GO:0008284,GO:0009790,GO:0009880,GO:…	2.7.11.22	ko:K02089,ko:K02091,ko:K02503	ko01522,ko04110,ko04115,ko04151,ko04218,ko04530,ko04660,ko04933,ko04934,ko05161,ko05162,ko05165,ko05166,ko05167,ko05200,ko05203,ko05206,ko05212,ko05214,ko05218,ko05219,ko05220,ko05222,ko05223,ko05224,ko05225,map01522,map04110,map04115,map04151,map04218,map04530,map04660,map04933,map04934,map05161,map05162,map05165,map05166,map05167,map05200,map05203,map05206,map05212,map05214,map05218,map05219,ma…	M00692			ko00000,ko00001,ko00002,ko01000,ko01001,ko04147				Arthropoda	38I5W@33154,3BC5E@33208,3CVB1@33213,3E9Q6@33342,3SGAU@50557,41TQS@6656,KOG0594@1,KOG0594@2759	NA|NA|NA	T	Serine/Threonine protein kinases, catalytic domain
RPRC001941-RA.	13249.RPRC001941-PA	1.5e-135	488.8	Paraneoptera		GO:0001932,GO:0005575,GO:0005576,GO:0005615,GO:0008150,GO:0009966,GO:0010646,GO:0019220,GO:0019222,GO:0023051,GO:0031323,GO:0031399,GO:0032268,GO:0042325,GO:0043408,GO:0044421,GO:0048583,GO:0050789,GO:0050794,GO:0051171,GO:0051174,GO:0051246,GO:0060255,GO:0065007,GO:0080090,GO:1902531											Arthropoda	2CA9R@1,2QR9T@2759,3A03B@33154,3BT72@33208,3D9HV@33213,3EDRS@33342,3SNT9@50557,420V2@6656	NA|NA|NA	S	regulation of MAPK cascade
RPRC001944-RA.	13249.RPRC001944-PA	2.7e-140	504.6	Paraneoptera				ko:K08585					ko00000,ko01000,ko01002				Arthropoda	39V4I@33154,3BM5E@33208,3D4DT@33213,3E8WW@33342,3SKJR@50557,41UP9@6656,KOG0045@1,KOG0045@2759	NA|NA|NA	OT	Calpain large subunit, domain III
RPRC001946-RA.	13249.RPRC001946-PA	1.4e-43	183.0	Insecta													Arthropoda	2DFJT@1,2RYGG@2759,3A113@33154,3BPZ7@33208,3D6VD@33213,3SZCP@50557,429XN@6656	NA|NA|NA	O	Ring finger
RPRC001947-RA.	13249.RPRC001947-PA	1.8e-124	451.8	Paraneoptera		GO:0005575,GO:0005622,GO:0005623,GO:0005737,GO:0005739,GO:0006417,GO:0006996,GO:0007005,GO:0007030,GO:0008150,GO:0009889,GO:0009891,GO:0009893,GO:0009987,GO:0010256,GO:0010468,GO:0010556,GO:0010557,GO:0010604,GO:0010608,GO:0010628,GO:0016043,GO:0017004,GO:0017062,GO:0019222,GO:0022607,GO:0031323,GO:0031325,GO:0031326,GO:0031328,GO:0032268,GO:0032270,GO:0033108,GO:0034248,GO:0034250,GO:0034551,GO:…		ko:K17662					ko00000,ko03029				Arthropoda	38HKQ@33154,3BM2S@33208,3CZHN@33213,3EBG5@33342,3SN5U@50557,41ZPB@6656,KOG2873@1,KOG2873@2759	NA|NA|NA	C	Ubiquinol-cytochrome C chaperone
RPRC001949-RA.	13249.RPRC001949-PA	9.4e-250	869.0	Paraneoptera		GO:0000959,GO:0000963,GO:0000965,GO:0003674,GO:0003676,GO:0003723,GO:0003824,GO:0004652,GO:0005488,GO:0005575,GO:0005622,GO:0005623,GO:0005737,GO:0005739,GO:0006139,GO:0006378,GO:0006396,GO:0006397,GO:0006725,GO:0006807,GO:0008150,GO:0008152,GO:0009892,GO:0009894,GO:0009895,GO:0009987,GO:0010467,GO:0010468,GO:0010605,GO:0010608,GO:0016070,GO:0016071,GO:0016740,GO:0016772,GO:0016779,GO:0019219,GO:…	2.7.7.19	ko:K18060					ko00000,ko01000,ko03029				Arthropoda	38GCI@33154,3BA4D@33208,3CW3A@33213,3EAEP@33342,3SGGK@50557,41W1K@6656,COG5260@1,KOG2277@2759	NA|NA|NA	D	Poly(A) RNA polymerase
RPRC001950-RA.	13249.RPRC001950-PA	2e-64	251.5	Paraneoptera		GO:0005575,GO:0005622,GO:0005623,GO:0005737,GO:0005739,GO:0007275,GO:0007399,GO:0008150,GO:0032501,GO:0032502,GO:0043226,GO:0043227,GO:0043229,GO:0043231,GO:0044424,GO:0044444,GO:0044464,GO:0048731,GO:0048856											Arthropoda	2B8EV@1,2S0RN@2759,3A0HU@33154,3BQEJ@33208,3CZQF@33213,3EBN5@33342,3SM37@50557,41Z43@6656	NA|NA|NA	S	Transmembrane protein 223
RPRC001953-RA.	13249.RPRC001953-PA	9.7e-252	875.5	Paraneoptera			2.7.11.1	ko:K08816					ko00000,ko01000,ko01001				Arthropoda	38GMB@33154,3BF8J@33208,3CZXV@33213,3EAPA@33342,3SJPV@50557,41U9G@6656,KOG1164@1,KOG1164@2759	NA|NA|NA	T	Protein tyrosine kinase
RPRC001954-RA.	13249.RPRC001954-PA	5.9e-58	229.9	Paraneoptera		GO:0005575,GO:0005622,GO:0005623,GO:0005737,GO:0044424,GO:0044464											Arthropoda	2BZ3U@1,2QQ69@2759,38EYQ@33154,3BFM4@33208,3CSFN@33213,3E9NI@33342,3SJQH@50557,41VTF@6656	NA|NA|NA	S	Membrane transport protein
RPRC001957-RA.	13249.RPRC001957-PA	0.0	1245.3	Paraneoptera		GO:0005575,GO:0005622,GO:0005623,GO:0006139,GO:0006401,GO:0006402,GO:0006417,GO:0006725,GO:0006807,GO:0008150,GO:0008152,GO:0009056,GO:0009057,GO:0009889,GO:0009890,GO:0009892,GO:0009987,GO:0010468,GO:0010556,GO:0010558,GO:0010605,GO:0010608,GO:0010629,GO:0016070,GO:0016071,GO:0017148,GO:0019222,GO:0019439,GO:0030014,GO:0031323,GO:0031324,GO:0031326,GO:0031327,GO:0032268,GO:0032269,GO:0032991,GO:…		ko:K12607	ko03018,map03018				ko00000,ko00001,ko03019				Arthropoda	39R2W@33154,3B9A6@33208,3CXBC@33213,3E9WC@33342,3SKCJ@50557,41V91@6656,KOG2471@1,KOG2471@2759	NA|NA|NA	S	CCR4-NOT transcription complex subunit
RPRC001963-RA.	13249.RPRC001963-PA	8e-86	323.6	Paraneoptera		GO:0003674,GO:0003676,GO:0003723,GO:0003729,GO:0005488,GO:0097159,GO:1901363		ko:K14837					ko00000,ko03009				Arthropoda	39RKT@33154,3BIWG@33208,3CWVS@33213,3EB2D@33342,3SN7Q@50557,4202B@6656,KOG0118@1,KOG0118@2759	NA|NA|NA	A	Pfam:RRM_6
RPRC001964-RA.	13249.RPRC001964-PA	0.0	2110.1	Paraneoptera		GO:0003674,GO:0005488,GO:0005515,GO:0005575,GO:0005622,GO:0005623,GO:0005634,GO:0005635,GO:0005643,GO:0006355,GO:0006357,GO:0006403,GO:0006405,GO:0006406,GO:0006611,GO:0006810,GO:0006886,GO:0006913,GO:0008104,GO:0008150,GO:0008152,GO:0009889,GO:0009891,GO:0009893,GO:0010467,GO:0010468,GO:0010556,GO:0010557,GO:0010604,GO:0010628,GO:0012505,GO:0015031,GO:0015833,GO:0015931,GO:0016973,GO:0019219,GO:…											Arthropoda	38FKX@33154,3BBC0@33208,3CSMP@33213,3EA7Y@33342,3SGXW@50557,41UQG@6656,COG5079@1,KOG1860@2759	NA|NA|NA	DU	SAC3/GANP family
RPRC001966-RA.	13249.RPRC001966-PA	3.8e-234	817.0	Paraneoptera													Arthropoda	38GG6@33154,3BE1Q@33208,3CS52@33213,3ED58@33342,3SMZR@50557,41ZW4@6656,KOG4646@1,KOG4646@2759	NA|NA|NA	I	alpha-catenin binding
RPRC001968-RA.	13249.RPRC001968-PA	0.0	1590.9	Paraneoptera	Rev1	GO:0000018,GO:0000731,GO:0003674,GO:0003824,GO:0005575,GO:0005622,GO:0005623,GO:0005657,GO:0005694,GO:0006139,GO:0006259,GO:0006281,GO:0006282,GO:0006301,GO:0006725,GO:0006807,GO:0006950,GO:0006974,GO:0008150,GO:0008152,GO:0009058,GO:0009059,GO:0009987,GO:0010569,GO:0016740,GO:0016772,GO:0016779,GO:0017125,GO:0018130,GO:0019219,GO:0019222,GO:0019438,GO:0019985,GO:0031323,GO:0033554,GO:0034641,GO:…		ko:K03515	ko03460,map03460				ko00000,ko00001,ko01000,ko03400				Arthropoda	395E4@33154,3BF32@33208,3CWVQ@33213,3E9AI@33342,3SH6M@50557,41XG0@6656,COG0389@1,KOG2093@2759	NA|NA|NA	L	impB/mucB/samB family C-terminal domain
RPRC001971-RA.	13249.RPRC001971-PA	7.9e-182	642.9	Paraneoptera		GO:0003008,GO:0007600,GO:0008150,GO:0019233,GO:0032501,GO:0050877		ko:K17767	ko04934,map04934				ko00000,ko00001,ko03029				Arthropoda	38FID@33154,3BBMP@33208,3CWIG@33213,3E8PD@33342,3SHP7@50557,41UXC@6656,KOG0545@1,KOG0545@2759	NA|NA|NA	O	It is involved in the biological process described with protein folding
RPRC001973-RA.	13249.RPRC001973-PA	8.2e-151	539.7	Paraneoptera													Arthropoda	28P5R@1,2QVSM@2759,38Y8K@33154,3BC13@33208,3D1DS@33213,3ECCN@33342,3SJDF@50557,41VCV@6656	NA|NA|NA	S	Domain of unknown function (DUF4481)
RPRC001976-RA+	13249.RPRC001976-PA	0.0	1602.8	Paraneoptera		GO:0000003,GO:0000226,GO:0002064,GO:0002065,GO:0002066,GO:0002376,GO:0002440,GO:0002775,GO:0002791,GO:0002793,GO:0003006,GO:0005575,GO:0005622,GO:0005623,GO:0005737,GO:0005768,GO:0006810,GO:0006955,GO:0006959,GO:0006996,GO:0007010,GO:0007017,GO:0007049,GO:0007051,GO:0007155,GO:0007275,GO:0007276,GO:0007281,GO:0007292,GO:0007299,GO:0007399,GO:0008150,GO:0008592,GO:0009605,GO:0009607,GO:0009888,GO:…	3.1.3.48	ko:K18040					ko00000,ko01000,ko01009				Arthropoda	38CYR@33154,3B9MM@33208,3CZR2@33213,3E9NT@33342,3SKI0@50557,41V6F@6656,KOG2220@1,KOG2220@2759	NA|NA|NA	T	BRO1-like domain
RPRC001979-RA.	13249.RPRC001979-PA	8.2e-133	479.6	Paraneoptera													Arthropoda	2B1SQ@1,2S0B4@2759,3A90V@33154,3CPFZ@33208,3DAUQ@33213,3EE8A@33342,3SPRE@50557,42AQW@6656	NA|NA|NA	S	Domain of unknown function (DUF4817)
RPRC001984-RA.	13249.RPRC001984-PA	1.2e-70	272.3	Eukaryota				ko:K01362,ko:K09626,ko:K09628,ko:K17495					ko00000,ko01000,ko01002,ko01009				Eukaryota	COG5640@1,KOG3627@2759	NA|NA|NA	O	serine-type endopeptidase activity
RPRC001985-RA.	13249.RPRC001985-PA	2.6e-244	850.9	Paraneoptera		GO:0003674,GO:0003824,GO:0003842,GO:0005575,GO:0005622,GO:0005623,GO:0005737,GO:0005739,GO:0005759,GO:0006082,GO:0006520,GO:0006560,GO:0006807,GO:0006996,GO:0007005,GO:0008150,GO:0008152,GO:0009064,GO:0009987,GO:0016043,GO:0016491,GO:0016645,GO:0016646,GO:0019752,GO:0031974,GO:0043226,GO:0043227,GO:0043229,GO:0043231,GO:0043233,GO:0043436,GO:0044237,GO:0044238,GO:0044281,GO:0044422,GO:0044424,GO:…	1.2.1.88	ko:K00294	ko00250,ko00330,ko01100,map00250,map00330,map01100		R00245,R00707,R00708,R04444,R04445,R05051	RC00080,RC00216,RC00242,RC00255	ko00000,ko00001,ko01000				Arthropoda	38D6T@33154,3BDB2@33208,3D0Y4@33213,3E8H6@33342,3SIQ4@50557,41V23@6656,COG1012@1,KOG2455@2759	NA|NA|NA	C	Aldehyde dehydrogenase family
RPRC001989-RA.	13249.RPRC001989-PA	1e-251	875.5	Paraneoptera		GO:0005575,GO:0005576,GO:0005615,GO:0007155,GO:0007275,GO:0007399,GO:0008037,GO:0008038,GO:0008039,GO:0008150,GO:0009987,GO:0016043,GO:0022008,GO:0022610,GO:0030154,GO:0030182,GO:0030198,GO:0032501,GO:0032502,GO:0043062,GO:0044421,GO:0048468,GO:0048666,GO:0048699,GO:0048731,GO:0048856,GO:0048869,GO:0071840											Arthropoda	2CM95@1,2QPNM@2759,39UIV@33154,3BIEK@33208,3CW97@33213,3EC5P@33342,3SFSV@50557,41XD8@6656	NA|NA|NA	S	Four repeated domains in the Fasciclin I family of proteins, present in many other contexts.
RPRC001990-RA.	13249.RPRC001990-PA	3.8e-71	273.9	Arthropoda													Arthropoda	2BFTC@1,2S0PY@2759,3A2YR@33154,3CP96@33208,3E5DS@33213,42AJ5@6656	NA|NA|NA	S	Glycosyltransferase sugar-binding region containing DXD motif
RPRC001993-RA.	13249.RPRC001993-PA	1.5e-93	349.7	Paraneoptera	yps	GO:0000003,GO:0000375,GO:0000377,GO:0000398,GO:0003006,GO:0003674,GO:0003676,GO:0003723,GO:0003729,GO:0005488,GO:0006139,GO:0006396,GO:0006397,GO:0006725,GO:0006807,GO:0007276,GO:0007281,GO:0007292,GO:0008150,GO:0008152,GO:0008380,GO:0009987,GO:0010467,GO:0016070,GO:0016071,GO:0019953,GO:0022412,GO:0022414,GO:0030154,GO:0032501,GO:0032502,GO:0032504,GO:0034641,GO:0043170,GO:0044237,GO:0044238,GO:…		ko:K09276					ko00000,ko03000,ko03019,ko03041				Arthropoda	38WUV@33154,3BRDB@33208,3CWFW@33213,3EAXA@33342,3SMBR@50557,41YMT@6656,COG1278@1,KOG3070@2759	NA|NA|NA	J	Cold shock protein domain
RPRC001995-RA.	13249.RPRC002335-PA	3.5e-09	68.6	Paraneoptera													Arthropoda	2DZH1@1,2S711@2759,3A8F0@33154,3BU2U@33208,3DAPM@33213,3EDPP@33342,3SRX9@50557,421D3@6656	NA|NA|NA	K	MADF
RPRC001997-RA.	13249.RPRC001997-PA	2.9e-78	297.7	Paraneoptera		GO:0001505,GO:0003008,GO:0007610,GO:0007611,GO:0007613,GO:0007626,GO:0008150,GO:0010646,GO:0023051,GO:0032501,GO:0032879,GO:0046928,GO:0048167,GO:0050789,GO:0050794,GO:0050804,GO:0050877,GO:0050890,GO:0051046,GO:0051049,GO:0051588,GO:0060341,GO:0065007,GO:0065008,GO:0099177,GO:1903530	1.16.5.1	ko:K08360					ko00000,ko01000,ko02000	5.B.2.1			Arthropoda	39T0N@33154,3BD2H@33208,3CRB0@33213,3EB42@33342,3SGFR@50557,41WZ4@6656,KOG1619@1,KOG1619@2759	NA|NA|NA	P	Eukaryotic cytochrome b561
RPRC002002-RA.	13249.RPRC002002-PA	9.5e-112	409.5	Paraneoptera		GO:0000003,GO:0002118,GO:0002121,GO:0007610,GO:0007617,GO:0007618,GO:0007619,GO:0007626,GO:0007631,GO:0008049,GO:0008150,GO:0008343,GO:0008344,GO:0019098,GO:0019953,GO:0022414,GO:0030534,GO:0032501,GO:0032504,GO:0044703,GO:0048609,GO:0051704,GO:0051705,GO:0060179		ko:K21754					ko00000,ko04121				Arthropoda	38EBT@33154,3BA0Z@33208,3CX3D@33213,3EACV@33342,3SKG0@50557,41VV0@6656,KOG2723@1,KOG2723@2759	NA|NA|NA	S	It is involved in the biological process described with protein homooligomerization
RPRC002018-RA.	13249.RPRC002018-PA	0.0	1164.4	Paraneoptera													Arthropoda	38D3P@33154,3BAHD@33208,3CXUB@33213,3E8W9@33342,3SII8@50557,41UFY@6656,KOG0199@1,KOG0199@2759	NA|NA|NA	T	Src homology 3 domains
RPRC002020-RA.	13249.RPRC002020-PA	5.1e-170	603.6	Paraneoptera													Arthropoda	38FD4@33154,3B9EI@33208,3CR6X@33213,3E96Y@33342,3SKHT@50557,41Y5I@6656,KOG3767@1,KOG3767@2759	NA|NA|NA	S	Tricarboxylate carrier
RPRC002021-RA.	13249.RPRC002021-PA	7e-49	199.5	Paraneoptera													Arthropoda	38EMH@33154,3BDHS@33208,3CRM9@33213,3EDGT@33342,3SH79@50557,41UT8@6656,KOG1388@1,KOG1388@2759	NA|NA|NA	TV	Domain first found in C1r, C1s, uEGF, and bone morphogenetic protein.
RPRC002021-RA+	13249.RPRC002021-PA	8.3e-42	176.4	Paraneoptera													Arthropoda	38EMH@33154,3BDHS@33208,3CRM9@33213,3EDGT@33342,3SH79@50557,41UT8@6656,KOG1388@1,KOG1388@2759	NA|NA|NA	TV	Domain first found in C1r, C1s, uEGF, and bone morphogenetic protein.
RPRC002022-RA.	13249.RPRC002022-PA	0.0	2591.6	Paraneoptera													Arthropoda	38EMH@33154,3BDHS@33208,3CRM9@33213,3E9SS@33342,3SH79@50557,41UT8@6656,KOG1388@1,KOG1388@2759	NA|NA|NA	TV	Plexin repeat
RPRC002024-RA.	13249.RPRC002024-PA	0.0	1662.5	Paraneoptera				ko:K18953	ko04071,map04071				ko00000,ko00001				Arthropoda	38CWR@33154,3BFM6@33208,3CS57@33213,3E7UJ@33342,3SIDJ@50557,41VF5@6656,KOG1786@1,KOG1786@2759	NA|NA|NA	TU	Beige/BEACH domain
RPRC002028-RA.	13249.RPRC002028-PA	5.4e-68	263.5	Arthropoda													Arthropoda	38B68@33154,3BBJQ@33208,3CYAN@33213,41TKV@6656,COG0148@1,COG0536@1,KOG1489@2759,KOG2670@2759	NA|NA|NA	G	Magnesium ion binding
RPRC002033-RA.	13249.RPRC002033-PA	5.5e-180	636.7	Paraneoptera	Fbxl4	GO:0000151,GO:0000209,GO:0005575,GO:0005622,GO:0005623,GO:0006464,GO:0006508,GO:0006511,GO:0006807,GO:0008150,GO:0008152,GO:0008277,GO:0009056,GO:0009057,GO:0009966,GO:0009987,GO:0010498,GO:0010646,GO:0010648,GO:0016059,GO:0016567,GO:0019005,GO:0019538,GO:0019941,GO:0022400,GO:0023051,GO:0023057,GO:0030163,GO:0031146,GO:0031461,GO:0032101,GO:0032228,GO:0032229,GO:0032446,GO:0032991,GO:0036211,GO:…		ko:K10270					ko00000,ko03029,ko04121				Arthropoda	38EAP@33154,3BDEX@33208,3CRVG@33213,3E84H@33342,3SJGG@50557,41V3N@6656,KOG1947@1,KOG1947@2759	NA|NA|NA	S	A Receptor for Ubiquitination Targets
RPRC002034-RA.	13249.RPRC002034-PA	2.9e-101	374.4	Paraneoptera		GO:0003674,GO:0005215,GO:0005216,GO:0005261,GO:0005262,GO:0005575,GO:0005622,GO:0005623,GO:0005737,GO:0005886,GO:0005887,GO:0006810,GO:0006811,GO:0006812,GO:0006816,GO:0006873,GO:0006874,GO:0006875,GO:0006897,GO:0007204,GO:0007275,GO:0007399,GO:0008021,GO:0008150,GO:0008324,GO:0009987,GO:0010941,GO:0010942,GO:0012505,GO:0012506,GO:0015075,GO:0015085,GO:0015267,GO:0015318,GO:0016020,GO:0016021,GO:…											Arthropoda	3A0HN@33154,3BGK4@33208,3CY99@33213,3EB78@33342,3SMNH@50557,41YRV@6656,KOG4085@1,KOG4085@2759	NA|NA|NA	P	Uncharacterized conserved protein CG6151-P
RPRC002037-RA.	13249.RPRC002037-PA	1.5e-228	798.5	Paraneoptera		GO:0000003,GO:0001667,GO:0001932,GO:0001933,GO:0002009,GO:0002064,GO:0002065,GO:0002066,GO:0002165,GO:0003006,GO:0003008,GO:0003674,GO:0004857,GO:0004860,GO:0005102,GO:0005126,GO:0005488,GO:0005515,GO:0005575,GO:0005622,GO:0005623,GO:0005737,GO:0006469,GO:0006928,GO:0007154,GO:0007165,GO:0007166,GO:0007275,GO:0007276,GO:0007281,GO:0007292,GO:0007297,GO:0007298,GO:0007399,GO:0007444,GO:0007472,GO:…		ko:K04698	ko04630,ko04917,map04630,map04917	M00388,M00684			ko00000,ko00001,ko00002,ko04121				Arthropoda	38E7I@33154,3B9DW@33208,3CS3H@33213,3E9UV@33342,3SJAQ@50557,41W71@6656,KOG4566@1,KOG4566@2759	NA|NA|NA	T	SOCS_box
RPRC002042-RA.	13249.RPRC002042-PA	1.4e-53	215.3	Paraneoptera		GO:0000902,GO:0000904,GO:0000976,GO:0000977,GO:0000978,GO:0000987,GO:0001012,GO:0001067,GO:0003008,GO:0003674,GO:0003676,GO:0003677,GO:0003690,GO:0003700,GO:0005488,GO:0005575,GO:0005622,GO:0005623,GO:0005634,GO:0006355,GO:0006357,GO:0007275,GO:0007399,GO:0007600,GO:0007605,GO:0008150,GO:0009653,GO:0009889,GO:0009987,GO:0010468,GO:0010556,GO:0016043,GO:0016358,GO:0019219,GO:0019222,GO:0022008,GO:…		ko:K09173					ko00000,ko03000				Arthropoda	38ECU@33154,3BFUZ@33208,3CTIU@33213,3E9RH@33342,3SJ6W@50557,41UQ6@6656,KOG3712@1,KOG3712@2759	NA|NA|NA	K	RFX DNA-binding domain
RPRC002043-RA.	13249.RPRC002043-PA	2.9e-303	1047.0	Paraneoptera		GO:0000030,GO:0003674,GO:0003824,GO:0005575,GO:0005622,GO:0005623,GO:0005737,GO:0005783,GO:0005789,GO:0006464,GO:0006497,GO:0006505,GO:0006506,GO:0006629,GO:0006643,GO:0006644,GO:0006650,GO:0006661,GO:0006664,GO:0006793,GO:0006796,GO:0006807,GO:0008150,GO:0008152,GO:0008610,GO:0008654,GO:0009058,GO:0009059,GO:0009247,GO:0009987,GO:0012505,GO:0016020,GO:0016740,GO:0016757,GO:0016758,GO:0019538,GO:…		ko:K05286	ko00563,ko01100,map00563,map01100	M00065	R05922		ko00000,ko00001,ko00002,ko01000,ko01003		GT22		Arthropoda	38BUT@33154,3BB2A@33208,3CWKW@33213,3E9Y6@33342,3SGQ5@50557,41WT6@6656,KOG1771@1,KOG1771@2759	NA|NA|NA	MO	Alg9-like mannosyltransferase family
RPRC002043-RA+	13249.RPRC002043-PA	2.5e-58	231.5	Paraneoptera		GO:0000030,GO:0003674,GO:0003824,GO:0005575,GO:0005622,GO:0005623,GO:0005737,GO:0005783,GO:0005789,GO:0006464,GO:0006497,GO:0006505,GO:0006506,GO:0006629,GO:0006643,GO:0006644,GO:0006650,GO:0006661,GO:0006664,GO:0006793,GO:0006796,GO:0006807,GO:0008150,GO:0008152,GO:0008610,GO:0008654,GO:0009058,GO:0009059,GO:0009247,GO:0009987,GO:0012505,GO:0016020,GO:0016740,GO:0016757,GO:0016758,GO:0019538,GO:…		ko:K05286	ko00563,ko01100,map00563,map01100	M00065	R05922		ko00000,ko00001,ko00002,ko01000,ko01003		GT22		Arthropoda	38BUT@33154,3BB2A@33208,3CWKW@33213,3E9Y6@33342,3SGQ5@50557,41WT6@6656,KOG1771@1,KOG1771@2759	NA|NA|NA	MO	Alg9-like mannosyltransferase family
RPRC002047-RA.	13249.RPRC002047-PA	0.0	1221.8	Eukaryota				ko:K03260,ko:K12616,ko:K14322	ko03013,ko03018,ko05416,map03013,map03018,map05416	M00428			ko00000,ko00001,ko00002,ko03012,ko03019				Eukaryota	KOG0401@1,KOG0401@2759	NA|NA|NA	S	translation initiation factor activity
RPRC002050-RA.	13249.RPRC002050-PA	1.4e-209	736.1	Paraneoptera		GO:0000902,GO:0000904,GO:0003674,GO:0005096,GO:0005575,GO:0005622,GO:0005623,GO:0005737,GO:0006928,GO:0006935,GO:0007275,GO:0007399,GO:0007409,GO:0007411,GO:0008037,GO:0008038,GO:0008047,GO:0008150,GO:0009605,GO:0009653,GO:0009987,GO:0016043,GO:0016198,GO:0016199,GO:0022008,GO:0030030,GO:0030154,GO:0030182,GO:0030234,GO:0030695,GO:0031175,GO:0032501,GO:0032502,GO:0032989,GO:0032990,GO:0040011,GO:…		ko:K20649					ko00000,ko04131				Arthropoda	28IV8@1,2QR6X@2759,38GGY@33154,3BCNK@33208,3D0I9@33213,3ECAG@33342,3SJG6@50557,41V0Z@6656	NA|NA|NA	T	It is involved in the biological process described with signal transduction
RPRC002051-RA.	13249.RPRC002051-PA	3.2e-230	804.3	Paraneoptera	Pde9	GO:0003674,GO:0003824,GO:0004112,GO:0004114,GO:0006139,GO:0006725,GO:0006753,GO:0006793,GO:0006796,GO:0006807,GO:0008081,GO:0008150,GO:0008152,GO:0009117,GO:0009187,GO:0009987,GO:0016787,GO:0016788,GO:0019637,GO:0034641,GO:0042578,GO:0044237,GO:0044238,GO:0044281,GO:0046483,GO:0055086,GO:0071704,GO:1901360	3.1.4.35,3.1.4.53	ko:K13761,ko:K18437	ko00230,ko04927,ko04934,ko05032,map00230,map04927,map04934,map05032		R00191,R01234	RC00296	ko00000,ko00001,ko01000				Arthropoda	38EUX@33154,3BD4Q@33208,3CVDF@33213,3ECW5@33342,3SFRN@50557,41Y15@6656,KOG3689@1,KOG3689@2759	NA|NA|NA	T	Metal dependent phosphohydrolases with conserved 'HD' motif.
RPRC002053-RA.	13249.RPRC002053-PA	3e-105	387.9	Paraneoptera													Arthropoda	28PMB@1,2QQ9Q@2759,39Y9W@33154,3BJ1T@33208,3CRHU@33213,3EC3S@33342,3SI8N@50557,41X3H@6656	NA|NA|NA	S	Protein kinase C conserved region 1 (C1) domains (Cysteine-rich domains)
RPRC002054-RA.	13249.RPRC002054-PA	8.4e-136	489.6	Insecta			3.1.1.3	ko:K14075	ko00561,ko01100,ko04972,ko04975,map00561,map01100,map04972,map04975	M00098	R02250,R02687	RC00020,RC00037,RC00041,RC00094	ko00000,ko00001,ko00002,ko01000				Arthropoda	28N19@1,2QQ56@2759,3AGGC@33154,3BXIB@33208,3DD71@33213,3SQD0@50557,421YD@6656	NA|NA|NA	O	Lipase
RPRC002056-RA.	13249.RPRC002056-PA	0.0	1659.4	Paraneoptera		GO:0003002,GO:0003674,GO:0003676,GO:0003677,GO:0003682,GO:0005488,GO:0005575,GO:0005622,GO:0005623,GO:0005634,GO:0006355,GO:0007275,GO:0007379,GO:0007389,GO:0008150,GO:0009889,GO:0010468,GO:0010556,GO:0019219,GO:0019222,GO:0031323,GO:0031326,GO:0032501,GO:0032502,GO:0035282,GO:0043226,GO:0043227,GO:0043229,GO:0043231,GO:0044424,GO:0044464,GO:0048856,GO:0050789,GO:0050794,GO:0051171,GO:0051252,GO:…											Arthropoda	39SBI@33154,3BKCA@33208,3CUVJ@33213,3E9X8@33342,3SM5N@50557,41XWJ@6656,KOG4468@1,KOG4468@2759	NA|NA|NA	K	SANT SWI3, ADA2, N-CoR and TFIIIB'' DNA-binding domains
RPRC002084-RA.	13249.RPRC002084-PA	0.0	1427.5	Paraneoptera		GO:0000463,GO:0000470,GO:0002682,GO:0003674,GO:0005488,GO:0005575,GO:0005622,GO:0005623,GO:0005634,GO:0005730,GO:0006139,GO:0006364,GO:0006396,GO:0006725,GO:0006807,GO:0008150,GO:0008152,GO:0009987,GO:0010467,GO:0016070,GO:0016072,GO:0022613,GO:0030684,GO:0030686,GO:0030687,GO:0031974,GO:0031981,GO:0032991,GO:0034470,GO:0034641,GO:0034660,GO:0035206,GO:0042127,GO:0042254,GO:0042273,GO:0043021,GO:…		ko:K14824					ko00000,ko03009				Arthropoda	38DR5@33154,3BEY3@33208,3CTES@33213,3E9MK@33342,3SJ4C@50557,41VAQ@6656,KOG0650@1,KOG0650@2759	NA|NA|NA	J	Required for maturation of ribosomal RNAs and formation of the large ribosomal subunit
RPRC002086-RA.	13249.RPRC002086-PA	0.0	2035.8	Paraneoptera		GO:0000375,GO:0000377,GO:0000398,GO:0000460,GO:0002252,GO:0002376,GO:0003674,GO:0003724,GO:0003824,GO:0004004,GO:0004386,GO:0006139,GO:0006364,GO:0006396,GO:0006397,GO:0006401,GO:0006725,GO:0006807,GO:0006950,GO:0006952,GO:0008026,GO:0008150,GO:0008152,GO:0008186,GO:0008380,GO:0009056,GO:0009057,GO:0009605,GO:0009607,GO:0009615,GO:0009987,GO:0010467,GO:0016070,GO:0016071,GO:0016072,GO:0016462,GO:…	3.6.4.13	ko:K12598	ko03018,map03018	M00393			ko00000,ko00001,ko00002,ko01000,ko03009,ko03016,ko03019,ko03041				Arthropoda	38Y04@33154,3BBAD@33208,3CRCJ@33213,3E7G0@33342,3SHVS@50557,41U3Z@6656,COG4581@1,KOG0948@2759	NA|NA|NA	A	DSHCT
RPRC002087-RA.	13249.RPRC002087-PA	3.5e-145	520.8	Paraneoptera		GO:0005575,GO:0005622,GO:0005623,GO:0005634,GO:0005737,GO:0005829,GO:0008150,GO:0009987,GO:0016043,GO:0022607,GO:0034622,GO:0043226,GO:0043227,GO:0043229,GO:0043231,GO:0043248,GO:0043933,GO:0044085,GO:0044424,GO:0044444,GO:0044464,GO:0065003,GO:0071840		ko:K11876					ko00000,ko03051				Arthropoda	38I63@33154,3BE1H@33208,3CT7C@33213,3EDBS@33342,3SN5J@50557,41ZU1@6656,KOG3112@1,KOG3112@2759	NA|NA|NA	O	Chaperone protein which promotes assembly of the 20S proteasome as part of a heterodimer with PSMG1
RPRC002103-RA+	13249.RPRC002103-PA	2.7e-252	877.5	Paraneoptera	Dhap-at	GO:0003674,GO:0003824,GO:0005575,GO:0005622,GO:0005623,GO:0005737,GO:0005777,GO:0005778,GO:0006629,GO:0006662,GO:0008150,GO:0008152,GO:0008374,GO:0008610,GO:0008611,GO:0009058,GO:0009987,GO:0016020,GO:0016287,GO:0016407,GO:0016413,GO:0016740,GO:0016746,GO:0016747,GO:0018904,GO:0031090,GO:0031903,GO:0042579,GO:0043226,GO:0043227,GO:0043229,GO:0043231,GO:0044237,GO:0044238,GO:0044249,GO:0044255,GO:…	2.3.1.42	ko:K00649	ko00564,ko04146,map00564,map04146		R01013	RC00004,RC00041	ko00000,ko00001,ko01000				Arthropoda	38CW0@33154,3BB7J@33208,3CWZD@33213,3EA12@33342,3SHTF@50557,41WES@6656,COG2937@1,KOG3730@2759	NA|NA|NA	I	Phosphate acyltransferases
RPRC002113-RA.	13249.RPRC000431-PA	5.7e-83	314.7	Arthropoda				ko:K08471					ko00000,ko04030				Arthropoda	2D3TG@1,2SSPN@2759,3AR2M@33154,3C2U0@33208,3DI8D@33213,42364@6656	NA|NA|NA	I	It is involved in the biological process described with sensory perception of smell
RPRC002114-RA.	13249.RPRC002114-PA	5.9e-102	376.7	Paraneoptera	Chd64	GO:0000976,GO:0000977,GO:0000978,GO:0000987,GO:0001012,GO:0001067,GO:0003008,GO:0003012,GO:0003674,GO:0003676,GO:0003677,GO:0003690,GO:0003779,GO:0005488,GO:0005515,GO:0005575,GO:0005622,GO:0005623,GO:0005737,GO:0005856,GO:0005865,GO:0006936,GO:0006939,GO:0007154,GO:0007165,GO:0008092,GO:0008150,GO:0009719,GO:0009725,GO:0009755,GO:0009987,GO:0010033,GO:0015629,GO:0023052,GO:0030016,GO:0030017,GO:…		ko:K20526					ko00000,ko04131				Arthropoda	39VUB@33154,3BGB2@33208,3D1Q3@33213,3EA98@33342,3SJFH@50557,41TC2@6656,COG5199@1,COG5640@1,KOG2046@2759,KOG3627@2759	NA|NA|NA	Z	Calponin homology domain
RPRC002115-RA.	13249.RPRC002115-PA	3.5e-99	367.5	Paraneoptera	MKP-4	GO:0001932,GO:0001933,GO:0003674,GO:0003824,GO:0004721,GO:0005575,GO:0005622,GO:0005623,GO:0005634,GO:0006464,GO:0006469,GO:0006470,GO:0006793,GO:0006796,GO:0006807,GO:0008138,GO:0008150,GO:0008152,GO:0009892,GO:0009966,GO:0009968,GO:0009987,GO:0010563,GO:0010605,GO:0010646,GO:0010648,GO:0016311,GO:0016787,GO:0016788,GO:0016791,GO:0019220,GO:0019222,GO:0019538,GO:0023051,GO:0023057,GO:0031323,GO:…	3.1.3.16,3.1.3.48	ko:K14819					ko00000,ko01000,ko01009,ko03009				Arthropoda	38DF8@33154,3BE7W@33208,3CSN0@33213,3ED05@33342,3SKC8@50557,41WGS@6656,COG2453@1,KOG1716@2759,KOG4457@1,KOG4457@2759	NA|NA|NA	V	phosphatase activity. It is involved in the biological process described with protein dephosphorylation
RPRC002116-RA.	13249.RPRC002116-PA	1.6e-121	442.2	Paraneoptera			2.3.2.26	ko:K10594	ko04120,map04120				ko00000,ko00001,ko01000,ko04121				Arthropoda	38BQ2@33154,3B9UD@33208,3CUDU@33213,3ECH6@33342,3SQ9T@50557,41UHF@6656,COG2319@1,COG5184@1,KOG0273@2759,KOG1426@2759	NA|NA|NA	DZ	SPRY domain
RPRC002118-RA.	13249.RPRC002118-PA	2.4e-242	844.3	Paraneoptera	atl	GO:0000166,GO:0000226,GO:0001558,GO:0001882,GO:0001883,GO:0003674,GO:0003824,GO:0003924,GO:0005488,GO:0005515,GO:0005525,GO:0005575,GO:0005622,GO:0005623,GO:0005737,GO:0005783,GO:0005789,GO:0005794,GO:0006996,GO:0007010,GO:0007017,GO:0007019,GO:0007029,GO:0007030,GO:0007275,GO:0007399,GO:0007416,GO:0007517,GO:0007528,GO:0008150,GO:0008361,GO:0008582,GO:0009987,GO:0010256,GO:0010720,GO:0010769,GO:…		ko:K17339					ko00000,ko01000				Arthropoda	38BBH@33154,3BBBI@33208,3CSE2@33213,3EC2D@33342,3SK6M@50557,41TQC@6656,KOG0675@1,KOG0675@2759,KOG2037@1,KOG2037@2759	NA|NA|NA	M	Guanylate-binding protein, N-terminal domain
RPRC002119-RA+	13249.RPRC002119-PA	6.4e-291	1006.1	Paraneoptera	lap	GO:0003674,GO:0005488,GO:0005515,GO:0005543,GO:0005545,GO:0005575,GO:0005623,GO:0005905,GO:0006810,GO:0006897,GO:0006898,GO:0007154,GO:0007267,GO:0007268,GO:0007270,GO:0008150,GO:0008289,GO:0009314,GO:0009416,GO:0009453,GO:0009605,GO:0009628,GO:0009987,GO:0012505,GO:0016020,GO:0016192,GO:0023052,GO:0030100,GO:0030276,GO:0032879,GO:0035091,GO:0036465,GO:0040011,GO:0042330,GO:0042331,GO:0043167,GO:…		ko:K20044,ko:K20241					ko00000,ko04131				Arthropoda	38DCG@33154,3BCAH@33208,3CSQI@33213,3E800@33342,3SFY2@50557,41VIM@6656,KOG0251@1,KOG0251@2759	NA|NA|NA	TU	ANTH domain
RPRC002121-RA.	13249.RPRC002121-PA	7.5e-264	916.0	Paraneoptera				ko:K08145					ko00000,ko02000	2.A.1.1.46			Arthropoda	39QJ5@33154,3BJ9U@33208,3CWIB@33213,3EA35@33342,3SIH3@50557,41Y26@6656,KOG0254@1,KOG0254@2759	NA|NA|NA	U	Sugar (and other) transporter
RPRC002125-RA.	13249.RPRC002125-PA	0.0	1663.7	Paraneoptera													Arthropoda	39UJK@33154,3BMJD@33208,3CYW8@33213,3E9QR@33342,3SFXD@50557,41WQ0@6656,KOG4338@1,KOG4338@2759	NA|NA|NA	I	Domain of unknown function (DUF1943)
RPRC002126-RA.	13249.RPRC002126-PA	0.0	1186.0	Paraneoptera		GO:0000413,GO:0003674,GO:0003755,GO:0003824,GO:0005488,GO:0005527,GO:0005528,GO:0005575,GO:0005622,GO:0005623,GO:0005737,GO:0006457,GO:0006464,GO:0006807,GO:0008144,GO:0008150,GO:0008152,GO:0009987,GO:0016853,GO:0016859,GO:0018193,GO:0018208,GO:0019538,GO:0036211,GO:0043170,GO:0043412,GO:0044237,GO:0044238,GO:0044260,GO:0044267,GO:0044424,GO:0044464,GO:0061077,GO:0071704,GO:0097159,GO:0140096,GO:…	5.2.1.8	ko:K09574					ko00000,ko01000,ko01009,ko03110				Arthropoda	38EQA@33154,3BGEN@33208,3CUUA@33213,3EATN@33342,3SKIK@50557,41W6R@6656,COG0545@1,KOG0543@2759	NA|NA|NA	O	FKBP-type peptidyl-prolyl cis-trans isomerase
RPRC002128-RA.	13249.RPRC002128-PA	1.6e-264	918.7	Paraneoptera	Mxp	GO:0003002,GO:0005575,GO:0005622,GO:0005623,GO:0005634,GO:0007275,GO:0007350,GO:0007379,GO:0007380,GO:0007381,GO:0007382,GO:0007389,GO:0007444,GO:0008150,GO:0009790,GO:0009880,GO:0009888,GO:0032501,GO:0032502,GO:0035213,GO:0035282,GO:0035287,GO:0035289,GO:0035295,GO:0043226,GO:0043227,GO:0043229,GO:0043231,GO:0044424,GO:0044464,GO:0048513,GO:0048728,GO:0048731,GO:0048856,GO:0060322,GO:0060429		ko:K09302					ko00000,ko03000				Arthropoda	39S38@33154,3B9F4@33208,3D3ED@33213,3EADM@33342,3SJVA@50557,41VUP@6656,KOG0489@1,KOG0489@2759	NA|NA|NA	K	Homeodomain
RPRC002129-RA.	13249.RPRC002129-PA	9.1e-115	419.5	Paraneoptera		GO:0003674,GO:0004888,GO:0004970,GO:0004971,GO:0005215,GO:0005216,GO:0005230,GO:0005261,GO:0005267,GO:0005272,GO:0005575,GO:0005623,GO:0005886,GO:0005887,GO:0006810,GO:0006811,GO:0006812,GO:0006813,GO:0006814,GO:0007154,GO:0007165,GO:0007166,GO:0007215,GO:0008066,GO:0008150,GO:0008324,GO:0008328,GO:0009987,GO:0015075,GO:0015077,GO:0015079,GO:0015081,GO:0015267,GO:0015276,GO:0015277,GO:0015318,GO:…		ko:K05313					ko00000,ko04040	1.A.10.1.14,1.A.10.1.15,1.A.10.1.16,1.A.10.1.17			Arthropoda	39MCC@33154,3CNZE@33208,3DEZ0@33213,3EBZ1@33342,3SH28@50557,41TZ2@6656,KOG1052@1,KOG1054@2759	NA|NA|NA	P	ionotropic glutamate receptor activity
RPRC002149-RA.	13249.RPRC002149-PA	1.6e-60	238.4	Eukaryota	ZNF598	GO:0003674,GO:0003676,GO:0003723,GO:0003824,GO:0004842,GO:0005488,GO:0005575,GO:0005622,GO:0005623,GO:0005737,GO:0006325,GO:0006412,GO:0006414,GO:0006417,GO:0006464,GO:0006513,GO:0006518,GO:0006807,GO:0006996,GO:0008150,GO:0008152,GO:0008270,GO:0009056,GO:0009057,GO:0009058,GO:0009059,GO:0009889,GO:0009987,GO:0010467,GO:0010468,GO:0010556,GO:0010608,GO:0016043,GO:0016567,GO:0016569,GO:0016570,GO:…	2.3.2.27	ko:K22381					ko00000,ko01000,ko04121				Eukaryota	COG5236@1,KOG2231@2759	NA|NA|NA	J	rescue of stalled ribosome
RPRC002168-RA.	13249.RPRC002168-PA	1.6e-34	152.9	Paraneoptera		GO:0003674,GO:0003779,GO:0005488,GO:0005515,GO:0005575,GO:0005622,GO:0005623,GO:0005737,GO:0006996,GO:0007010,GO:0007015,GO:0008092,GO:0008150,GO:0009987,GO:0016043,GO:0022607,GO:0030029,GO:0030036,GO:0044085,GO:0044424,GO:0044464,GO:0044877,GO:0051015,GO:0051017,GO:0061572,GO:0071840,GO:0097435		ko:K21436					ko00000,ko03036				Arthropoda	2CMIW@1,2QQG5@2759,38EIT@33154,3BC0B@33208,3CXIV@33213,3E879@33342,3SJ35@50557,41X36@6656	NA|NA|NA	S	ankyrin repeat
RPRC002171-RA.	13249.RPRC002171-PA	0.0	1261.9	Insecta													Arthropoda	38BVK@33154,3BGGV@33208,3CT1S@33213,3SIDI@50557,41TJ6@6656,COG0666@1,KOG4177@2759	NA|NA|NA	M	Ankyrin repeat
RPRC002178-RA.	13249.RPRC002178-PA	1.9e-09	68.9	Bilateria	C6orf10												Metazoa	2C532@1,2SCHC@2759,39X0N@33154,3BMCT@33208,3D17C@33213	NA|NA|NA	S	Chromosome 6 open reading frame 10
RPRC002207-RA.	13249.RPRC002207-PA	0.0	2101.6	Paraneoptera				ko:K11492					ko00000,ko03036				Arthropoda	38HEB@33154,3BC2E@33208,3CTRH@33213,3EAC5@33342,3SPE8@50557,426T4@6656,KOG1949@1,KOG1949@2759	NA|NA|NA	S	Condensin II non structural maintenance of chromosomes subunit
RPRC002208-RA.	13249.RPRC002208-PA	4.3e-225	786.9	Paraneoptera	eIF4AIII	GO:0000003,GO:0000375,GO:0000377,GO:0000398,GO:0000578,GO:0003002,GO:0003006,GO:0003674,GO:0003724,GO:0003824,GO:0004004,GO:0004386,GO:0005488,GO:0005515,GO:0005575,GO:0005622,GO:0005623,GO:0005634,GO:0005730,GO:0005737,GO:0006139,GO:0006325,GO:0006396,GO:0006397,GO:0006403,GO:0006725,GO:0006807,GO:0006996,GO:0007028,GO:0007275,GO:0007276,GO:0007281,GO:0007292,GO:0007308,GO:0007309,GO:0007314,GO:…	3.6.4.13	ko:K13025	ko03013,ko03015,ko03040,map03013,map03015,map03040	M00430			ko00000,ko00001,ko00002,ko01000,ko03009,ko03012,ko03019,ko03041				Arthropoda	39J7A@33154,3CNWK@33208,3CZ1Y@33213,3E9AA@33342,3SKC3@50557,41U0G@6656,COG0513@1,KOG0328@2759	NA|NA|NA	A	Helicase conserved C-terminal domain
RPRC002209-RA.	13249.RPRC002209-PA	3.2e-119	434.9	Paraneoptera	Slu7	GO:0000245,GO:0000375,GO:0000377,GO:0000389,GO:0000398,GO:0003674,GO:0003676,GO:0003723,GO:0005488,GO:0005575,GO:0005622,GO:0005623,GO:0005634,GO:0005654,GO:0005681,GO:0006139,GO:0006376,GO:0006396,GO:0006397,GO:0006725,GO:0006807,GO:0008150,GO:0008152,GO:0008380,GO:0009987,GO:0010467,GO:0016043,GO:0016070,GO:0016071,GO:0016604,GO:0016607,GO:0022607,GO:0022613,GO:0022618,GO:0030628,GO:0031974,GO:…		ko:K12819	ko03040,map03040				ko00000,ko00001,ko03041				Arthropoda	38GPQ@33154,3BG5G@33208,3CZX3@33213,3E8US@33342,3SJ7S@50557,41TGZ@6656,KOG2560@1,KOG2560@2759	NA|NA|NA	A	Pre-mRNA splicing Prp18-interacting factor
RPRC002215-RA.	13249.RPRC002215-PA	8.9e-98	363.2	Paraneoptera				ko:K11135					ko00000,ko03009,ko03032				Arthropoda	39E7U@33154,3BFW9@33208,3CY2T@33213,3EBD5@33342,3SNDV@50557,42057@6656,KOG2809@1,KOG2809@2759	NA|NA|NA	AD	glycine rich nucleic binding domain
RPRC002220-RA.	13249.RPRC002220-PA	5e-113	413.7	Paraneoptera	MED20	GO:0003674,GO:0003712,GO:0003713,GO:0005488,GO:0005515,GO:0005575,GO:0005622,GO:0005623,GO:0005634,GO:0005654,GO:0006355,GO:0006357,GO:0008150,GO:0009889,GO:0009891,GO:0009893,GO:0010468,GO:0010556,GO:0010557,GO:0010604,GO:0016592,GO:0019219,GO:0019222,GO:0031323,GO:0031325,GO:0031326,GO:0031328,GO:0031974,GO:0031981,GO:0032991,GO:0043226,GO:0043227,GO:0043229,GO:0043231,GO:0043233,GO:0044422,GO:…	1.3.1.93	ko:K10258,ko:K13528	ko00062,ko01040,ko01110,ko01212,map00062,map01040,map01110,map01212	M00415	R07761,R09449,R10828	RC00052,RC00120	ko00000,ko00001,ko00002,ko01000,ko01004,ko03021				Arthropoda	39V6F@33154,3BM8I@33208,3CY3B@33213,3E7G2@33342,3SJ97@50557,41YJ7@6656,KOG4309@1,KOG4309@2759	NA|NA|NA	K	TATA-binding related factor (TRF) of subunit 20 of Mediator complex
RPRC002227-RA.	13249.RPRC002227-PA	1.5e-58	232.3	Paraneoptera		GO:0005575,GO:0005622,GO:0005623,GO:0005634,GO:0008150,GO:0019827,GO:0032501,GO:0032502,GO:0043226,GO:0043227,GO:0043229,GO:0043231,GO:0044424,GO:0044464,GO:0097150,GO:0098727		ko:K10740	ko03030,ko03420,ko03430,ko03440,ko03460,map03030,map03420,map03430,map03440,map03460	M00288			ko00000,ko00001,ko00002,ko03032,ko03400				Arthropoda	2CZSS@1,2SBIR@2759,3ADCJ@33154,3BVR5@33208,3DCEN@33213,3EBTJ@33342,3SY6S@50557,421PA@6656	NA|NA|NA	S	Replication factor A protein 3
RPRC002232-RA.	13249.RPRC002232-PA	1.7e-237	828.2	Paraneoptera		GO:0000003,GO:0003674,GO:0003824,GO:0004177,GO:0005488,GO:0005575,GO:0005576,GO:0005622,GO:0005623,GO:0005737,GO:0006508,GO:0006518,GO:0006807,GO:0008150,GO:0008152,GO:0008233,GO:0008235,GO:0008237,GO:0008238,GO:0008270,GO:0009056,GO:0009987,GO:0016787,GO:0019538,GO:0032501,GO:0032504,GO:0033218,GO:0034641,GO:0042277,GO:0043167,GO:0043169,GO:0043170,GO:0043171,GO:0043603,GO:0044237,GO:0044238,GO:…	3.4.11.2	ko:K11140	ko00480,ko01100,ko04614,ko04640,map00480,map01100,map04614,map04640		R00899,R04951	RC00096,RC00141	ko00000,ko00001,ko01000,ko01002,ko04090,ko04131,ko04147				Arthropoda	38CFG@33154,3BD0T@33208,3CUKR@33213,3ECEB@33342,3SHVW@50557,41YFP@6656,COG0308@1,KOG1046@2759	NA|NA|NA	O	ERAP1-like C-terminal domain
RPRC002235-RA.	13249.RPRC002235-PA	3.7e-179	634.8	Paraneoptera		GO:0000151,GO:0000152,GO:0000278,GO:0003674,GO:0003824,GO:0004842,GO:0005575,GO:0005622,GO:0005623,GO:0005634,GO:0005680,GO:0006464,GO:0006807,GO:0007049,GO:0007088,GO:0007113,GO:0007346,GO:0008150,GO:0008152,GO:0009896,GO:0009987,GO:0010564,GO:0010638,GO:0010965,GO:0016567,GO:0016740,GO:0019538,GO:0019787,GO:0022603,GO:0030071,GO:0031331,GO:0031461,GO:0032270,GO:0032436,GO:0032446,GO:0032991,GO:…		ko:K03355	ko04110,ko04111,ko04113,ko04114,ko04120,ko04914,ko05166,map04110,map04111,map04113,map04114,map04120,map04914,map05166	M00389			ko00000,ko00001,ko00002,ko03036,ko04121				Arthropoda	38EMD@33154,3BA98@33208,3CU1A@33213,3E83S@33342,3SIDD@50557,41U6C@6656,COG0013@1,KOG1155@2759	NA|NA|NA	DO	Anaphase promoting complex subunit 8 / Cdc23
RPRC002236-RA.	13249.RPRC002236-PA	2.2e-75	288.5	Paraneoptera													Arthropoda	39RZZ@33154,3BPIR@33208,3D3AI@33213,3EBPZ@33342,3SMKB@50557,41ZCQ@6656,KOG4834@1,KOG4834@2759	NA|NA|NA	S	SANT SWI3, ADA2, N-CoR and TFIIIB'' DNA-binding domains
RPRC002238-RA.	13249.RPRC002238-PA	3.2e-110	404.4	Insecta		GO:0002791,GO:0002792,GO:0005575,GO:0005622,GO:0005623,GO:0005634,GO:0005737,GO:0008150,GO:0032879,GO:0032880,GO:0043226,GO:0043227,GO:0043229,GO:0043231,GO:0044424,GO:0044464,GO:0048519,GO:0048523,GO:0050708,GO:0050709,GO:0050789,GO:0050794,GO:0051046,GO:0051048,GO:0051049,GO:0051051,GO:0051223,GO:0051224,GO:0065007,GO:0070201,GO:0090087,GO:1903530,GO:1903531,GO:1904950											Arthropoda	28HP5@1,2QQ0N@2759,38XPP@33154,3BE14@33208,3CS7V@33213,3SM5Q@50557,41YMD@6656	NA|NA|NA	S	FAM92 protein
RPRC002242-RA.	13249.RPRC002242-PA	4.2e-291	1006.5	Paraneoptera	Lig4	GO:0000723,GO:0000726,GO:0003674,GO:0003824,GO:0003909,GO:0003910,GO:0005488,GO:0005515,GO:0005575,GO:0005622,GO:0005623,GO:0005634,GO:0005737,GO:0005958,GO:0006139,GO:0006259,GO:0006266,GO:0006281,GO:0006289,GO:0006297,GO:0006302,GO:0006303,GO:0006725,GO:0006807,GO:0006950,GO:0006974,GO:0006996,GO:0008150,GO:0008152,GO:0009314,GO:0009628,GO:0009987,GO:0010212,GO:0016043,GO:0016874,GO:0016886,GO:…	6.5.1.1	ko:K10777,ko:K15201	ko03450,map03450		R00381	RC00005	ko00000,ko00001,ko01000,ko03021,ko03400				Arthropoda	38C9E@33154,3B9Q2@33208,3CRHN@33213,3E9AB@33342,3SKB5@50557,41W6I@6656,COG1793@1,KOG0966@2759	NA|NA|NA	L	Belongs to the ATP-dependent DNA ligase family
RPRC002254-RA.	13249.RPRC002278-PA	1.2e-54	218.8	Arthropoda		GO:0003008,GO:0003014,GO:0008150,GO:0032501,GO:0070293,GO:0097017,GO:0097205,GO:0097206		ko:K14616	ko04977,map04977				ko00000,ko00001,ko04147				Arthropoda	3949K@33154,3BGFY@33208,3CUBZ@33213,41X03@6656,KOG4292@1,KOG4292@2759	NA|NA|NA	T	It is involved in the biological process described with receptor-mediated endocytosis
RPRC002255-RA.	13249.RPRC002255-PA	5.9e-154	550.1	Insecta													Arthropoda	3ANZ1@33154,3C1WQ@33208,3DHD3@33213,3SRAN@50557,422SR@6656,KOG4292@1,KOG4292@2759	NA|NA|NA	H	Domain first found in C1r, C1s, uEGF, and bone morphogenetic protein.
RPRC002278-RA.	13249.RPRC002278-PA	7.2e-140	503.1	Arthropoda		GO:0003008,GO:0003014,GO:0008150,GO:0032501,GO:0070293,GO:0097017,GO:0097205,GO:0097206		ko:K14616	ko04977,map04977				ko00000,ko00001,ko04147				Arthropoda	3949K@33154,3BGFY@33208,3CUBZ@33213,41X03@6656,KOG4292@1,KOG4292@2759	NA|NA|NA	T	It is involved in the biological process described with receptor-mediated endocytosis
RPRC002290-RA.	13249.RPRC010860-PA	1.1e-62	245.7	Arthropoda													Arthropoda	2D5N9@1,2SZ24@2759,3AUBR@33154,3C4HH@33208,3DK2S@33213,423WK@6656	NA|NA|NA	S	Parvovirus non-structural protein NS1
RPRC002313-RA.	13249.RPRC002313-PA	1.6e-79	302.0	Paraneoptera													Arthropoda	2CDJY@1,2S3CX@2759,3A3MN@33154,3BS8A@33208,3D84G@33213,3ED51@33342,3SMKZ@50557,41ZT2@6656	NA|NA|NA	S	Haemolymph juvenile hormone binding protein (JHBP)
RPRC002315-RA.	13249.RPRC002315-PA	6.9e-92	343.2	Paraneoptera		GO:0001654,GO:0001745,GO:0001751,GO:0001754,GO:0001932,GO:0001933,GO:0003674,GO:0003824,GO:0004843,GO:0006464,GO:0006508,GO:0006511,GO:0006807,GO:0007275,GO:0007399,GO:0007423,GO:0008150,GO:0008152,GO:0008233,GO:0008234,GO:0009056,GO:0009057,GO:0009653,GO:0009887,GO:0009892,GO:0009966,GO:0009968,GO:0009987,GO:0010498,GO:0010563,GO:0010605,GO:0010646,GO:0010648,GO:0010941,GO:0010992,GO:0010995,GO:…	3.4.19.12	ko:K11836					ko00000,ko01000,ko01002,ko04147				Arthropoda	38CE9@33154,3BAN4@33208,3CV35@33213,3E9CA@33342,3SKIJ@50557,41UI6@6656,COG5207@1,KOG0944@2759	NA|NA|NA	O	Ubiquitin associated domain
RPRC002316-RA.	13249.RPRC002316-PA	2.9e-96	358.6	Paraneoptera		GO:0003674,GO:0003676,GO:0003723,GO:0005488,GO:0017069,GO:0097159,GO:0097322,GO:1901363		ko:K15191					ko00000,ko03021				Arthropoda	38D6I@33154,3BHGC@33208,3D1KP@33213,3EB7W@33342,3SH26@50557,41UQW@6656,KOG0118@1,KOG0118@2759	NA|NA|NA	A	Domain in the RNA-binding Lupus La protein; unknown function
RPRC002318-RA.	13249.RPRC002318-PA	3.1e-119	434.5	Paraneoptera													Arthropoda	2D88A@1,2T95J@2759,393VY@33154,3C93C@33208,3DQ6D@33213,3EE1S@33342,3SW1F@50557,426D4@6656	NA|NA|NA
RPRC002321-RA.	13249.RPRC002321-PA	0.0	2082.0	Paraneoptera				ko:K05030	ko04924,ko04972,map04924,map04972				ko00000,ko00001,ko04040	1.A.13.1			Arthropoda	28JCE@1,2QRRD@2759,39S0K@33154,3BC4I@33208,3CT0H@33213,3E92J@33342,3SI3H@50557,41Y81@6656	NA|NA|NA	S	Calcium-activated chloride channel N terminal
RPRC002326-RA.	13249.RPRC002326-PA	1.8e-47	195.3	Paraneoptera		GO:0000003,GO:0000768,GO:0001667,GO:0002064,GO:0002065,GO:0002066,GO:0003002,GO:0003006,GO:0003674,GO:0003824,GO:0004175,GO:0004197,GO:0004198,GO:0005488,GO:0005509,GO:0005575,GO:0005622,GO:0005623,GO:0005737,GO:0005856,GO:0006355,GO:0006357,GO:0006508,GO:0006807,GO:0006928,GO:0006949,GO:0006950,GO:0006952,GO:0007154,GO:0007165,GO:0007166,GO:0007167,GO:0007178,GO:0007275,GO:0007276,GO:0007281,GO:…		ko:K08585					ko00000,ko01000,ko01002				Arthropoda	38EV4@33154,3B9DB@33208,3CTBR@33213,3E9TU@33342,3SHN2@50557,41TMQ@6656,KOG0045@1,KOG0045@2759	NA|NA|NA	OT	Belongs to the peptidase C2 family
RPRC002334-RA.	13249.RPRC002334-PA	2.1e-139	501.5	Paraneoptera	Sema-5c	GO:0001700,GO:0005575,GO:0005576,GO:0005615,GO:0006935,GO:0007275,GO:0007399,GO:0007417,GO:0007420,GO:0007610,GO:0007635,GO:0008150,GO:0009605,GO:0009790,GO:0009792,GO:0032501,GO:0032502,GO:0040011,GO:0042048,GO:0042221,GO:0042330,GO:0044421,GO:0048036,GO:0048513,GO:0048731,GO:0048856,GO:0050896,GO:0050919,GO:0060322		ko:K06841	ko04360,map04360				ko00000,ko00001,ko04516				Arthropoda	38B60@33154,3B9EA@33208,3CTM8@33213,3ECEI@33342,3SKHI@50557,41YBA@6656,KOG3611@1,KOG3611@2759	NA|NA|NA	T	Thrombospondin type 1 repeats
RPRC002337-RA.	13249.RPRC002337-PA	9.6e-38	163.3	Paraneoptera													Arthropoda	2D70P@1,2T3QD@2759,3ACA8@33154,3C5MM@33208,3DC4F@33213,3EE0Y@33342,3SRPG@50557,426CM@6656	NA|NA|NA	S	Transmembrane protein
RPRC002338-RA.	13249.RPRC002338-PA	1.5e-277	961.8	Paraneoptera		GO:0000003,GO:0000278,GO:0000281,GO:0000902,GO:0000904,GO:0000910,GO:0001654,GO:0001709,GO:0001745,GO:0003674,GO:0005096,GO:0005488,GO:0005515,GO:0005575,GO:0005622,GO:0005623,GO:0005634,GO:0005737,GO:0007049,GO:0007154,GO:0007165,GO:0007264,GO:0007265,GO:0007266,GO:0007275,GO:0007276,GO:0007283,GO:0007399,GO:0007423,GO:0007525,GO:0008047,GO:0008104,GO:0008150,GO:0008283,GO:0009653,GO:0009887,GO:…		ko:K16733					ko00000,ko03036,ko04131				Arthropoda	38ECX@33154,3BHC4@33208,3CZ68@33213,3E8F1@33342,3SIC6@50557,41WUS@6656,KOG3564@1,KOG3564@2759	NA|NA|NA	T	GTPase-activator protein for Rho-like GTPases
RPRC002345-RA.	13249.RPRC002345-PA	1.6e-203	715.3	Paraneoptera	PlexA	GO:0000902,GO:0000904,GO:0001558,GO:0003674,GO:0004888,GO:0005096,GO:0005488,GO:0005515,GO:0005539,GO:0005575,GO:0005623,GO:0005886,GO:0005887,GO:0006140,GO:0006928,GO:0006935,GO:0007154,GO:0007165,GO:0007166,GO:0007264,GO:0007265,GO:0007275,GO:0007399,GO:0007409,GO:0007411,GO:0008037,GO:0008038,GO:0008045,GO:0008047,GO:0008150,GO:0008201,GO:0008361,GO:0009605,GO:0009653,GO:0009889,GO:0009891,GO:…		ko:K06820	ko04360,map04360				ko00000,ko00001,ko04516				Arthropoda	38DZI@33154,3B9A7@33208,3CS6M@33213,3E7ZB@33342,3SGCX@50557,41X7H@6656,KOG3610@1,KOG3610@2759	NA|NA|NA	T	ig-like, plexins, transcription factors
RPRC002348-RA.	13249.RPRC002348-PA	1.3e-199	702.2	Paraneoptera				ko:K17925					ko00000				Arthropoda	38C6X@33154,3BAPS@33208,3CXZT@33213,3E7HR@33342,3SJ28@50557,41VGV@6656,KOG2101@1,KOG2101@2759	NA|NA|NA	U	Sorting nexin C terminal
RPRC002350-RA.	13249.RPRC002350-PA	1.4e-182	645.6	Paraneoptera		GO:0000278,GO:0000775,GO:0003674,GO:0003824,GO:0004721,GO:0004722,GO:0005575,GO:0005622,GO:0005623,GO:0005634,GO:0005694,GO:0005737,GO:0005813,GO:0005815,GO:0005856,GO:0006464,GO:0006470,GO:0006793,GO:0006796,GO:0006807,GO:0007017,GO:0007049,GO:0007346,GO:0008150,GO:0008152,GO:0008287,GO:0008589,GO:0009966,GO:0009968,GO:0009987,GO:0010646,GO:0010648,GO:0015630,GO:0016311,GO:0016787,GO:0016788,GO:…	3.1.3.16	ko:K15423	ko04922,map04922				ko00000,ko00001,ko01000,ko01009,ko03400				Arthropoda	38D1F@33154,3BG75@33208,3CW5Z@33213,3E82T@33342,3SG62@50557,41VCH@6656,COG0639@1,KOG0372@2759	NA|NA|NA	GT	Protein phosphatase 2A homologues, catalytic domain.
RPRC002351-RA.	13249.RPRC002351-PA	1.6e-108	399.1	Paraneoptera		GO:0003674,GO:0003824,GO:0005575,GO:0005622,GO:0005623,GO:0005737,GO:0005739,GO:0008150,GO:0008152,GO:0015036,GO:0016491,GO:0016667,GO:0043226,GO:0043227,GO:0043229,GO:0043231,GO:0044424,GO:0044444,GO:0044464,GO:0055114		ko:K03671	ko04621,ko05418,map04621,map05418				ko00000,ko00001,ko03110				Arthropoda	3A76Q@33154,3BT4X@33208,3D9W4@33213,3EB71@33342,3SNYT@50557,420IU@6656,COG0526@1,KOG0910@2759	NA|NA|NA	O	Thioredoxin
RPRC002352-RA.	13249.RPRC002352-PA	1.9e-196	691.8	Paraneoptera			3.1.3.16	ko:K06269	ko03015,ko04022,ko04024,ko04113,ko04114,ko04218,ko04261,ko04270,ko04390,ko04510,ko04611,ko04720,ko04728,ko04750,ko04810,ko04910,ko04921,ko04931,ko05031,ko05034,ko05168,ko05205,map03015,map04022,map04024,map04113,map04114,map04218,map04261,map04270,map04390,map04510,map04611,map04720,map04728,map04750,map04810,map04910,map04921,map04931,map05031,map05034,map05168,map05205				ko00000,ko00001,ko01000,ko01009,ko03019,ko03021,ko03041				Arthropoda	38BV2@33154,3B9MQ@33208,3CRW5@33213,3E9N8@33342,3SJE7@50557,41W3P@6656,COG0639@1,KOG0374@2759	NA|NA|NA	T	Serine-threonine protein phosphatase N-terminal domain
RPRC002353-RA.	13249.RPRC002353-PA	3.9e-60	237.3	Paraneoptera	Atg6	GO:0000045,GO:0000272,GO:0000407,GO:0002165,GO:0002376,GO:0002520,GO:0002790,GO:0005575,GO:0005622,GO:0005623,GO:0005737,GO:0005942,GO:0005975,GO:0005976,GO:0005977,GO:0005980,GO:0006073,GO:0006091,GO:0006112,GO:0006810,GO:0006897,GO:0006914,GO:0006950,GO:0006979,GO:0006995,GO:0006996,GO:0007033,GO:0007034,GO:0007154,GO:0007275,GO:0007399,GO:0007552,GO:0008104,GO:0008150,GO:0008152,GO:0008219,GO:…		ko:K08334	ko04136,ko04137,ko04138,ko04140,ko04215,ko04371,ko05167,map04136,map04137,map04138,map04140,map04215,map04371,map05167				ko00000,ko00001,ko03029,ko04131				Arthropoda	38BH8@33154,3BI5X@33208,3D0ZH@33213,3E9JF@33342,3SHGA@50557,41V8F@6656,KOG2751@1,KOG2751@2759	NA|NA|NA	T	Autophagy protein Apg6
RPRC002356-RA.	13249.RPRC002356-PA	3.6e-73	280.8	Insecta													Arthropoda	29K3U@1,2RTCT@2759,397CC@33154,3CBNI@33208,3DSY3@33213,3SRY2@50557,423SA@6656	NA|NA|NA
RPRC002358-RA.	13249.RPRC002358-PA	2.8e-285	987.3	Paraneoptera		GO:0000003,GO:0000082,GO:0000278,GO:0001654,GO:0001667,GO:0001708,GO:0001745,GO:0001751,GO:0001752,GO:0001754,GO:0002064,GO:0002065,GO:0002066,GO:0003006,GO:0003674,GO:0003824,GO:0004672,GO:0004674,GO:0005488,GO:0005515,GO:0005575,GO:0005622,GO:0005623,GO:0005737,GO:0005829,GO:0005911,GO:0005912,GO:0005938,GO:0006464,GO:0006468,GO:0006793,GO:0006796,GO:0006807,GO:0006915,GO:0006928,GO:0006950,GO:…	2.7.11.1	ko:K08791	ko04214,ko04390,ko04391,ko04392,map04214,map04390,map04391,map04392	M00683			ko00000,ko00001,ko00002,ko01000,ko01001				Arthropoda	3ANWV@33154,3BAYR@33208,3CR8I@33213,3E8IJ@33342,3SG4Y@50557,41U1D@6656,KOG0608@1,KOG0608@2759	NA|NA|NA	D	Extension to Ser/Thr-type protein kinases
RPRC002366-RA.	13249.RPRC002366-PA	4.8e-243	846.7	Paraneoptera	cin	GO:0003674,GO:0003824,GO:0005575,GO:0005622,GO:0005623,GO:0005737,GO:0006139,GO:0006163,GO:0006464,GO:0006725,GO:0006732,GO:0006753,GO:0006777,GO:0006793,GO:0006796,GO:0006807,GO:0008150,GO:0008152,GO:0009058,GO:0009108,GO:0009116,GO:0009117,GO:0009119,GO:0009141,GO:0009144,GO:0009150,GO:0009199,GO:0009205,GO:0009259,GO:0009987,GO:0016740,GO:0016772,GO:0016779,GO:0018130,GO:0018315,GO:0019538,GO:…	2.10.1.1,2.7.7.75	ko:K15376	ko00790,ko01100,ko04727,map00790,map01100,map04727		R09726,R09735	RC00002,RC03462	ko00000,ko00001,ko01000				Arthropoda	38FK6@33154,3BG31@33208,3CYMX@33213,3EA76@33342,3SJNF@50557,41X0M@6656,COG0303@1,KOG2371@2759	NA|NA|NA	H	MoeA N-terminal region (domain I and II)
RPRC002379-RA.	13249.RPRC002379-PA	1e-158	565.8	Paraneoptera		GO:0003008,GO:0003014,GO:0008150,GO:0032501,GO:0070293,GO:0097017,GO:0097205,GO:0097206		ko:K14616	ko04977,map04977				ko00000,ko00001,ko04147				Arthropoda	3949K@33154,3BGFY@33208,3CUBZ@33213,3E8ES@33342,3SJ5A@50557,41X03@6656,KOG4292@1,KOG4292@2759	NA|NA|NA	H	It is involved in the biological process described with receptor-mediated endocytosis
RPRC002380-RA.	13249.RPRC002380-PA	6.6e-303	1045.8	Paraneoptera		GO:0003008,GO:0003674,GO:0003824,GO:0004157,GO:0006139,GO:0006206,GO:0006207,GO:0006725,GO:0006807,GO:0007154,GO:0007165,GO:0007264,GO:0007265,GO:0007610,GO:0007611,GO:0007613,GO:0008150,GO:0008152,GO:0008593,GO:0009058,GO:0009112,GO:0009966,GO:0009967,GO:0009987,GO:0010646,GO:0010647,GO:0016787,GO:0016810,GO:0016812,GO:0018130,GO:0019856,GO:0023051,GO:0023052,GO:0023056,GO:0032501,GO:0034641,GO:…	3.5.2.2	ko:K01464	ko00240,ko00410,ko00770,ko00983,ko01100,map00240,map00410,map00770,map00983,map01100	M00046	R02269,R03055,R08227	RC00632,RC00680	ko00000,ko00001,ko00002,ko01000,ko04147				Arthropoda	38E62@33154,3B9YN@33208,3CV8R@33213,3E90C@33342,3SGVF@50557,41UWK@6656,COG0044@1,KOG2584@2759	NA|NA|NA	F	Amidohydrolase family
RPRC002386-RA.	13249.RPRC002386-PA	0.0	1954.1	Paraneoptera	Myo1B	GO:0000003,GO:0002009,GO:0002165,GO:0003006,GO:0003674,GO:0003824,GO:0005575,GO:0005622,GO:0005623,GO:0005737,GO:0005856,GO:0005903,GO:0005938,GO:0006950,GO:0006952,GO:0007275,GO:0007368,GO:0007389,GO:0007444,GO:0007483,GO:0007484,GO:0007485,GO:0007498,GO:0007548,GO:0007552,GO:0007560,GO:0008150,GO:0009605,GO:0009607,GO:0009617,GO:0009653,GO:0009791,GO:0009799,GO:0009855,GO:0009886,GO:0009887,GO:…		ko:K10356					ko00000,ko01009,ko03036,ko04131,ko04147,ko04812				Arthropoda	38EEB@33154,3BA2S@33208,3CSGY@33213,3EC3G@33342,3SGB0@50557,41TCY@6656,COG5022@1,KOG0164@2759	NA|NA|NA	Z	Unconventional myosin tail, actin- and lipid-binding
RPRC002388-RA.	13249.RPRC002388-PA	1.2e-138	499.2	Paraneoptera			1.8.4.11	ko:K07304					ko00000,ko01000				Arthropoda	39U04@33154,3BC3C@33208,3CZ0C@33213,3EA0P@33342,3SKYJ@50557,41XWW@6656,COG0225@1,KOG1635@2759	NA|NA|NA	O	Peptide methionine sulfoxide reductase
RPRC002395-RA.	13249.RPRC002395-PA	9.7e-94	349.4	Paraneoptera		GO:0003674,GO:0003774,GO:0003777,GO:0003824,GO:0005575,GO:0005622,GO:0005623,GO:0005856,GO:0005871,GO:0005875,GO:0006928,GO:0007017,GO:0007018,GO:0008150,GO:0009987,GO:0015630,GO:0016462,GO:0016787,GO:0016817,GO:0016818,GO:0016887,GO:0017111,GO:0032991,GO:0043226,GO:0043228,GO:0043229,GO:0043232,GO:0044422,GO:0044424,GO:0044430,GO:0044446,GO:0044464											Arthropoda	39R0W@33154,3B9JZ@33208,3CUW3@33213,3ECF9@33342,3SJ3Q@50557,41V99@6656,COG5059@1,KOG4280@2759	NA|NA|NA	Z	Microtubule binding
RPRC002396-RA.	13249.RPRC002396-PA	5.9e-242	843.2	Paraneoptera	PpD3	GO:0000278,GO:0003674,GO:0003824,GO:0004721,GO:0004722,GO:0005575,GO:0005622,GO:0005623,GO:0005634,GO:0005737,GO:0006464,GO:0006470,GO:0006793,GO:0006796,GO:0006807,GO:0007049,GO:0008150,GO:0008152,GO:0009987,GO:0016311,GO:0016787,GO:0016788,GO:0016791,GO:0019538,GO:0036211,GO:0042578,GO:0043170,GO:0043226,GO:0043227,GO:0043229,GO:0043231,GO:0043412,GO:0044237,GO:0044238,GO:0044260,GO:0044267,GO:…	3.1.3.16	ko:K04460,ko:K11800	ko04010,map04010				ko00000,ko00001,ko01000,ko01009,ko04121				Arthropoda	38E0Z@33154,3BCC5@33208,3CRPX@33213,3E8WY@33342,3SFT0@50557,41TCB@6656,COG0639@1,KOG0376@2759	NA|NA|NA	T	PPP5 TPR repeat region
RPRC002404-RA.	13249.RPRC002404-PA	0.0	1217.2	Paraneoptera		GO:0000349,GO:0000375,GO:0000377,GO:0000393,GO:0000398,GO:0000974,GO:0001655,GO:0001709,GO:0002009,GO:0005575,GO:0005622,GO:0005623,GO:0005634,GO:0005681,GO:0006139,GO:0006396,GO:0006397,GO:0006725,GO:0006807,GO:0007275,GO:0007442,GO:0007443,GO:0007507,GO:0007510,GO:0008150,GO:0008152,GO:0008380,GO:0009653,GO:0009790,GO:0009888,GO:0009987,GO:0010002,GO:0010467,GO:0016043,GO:0016070,GO:0016071,GO:…		ko:K12867	ko03040,map03040	M00355			ko00000,ko00001,ko00002,ko03019,ko03041				Arthropoda	38FF1@33154,3BE39@33208,3CX5M@33213,3E8GH@33342,3SGJ0@50557,41UUB@6656,KOG2047@1,KOG2047@2759	NA|NA|NA	A	HAT (Half-A-TPR) repeats
RPRC002408-RA.	13249.RPRC002408-PA	2.9e-223	781.2	Paraneoptera	uzip	GO:0000902,GO:0000904,GO:0006928,GO:0006935,GO:0007275,GO:0007399,GO:0007409,GO:0007411,GO:0007413,GO:0008037,GO:0008038,GO:0008150,GO:0009605,GO:0009653,GO:0009987,GO:0016043,GO:0022008,GO:0030030,GO:0030154,GO:0030182,GO:0031175,GO:0032501,GO:0032502,GO:0032989,GO:0032990,GO:0040011,GO:0042221,GO:0042330,GO:0048468,GO:0048666,GO:0048667,GO:0048699,GO:0048731,GO:0048812,GO:0048856,GO:0048858,GO:…											Arthropoda	2A3G3@1,2RY58@2759,3A0V9@33154,3BPFG@33208,3D6PG@33213,3ED66@33342,3SMRJ@50557,41Z4K@6656	NA|NA|NA	S	Protein of unknown function (DUF3421)
RPRC002409-RA.	13249.RPRC002409-PA	5.8e-198	696.8	Paraneoptera													Arthropoda	38GDD@33154,3BK52@33208,3D0NA@33213,3EBBP@33342,3SMR8@50557,41Z4B@6656,COG2940@1,KOG4443@2759	NA|NA|NA	S	F/Y-rich N-terminus
RPRC002414-RA.	13249.RPRC002414-PA	3.1e-37	160.6	Paraneoptera			2.3.2.27	ko:K10638					ko00000,ko01000,ko03036,ko04121				Arthropoda	2QRDQ@2759,397R4@33154,3BE3C@33208,3CURC@33213,3E7NM@33342,3SKKU@50557,41WK2@6656,COG3440@1	NA|NA|NA	K	SET and RING finger associated domain. Domain of unknown function in SET domain containing proteins and in Deinococcus radiodurans DRA1533.
RPRC002416-RA.	13249.RPRC002416-PA	1.2e-85	322.4	Insecta													Arthropoda	2CZEI@1,2SA07@2759,3A8IP@33154,3BV4X@33208,3DH3D@33213,3SSAC@50557,428I9@6656	NA|NA|NA
RPRC002420-RA.	13249.RPRC002420-PA	7.3e-197	693.0	Paraneoptera		GO:0000003,GO:0000226,GO:0000578,GO:0001667,GO:0001709,GO:0001736,GO:0001737,GO:0001738,GO:0001932,GO:0002009,GO:0002064,GO:0002065,GO:0002066,GO:0002165,GO:0002376,GO:0003002,GO:0003006,GO:0003674,GO:0003824,GO:0004672,GO:0004674,GO:0005575,GO:0005576,GO:0005622,GO:0005623,GO:0005737,GO:0005886,GO:0005938,GO:0006403,GO:0006464,GO:0006468,GO:0006793,GO:0006796,GO:0006807,GO:0006928,GO:0006955,GO:…	2.7.11.1	ko:K08798					ko00000,ko01000,ko01001,ko04812				Arthropoda	38DPZ@33154,3BBR0@33208,3CRTT@33213,3E9UB@33342,3SFMF@50557,41WDD@6656,KOG0586@1,KOG0586@2759	NA|NA|NA	T	Kinase associated domain 1
RPRC002423-RA.	13249.RPRC002423-PA	0.0	1982.6	Paraneoptera		GO:0005575,GO:0005623,GO:0005929,GO:0006810,GO:0006928,GO:0006996,GO:0007017,GO:0007018,GO:0008104,GO:0008150,GO:0009987,GO:0010970,GO:0016043,GO:0022607,GO:0030030,GO:0030031,GO:0030705,GO:0030990,GO:0030991,GO:0031503,GO:0032991,GO:0033036,GO:0033365,GO:0034613,GO:0035721,GO:0042073,GO:0042995,GO:0043226,GO:0044085,GO:0044464,GO:0044782,GO:0046907,GO:0051179,GO:0051234,GO:0051641,GO:0051649,GO:…		ko:K19656					ko00000,ko03036				Arthropoda	38DVQ@33154,3BHFB@33208,3CYJ4@33213,3E8GD@33342,3SGQA@50557,41WIE@6656,COG2319@1,KOG1538@2759	NA|NA|NA	S	WD domain, G-beta repeat
RPRC002428-RA.	13249.RPRC002428-PA	8.1e-96	356.3	Paraneoptera													Arthropoda	2ESSI@1,2RTDG@2759,38VIK@33154,3C94H@33208,3DQ7R@33213,3EBWM@33342,3SSIC@50557,426EE@6656	NA|NA|NA	S	C1q domain
RPRC002438-RA.	13249.RPRC002438-PA	4.9e-54	218.4	Paraneoptera				ko:K12602	ko03018,map03018	M00392			ko00000,ko00001,ko00002,ko03019				Arthropoda	38CB9@33154,3BD9X@33208,3CU1Q@33213,3E7NX@33342,3SHUT@50557,41XHV@6656,KOG4155@1,KOG4155@2759	NA|NA|NA	S	WD domain, G-beta repeat
RPRC002441-RA.	13249.RPRC002441-PA	2.5e-97	362.5	Paraneoptera				ko:K12046					ko00000,ko04812				Arthropoda	38F4H@33154,3BCE0@33208,3CU9M@33213,3E8GF@33342,3SHZ1@50557,41VRT@6656,KOG3634@1,KOG3634@2759	NA|NA|NA	Z	Troponin
RPRC002442-RA.	13249.RPRC002442-PA	4.4e-299	1033.1	Paraneoptera		GO:0000902,GO:0000904,GO:0001703,GO:0002064,GO:0003381,GO:0003382,GO:0003383,GO:0003384,GO:0003674,GO:0003824,GO:0005575,GO:0005622,GO:0005623,GO:0005737,GO:0005783,GO:0005789,GO:0006464,GO:0006486,GO:0006487,GO:0006490,GO:0006629,GO:0006807,GO:0006928,GO:0007275,GO:0007369,GO:0007377,GO:0008150,GO:0008152,GO:0009058,GO:0009059,GO:0009100,GO:0009101,GO:0009653,GO:0009790,GO:0009888,GO:0009987,GO:…	2.4.1.265	ko:K03849	ko00510,ko01100,map00510,map01100	M00055	R06263		ko00000,ko00001,ko00002,ko01000,ko01003		GT57		Arthropoda	38DJ6@33154,3BFSN@33208,3CSKD@33213,3EAEQ@33342,3SHZ0@50557,41TTM@6656,KOG2576@1,KOG2576@2759	NA|NA|NA	G	ALG6, ALG8 glycosyltransferase family
RPRC002449-RA.	13249.RPRC002449-PA	1.8e-63	248.4	Paraneoptera		GO:0003674,GO:0003824,GO:0004843,GO:0005575,GO:0005622,GO:0005623,GO:0005634,GO:0005737,GO:0005829,GO:0006464,GO:0006508,GO:0006511,GO:0006807,GO:0006950,GO:0006986,GO:0007154,GO:0007165,GO:0008150,GO:0008152,GO:0008233,GO:0008234,GO:0009056,GO:0009057,GO:0009987,GO:0010033,GO:0010243,GO:0010498,GO:0016579,GO:0016787,GO:0019538,GO:0019783,GO:0019941,GO:0023052,GO:0030163,GO:0030433,GO:0030968,GO:…		ko:K13719	ko04141,map04141				ko00000,ko00001,ko01000,ko01002				Arthropoda	38HA5@33154,3BC2P@33208,3CW3H@33213,3EB9M@33342,3SIKG@50557,41YB8@6656,COG5539@1,KOG3288@2759	NA|NA|NA	OT	ubiquitinyl hydrolase activity
RPRC002459-RA.	13249.RPRC002459-PA	8.6e-66	256.1	Eukaryota	YOD1	GO:0003674,GO:0003824,GO:0004843,GO:0005488,GO:0005515,GO:0005575,GO:0005622,GO:0005623,GO:0005634,GO:0005737,GO:0005829,GO:0006355,GO:0006464,GO:0006508,GO:0006511,GO:0006807,GO:0006914,GO:0006950,GO:0006986,GO:0007154,GO:0007165,GO:0008150,GO:0008152,GO:0008233,GO:0008234,GO:0009056,GO:0009057,GO:0009889,GO:0009892,GO:0009894,GO:0009895,GO:0009987,GO:0010033,GO:0010243,GO:0010468,GO:0010498,GO:…		ko:K13719	ko04141,map04141				ko00000,ko00001,ko01000,ko01002				Eukaryota	COG5539@1,KOG3288@2759	NA|NA|NA	O	protein K27-linked deubiquitination
RPRC002461-RA.	13249.RPRC002461-PA	7.6e-35	152.5	Metazoa													Metazoa	2CN9Y@1,2QUR8@2759,38Q8K@33154,3CNGH@33208	NA|NA|NA
RPRC002464-RA.	13249.RPRC002464-PA	6.6e-68	263.5	Paraneoptera				ko:K03105	ko03060,map03060				ko00000,ko00001,ko02044	3.A.5.7,3.A.5.9			Arthropoda	3A02P@33154,3CBA9@33208,3DSJE@33213,3EBX7@33342,3T0SM@50557,428NP@6656,COG1400@1,KOG3198@2759	NA|NA|NA	U	SRP19 protein
RPRC002467-RA.	13249.RPRC002467-PA	4.3e-64	250.8	Paraneoptera				ko:K18170					ko00000,ko03029				Arthropoda	2CYPH@1,2S5FU@2759,3A6GN@33154,3BT3Z@33208,3D8R1@33213,3EE2S@33342,3SU6D@50557,42CEH@6656	NA|NA|NA	S	Complex 1 protein (LYR family)
RPRC002471-RA.	13249.RPRC002471-PA	0.0	1275.4	Paraneoptera													Arthropoda	3AAJH@33154,3BU8X@33208,3DASE@33213,3EDK9@33342,3SNM0@50557,421E8@6656,COG0666@1,KOG0504@2759	NA|NA|NA	S	Ankyrin repeats (many copies)
RPRC002476-RA.	13249.RPRC002476-PA	1.1e-86	325.9	Eukaryota													Eukaryota	COG1404@1,KOG3525@2759	NA|NA|NA	O	serine-type endopeptidase activity
RPRC002484-RA.	13249.RPRC002484-PA	2.1e-80	305.1	Paraneoptera		GO:0000122,GO:0000123,GO:0003674,GO:0005488,GO:0005515,GO:0005575,GO:0005622,GO:0005623,GO:0005634,GO:0005654,GO:0005671,GO:0006139,GO:0006325,GO:0006338,GO:0006351,GO:0006355,GO:0006357,GO:0006366,GO:0006464,GO:0006473,GO:0006475,GO:0006725,GO:0006807,GO:0006996,GO:0008134,GO:0008150,GO:0008152,GO:0009058,GO:0009059,GO:0009889,GO:0009890,GO:0009891,GO:0009892,GO:0009893,GO:0009987,GO:0010467,GO:…		ko:K21751					ko00000,ko03021				Arthropoda	3A3SW@33154,3BHRN@33208,3D2JM@33213,3EAGA@33342,3SM3R@50557,41YTU@6656,COG5150@1,KOG0871@2759	NA|NA|NA	K	Histone-like transcription factor (CBF/NF-Y) and archaeal histone
RPRC002485-RA.	13249.RPRC002485-PA	0.0	2525.7	Paraneoptera	Dcr-1	GO:0000003,GO:0000278,GO:0000737,GO:0000902,GO:0000904,GO:0001709,GO:0003002,GO:0003006,GO:0003674,GO:0003676,GO:0003723,GO:0003725,GO:0003727,GO:0003824,GO:0004518,GO:0004519,GO:0004520,GO:0004521,GO:0004525,GO:0004530,GO:0004536,GO:0004540,GO:0005488,GO:0005515,GO:0005575,GO:0005622,GO:0005623,GO:0005737,GO:0006139,GO:0006259,GO:0006308,GO:0006309,GO:0006396,GO:0006403,GO:0006725,GO:0006807,GO:…		ko:K11592	ko05206,map05206				ko00000,ko00001,ko01000,ko03036				Arthropoda	38MG2@33154,3BAZZ@33208,3CREU@33213,3EEAT@33342,3SI16@50557,41TYZ@6656,COG0571@1,KOG0701@2759	NA|NA|NA	A	Dicer dimerisation domain
RPRC002487-RA.	13249.RPRC002487-PA	1.9e-50	204.9	Paraneoptera	Syx1A	GO:0000149,GO:0000278,GO:0000281,GO:0000910,GO:0001505,GO:0003674,GO:0005484,GO:0005488,GO:0005515,GO:0005575,GO:0005622,GO:0005623,GO:0005737,GO:0005886,GO:0006810,GO:0006836,GO:0006886,GO:0006887,GO:0006904,GO:0006906,GO:0006996,GO:0007049,GO:0007154,GO:0007267,GO:0007268,GO:0007269,GO:0007274,GO:0007275,GO:0007317,GO:0007349,GO:0007444,GO:0007482,GO:0008021,GO:0008104,GO:0008150,GO:0009653,GO:…		ko:K04560	ko04130,ko04721,ko04911,ko05031,map04130,map04721,map04911,map05031				ko00000,ko00001,ko04131				Arthropoda	38EQZ@33154,3BCMC@33208,3CRNH@33213,3EABZ@33342,3SHAX@50557,41WN5@6656,COG5074@1,KOG0810@2759	NA|NA|NA	U	Syntaxin-like protein
RPRC002490-RA.	103372.F4WPX6	3.4e-30	137.5	Insecta													Arthropoda	2CXPK@1,2RYWI@2759,3A0FF@33154,3BPTP@33208,3D6SN@33213,3SN19@50557,420YM@6656	NA|NA|NA
RPRC002491-RA.	13249.RPRC002491-PA	8e-104	383.3	Paraneoptera		GO:0000815,GO:0005575,GO:0005622,GO:0005623,GO:0005737,GO:0005768,GO:0006810,GO:0008150,GO:0010008,GO:0012505,GO:0016020,GO:0016192,GO:0016197,GO:0031090,GO:0031410,GO:0031982,GO:0032509,GO:0032991,GO:0036452,GO:0043226,GO:0043227,GO:0043229,GO:0044422,GO:0044424,GO:0044425,GO:0044433,GO:0044440,GO:0044444,GO:0044446,GO:0044464,GO:0046907,GO:0051179,GO:0051234,GO:0051641,GO:0051649,GO:0071985,GO:…		ko:K12198	ko04144,ko04217,map04144,map04217	M00412			ko00000,ko00001,ko00002,ko04131				Arthropoda	38RIY@33154,3BEAB@33208,3D1SW@33213,3EAJ2@33342,3SH8S@50557,41US4@6656,KOG1655@1,KOG1655@2759	NA|NA|NA	U	Snf7
RPRC002493-RA+	13249.RPRC002493-PA	1.2e-113	416.0	Paraneoptera													Arthropoda	2E9F2@1,2SFT4@2759,3ACRA@33154,3BWMX@33208,3DC16@33213,3EDXI@33342,3SPZN@50557,421TF@6656	NA|NA|NA	S	Domain of unknown function (DUF4485)
RPRC002494-RA.	13249.RPRC002494-PA	9.8e-49	199.1	Paraneoptera													Arthropoda	38EBU@33154,3BM0W@33208,3D574@33213,3E7FQ@33342,3SGB2@50557,41YC3@6656,COG4886@1,KOG0619@2759	NA|NA|NA	T	Leucine-rich repeats, typical (most populated) subfamily
RPRC002497-RA.	13249.RPRC002497-PA	2.2e-64	251.5	Arthropoda		GO:0003008,GO:0007600,GO:0008150,GO:0019233,GO:0032501,GO:0050877											Arthropoda	28KST@1,2QT8X@2759,38GXW@33154,3BD9I@33208,3CZCR@33213,421F9@6656	NA|NA|NA	S	MYCBP-associated protein family
RPRC002498-RA.	13249.RPRC002498-PA	0.0	1167.5	Paraneoptera	polo	GO:0000003,GO:0000070,GO:0000212,GO:0000226,GO:0000278,GO:0000280,GO:0000741,GO:0000775,GO:0000776,GO:0000777,GO:0000779,GO:0000793,GO:0000819,GO:0000910,GO:0000912,GO:0000915,GO:0000922,GO:0000940,GO:0003006,GO:0003674,GO:0003824,GO:0004672,GO:0004674,GO:0005488,GO:0005515,GO:0005575,GO:0005622,GO:0005623,GO:0005634,GO:0005635,GO:0005694,GO:0005737,GO:0005813,GO:0005814,GO:0005815,GO:0005819,GO:…	2.7.11.21	ko:K06631	ko04068,ko04110,ko04114,ko04914,map04068,map04110,map04114,map04914				ko00000,ko00001,ko01000,ko01001,ko03036				Arthropoda	38G8G@33154,3BBT5@33208,3D04F@33213,3E9BF@33342,3SJZI@50557,41UTQ@6656,KOG0575@1,KOG0575@2759	NA|NA|NA	D	POLO box duplicated region
RPRC002499-RA.	13249.RPRC002499-PA	4e-149	534.3	Paraneoptera		GO:0000462,GO:0003674,GO:0003676,GO:0003723,GO:0005488,GO:0005575,GO:0005622,GO:0005623,GO:0005634,GO:0005730,GO:0006139,GO:0006355,GO:0006356,GO:0006364,GO:0006396,GO:0006725,GO:0006807,GO:0008150,GO:0008152,GO:0009889,GO:0009891,GO:0009893,GO:0009987,GO:0010467,GO:0010468,GO:0010556,GO:0010557,GO:0010604,GO:0010628,GO:0016070,GO:0016072,GO:0019219,GO:0019222,GO:0022613,GO:0030490,GO:0030515,GO:…		ko:K14549	ko03008,map03008				ko00000,ko00001,ko03009				Arthropoda	3926I@33154,3BAF5@33208,3D0GT@33213,3E9QU@33342,3SHEG@50557,41TKZ@6656,KOG0310@1,KOG0310@2759	NA|NA|NA	S	UTP15 C terminal
RPRC002507-RA.	13249.RPRC002507-PA	1.1e-109	402.5	Paraneoptera		GO:0003674,GO:0005488,GO:0005515,GO:0008157,GO:0019899,GO:0019902,GO:0019903											Arthropoda	2BX6E@1,2QQYV@2759,3954E@33154,3BF60@33208,3CRCZ@33213,3E9RQ@33342,3SGDP@50557,41WIH@6656	NA|NA|NA	S	cell-cell junction organization
RPRC002508-RA.	13249.RPRC002508-PA	1.1e-88	332.8	Arthropoda		GO:0003674,GO:0005215,GO:0005575,GO:0006810,GO:0006811,GO:0006820,GO:0008150,GO:0016020,GO:0016021,GO:0022857,GO:0031224,GO:0044425,GO:0051179,GO:0051234,GO:0055085		ko:K08193					ko00000,ko02000	2.A.1.14			Arthropoda	39XKC@33154,3BMP2@33208,3D5XJ@33213,41YGC@6656,KOG2532@1,KOG2532@2759	NA|NA|NA	G	It is involved in the biological process described with transmembrane transport
RPRC002509-RA-	13249.RPRC002509-PA	6.7e-179	633.3	Paraneoptera				ko:K17341					ko00000				Arthropoda	39UXD@33154,3BM9C@33208,3DDN2@33213,3E7GH@33342,3SJ2T@50557,41YIB@6656,KOG4475@1,KOG4475@2759	NA|NA|NA	P	von Willebrand factor (vWF) type A domain
RPRC002509-RA.	13249.RPRC002509-PA	0.0	1162.9	Paraneoptera				ko:K17341					ko00000				Arthropoda	39UXD@33154,3BM9C@33208,3DDN2@33213,3E7GH@33342,3SJ2T@50557,41YIB@6656,KOG4475@1,KOG4475@2759	NA|NA|NA	P	von Willebrand factor (vWF) type A domain
RPRC002511-RA.	13249.RPRC002511-PA	0.0	1420.6	Paraneoptera		GO:0000976,GO:0000977,GO:0000978,GO:0000981,GO:0000987,GO:0000988,GO:0000989,GO:0000992,GO:0001006,GO:0001012,GO:0001016,GO:0001032,GO:0001067,GO:0001076,GO:0001134,GO:0001135,GO:0003674,GO:0003676,GO:0003677,GO:0003681,GO:0003690,GO:0003700,GO:0005488,GO:0005515,GO:0005575,GO:0005622,GO:0005623,GO:0005634,GO:0005667,GO:0006139,GO:0006351,GO:0006355,GO:0006357,GO:0006366,GO:0006383,GO:0006725,GO:…		ko:K09453					ko00000,ko03000,ko03021				Arthropoda	38YRX@33154,3BE5I@33208,3CVK5@33213,3EBEH@33342,3SMVD@50557,41Z8B@6656,COG5147@1,KOG0049@2759	NA|NA|NA	K	Myb-like DNA-binding domain
RPRC002513-RA.	13249.RPRC002513-PA	1.4e-77	295.4	Paraneoptera				ko:K08814					ko00000,ko01001				Arthropoda	38F8W@33154,3BAWK@33208,3CZ3U@33213,3ED7T@33342,3SMBS@50557,41ZNH@6656,KOG0583@1,KOG0583@2759	NA|NA|NA	T	Protein tyrosine kinase
RPRC002514-RA.	13249.RPRC002514-PA	3.9e-99	367.5	Paraneoptera		GO:0003674,GO:0003824,GO:0004721,GO:0004725,GO:0005575,GO:0005622,GO:0005623,GO:0005634,GO:0005737,GO:0005886,GO:0006464,GO:0006470,GO:0006793,GO:0006796,GO:0006807,GO:0008138,GO:0008150,GO:0008152,GO:0009987,GO:0016020,GO:0016311,GO:0016787,GO:0016788,GO:0016791,GO:0019538,GO:0035335,GO:0036211,GO:0042578,GO:0043170,GO:0043226,GO:0043227,GO:0043229,GO:0043231,GO:0043412,GO:0044237,GO:0044238,GO:…	3.1.3.48	ko:K18041					ko00000,ko01000,ko01009				Arthropoda	38H61@33154,3BCVA@33208,3CX2H@33213,3E9ZE@33342,3SMCW@50557,41W3N@6656,KOG2836@1,KOG2836@2759	NA|NA|NA	T	Dual specificity phosphatase, catalytic domain
RPRC002516-RA-	13249.RPRC002516-PA	0.0	1434.5	Paraneoptera				ko:K05668,ko:K21863	ko01523,ko02010,map01523,map02010				ko00000,ko00001,ko02000,ko04040	1.A.1.11.15,3.A.1.208.15			Arthropoda	38CH6@33154,3BAG8@33208,3CSJ8@33213,3ECVM@33342,3SJS1@50557,41Y87@6656,COG1132@1,KOG0054@2759	NA|NA|NA	Q	ABC transporter transmembrane region
RPRC002519-RA.	13249.RPRC002519-PA	1.5e-153	548.9	Paraneoptera		GO:0003674,GO:0003824,GO:0004843,GO:0005488,GO:0005515,GO:0005575,GO:0005622,GO:0005623,GO:0005634,GO:0006464,GO:0006508,GO:0006807,GO:0008150,GO:0008152,GO:0008233,GO:0008234,GO:0009987,GO:0016579,GO:0016787,GO:0019538,GO:0019783,GO:0019784,GO:0032182,GO:0036211,GO:0036459,GO:0043130,GO:0043170,GO:0043226,GO:0043227,GO:0043229,GO:0043231,GO:0043412,GO:0044237,GO:0044238,GO:0044260,GO:0044267,GO:…	3.4.19.12	ko:K09602					ko00000,ko01000,ko01002,ko04121				Arthropoda	38D99@33154,3B9SF@33208,3CWX8@33213,3E8WA@33342,3SHEI@50557,41W9B@6656,KOG3991@1,KOG3991@2759	NA|NA|NA	O	Peptidase C65 Otubain
RPRC002521-RA.	13249.RPRC002521-PA	3.1e-104	384.4	Paraneoptera													Arthropoda	2CXWF@1,2S09D@2759,3A2TW@33154,3BQNG@33208,3D76B@33213,3ED5R@33342,3STB3@50557,41ZIE@6656	NA|NA|NA	S	Juvenile hormone binding protein domains in insects.
RPRC002523-RA.	13249.RPRC002523-PA	4.7e-84	317.8	Paraneoptera		GO:0005575,GO:0005622,GO:0005623,GO:0005737,GO:0008150,GO:0030155,GO:0032991,GO:0044424,GO:0044444,GO:0044464,GO:0045785,GO:0048518,GO:0050789,GO:0065007,GO:0071203		ko:K18463	ko04144,ko04212,map04144,map04212				ko00000,ko00001,ko04131				Arthropoda	38G72@33154,3BIJF@33208,3CVF7@33213,3EBUD@33342,3SP3T@50557,420AP@6656,KOG4496@1,KOG4496@2759	NA|NA|NA	S	Subunit CCDC53 of WASH complex
RPRC002524-RA.	13037.EHJ78987	7.7e-09	67.4	Lepidoptera		GO:0000003,GO:0005575,GO:0005576,GO:0005615,GO:0007623,GO:0008150,GO:0032501,GO:0032504,GO:0044421,GO:0048511											Arthropoda	2CDJY@1,2S3CX@2759,3A3MN@33154,3BS8A@33208,3D84G@33213,3SMKZ@50557,41ZT2@6656,446R2@7088	NA|NA|NA	S	Haemolymph juvenile hormone binding protein (JHBP)
RPRC002527-RA.	13249.RPRC002527-PA	5.8e-93	347.1	Paraneoptera		GO:0000428,GO:0000976,GO:0000977,GO:0000978,GO:0000987,GO:0000992,GO:0001003,GO:0001012,GO:0001016,GO:0001031,GO:0001067,GO:0001085,GO:0001091,GO:0001092,GO:0001093,GO:0001098,GO:0001099,GO:0003674,GO:0003676,GO:0003677,GO:0003690,GO:0005488,GO:0005515,GO:0005575,GO:0005622,GO:0005623,GO:0005634,GO:0005654,GO:0005667,GO:0005669,GO:0005694,GO:0005700,GO:0006139,GO:0006351,GO:0006352,GO:0006355,GO:…		ko:K03120	ko03022,ko05016,ko05165,ko05166,ko05168,ko05169,ko05203,map03022,map05016,map05165,map05166,map05168,map05169,map05203				ko00000,ko00001,ko03000,ko03021				Arthropoda	3AFV8@33154,3BYXX@33208,3DFIP@33213,3ECV0@33342,3SM8Y@50557,42200@6656,COG2101@1,KOG3302@2759	NA|NA|NA	K	Transcription factor TFIID (or TATA-binding protein, TBP)
RPRC002531-RA.	13249.RPRC002531-PA	1.4e-40	171.8	Paraneoptera		GO:0000003,GO:0005575,GO:0005576,GO:0005615,GO:0007623,GO:0008150,GO:0032501,GO:0032504,GO:0044421,GO:0048511											Arthropoda	2CDJY@1,2RZB3@2759,3A2AB@33154,3BR3R@33208,3D7MJ@33213,3EB5M@33342,3SMK3@50557,41Z5K@6656	NA|NA|NA	S	Haemolymph juvenile hormone binding protein (JHBP)
RPRC002532-RA.	13249.RPRC002532-PA	6.1e-304	1049.3	Paraneoptera		GO:0005575,GO:0005622,GO:0005623,GO:0005737,GO:0005783,GO:0005789,GO:0006457,GO:0008150,GO:0009987,GO:0012505,GO:0016020,GO:0016021,GO:0030176,GO:0031224,GO:0031227,GO:0031984,GO:0032991,GO:0034975,GO:0042175,GO:0043226,GO:0043227,GO:0043229,GO:0043231,GO:0044422,GO:0044424,GO:0044425,GO:0044432,GO:0044444,GO:0044446,GO:0044464,GO:0072546,GO:0098796,GO:0098827											Arthropoda	394KZ@33154,3BFFF@33208,3CWE1@33213,3E97C@33342,3SGNY@50557,41WHB@6656,KOG2103@1,KOG2103@2759	NA|NA|NA	S	ER membrane protein complex
RPRC002536-RA.	13249.RPRC002536-PA	3.8e-98	364.8	Paraneoptera													Arthropoda	28Q1B@1,2RDPD@2759,391BW@33154,3C6ZU@33208,3DMZX@33213,3EE37@33342,3STPT@50557,424FT@6656	NA|NA|NA	S	Pfam:HCaRG
RPRC002544-RA.	13249.RPRC002544-PA	6.2e-67	260.4	Paraneoptera	RpL31	GO:0002181,GO:0003674,GO:0003735,GO:0005198,GO:0005575,GO:0005622,GO:0005623,GO:0005737,GO:0005829,GO:0005840,GO:0006412,GO:0006518,GO:0006807,GO:0008150,GO:0008152,GO:0009058,GO:0009059,GO:0009987,GO:0010467,GO:0015934,GO:0019538,GO:0022625,GO:0022626,GO:0032991,GO:0034641,GO:0034645,GO:0043043,GO:0043170,GO:0043226,GO:0043228,GO:0043229,GO:0043232,GO:0043603,GO:0043604,GO:0044237,GO:0044238,GO:…		ko:K02910	ko03010,map03010	M00177,M00179			br01610,ko00000,ko00001,ko00002,ko03011				Arthropoda	3A3JD@33154,3BQAW@33208,3D67S@33213,3EAVW@33342,3SMUW@50557,41ZBC@6656,COG2097@1,KOG0893@2759	NA|NA|NA	J	Ribosomal_L31e
RPRC002545-RA.	13249.RPRC002545-PA	6.8e-38	162.9	Paraneoptera													Arthropoda	2E74H@1,2SDS0@2759,3ACFA@33154,3BVVZ@33208,3DCUI@33213,3EE40@33342,3SQ0V@50557,421I3@6656	NA|NA|NA	S	NADH dehydrogenase [ubiquinone] flavoprotein 3, mitochondrial
RPRC002546-RA.	13249.RPRC002546-PA	3.9e-161	574.3	Paraneoptera													Arthropoda	38C31@33154,3B96V@33208,3CUVP@33213,3EB46@33342,3SK5V@50557,41VDT@6656,KOG2476@1,KOG2476@2759	NA|NA|NA	S	Protein similar to CwfJ C-terminus 2
RPRC002553-RA.	13249.RPRC002553-PA	9e-108	396.4	Paraneoptera	Ts		2.1.1.45	ko:K00560	ko00240,ko00670,ko01100,ko01523,map00240,map00670,map01100,map01523	M00053	R02101	RC00219,RC00332	ko00000,ko00001,ko00002,ko01000				Arthropoda	38B8T@33154,3BBAM@33208,3CTT4@33213,3E9WG@33342,3SIB6@50557,41X0Q@6656,COG0207@1,KOG0673@2759	NA|NA|NA	F	Thymidylate synthase
RPRC002559-RA.	13249.RPRC002559-PA	5.1e-182	643.7	Paraneoptera	CycH	GO:0000079,GO:0000307,GO:0000428,GO:0001932,GO:0001934,GO:0003674,GO:0005575,GO:0005622,GO:0005623,GO:0005634,GO:0005654,GO:0005667,GO:0005675,GO:0006139,GO:0006351,GO:0006352,GO:0006355,GO:0006357,GO:0006366,GO:0006367,GO:0006725,GO:0006807,GO:0008150,GO:0008152,GO:0009058,GO:0009059,GO:0009889,GO:0009891,GO:0009893,GO:0009987,GO:0010467,GO:0010468,GO:0010556,GO:0010557,GO:0010562,GO:0010604,GO:…		ko:K06634	ko03022,ko03420,ko04110,map03022,map03420,map04110	M00290			ko00000,ko00001,ko00002,ko03021,ko03400				Arthropoda	38DJD@33154,3BFF1@33208,3CUDB@33213,3ED5B@33342,3SFWR@50557,41XRR@6656,COG5333@1,KOG2496@2759	NA|NA|NA	DKL	domain present in cyclins, TFIIB and Retinoblastoma
RPRC002570-RA.	13249.RPRC002570-PA	2.5e-97	361.3	Paraneoptera	NLG-3	GO:0001941,GO:0003674,GO:0003824,GO:0005102,GO:0005488,GO:0005515,GO:0005575,GO:0005623,GO:0005886,GO:0005887,GO:0006810,GO:0006897,GO:0007155,GO:0007158,GO:0007275,GO:0007399,GO:0007416,GO:0007528,GO:0008150,GO:0009986,GO:0009987,GO:0010646,GO:0016020,GO:0016021,GO:0016043,GO:0016192,GO:0016787,GO:0016788,GO:0022607,GO:0022610,GO:0023051,GO:0031224,GO:0031226,GO:0032501,GO:0032502,GO:0036465,GO:…		ko:K07378	ko04514,map04514				ko00000,ko00001,ko04131,ko04516				Arthropoda	38BGT@33154,3BC24@33208,3CS2Q@33213,3E7PS@33342,3SJXX@50557,41UGH@6656,COG2272@1,KOG1516@2759	NA|NA|NA	I	Carboxylesterase family
RPRC002575-RA.	13249.RPRC002575-PA	1.4e-72	278.9	Insecta													Arthropoda	2D7Q5@1,2T71C@2759,39171@33154,3C6WH@33208,3DMW3@33213,3SSG0@50557,424D3@6656	NA|NA|NA
RPRC002586-RA.	13249.RPRC002586-PA	6.7e-87	326.6	Paraneoptera				ko:K15901					ko00000,ko03016				Arthropoda	397DM@33154,3CBPS@33208,3DSZB@33213,3EDWP@33342,3SYJ9@50557,4292B@6656,KOG4066@1,KOG4066@2759	NA|NA|NA	K	Kinase binding protein CGI-121
RPRC002587-RA.	13249.RPRC002587-PA	1e-06	60.1	Eukaryota	ARMCX2			ko:K13838	ko05144,map05144				ko00000,ko00001,ko00537				Eukaryota	2CMDV@1,2QQ2D@2759	NA|NA|NA	S	structural constituent of cell wall
RPRC002591-RA.	13249.RPRC002592-PA	1.1e-113	416.0	Paraneoptera				ko:K14999					ko00000,ko00199,ko01000				Arthropoda	38BTY@33154,3BF8S@33208,3CV2F@33213,3EC1F@33342,3SI58@50557,41TTZ@6656,COG2124@1,KOG0158@2759	NA|NA|NA	Q	Cytochrome P450 monooxigenase (CYP)
RPRC002592-RA.	13249.RPRC002592-PA	3.9e-150	537.3	Paraneoptera				ko:K14999					ko00000,ko00199,ko01000				Arthropoda	38BTY@33154,3BF8S@33208,3CV2F@33213,3EC1F@33342,3SI58@50557,41TTZ@6656,COG2124@1,KOG0158@2759	NA|NA|NA	Q	Cytochrome P450 monooxigenase (CYP)
RPRC002595-RA.	13249.RPRC002595-PA	6.6e-253	879.8	Paraneoptera		GO:0000003,GO:0005575,GO:0005622,GO:0005623,GO:0005737,GO:0005777,GO:0006996,GO:0007031,GO:0007275,GO:0007276,GO:0007283,GO:0007399,GO:0007417,GO:0007422,GO:0008150,GO:0009987,GO:0010001,GO:0016043,GO:0019953,GO:0021782,GO:0022008,GO:0022412,GO:0022414,GO:0030154,GO:0032501,GO:0032502,GO:0032504,GO:0042063,GO:0042579,GO:0043226,GO:0043227,GO:0043229,GO:0043231,GO:0044424,GO:0044444,GO:0044464,GO:…	2.7.10.1	ko:K05093,ko:K13338	ko01521,ko04010,ko04014,ko04015,ko04144,ko04146,ko04151,ko04550,ko04810,ko05200,ko05215,ko05226,ko05230,map01521,map04010,map04014,map04015,map04144,map04146,map04151,map04550,map04810,map05200,map05215,map05226,map05230				ko00000,ko00001,ko00536,ko01000,ko01001,ko01020,ko04050,ko04090,ko04131	3.A.20.1			Arthropoda	38CX9@33154,3BAP1@33208,3CWBA@33213,3E862@33342,3SK4X@50557,41WWQ@6656,COG0464@1,KOG0735@2759	NA|NA|NA	O	ATPase family associated with various cellular activities (AAA)
RPRC002599-RA.	13249.RPRC002599-PA	5e-198	696.8	Paraneoptera		GO:0005575,GO:0005622,GO:0005623,GO:0005634,GO:0005635,GO:0012505,GO:0031967,GO:0031975,GO:0043226,GO:0043227,GO:0043229,GO:0043231,GO:0044422,GO:0044424,GO:0044428,GO:0044446,GO:0044464											Arthropoda	38HZA@33154,3BI5Q@33208,3CVI2@33213,3EAI7@33342,3SHJ8@50557,41UVN@6656,KOG3817@1,KOG3817@2759	NA|NA|NA	S	Pfam:DUF2215
RPRC002606-RA.	13249.RPRC002606-PA	1.2e-69	269.2	Paraneoptera	MED10	GO:0000428,GO:0003674,GO:0003712,GO:0005488,GO:0005515,GO:0005575,GO:0005622,GO:0005623,GO:0005634,GO:0005654,GO:0005667,GO:0006139,GO:0006351,GO:0006366,GO:0006725,GO:0006807,GO:0007275,GO:0007399,GO:0007406,GO:0008150,GO:0008152,GO:0008285,GO:0009058,GO:0009059,GO:0009889,GO:0009987,GO:0010467,GO:0010556,GO:0010721,GO:0016070,GO:0016591,GO:0016592,GO:0018130,GO:0019219,GO:0019222,GO:0019438,GO:…		ko:K04082,ko:K15151					ko00000,ko03021,ko03029,ko03110				Arthropoda	3A005@33154,3BPFE@33208,3D67M@33213,3EAI4@33342,3SMJU@50557,41Z8S@6656,KOG3046@1,KOG3046@2759	NA|NA|NA	K	Transcription factor subunit Med10 of Mediator complex
RPRC002609-RA.	13249.RPRC002609-PA	1.2e-63	249.2	Paraneoptera		GO:0005575,GO:0005622,GO:0005623,GO:0005634,GO:0005737,GO:0005829,GO:0008150,GO:0008219,GO:0009987,GO:0010941,GO:0010942,GO:0012501,GO:0042981,GO:0043065,GO:0043067,GO:0043068,GO:0043226,GO:0043227,GO:0043229,GO:0043231,GO:0044424,GO:0044444,GO:0044464,GO:0048518,GO:0048522,GO:0050789,GO:0050794,GO:0065007		ko:K06875					ko00000				Arthropoda	3A8F3@33154,3BSZ5@33208,3D9F4@33213,3EB3P@33342,3SNPW@50557,420J0@6656,COG2118@1,KOG3431@2759	NA|NA|NA	S	regulation of protein import into mitochondrial outer membrane
RPRC002612-RA.	13249.RPRC002612-PA	1.3e-222	778.9	Paraneoptera		GO:0003333,GO:0003674,GO:0005215,GO:0005342,GO:0006810,GO:0006811,GO:0006820,GO:0006865,GO:0008150,GO:0008509,GO:0008514,GO:0015075,GO:0015171,GO:0015318,GO:0015711,GO:0015849,GO:0022857,GO:0034220,GO:0046942,GO:0046943,GO:0051179,GO:0051234,GO:0055085,GO:0071702,GO:0071705,GO:0098656,GO:1903825,GO:1905039		ko:K14997					ko00000,ko02000	2.A.18.6			Arthropoda	38EAG@33154,3BB35@33208,3CWJN@33213,3E8UQ@33342,3SIYE@50557,41VV1@6656,COG0814@1,KOG1305@2759	NA|NA|NA	E	Transmembrane amino acid transporter protein
RPRC002615-RA.	13249.RPRC002615-PA	1.3e-95	355.5	Paraneoptera	cactin	GO:0000375,GO:0000377,GO:0000398,GO:0003002,GO:0003674,GO:0003676,GO:0003723,GO:0005488,GO:0005515,GO:0006139,GO:0006396,GO:0006397,GO:0006725,GO:0006807,GO:0007275,GO:0007389,GO:0008150,GO:0008152,GO:0008380,GO:0009798,GO:0009950,GO:0009953,GO:0009987,GO:0010467,GO:0016070,GO:0016071,GO:0032501,GO:0032502,GO:0034641,GO:0043170,GO:0044237,GO:0044238,GO:0046483,GO:0048856,GO:0071704,GO:0090304,GO:…											Arthropoda	38DIP@33154,3BBK5@33208,3CX45@33213,3E7N5@33342,3SHZG@50557,41X98@6656,KOG2370@1,KOG2370@2759	NA|NA|NA	T	Conserved mid region of cactin
RPRC002617-RA.	13249.RPRC002617-PA	1.8e-61	242.3	Paraneoptera													Arthropoda	397JJ@33154,3CBVC@33208,3DT4V@33213,3EDXH@33342,3SYR3@50557,4297T@6656,KOG2857@1,KOG2857@2759	NA|NA|NA	K	HIT zinc finger
RPRC002620-RA.	13249.RPRC002620-PA	9.2e-124	449.5	Insecta		GO:0000266,GO:0003674,GO:0003676,GO:0003723,GO:0003746,GO:0003824,GO:0004364,GO:0005488,GO:0005575,GO:0005622,GO:0005623,GO:0005634,GO:0005737,GO:0005739,GO:0006412,GO:0006414,GO:0006518,GO:0006575,GO:0006749,GO:0006790,GO:0006807,GO:0006996,GO:0007005,GO:0008135,GO:0008150,GO:0008152,GO:0009058,GO:0009059,GO:0009987,GO:0010467,GO:0016043,GO:0016740,GO:0016765,GO:0019538,GO:0034641,GO:0034645,GO:…		ko:K22077					ko00000,ko03029				Arthropoda	38HIN@33154,3BA4A@33208,3CZ3Q@33213,3SMBV@50557,41Z1I@6656,KOG4420@1,KOG4420@2759	NA|NA|NA	O	Glutathione S-transferase, N-terminal domain
RPRC002621-RA.	13249.RPRC002621-PA	8.5e-204	716.1	Paraneoptera	Rh3	GO:0003674,GO:0004888,GO:0004930,GO:0005575,GO:0007154,GO:0007165,GO:0007186,GO:0007602,GO:0007604,GO:0008020,GO:0008150,GO:0009314,GO:0009411,GO:0009416,GO:0009581,GO:0009582,GO:0009583,GO:0009584,GO:0009589,GO:0009605,GO:0009628,GO:0009881,GO:0009987,GO:0016020,GO:0016021,GO:0016037,GO:0016039,GO:0023052,GO:0031224,GO:0034644,GO:0038023,GO:0044425,GO:0050789,GO:0050794,GO:0050896,GO:0051606,GO:…		ko:K04255					ko00000,ko04030				Arthropoda	395S3@33154,3BCHK@33208,3CVQF@33213,3E998@33342,3SH7P@50557,41UK4@6656,KOG3656@1,KOG3656@2759	NA|NA|NA	S	Serpentine type 7TM GPCR chemoreceptor Srsx
RPRC002622-RA.	13249.RPRC002622-PA	4.4e-295	1020.0	Paraneoptera		GO:0003674,GO:0003824,GO:0003919,GO:0005575,GO:0005622,GO:0005623,GO:0005737,GO:0006139,GO:0006725,GO:0006732,GO:0006747,GO:0006753,GO:0006793,GO:0006796,GO:0006807,GO:0008150,GO:0008152,GO:0009058,GO:0009108,GO:0009117,GO:0009165,GO:0009987,GO:0016740,GO:0016772,GO:0016779,GO:0018130,GO:0019438,GO:0019637,GO:0034641,GO:0034654,GO:0042726,GO:0042727,GO:0044237,GO:0044238,GO:0044249,GO:0044271,GO:…	2.1.1.228,2.7.7.2	ko:K00953,ko:K15429	ko00740,ko01100,ko01110,map00740,map01100,map01110	M00125	R00161,R00597	RC00002,RC00003,RC00334	ko00000,ko00001,ko00002,ko01000,ko03016				Arthropoda	38HX0@33154,3BBJ2@33208,3CRI8@33213,3EAVQ@33342,3SJZE@50557,41WVX@6656,COG0175@1,KOG2644@2759	NA|NA|NA	EH	Phosphoadenosine phosphosulfate reductase family
RPRC002623-RA+	13249.RPRC002623-PA	1.2e-214	752.7	Paraneoptera		GO:0008150,GO:0030431,GO:0032501	2.1.1.228	ko:K15429			R00597	RC00003,RC00334	ko00000,ko01000,ko03016				Arthropoda	38BNK@33154,3B9X3@33208,3CUK9@33213,3EA71@33342,3SH9P@50557,41U5V@6656,COG2520@1,KOG2078@2759	NA|NA|NA	J	Specifically methylates the N1 position of guanosine-37 in various cytoplasmic and mitochondrial tRNAs. Methylation is not dependent on the nature of the nucleoside 5' of the target nucleoside. This is the first step in the biosynthesis of wybutosine (yW), a modified base adjacent to the anticodon of tRNAs and required for accurate decoding
RPRC002625-RA.	13249.RPRC002625-PA	1.3e-104	386.0	Paraneoptera		GO:0005575,GO:0005622,GO:0005623,GO:0005737,GO:0005739,GO:0005740,GO:0005743,GO:0005744,GO:0006605,GO:0006626,GO:0006810,GO:0006839,GO:0006886,GO:0006996,GO:0007005,GO:0008104,GO:0008150,GO:0009987,GO:0015031,GO:0015833,GO:0016020,GO:0016021,GO:0016043,GO:0017038,GO:0019866,GO:0030150,GO:0031090,GO:0031224,GO:0031300,GO:0031301,GO:0031304,GO:0031305,GO:0031966,GO:0031967,GO:0031975,GO:0032592,GO:…		ko:K17794	ko04212,map04212				ko00000,ko00001,ko02000,ko03029	3.A.8.1			Arthropoda	39RT6@33154,3BCHM@33208,3CWRS@33213,3EAUQ@33342,3SKYK@50557,41YXA@6656,COG5596@1,KOG3324@2759	NA|NA|NA	U	Tim17/Tim22/Tim23/Pmp24 family
RPRC002626-RA+	13249.RPRC002626-PA	4e-165	587.4	Paraneoptera		GO:0000139,GO:0001654,GO:0001745,GO:0003674,GO:0005085,GO:0005086,GO:0005488,GO:0005515,GO:0005575,GO:0005622,GO:0005623,GO:0005737,GO:0005794,GO:0007275,GO:0007423,GO:0007591,GO:0007593,GO:0008150,GO:0009653,GO:0009887,GO:0009966,GO:0009967,GO:0010646,GO:0010647,GO:0012505,GO:0016020,GO:0019899,GO:0021700,GO:0022404,GO:0023051,GO:0023056,GO:0031090,GO:0031984,GO:0032012,GO:0032014,GO:0032501,GO:…		ko:K12494	ko04144,map04144				ko00000,ko00001,ko04131				Arthropoda	38HIY@33154,3BDCP@33208,3CX3V@33213,3E8IT@33342,3SGA6@50557,41WUU@6656,COG5307@1,KOG0932@2759	NA|NA|NA	U	Sec7 domain
RPRC002626-RA.	13249.RPRC002626-PA	0.0	1104.4	Paraneoptera		GO:0000139,GO:0001654,GO:0001745,GO:0003674,GO:0005085,GO:0005086,GO:0005488,GO:0005515,GO:0005575,GO:0005622,GO:0005623,GO:0005737,GO:0005794,GO:0007275,GO:0007423,GO:0007591,GO:0007593,GO:0008150,GO:0009653,GO:0009887,GO:0009966,GO:0009967,GO:0010646,GO:0010647,GO:0012505,GO:0016020,GO:0019899,GO:0021700,GO:0022404,GO:0023051,GO:0023056,GO:0031090,GO:0031984,GO:0032012,GO:0032014,GO:0032501,GO:…		ko:K12494	ko04144,map04144				ko00000,ko00001,ko04131				Arthropoda	38HIY@33154,3BDCP@33208,3CX3V@33213,3E8IT@33342,3SGA6@50557,41WUU@6656,COG5307@1,KOG0932@2759	NA|NA|NA	U	Sec7 domain
RPRC002629-RA.	13249.RPRC002629-PA	1.3e-201	708.8	Paraneoptera		GO:0003008,GO:0005575,GO:0005622,GO:0005623,GO:0005737,GO:0005783,GO:0005789,GO:0006629,GO:0006644,GO:0006793,GO:0006796,GO:0006996,GO:0007275,GO:0007399,GO:0007600,GO:0007605,GO:0007610,GO:0007626,GO:0008150,GO:0008152,GO:0008344,GO:0008610,GO:0008654,GO:0009058,GO:0009987,GO:0010876,GO:0010975,GO:0012505,GO:0016020,GO:0016021,GO:0016043,GO:0019637,GO:0019915,GO:0022008,GO:0030154,GO:0030176,GO:…											Arthropoda	38DTS@33154,3BK1N@33208,3D2GA@33213,3E9XT@33342,3SI1A@50557,41TMN@6656,KOG3750@1,KOG3750@2759	NA|NA|NA	I	Inositol phospholipid synthesis and fat-storage-inducing TM
RPRC002631-RA.	13249.RPRC002631-PA	2.6e-100	371.3	Paraneoptera		GO:0006457,GO:0008150,GO:0009987		ko:K09556	ko04141,map04141				ko00000,ko00001,ko03110				Arthropoda	39VTF@33154,3BCUY@33208,3CXE6@33213,3EB0J@33342,3SNG4@50557,41ZQI@6656,KOG3633@1,KOG3633@2759	NA|NA|NA	O	BAG family molecular chaperone regulator
RPRC002632-RA.	13249.RPRC002632-PA	0.0	3182.1	Paraneoptera	RpI1	GO:0000428,GO:0005575,GO:0005622,GO:0005623,GO:0005634,GO:0005730,GO:0005736,GO:0030880,GO:0031974,GO:0031981,GO:0032991,GO:0043226,GO:0043227,GO:0043228,GO:0043229,GO:0043231,GO:0043232,GO:0043233,GO:0044422,GO:0044424,GO:0044428,GO:0044446,GO:0044452,GO:0044464,GO:0055029,GO:0061695,GO:0070013,GO:1902494,GO:1990234	2.7.7.6	ko:K02999	ko00230,ko00240,ko01100,ko03020,map00230,map00240,map01100,map03020	M00182	R00435,R00441,R00442,R00443	RC02795	br01611,ko00000,ko00001,ko00002,ko01000,ko03021				Arthropoda	38C9Q@33154,3B9RR@33208,3CV8G@33213,3E8H8@33342,3SIRD@50557,41TEU@6656,COG0086@1,KOG0262@2759	NA|NA|NA	K	DNA-dependent RNA polymerase catalyzes the transcription of DNA into RNA using the four ribonucleoside triphosphates as substrates
RPRC002635-RA.	13249.RPRC002635-PA	1.2e-64	252.7	Paraneoptera													Arthropoda	2CRC3@1,2S470@2759,3A7VB@33154,3BSU3@33208,3D976@33213,3EBW4@33342,3SN7S@50557,420F2@6656	NA|NA|NA
RPRC002642-RA+	13249.RPRC002642-PA	1.5e-235	822.0	Insecta		GO:0008150,GO:0009966,GO:0009968,GO:0010646,GO:0010648,GO:0023051,GO:0023057,GO:0035330,GO:0035331,GO:0040008,GO:0040014,GO:0040018,GO:0045927,GO:0048518,GO:0048519,GO:0048523,GO:0048583,GO:0048585,GO:0048638,GO:0048639,GO:0050789,GO:0050793,GO:0050794,GO:0051094,GO:0051239,GO:0051240,GO:0065007,GO:1902531,GO:1902532		ko:K09851	ko04391,ko04392,map04391,map04392				ko00000,ko00001				Arthropoda	3A5QZ@33154,3BSH0@33208,3D9BN@33213,3SZC2@50557,429X2@6656,COG5069@1,KOG1700@2759,KOG4239@1,KOG4239@2759	NA|NA|NA	TZ	Zinc ion binding. It is involved in the biological process described with signal transduction
RPRC002649-RA.	7227.FBpp0100186	1.7e-28	132.5	Diptera	CYTB	GO:0000003,GO:0007276,GO:0007283,GO:0008150,GO:0019953,GO:0022414,GO:0032501,GO:0032504,GO:0044703,GO:0048232,GO:0048609,GO:0051704		ko:K00412	ko00190,ko01100,ko02020,ko04260,ko04714,ko04932,ko05010,ko05012,ko05016,map00190,map01100,map02020,map04260,map04714,map04932,map05010,map05012,map05016	M00151,M00152			ko00000,ko00001,ko00002,ko03029				Arthropoda	38FBZ@33154,3BCGI@33208,3CZ4H@33213,3SJNY@50557,41ZKH@6656,451FJ@7147,COG1290@1,KOG4663@2759	NA|NA|NA	C	Component of the ubiquinol-cytochrome c reductase complex (complex III or cytochrome b-c1 complex) that is part of the mitochondrial respiratory chain. The b-c1 complex mediates electron transfer from ubiquinol to cytochrome c. Contributes to the generation of a proton gradient across the mitochondrial membrane that is then used for ATP synthesis
RPRC002652-RA.	13249.RPRC002652-PA	7.1e-144	516.5	Paraneoptera		GO:0008150,GO:0009987,GO:0016043,GO:0050808,GO:0071840											Arthropoda	39WNB@33154,3BK9B@33208,3D017@33213,3E838@33342,3SIWU@50557,41XSI@6656,KOG3510@1,KOG3510@2759	NA|NA|NA	T	Immunoglobulin C-2 Type
RPRC002658-RA.	13249.RPRC002658-PA	1.6e-181	642.1	Paraneoptera				ko:K12386,ko:K17436	ko04142,map04142				br01610,ko00000,ko00001,ko03011,ko04147				Arthropoda	38D22@33154,3BBMV@33208,3CX9R@33213,3EA8S@33342,3SHXH@50557,41TPH@6656,KOG3145@1,KOG3145@2759	NA|NA|NA	E	Repeated motif present between transmembrane helices in cystinosin, yeast ERS1p, mannose-P-dolichol utilization defect 1, and other hypothetical proteins.
RPRC002660-RA.	13249.RPRC002660-PA	5e-254	883.2	Paraneoptera	XRN1	GO:0000003,GO:0000184,GO:0000291,GO:0000932,GO:0000956,GO:0001700,GO:0002009,GO:0002165,GO:0005575,GO:0005622,GO:0005623,GO:0005737,GO:0006139,GO:0006401,GO:0006402,GO:0006725,GO:0006807,GO:0006950,GO:0007275,GO:0007276,GO:0007283,GO:0007391,GO:0007444,GO:0007472,GO:0007476,GO:0007552,GO:0007560,GO:0008150,GO:0008152,GO:0009056,GO:0009057,GO:0009611,GO:0009653,GO:0009790,GO:0009791,GO:0009792,GO:…		ko:K12618	ko03008,ko03018,map03008,map03018				ko00000,ko00001,ko01000,ko03009,ko03016,ko03019,ko03036				Arthropoda	38DKU@33154,3BEVP@33208,3CUYH@33213,3E99H@33342,3SHZV@50557,41TYE@6656,COG5049@1,KOG2045@2759	NA|NA|NA	DL	5'-3' exoribonuclease
RPRC002661-RA+	13249.RPRC002661-PA	3.7e-11	75.1	Paraneoptera				ko:K09283	ko05202,ko05206,map05202,map05206				ko00000,ko00001,ko03000,ko03036				Arthropoda	2EAIP@1,2TD4Q@2759,398RV@33154,3CCZ4@33208,3DU9Y@33213,3EE0E@33342,3SYFG@50557,42BSI@6656	NA|NA|NA	S	DNA binding domain with preference for A/T rich regions
RPRC002665-RA.	13249.RPRC002665-PA	5e-250	870.2	Paraneoptera				ko:K20465					ko00000,ko04131				Arthropoda	38EWS@33154,3BB7W@33208,3CW46@33213,3E7GG@33342,3SZEZ@50557,429ZX@6656,KOG2210@1,KOG2210@2759	NA|NA|NA	T	Oxysterol-binding protein
RPRC002666-RA.	13249.RPRC002666-PA	0.0	1195.6	Paraneoptera		GO:0005575,GO:0005622,GO:0005623,GO:0005737,GO:0008150,GO:0008582,GO:0030424,GO:0033267,GO:0040008,GO:0042995,GO:0043005,GO:0043195,GO:0043226,GO:0043227,GO:0043229,GO:0043231,GO:0043679,GO:0044087,GO:0044306,GO:0044424,GO:0044444,GO:0044456,GO:0044463,GO:0044464,GO:0045202,GO:0048638,GO:0050789,GO:0050793,GO:0050794,GO:0050803,GO:0050807,GO:0051128,GO:0051239,GO:0051960,GO:0051963,GO:0061174,GO:…											Arthropoda	38CU2@33154,3BA43@33208,3CXF3@33213,3E88D@33342,3SK9T@50557,41XW0@6656,COG0194@1,KOG0609@2759	NA|NA|NA	T	L27 domain
RPRC002667-RA.	13249.RPRC002667-PA	7.3e-123	446.8	Insecta		GO:0007275,GO:0007507,GO:0008150,GO:0032501,GO:0032502,GO:0048513,GO:0048731,GO:0048856,GO:0072359		ko:K04507	ko04310,map04310				ko00000,ko00001				Arthropoda	39BIY@33154,3BGRK@33208,3D0GU@33213,3SMFE@50557,41ZJ1@6656,KOG3260@1,KOG3260@2759	NA|NA|NA	T	Siah interacting protein, N terminal
RPRC002668-RA.	7370.XP_005174981.1	1.5e-13	83.6	Diptera		GO:0000902,GO:0007275,GO:0007399,GO:0008150,GO:0009653,GO:0009987,GO:0016043,GO:0022008,GO:0030030,GO:0030154,GO:0030182,GO:0031175,GO:0032501,GO:0032502,GO:0032989,GO:0032990,GO:0048468,GO:0048666,GO:0048699,GO:0048731,GO:0048812,GO:0048856,GO:0048858,GO:0048869,GO:0071840,GO:0120036,GO:0120039											Arthropoda	39UNB@33154,3B9SC@33208,3D2FP@33213,3SM3P@50557,41YSN@6656,451ZW@7147,KOG2858@1,KOG2858@2759	NA|NA|NA	S	HIT zinc finger
RPRC002672-RA.	13249.RPRC002672-PA	3.1e-67	261.2	Paraneoptera	ssp3	GO:0005575,GO:0005622,GO:0005623,GO:0005819,GO:0005856,GO:0015630,GO:0043226,GO:0043228,GO:0043229,GO:0043232,GO:0044422,GO:0044424,GO:0044430,GO:0044446,GO:0044464											Arthropoda	38EJ5@33154,3BF45@33208,3CY01@33213,3EBXD@33342,3SGWU@50557,41WUG@6656,KOG4722@1,KOG4722@2759	NA|NA|NA	A	cyclin A-associated protein in the
RPRC002674-RA.	13249.RPRC002674-PA	3.6e-118	431.0	Paraneoptera		GO:0000578,GO:0000902,GO:0000904,GO:0000976,GO:0000977,GO:0000980,GO:0000981,GO:0001012,GO:0001067,GO:0001085,GO:0001102,GO:0001158,GO:0001700,GO:0001708,GO:0001709,GO:0001894,GO:0002009,GO:0002376,GO:0002520,GO:0003002,GO:0003674,GO:0003676,GO:0003677,GO:0003690,GO:0003700,GO:0003705,GO:0005488,GO:0005515,GO:0005575,GO:0005622,GO:0005623,GO:0005634,GO:0006355,GO:0006357,GO:0006928,GO:0006935,GO:…		ko:K09370	ko04550,map04550				ko00000,ko00001,ko03000				Arthropoda	38CUX@33154,3BAXJ@33208,3CVQM@33213,3E95W@33342,3SIHZ@50557,41UWI@6656,KOG0490@1,KOG0490@2759	NA|NA|NA	K	Homeobox KN domain
RPRC002676-RA.	13249.RPRC002676-PA	0.0	2204.1	Paraneoptera		GO:0003674,GO:0003824,GO:0004012,GO:0005215,GO:0005319,GO:0005548,GO:0005575,GO:0005622,GO:0005623,GO:0005737,GO:0005794,GO:0005802,GO:0005886,GO:0006810,GO:0006811,GO:0006820,GO:0006869,GO:0006900,GO:0006996,GO:0008150,GO:0009987,GO:0010876,GO:0012505,GO:0015711,GO:0015748,GO:0015914,GO:0016020,GO:0016021,GO:0016043,GO:0016050,GO:0016192,GO:0016462,GO:0016787,GO:0016817,GO:0016818,GO:0016887,GO:…	3.6.3.1	ko:K14802					ko00000,ko01000,ko03009	3.A.3.8			Arthropoda	38BZ2@33154,3BDVG@33208,3CTIG@33213,3E91B@33342,3SIQA@50557,41V6Q@6656,COG0474@1,KOG0206@2759	NA|NA|NA	P	Phospholipid-translocating P-type ATPase C-terminal
RPRC002677-RA.	13249.RPRC002677-PA	1.1e-29	137.1	Paraneoptera				ko:K10881	ko03050,ko03440,ko05169,map03050,map03440,map05169	M00341			ko00000,ko00001,ko00002,ko03051,ko03400,ko04131				Arthropoda	3A8FA@33154,3BTZ6@33208,3D9FW@33213,3EE3N@33342,3SYPF@50557,4296A@6656,KOG4764@1,KOG4764@2759	NA|NA|NA	S	DSS1_SEM1
RPRC002681-RA.	13249.RPRC002681-PA	3.3e-43	181.0	Paraneoptera													Arthropoda	2D93T@1,2TCTD@2759,398CU@33154,3CCM0@33208,3DNFP@33213,3EDZH@33342,3SU45@50557,424T8@6656	NA|NA|NA
RPRC002687-RA.	13249.RPRC002687-PA	1.7e-171	608.6	Paraneoptera		GO:0000375,GO:0000377,GO:0000398,GO:0003674,GO:0003676,GO:0003723,GO:0003824,GO:0004842,GO:0005488,GO:0005575,GO:0005622,GO:0005623,GO:0005634,GO:0005737,GO:0006139,GO:0006396,GO:0006397,GO:0006464,GO:0006725,GO:0006807,GO:0008150,GO:0008152,GO:0008380,GO:0009892,GO:0009987,GO:0010467,GO:0016070,GO:0016071,GO:0016567,GO:0016740,GO:0019222,GO:0019538,GO:0019787,GO:0032446,GO:0032768,GO:0032769,GO:…		ko:K13125					ko00000,ko03041				Arthropoda	38DVD@33154,3BFVG@33208,3CZ7W@33213,3E8QV@33342,3SJCE@50557,41VSC@6656,KOG3039@1,KOG3039@2759	NA|NA|NA	A	Zinc-finger of nitric oxide synthase-interacting protein
RPRC002688-RA.	13249.RPRC002688-PA	2.9e-50	204.1	Insecta		GO:0003674,GO:0005215,GO:0005351,GO:0005355,GO:0005402,GO:0006810,GO:0006811,GO:0006812,GO:0008150,GO:0008324,GO:0008643,GO:0008645,GO:0015075,GO:0015077,GO:0015078,GO:0015144,GO:0015145,GO:0015149,GO:0015291,GO:0015293,GO:0015294,GO:0015295,GO:0015318,GO:0015672,GO:0015749,GO:0022804,GO:0022857,GO:0022890,GO:0034219,GO:0034220,GO:0046323,GO:0051119,GO:0051179,GO:0051234,GO:0055085,GO:0071702,GO:…		ko:K08145					ko00000,ko02000	2.A.1.1.46			Arthropoda	38BKC@33154,3BCIB@33208,3DM3N@33213,3SQ8S@50557,427VN@6656,KOG0254@1,KOG0254@2759	NA|NA|NA	P	Transmembrane transporter activity. It is involved in the biological process described with transmembrane transport
RPRC002692-RA.	13249.RPRC002692-PA	1.5e-91	342.0	Paraneoptera		GO:0005575,GO:0016020,GO:0016021,GO:0031224,GO:0044425											Arthropoda	38BC2@33154,3BAS7@33208,3CWDC@33213,3ECJZ@33342,3SHC0@50557,41V92@6656,KOG2489@1,KOG2489@2759	NA|NA|NA	S	Cleft lip and palate transmembrane protein 1 (CLPTM1)
RPRC002695-RA.	13249.RPRC002695-PA	0.0	1471.8	Paraneoptera				ko:K06767,ko:K06768					ko00000,ko04516				Arthropoda	38C1V@33154,3BBJF@33208,3D463@33213,3ECTM@33342,3SHVA@50557,41WQ3@6656,KOG3510@1,KOG3510@2759	NA|NA|NA	T	Immunoglobulin like
RPRC002697-RA.	13249.RPRC002697-PA	4.2e-239	833.6	Paraneoptera		GO:0007154,GO:0007267,GO:0008150,GO:0009987,GO:0023052,GO:0030154,GO:0032502,GO:0045165,GO:0045168,GO:0046331,GO:0048869		ko:K03256					ko00000,ko03016				Arthropoda	39QJG@33154,3BDJG@33208,3CUEZ@33213,3EA5Z@33342,3SIE3@50557,41WF6@6656,KOG1416@1,KOG1416@2759	NA|NA|NA	J	Gcd10p family
RPRC002703-RA.	13249.RPRC002703-PA	6.8e-237	826.2	Paraneoptera		GO:0000506,GO:0003674,GO:0003824,GO:0005575,GO:0005622,GO:0005623,GO:0005737,GO:0005783,GO:0005789,GO:0006464,GO:0006497,GO:0006505,GO:0006506,GO:0006629,GO:0006643,GO:0006644,GO:0006650,GO:0006661,GO:0006664,GO:0006793,GO:0006796,GO:0006807,GO:0008150,GO:0008152,GO:0008194,GO:0008375,GO:0008610,GO:0008654,GO:0009058,GO:0009059,GO:0009247,GO:0009987,GO:0012505,GO:0016020,GO:0016021,GO:0016740,GO:…	2.4.1.198	ko:K03857	ko00563,ko01100,map00563,map01100	M00065	R05916		ko00000,ko00001,ko00002,ko01000,ko01003		GT4		Arthropoda	38ENZ@33154,3BE7N@33208,3CZ28@33213,3E8ZC@33342,3SGF9@50557,41VXB@6656,COG0438@1,KOG1111@2759	NA|NA|NA	IMO	PIGA (GPI anchor biosynthesis)
RPRC002706-RA.	13249.RPRC002706-PA	2.9e-86	324.7	Eukaryota		GO:0000122,GO:0001932,GO:0001934,GO:0006355,GO:0006357,GO:0006412,GO:0006518,GO:0006807,GO:0008150,GO:0008152,GO:0009058,GO:0009059,GO:0009889,GO:0009890,GO:0009892,GO:0009893,GO:0009987,GO:0010467,GO:0010468,GO:0010556,GO:0010558,GO:0010562,GO:0010604,GO:0010605,GO:0010629,GO:0019219,GO:0019220,GO:0019222,GO:0019538,GO:0031323,GO:0031324,GO:0031325,GO:0031326,GO:0031327,GO:0031399,GO:0031401,GO:…	6.1.1.4	ko:K01869	ko00970,map00970	M00359,M00360	R03657	RC00055,RC00523	ko00000,ko00001,ko00002,ko01000,ko01007,ko03016,ko03029				Eukaryota	COG0495@1,KOG0437@2759	NA|NA|NA	J	leucyl-tRNA aminoacylation
RPRC002716-RA.	13249.RPRC002716-PA	1.8e-65	255.0	Paraneoptera													Arthropoda	2E3X8@1,2SAWT@2759,3AE9N@33154,3BVSP@33208,3DAN5@33213,3EBQF@33342,3SP5U@50557,420X2@6656	NA|NA|NA
RPRC002729-RA.	13249.RPRC002729-PA	1.7e-183	648.7	Paraneoptera		GO:0003674,GO:0004857,GO:0008150,GO:0030234,GO:0043086,GO:0044092,GO:0050790,GO:0065007,GO:0065009,GO:0098772		ko:K09562	ko04141,map04141				ko00000,ko00001,ko03110				Arthropoda	39RXJ@33154,3BAZ6@33208,3CV5V@33213,3EB1P@33342,3SMAZ@50557,41YQF@6656,COG0197@1,KOG2160@2759	NA|NA|NA	O	HSPA (heat shock 70kDa) binding protein, cytoplasmic cochaperone 1
RPRC002733-RA.	13249.RPRC002733-PA	0.0	1491.5	Paraneoptera													Arthropoda	38C67@33154,3BEJJ@33208,3CRZT@33213,3EE8P@33342,3SFN3@50557,41XXE@6656,COG1501@1,KOG1065@2759	NA|NA|NA	G	Glycosyl hydrolases family 31
RPRC002737-RA.	13249.RPRC002737-PA	1.7e-298	1031.2	Paraneoptera		GO:0003674,GO:0005488,GO:0005543,GO:0005575,GO:0005622,GO:0005623,GO:0005737,GO:0005768,GO:0005769,GO:0006810,GO:0006886,GO:0008104,GO:0008150,GO:0008289,GO:0012505,GO:0015031,GO:0015833,GO:0016192,GO:0016197,GO:0031410,GO:0031982,GO:0032266,GO:0033036,GO:0034613,GO:0035091,GO:0042886,GO:0043167,GO:0043168,GO:0043226,GO:0043227,GO:0043229,GO:0044424,GO:0044444,GO:0044464,GO:0045184,GO:0046907,GO:…		ko:K17936					ko00000,ko02000,ko04131	9.A.3.1.1			Arthropoda	38BV6@33154,3BDM5@33208,3CYSQ@33213,3E9V1@33342,3SH4S@50557,41TTI@6656,KOG3784@1,KOG3784@2759	NA|NA|NA	TU	PhoX homologous domain, present in p47phox and p40phox.
RPRC002740-RA.	13249.RPRC002740-PA	7.6e-87	326.6	Paraneoptera													Arthropoda	2BKVZ@1,2S1JF@2759,3A4KE@33154,3BRHF@33208,3D8VV@33213,3EBKJ@33342,3SNRR@50557,41ZSE@6656	NA|NA|NA
RPRC002742-RA.	13249.RPRC002742-PA	1.6e-58	231.9	Paraneoptera		GO:0003674,GO:0005215,GO:0005216,GO:0005227,GO:0005229,GO:0005253,GO:0005254,GO:0005261,GO:0005575,GO:0005623,GO:0005886,GO:0006810,GO:0006811,GO:0006812,GO:0006820,GO:0006821,GO:0008150,GO:0008324,GO:0008509,GO:0015075,GO:0015103,GO:0015108,GO:0015267,GO:0015318,GO:0015698,GO:0016020,GO:0022803,GO:0022836,GO:0022838,GO:0022839,GO:0022857,GO:0022890,GO:0034220,GO:0044464,GO:0051179,GO:0051234,GO:…		ko:K19502					ko00000,ko04040	1.A.17.1			Arthropoda	38FVF@33154,3BCCI@33208,3CRYT@33213,3E8GT@33342,3SKNW@50557,41UXY@6656,KOG2513@1,KOG2513@2759	NA|NA|NA	D	Calcium-activated chloride channel
RPRC002745-RA.	13249.RPRC002745-PA	7.3e-129	466.5	Arthropoda													Arthropoda	2D0D8@1,2SDRG@2759,3ABMK@33154,3BW03@33208,3DCDM@33213,421VU@6656	NA|NA|NA	K	MADF
RPRC002747-RA.	13249.RPRC002747-PA	1.4e-139	502.3	Paraneoptera				ko:K09485	ko04141,map04141				ko00000,ko00001,ko03110				Arthropoda	38HTW@33154,3B9EM@33208,3CSN8@33213,3E8R3@33342,3SGND@50557,41W3V@6656,COG0443@1,KOG0103@2759	NA|NA|NA	O	Hsp70 protein
RPRC002751-RA+	13249.RPRC002751-PA	0.0	2122.1	Arthropoda		GO:0002164,GO:0002376,GO:0002520,GO:0005575,GO:0005622,GO:0005623,GO:0005634,GO:0007275,GO:0007549,GO:0008150,GO:0009791,GO:0010468,GO:0019222,GO:0030097,GO:0032501,GO:0032502,GO:0035166,GO:0035167,GO:0040029,GO:0043226,GO:0043227,GO:0043229,GO:0043231,GO:0044424,GO:0044464,GO:0048513,GO:0048534,GO:0048542,GO:0048569,GO:0048731,GO:0048732,GO:0048856,GO:0050789,GO:0060255,GO:0065007											Arthropoda	3A8SX@33154,3BUE2@33208,3DBSJ@33213,421GC@6656,KOG3585@1,KOG3585@2759	NA|NA|NA	K	Sequence-specific DNA binding transcription factor activity. It is involved in the biological process described with regulation of transcription, DNA-templated
RPRC002755-RA.	13249.RPRC002755-PA	3.5e-157	560.8	Paraneoptera				ko:K10151	ko04068,ko04110,ko04115,ko04151,ko04218,ko04310,ko04340,ko04390,ko04510,ko04630,ko04917,ko04934,ko05162,ko05165,ko05166,ko05200,ko05202,ko05203,ko05206,map04068,map04110,map04115,map04151,map04218,map04310,map04340,map04390,map04510,map04630,map04917,map04934,map05162,map05165,map05166,map05200,map05202,map05203,map05206	M00692			ko00000,ko00001,ko00002				Arthropoda	39VHD@33154,3BD84@33208,3CXCC@33213,3EAK7@33342,3SM3Z@50557,41ZI6@6656,KOG0656@1,KOG0656@2759	NA|NA|NA	D	domain present in cyclins, TFIIB and Retinoblastoma
RPRC002757-RA.	13249.RPRC002757-PA	0.0	1521.9	Paraneoptera	muskelin	GO:0000003,GO:0001556,GO:0001952,GO:0003006,GO:0005575,GO:0005622,GO:0005623,GO:0005737,GO:0007276,GO:0007281,GO:0007292,GO:0008150,GO:0009987,GO:0009994,GO:0010810,GO:0019953,GO:0021700,GO:0022412,GO:0022414,GO:0030154,GO:0030155,GO:0032501,GO:0032502,GO:0032504,GO:0044424,GO:0044464,GO:0044703,GO:0048468,GO:0048469,GO:0048477,GO:0048599,GO:0048609,GO:0048856,GO:0048869,GO:0050789,GO:0051704,GO:…											Arthropoda	38E9J@33154,3BFKC@33208,3CUEM@33213,3E8G3@33342,3SGJ1@50557,41VD3@6656,KOG2437@1,KOG2437@2759	NA|NA|NA	T	Muskelin N-terminus
RPRC002758-RA.	7460.GB55328-PA	1.5e-21	108.2	Hymenoptera	Tm1	GO:0000003,GO:0000578,GO:0000902,GO:0000904,GO:0003002,GO:0003006,GO:0003008,GO:0003012,GO:0003674,GO:0003779,GO:0005198,GO:0005488,GO:0005515,GO:0005575,GO:0005622,GO:0005623,GO:0005737,GO:0005856,GO:0005862,GO:0005865,GO:0006403,GO:0006936,GO:0006950,GO:0006996,GO:0007010,GO:0007015,GO:0007028,GO:0007275,GO:0007276,GO:0007281,GO:0007292,GO:0007308,GO:0007309,GO:0007314,GO:0007315,GO:0007316,GO:…		ko:K10373	ko04260,ko04261,ko05206,ko05410,ko05414,map04260,map04261,map05206,map05410,map05414				ko00000,ko00001,ko04147,ko04812				Arthropoda	38BKJ@33154,3B9ZX@33208,3CREJ@33213,3SJ76@50557,41UMI@6656,46JE3@7399,KOG1003@1,KOG1003@2759	NA|NA|NA	Z	Tropomyosin like
RPRC002771-RA.	13249.RPRC002771-PA	5e-153	547.0	Paraneoptera	Dph5	GO:0003674,GO:0003824,GO:0004164,GO:0005575,GO:0005622,GO:0005623,GO:0005737,GO:0006417,GO:0006448,GO:0006464,GO:0006807,GO:0008150,GO:0008152,GO:0008168,GO:0008757,GO:0009058,GO:0009889,GO:0009987,GO:0010468,GO:0010556,GO:0010608,GO:0016740,GO:0016741,GO:0017182,GO:0017183,GO:0018193,GO:0018202,GO:0019222,GO:0019538,GO:0031323,GO:0031326,GO:0032259,GO:0032268,GO:0034248,GO:0036211,GO:0043170,GO:…	2.1.1.314	ko:K00586			R11165	RC00003,RC03382	ko00000,ko01000,ko03012				Arthropoda	38H6T@33154,3B9QJ@33208,3CSVB@33213,3E87R@33342,3SFX3@50557,41TGR@6656,COG1798@1,KOG3123@2759	NA|NA|NA	J	diphthine synthase activity
RPRC002778-RA.	13249.RPRC002778-PA	0.0	2910.6	Paraneoptera	LanB1	GO:0000003,GO:0000902,GO:0000904,GO:0002009,GO:0003006,GO:0003007,GO:0003143,GO:0005575,GO:0005576,GO:0005604,GO:0005605,GO:0006928,GO:0007155,GO:0007275,GO:0007507,GO:0007548,GO:0008150,GO:0008406,GO:0009653,GO:0009790,GO:0009887,GO:0009888,GO:0009987,GO:0014706,GO:0016043,GO:0016477,GO:0022414,GO:0022607,GO:0022610,GO:0030154,GO:0030198,GO:0031012,GO:0031589,GO:0032501,GO:0032502,GO:0032989,GO:…		ko:K05636	ko04151,ko04510,ko04512,ko05145,ko05146,ko05165,ko05200,ko05222,map04151,map04510,map04512,map05145,map05146,map05165,map05200,map05222				ko00000,ko00001,ko04516				Arthropoda	38ZGF@33154,3B9YQ@33208,3CVKW@33213,3E8TW@33342,3SIIM@50557,41WXZ@6656,KOG0994@1,KOG0994@2759	NA|NA|NA	W	Laminin-type epidermal growth factor-like domai
RPRC002786-RA.	13249.RPRC002786-PA	2e-72	278.5	Paraneoptera		GO:0005575,GO:0005622,GO:0005623,GO:0005634,GO:0006928,GO:0007275,GO:0007424,GO:0007426,GO:0008150,GO:0009653,GO:0009987,GO:0016477,GO:0032501,GO:0032502,GO:0035239,GO:0035295,GO:0040011,GO:0043226,GO:0043227,GO:0043229,GO:0043231,GO:0044424,GO:0044464,GO:0048731,GO:0048856,GO:0048870,GO:0051179,GO:0051674,GO:0060541	2.1.1.296	ko:K14590			R10812	RC00003,RC00466	ko00000,ko01000,ko03019				Arthropoda	39DIE@33154,3BDQS@33208,3D0AT@33213,3EBNA@33342,3SKI2@50557,41UT4@6656,KOG3674@1,KOG3674@2759	NA|NA|NA	A	Methyltransferase activity. It is involved in the biological process described with methylation
RPRC002787-RA.	13249.RPRC002787-PA	0.0	2265.7	Paraneoptera		GO:0003008,GO:0003341,GO:0003674,GO:0003774,GO:0003777,GO:0003824,GO:0005488,GO:0005515,GO:0005575,GO:0005622,GO:0005623,GO:0005737,GO:0005856,GO:0005858,GO:0005875,GO:0005929,GO:0005930,GO:0006928,GO:0006996,GO:0007017,GO:0007018,GO:0007600,GO:0007605,GO:0008150,GO:0008569,GO:0009987,GO:0015630,GO:0016043,GO:0016462,GO:0016787,GO:0016817,GO:0016818,GO:0016887,GO:0017111,GO:0022607,GO:0030030,GO:…		ko:K10408	ko05016,map05016				ko00000,ko00001,ko04812				Arthropoda	38EZQ@33154,3BFZQ@33208,3CR7W@33213,3E8DJ@33342,3SFSG@50557,41Y64@6656,COG5245@1,KOG3595@2759	NA|NA|NA	Z	ATPase activity. It is involved in the biological process described with
RPRC002790-RA.	13249.RPRC002790-PA	2.7e-239	834.3	Paraneoptera		GO:0000154,GO:0001510,GO:0003674,GO:0003824,GO:0005575,GO:0005622,GO:0005623,GO:0005634,GO:0006139,GO:0006364,GO:0006396,GO:0006725,GO:0006807,GO:0008150,GO:0008152,GO:0008168,GO:0008170,GO:0008173,GO:0008649,GO:0008757,GO:0008988,GO:0009451,GO:0009987,GO:0010467,GO:0016070,GO:0016072,GO:0016433,GO:0016740,GO:0016741,GO:0022613,GO:0031167,GO:0032259,GO:0034470,GO:0034641,GO:0034660,GO:0042254,GO:…		ko:K11393					ko00000,ko01000				Arthropoda	38CXU@33154,3B9ID@33208,3CWUD@33213,3EA8K@33342,3SGKC@50557,41TZF@6656,COG3129@1,KOG2912@2759	NA|NA|NA	J	Protein of unknown function (DUF890)
RPRC002793-RA+	13249.RPRC002793-PA	1.9e-200	704.9	Paraneoptera	Scpx	GO:0003674,GO:0005215,GO:0005319,GO:0005548,GO:0005575,GO:0005622,GO:0005623,GO:0005737,GO:0005739,GO:0005777,GO:0006810,GO:0006811,GO:0006820,GO:0006869,GO:0008150,GO:0010876,GO:0015711,GO:0015748,GO:0015914,GO:0033036,GO:0042579,GO:0043226,GO:0043227,GO:0043229,GO:0043231,GO:0044424,GO:0044444,GO:0044464,GO:0051179,GO:0051234,GO:0071702	2.3.1.176	ko:K08764	ko00120,ko01100,ko03320,ko04146,map00120,map01100,map03320,map04146	M00104	R03719,R04811	RC00004,RC00405,RC02725	ko00000,ko00001,ko00002,ko01000				Arthropoda	38CKQ@33154,3BDZX@33208,3CUCP@33213,3E822@33342,3SH96@50557,41VA7@6656,KOG1406@1,KOG1406@2759	NA|NA|NA	I	Thiolase, C-terminal domain
RPRC002795-RA.	13249.RPRC002795-PA	4.6e-239	833.6	Paraneoptera		GO:0002009,GO:0002165,GO:0003674,GO:0004857,GO:0004866,GO:0004867,GO:0005575,GO:0005576,GO:0005615,GO:0007275,GO:0007444,GO:0007472,GO:0007476,GO:0007552,GO:0007560,GO:0008150,GO:0008592,GO:0009605,GO:0009607,GO:0009620,GO:0009653,GO:0009791,GO:0009886,GO:0009887,GO:0009888,GO:0009892,GO:0009966,GO:0009968,GO:0010466,GO:0010605,GO:0010646,GO:0010648,GO:0010951,GO:0019222,GO:0023051,GO:0023057,GO:…		ko:K13963	ko05146,map05146				ko00000,ko00001				Arthropoda	38VR6@33154,3BBFJ@33208,3CV81@33213,3E81D@33342,3SI93@50557,41V6N@6656,COG4826@1,KOG2392@2759	NA|NA|NA	V	SERine Proteinase INhibitors
RPRC002797-RA.	13249.RPRC002797-PA	2.9e-94	351.3	Paraneoptera			6.3.2.2	ko:K11204	ko00270,ko00480,ko01100,ko04212,ko04216,map00270,map00480,map01100,map04212,map04216	M00118	R00894,R10993	RC00064,RC00090	ko00000,ko00001,ko00002,ko01000				Arthropoda	38BDB@33154,3BAJC@33208,3CXBU@33213,3E973@33342,3SI9B@50557,41UBQ@6656,KOG3754@1,KOG3754@2759	NA|NA|NA	H	Glutamate-cysteine ligase
RPRC002802-RA.	13249.RPRC002802-PA	1.6e-200	705.3	Paraneoptera	spn-F	GO:0000003,GO:0000226,GO:0000578,GO:0003002,GO:0003006,GO:0003674,GO:0003774,GO:0003777,GO:0003824,GO:0005488,GO:0005515,GO:0005575,GO:0005622,GO:0005623,GO:0005737,GO:0005794,GO:0006996,GO:0007010,GO:0007017,GO:0007163,GO:0007275,GO:0007276,GO:0007281,GO:0007292,GO:0007308,GO:0007309,GO:0007314,GO:0007317,GO:0007350,GO:0007351,GO:0007389,GO:0007399,GO:0007423,GO:0008103,GO:0008104,GO:0008150,GO:…											Arthropoda	2CNWZ@1,2S41T@2759,3A6YZ@33154,3BTP1@33208,3DAED@33213,3EE6T@33342,3SNWY@50557,420N6@6656	NA|NA|NA
RPRC002803-RA.	13249.RPRC002803-PA	1e-30	139.4	Paraneoptera				ko:K19384					ko00000,ko03036				Arthropoda	38GGX@33154,3BF1H@33208,3CUZC@33213,3EBWZ@33342,3SNSN@50557,420MS@6656,KOG4694@1,KOG4694@2759	NA|NA|NA	S	Predicted membrane protein
RPRC002806-RA.	13249.RPRC002806-PA	4e-136	490.7	Paraneoptera		GO:0003674,GO:0003676,GO:0003723,GO:0005488,GO:0005575,GO:0005622,GO:0005623,GO:0005634,GO:0005737,GO:0006139,GO:0006364,GO:0006396,GO:0006725,GO:0006807,GO:0008150,GO:0008152,GO:0009987,GO:0010467,GO:0016070,GO:0016072,GO:0022613,GO:0034470,GO:0034641,GO:0034660,GO:0042254,GO:0043170,GO:0043226,GO:0043227,GO:0043229,GO:0043231,GO:0044085,GO:0044237,GO:0044238,GO:0044424,GO:0044464,GO:0046483,GO:…		ko:K14574	ko03008,map03008				ko00000,ko00001,ko03009				Arthropoda	38DFK@33154,3BCDI@33208,3CSVQ@33213,3E8JQ@33342,3SGDN@50557,41WSS@6656,COG1500@1,KOG2917@2759	NA|NA|NA	J	Shwachman-Bodian-Diamond syndrome (SBDS) protein
RPRC002807-RA.	13249.RPRC002807-PA	3.4e-197	694.1	Paraneoptera													Arthropoda	38DXI@33154,3BCS8@33208,3CYTW@33213,3EA1Q@33342,3SITR@50557,41V17@6656,COG0179@1,KOG1535@2759	NA|NA|NA	Q	Fumarylacetoacetate (FAA) hydrolase family
RPRC002809-RA.	13249.RPRC002809-PA	0.0	1266.5	Paraneoptera													Arthropoda	28I1K@1,2QQC8@2759,38CZ6@33154,3BHJ0@33208,3CY88@33213,3EEDG@33342,3SMK8@50557,41ZAV@6656	NA|NA|NA	S	protein KIAA2026 homolog
RPRC002810-RA.	13249.RPRC002810-PA	6.9e-118	429.9	Insecta													Arthropoda	38FR7@33154,3BG82@33208,3D1CH@33213,3SG6T@50557,41VIV@6656,COG1131@1,KOG0059@2759	NA|NA|NA	Q	activity. It is involved in the biological process described with transport
RPRC002811-RA.	13249.RPRC002811-PA	5.2e-219	766.9	Paraneoptera			2.7.1.32,2.7.1.82	ko:K14156	ko00564,ko01100,ko05231,map00564,map01100,map05231	M00090,M00092	R01021,R01468	RC00002,RC00017	ko00000,ko00001,ko00002,ko01000				Arthropoda	38HR7@33154,3BB27@33208,3CVYN@33213,3ECV3@33342,3SH57@50557,41UXV@6656,COG0510@1,KOG2686@2759	NA|NA|NA	M	Choline/ethanolamine kinase
RPRC002815-RA.	13249.RPRC002815-PA	1.1e-89	336.3	Bilateria	PDCD7	GO:0000375,GO:0000377,GO:0000398,GO:0005575,GO:0005622,GO:0005623,GO:0005634,GO:0005654,GO:0005681,GO:0005689,GO:0006139,GO:0006396,GO:0006397,GO:0006725,GO:0006807,GO:0008150,GO:0008152,GO:0008380,GO:0009719,GO:0009725,GO:0009966,GO:0009967,GO:0009987,GO:0010033,GO:0010467,GO:0010646,GO:0010647,GO:0010941,GO:0010942,GO:0014070,GO:0016070,GO:0016071,GO:0023051,GO:0023056,GO:0031960,GO:0031974,GO:…											Metazoa	2BXVX@1,2QQNP@2759,38N4N@33154,3BJ1M@33208,3D0GV@33213	NA|NA|NA	S	response to glucocorticoid
RPRC002819-RA.	13249.RPRC002819-PA	2.2e-129	468.8	Paraneoptera	mfrn	GO:0000003,GO:0000041,GO:0003006,GO:0003674,GO:0005215,GO:0005381,GO:0005575,GO:0005622,GO:0005623,GO:0005737,GO:0005739,GO:0005740,GO:0005743,GO:0006810,GO:0006811,GO:0006812,GO:0006826,GO:0006839,GO:0007276,GO:0007283,GO:0008150,GO:0008324,GO:0009987,GO:0015075,GO:0015318,GO:0016020,GO:0016021,GO:0019866,GO:0019953,GO:0022412,GO:0022414,GO:0022857,GO:0022890,GO:0030001,GO:0030154,GO:0031090,GO:…		ko:K15113					ko00000,ko02000,ko03029	2.A.29.5			Arthropoda	38GJ9@33154,3BCMI@33208,3CS4R@33213,3E8F6@33342,3SKDM@50557,41YD3@6656,KOG0760@1,KOG0760@2759	NA|NA|NA	C	Belongs to the mitochondrial carrier (TC 2.A.29) family
RPRC002824-RA.	13249.RPRC002824-PA	2.3e-212	744.6	Paraneoptera		GO:0002009,GO:0002165,GO:0003674,GO:0005096,GO:0007154,GO:0007165,GO:0007264,GO:0007265,GO:0007266,GO:0007275,GO:0007444,GO:0007478,GO:0007480,GO:0007552,GO:0007560,GO:0008047,GO:0008150,GO:0009653,GO:0009791,GO:0009886,GO:0009887,GO:0009888,GO:0009987,GO:0023052,GO:0030234,GO:0030695,GO:0032501,GO:0032502,GO:0035107,GO:0035114,GO:0035120,GO:0035218,GO:0035239,GO:0035295,GO:0035556,GO:0043085,GO:…		ko:K20315					ko00000,ko04131				Arthropoda	38HAS@33154,3BB7A@33208,3CSDS@33213,3E9DK@33342,3SFYA@50557,41WGQ@6656,KOG4407@1,KOG4407@2759	NA|NA|NA	T	Pleckstrin homology domain
RPRC002833-RA.	13249.RPRC002833-PA	1.4e-245	855.1	Paraneoptera				ko:K08145					ko00000,ko02000	2.A.1.1.46			Arthropoda	38BKC@33154,3BARE@33208,3CXYN@33213,3ECUV@33342,3SFXR@50557,41WVP@6656,KOG0254@1,KOG0254@2759	NA|NA|NA	P	Belongs to the major facilitator superfamily. Sugar transporter (TC 2.A.1.1) family
RPRC002836-RA.	13249.RPRC002836-PA	7.8e-196	689.5	Paraneoptera				ko:K21798	ko00562,ko01100,ko04070,map00562,map01100,map04070		R11680	RC00078	ko00000,ko00001,ko01000				Arthropoda	39TV3@33154,3BEJI@33208,3CVSG@33213,3EC5M@33342,3SGWA@50557,41VPA@6656,COG5329@1,KOG1890@2759	NA|NA|NA	I	Inositol phosphatase
RPRC002838-RA.	13249.RPRC002838-PA	2.5e-247	860.9	Paraneoptera			2.3.1.179	ko:K09458	ko00061,ko00780,ko01100,ko01212,map00061,map00780,map01100,map01212	M00083,M00572	R04355,R04726,R04952,R04957,R04960,R04963,R04968,R07762,R10115,R10119	RC00039,RC02728,RC02729,RC02888	ko00000,ko00001,ko00002,ko01000,ko01004				Arthropoda	38H9Y@33154,3BF6J@33208,3CYM9@33213,3E9MM@33342,3SKFX@50557,41XX5@6656,COG0304@1,KOG1394@2759	NA|NA|NA	H	Beta-ketoacyl synthase, C-terminal domain
RPRC002845-RA.	13249.RPRC002845-PA	0.0	1131.7	Paraneoptera		GO:0000775,GO:0000785,GO:0000792,GO:0003674,GO:0003676,GO:0003677,GO:0003682,GO:0005488,GO:0005515,GO:0005575,GO:0005622,GO:0005623,GO:0005694,GO:0005700,GO:0005701,GO:0005704,GO:0005705,GO:0005721,GO:0006325,GO:0006342,GO:0006355,GO:0006996,GO:0008150,GO:0009889,GO:0009890,GO:0009892,GO:0009987,GO:0010369,GO:0010468,GO:0010556,GO:0010558,GO:0010605,GO:0010629,GO:0016043,GO:0016458,GO:0019219,GO:…											Arthropoda	3A6DA@33154,3BT3M@33208,3D98V@33213,3EBX3@33342,3SNED@50557,420T6@6656,COG0553@1,KOG1015@2759	NA|NA|NA	K	post-embryonic limb morphogenesis
RPRC002853-RA.	13249.RPRC002853-PA	3.4e-62	244.2	Paraneoptera													Arthropoda	3A4XQ@33154,3BRG3@33208,3D85Y@33213,3EB4E@33342,3SN0N@50557,420B2@6656,KOG3305@1,KOG3305@2759	NA|NA|NA	S	Peptidyl-tRNA hydrolase PTH2
RPRC002856-RA.	13249.RPRC002856-PA	8.2e-249	866.3	Paraneoptera	kek1	GO:0000003,GO:0001932,GO:0001933,GO:0003006,GO:0003674,GO:0005102,GO:0005154,GO:0005488,GO:0005515,GO:0005575,GO:0005623,GO:0005886,GO:0005887,GO:0006469,GO:0007175,GO:0007176,GO:0007276,GO:0007281,GO:0007292,GO:0008150,GO:0009892,GO:0009966,GO:0009968,GO:0009987,GO:0010469,GO:0010563,GO:0010605,GO:0010646,GO:0010648,GO:0016020,GO:0016021,GO:0019220,GO:0019222,GO:0019953,GO:0022412,GO:0022414,GO:…		ko:K20230	ko04013,map04013				ko00000,ko00001				Arthropoda	39SSM@33154,3BCQX@33208,3CX5X@33213,3EC87@33342,3SG14@50557,41TXV@6656,COG4886@1,KOG0619@2759	NA|NA|NA	T	Leucine rich repeat C-terminal domain
RPRC002857-RA.	13249.RPRC002857-PA	2.3e-274	951.0	Paraneoptera		GO:0000375,GO:0000377,GO:0000398,GO:0003674,GO:0003824,GO:0004843,GO:0006139,GO:0006396,GO:0006397,GO:0006464,GO:0006508,GO:0006725,GO:0006807,GO:0008150,GO:0008152,GO:0008233,GO:0008234,GO:0008380,GO:0009987,GO:0010467,GO:0016070,GO:0016071,GO:0016579,GO:0016787,GO:0019538,GO:0019783,GO:0034641,GO:0036211,GO:0036459,GO:0043170,GO:0043412,GO:0044237,GO:0044238,GO:0044260,GO:0044267,GO:0046483,GO:…		ko:K12847	ko03040,map03040	M00354			ko00000,ko00001,ko00002,ko03041				Arthropoda	38CQK@33154,3BDYW@33208,3CZKE@33213,3E8Y1@33342,3SHBJ@50557,41VCY@6656,KOG2026@1,KOG2026@2759	NA|NA|NA	Z	Zn-finger in ubiquitin-hydrolases and other protein
RPRC002861-RA.	13249.RPRC002861-PA	1.8e-264	918.3	Paraneoptera													Arthropoda	38BFQ@33154,3BD4T@33208,3CZSX@33213,3EBG1@33342,3SHGS@50557,41WIN@6656,COG4886@1,KOG0531@2759	NA|NA|NA	T	Leucine-rich repeat-containing protein
RPRC002864-RA.	13249.RPRC002864-PA	1.3e-119	436.0	Paraneoptera				ko:K16546					ko00000,ko03036				Arthropoda	38GMZ@33154,3BH8B@33208,3CU0I@33213,3EAGR@33342,3SMDQ@50557,41Z52@6656,KOG3350@1,KOG3350@2759	NA|NA|NA	J	S-adenosyl-L-methionine-dependent protein-lysine N- methyltransferase that methylates elongation factor 1-alpha
RPRC002865-RA.	13249.RPRC002865-PA	3.3e-175	620.9	Paraneoptera		GO:0005575,GO:0005622,GO:0005623,GO:0005737,GO:0006082,GO:0006520,GO:0006528,GO:0006530,GO:0006807,GO:0008150,GO:0008152,GO:0009056,GO:0009063,GO:0009064,GO:0009065,GO:0009066,GO:0009068,GO:0009987,GO:0016054,GO:0019752,GO:0032787,GO:0033345,GO:0034641,GO:0043436,GO:0043603,GO:0044237,GO:0044238,GO:0044248,GO:0044281,GO:0044282,GO:0044424,GO:0044464,GO:0046395,GO:0071704,GO:0072329,GO:1901564,GO:…	3.4.19.5	ko:K13051					ko00000,ko01000,ko01002				Arthropoda	38JIS@33154,3BB1E@33208,3CRC6@33213,3EA0W@33342,3SFKJ@50557,41XIG@6656,COG1446@1,KOG1592@2759	NA|NA|NA	E	Asparaginase
RPRC002866-RA.	13249.RPRC002866-PA	4.9e-193	680.2	Paraneoptera			3.6.1.58	ko:K17817					ko00000,ko01000,ko03400				Arthropoda	3965B@33154,3BF5Z@33208,3CYWD@33213,3E92V@33342,3SJZ7@50557,41Y3A@6656,KOG0648@1,KOG0648@2759	NA|NA|NA	T	NUDIX domain
RPRC002870-RA.	13249.RPRC002870-PA	1e-236	825.9	Paraneoptera	CSN3	GO:0000003,GO:0000338,GO:0002009,GO:0003006,GO:0005575,GO:0005622,GO:0005623,GO:0005634,GO:0006464,GO:0006508,GO:0006511,GO:0006807,GO:0007276,GO:0007281,GO:0007282,GO:0007283,GO:0007292,GO:0007293,GO:0008150,GO:0008152,GO:0008180,GO:0008283,GO:0008356,GO:0009056,GO:0009057,GO:0009653,GO:0009888,GO:0009987,GO:0016333,GO:0019538,GO:0019827,GO:0019941,GO:0019953,GO:0022412,GO:0022414,GO:0030154,GO:…		ko:K12177					ko00000,ko04121				Arthropoda	38I36@33154,3BANS@33208,3CT92@33213,3E8AY@33342,3SHYA@50557,41WBF@6656,KOG2582@1,KOG2582@2759	NA|NA|NA	OT	motif in proteasome subunits, Int-6, Nip-1 and TRIP-15
RPRC002874-RA.	13249.RPRC002874-PA	4.5e-112	410.6	Paraneoptera		GO:0005575,GO:0005623,GO:0005929,GO:0006996,GO:0008150,GO:0009987,GO:0016043,GO:0022607,GO:0030030,GO:0030031,GO:0032991,GO:0035869,GO:0036038,GO:0042995,GO:0043226,GO:0044085,GO:0044422,GO:0044441,GO:0044463,GO:0044464,GO:0044782,GO:0060271,GO:0070925,GO:0071840,GO:0120025,GO:0120031,GO:0120036,GO:0120038		ko:K16744					ko00000,ko03036				Arthropoda	39EKP@33154,3BAG0@33208,3CUPN@33213,3EAJ5@33342,3SMXU@50557,4203R@6656,KOG4027@1,KOG4027@2759	NA|NA|NA	S	Ciliary basal body-associated, B9 protein
RPRC002879-RA.	13249.RPRC002879-PA	4.1e-100	371.3	Paraneoptera		GO:0000118,GO:0000122,GO:0000228,GO:0000785,GO:0000790,GO:0003674,GO:0005488,GO:0005515,GO:0005575,GO:0005622,GO:0005623,GO:0005634,GO:0005654,GO:0005694,GO:0006325,GO:0006355,GO:0006357,GO:0006464,GO:0006476,GO:0006807,GO:0006996,GO:0008150,GO:0008152,GO:0008593,GO:0009889,GO:0009890,GO:0009891,GO:0009892,GO:0009893,GO:0009966,GO:0009967,GO:0009987,GO:0010468,GO:0010556,GO:0010557,GO:0010558,GO:…		ko:K19196					ko00000,ko03036				Arthropoda	393RK@33154,3BCID@33208,3CUUE@33213,3EAUA@33342,3SMQ5@50557,41YRJ@6656,KOG4466@1,KOG4466@2759	NA|NA|NA	DK	Sds3-like
RPRC002884-RA.	13249.RPRC002884-PA	2.1e-137	495.0	Paraneoptera	Prosalpha7	GO:0000003,GO:0000502,GO:0002064,GO:0002065,GO:0002066,GO:0003006,GO:0005575,GO:0005622,GO:0005623,GO:0005839,GO:0006508,GO:0006511,GO:0006807,GO:0007276,GO:0007281,GO:0007292,GO:0008150,GO:0008152,GO:0009056,GO:0009057,GO:0009888,GO:0009987,GO:0010498,GO:0019538,GO:0019773,GO:0019941,GO:0019953,GO:0022412,GO:0022414,GO:0030154,GO:0030163,GO:0030707,GO:0030855,GO:0032501,GO:0032502,GO:0032504,GO:…	3.4.25.1	ko:K02727	ko03050,map03050	M00337,M00340			ko00000,ko00001,ko00002,ko01000,ko01002,ko03051				Arthropoda	38E3A@33154,3BHBT@33208,3CW0K@33213,3E9C9@33342,3SG2C@50557,41VZZ@6656,COG0638@1,KOG0184@2759	NA|NA|NA	O	The proteasome is a multicatalytic proteinase complex which is characterized by its ability to cleave peptides with Arg, Phe, Tyr, Leu, and Glu adjacent to the leaving group at neutral or slightly basic pH
RPRC002885-RA.	13249.RPRC002885-PA	8.4e-201	706.1	Paraneoptera		GO:0000062,GO:0000166,GO:0003674,GO:0003824,GO:0004491,GO:0005488,GO:0005575,GO:0005622,GO:0005623,GO:0005737,GO:0005739,GO:0006082,GO:0006139,GO:0006206,GO:0006520,GO:0006573,GO:0006725,GO:0006807,GO:0008150,GO:0008152,GO:0009081,GO:0009112,GO:0009987,GO:0016491,GO:0016620,GO:0016903,GO:0017076,GO:0018478,GO:0019752,GO:0019859,GO:0030554,GO:0032553,GO:0032555,GO:0032559,GO:0033218,GO:0034641,GO:…	1.2.1.18,1.2.1.27	ko:K00140	ko00280,ko00410,ko00562,ko00640,ko01100,ko01200,map00280,map00410,map00562,map00640,map01100,map01200	M00013	R00705,R00706,R00922,R00935	RC00004,RC02723,RC02817	ko00000,ko00001,ko00002,ko01000				Arthropoda	38EU5@33154,3BBIA@33208,3CTRG@33213,3E7UW@33342,3SJ3N@50557,41X6K@6656,KOG2449@1,KOG2449@2759	NA|NA|NA	C	Aldehyde dehydrogenase family
RPRC002891-RA.	13249.RPRC002925-PA	1.3e-142	512.7	Paraneoptera			2.3.2.13	ko:K05619					ko00000,ko01000				Arthropoda	2CD5G@1,2QQ46@2759,38DTB@33154,3B9AA@33208,3CRPR@33213,3E8E7@33342,3SGZ2@50557,41TEE@6656	NA|NA|NA	S	Transglutaminase/protease-like homologues
RPRC002893-RA.	13249.RPRC002893-PA	5.5e-244	849.7	Paraneoptera		GO:0003008,GO:0003341,GO:0003674,GO:0003774,GO:0003777,GO:0003824,GO:0005488,GO:0005515,GO:0005575,GO:0005622,GO:0005623,GO:0005737,GO:0005856,GO:0005858,GO:0005875,GO:0005929,GO:0005930,GO:0006928,GO:0006996,GO:0007017,GO:0007018,GO:0007600,GO:0007605,GO:0008150,GO:0008569,GO:0009987,GO:0015630,GO:0016043,GO:0016462,GO:0016787,GO:0016817,GO:0016818,GO:0016887,GO:0017111,GO:0022607,GO:0030030,GO:…		ko:K10408	ko05016,map05016				ko00000,ko00001,ko04812				Arthropoda	38EZQ@33154,3BFZQ@33208,3CR7W@33213,3E8DJ@33342,3SFSG@50557,41Y64@6656,COG5245@1,KOG3595@2759	NA|NA|NA	Z	ATPase activity. It is involved in the biological process described with
RPRC002895-RA.	13249.RPRC002895-PA	0.0	2045.8	Paraneoptera			5.99.1.3	ko:K03164	ko01524,map01524				ko00000,ko00001,ko01000,ko03032,ko03036				Arthropoda	38CPA@33154,3BFVW@33208,3CW22@33213,3E7JC@33342,3SGDZ@50557,41X4Y@6656,COG0187@1,KOG0355@2759	NA|NA|NA	L	Control of topological states of DNA by transient breakage and subsequent rejoining of DNA strands. Topoisomerase II makes double-strand breaks
RPRC002896-RA.	13249.RPRC002896-PA	1.8e-262	911.4	Paraneoptera				ko:K16174	ko05203,map05203				ko00000,ko00001,ko03011				Arthropoda	38EPN@33154,3BC42@33208,3CUPC@33213,3E84C@33342,3SH24@50557,41UG0@6656,COG0446@1,KOG2755@2759	NA|NA|NA	S	Pyridine nucleotide-disulphide oxidoreductase
RPRC002897-RA.	13249.RPRC002897-PA	1.6e-66	258.8	Paraneoptera		GO:0000313,GO:0000314,GO:0003674,GO:0003735,GO:0005198,GO:0005575,GO:0005622,GO:0005623,GO:0005737,GO:0005739,GO:0005759,GO:0005761,GO:0005763,GO:0005840,GO:0006412,GO:0006518,GO:0006807,GO:0008150,GO:0008152,GO:0009058,GO:0009059,GO:0009987,GO:0010467,GO:0015935,GO:0019538,GO:0031974,GO:0032543,GO:0032991,GO:0034641,GO:0034645,GO:0043043,GO:0043170,GO:0043226,GO:0043227,GO:0043228,GO:0043229,GO:…		ko:K16174	ko05203,map05203				ko00000,ko00001,ko03011				Arthropoda	392IR@33154,3BIPR@33208,3D0MV@33213,3EB29@33342,3SMF8@50557,41ZZ0@6656,KOG4021@1,KOG4021@2759	NA|NA|NA	J	Structural constituent of ribosome. It is involved in the biological process described with translation
RPRC002898-RA.	13249.RPRC002898-PA	3.2e-118	431.0	Paraneoptera		GO:0003674,GO:0003824,GO:0004798,GO:0005575,GO:0005622,GO:0005623,GO:0005634,GO:0005737,GO:0006139,GO:0006220,GO:0006221,GO:0006227,GO:0006233,GO:0006235,GO:0006725,GO:0006753,GO:0006793,GO:0006796,GO:0006807,GO:0008150,GO:0008152,GO:0009041,GO:0009058,GO:0009117,GO:0009123,GO:0009132,GO:0009133,GO:0009138,GO:0009139,GO:0009141,GO:0009142,GO:0009147,GO:0009148,GO:0009165,GO:0009186,GO:0009189,GO:…	2.7.4.9	ko:K00943	ko00240,ko01100,map00240,map01100	M00053	R02094,R02098	RC00002	ko00000,ko00001,ko00002,ko01000				Arthropoda	39U2H@33154,3BEIK@33208,3D1F2@33213,3EAS8@33342,3SMRE@50557,41Z8R@6656,COG0125@1,KOG3327@2759	NA|NA|NA	F	Thymidylate kinase
RPRC002902-RA.	13249.RPRC002902-PA	9.1e-227	792.7	Paraneoptera		GO:0000793,GO:0003674,GO:0003682,GO:0005085,GO:0005087,GO:0005088,GO:0005488,GO:0005515,GO:0005575,GO:0005622,GO:0005623,GO:0005634,GO:0005694,GO:0006606,GO:0006607,GO:0006810,GO:0006886,GO:0006913,GO:0007275,GO:0007346,GO:0007399,GO:0007417,GO:0008104,GO:0008150,GO:0008536,GO:0009987,GO:0015031,GO:0015833,GO:0017016,GO:0017038,GO:0019899,GO:0022008,GO:0030154,GO:0031267,GO:0032386,GO:0032501,GO:…		ko:K11493					ko00000,ko03019,ko03036				Arthropoda	39G0B@33154,3BDQC@33208,3CSPJ@33213,3EB6P@33342,3SIQ0@50557,41WRC@6656,COG5184@1,KOG1426@2759	NA|NA|NA	DZ	Regulator of chromosome condensation (RCC1) repeat
RPRC002903-RA.	13249.RPRC002903-PA	0.0	1195.3	Paraneoptera													Arthropoda	28KV9@1,2QTBN@2759,38DU3@33154,3BBCZ@33208,3CTUR@33213,3E84X@33342,3SFVN@50557,41V4F@6656	NA|NA|NA	S	Calcineurin-like phosphoesterase
RPRC002904-RA.	13249.RPRC002904-PA	1.4e-40	171.8	Paraneoptera				ko:K04936	ko04022,ko04270,ko04911,ko04924,ko04970,ko04972,map04022,map04270,map04911,map04924,map04970,map04972				ko00000,ko00001,ko04040	1.A.1.3.1,1.A.1.3.2,1.A.1.3.3			Arthropoda	38CH0@33154,3BEHD@33208,3CTJ6@33213,3E8HG@33342,3SIH0@50557,41VFU@6656,KOG1420@1,KOG1420@2759	NA|NA|NA	P	Calcium-activated BK potassium channel alpha subunit
RPRC002907-RA.	13249.RPRC002907-PA	3.6e-179	634.0	Insecta				ko:K05641,ko:K05643	ko02010,ko04975,ko04979,map02010,map04975,map04979				ko00000,ko00001,ko02000	3.A.1.211			Arthropoda	38BPG@33154,3BBB4@33208,3CSBI@33213,3SGPC@50557,41WWW@6656,COG1131@1,KOG0059@2759	NA|NA|NA	Q	activity. It is involved in the biological process described with transport
RPRC002911-RA.	13249.RPRC002911-PA	1.4e-97	362.8	Paraneoptera		GO:0003674,GO:0005488,GO:0006807,GO:0008150,GO:0008152,GO:0019538,GO:0042982,GO:0043170,GO:0044238,GO:0044877,GO:0070628,GO:0071704,GO:1901564		ko:K04523	ko04141,map04141				ko00000,ko00001,ko03051,ko04131				Arthropoda	38CHK@33154,3BF0I@33208,3CTPI@33213,3E9CZ@33342,3SG1F@50557,41XXT@6656,COG5272@1,KOG0010@2759	NA|NA|NA	O	Heat shock chaperonin-binding motif.
[truncated: 3,497 more rows]

## Sheet: Unf
Query	Seed ortholog	e-value	score	best tax lvl	Preferred_name	GO terms	EC number	KEGG KO	KEGG pathway	KEGG module	KEGG reaction	KEGG rclass	BRITE	KEGG TC	CAZy	BiGG reaction	annot lvl	matching OGs	Best OG	COG cat	description
[truncated: 3,875 more rows]

## Sheet: 0 hPL
Query	Seed ortholog	e-value	score	best tax lvl	Preferred_name	GO terms	EC number	KEGG KO	KEGG pathway	KEGG module	KEGG reaction	KEGG rclass	BRITE	KEGG TC	CAZy	BiGG reaction	annot lvl	matching OGs	Best OG	COG cat	description
[truncated: 3,434 more rows]

[truncated: 3 more sheets: 12 hPL, 24 hPL, 48 hPL]
