# Supplementary material for: Dynamics of maternal gene expression in Rhodnius prolixus
Source: Sci Rep. 2022 Apr 20;12:6538. doi: 10.1038/s41598-022-09874-7 (PMC9023505; doi:10.1038/s41598-022-09874-7)
Supplement: Supplementary file 4 — Supplementary Information 4. [file 41598_2022_9874_MOESM4_ESM.xlsx]

## Sheet: Ovary
Protein accession	Sequence MD5 digest	Sequence length	Analysis	Signature accession	Signature description	Start location	Stop location	Score	Status	InterPro annotations -accession	InterPro annotations - description
RPRC007250-RA._1	73ccf74a25c8e1e6ec4e8e478b5898a9	208	Pfam	PF00025	ADP-ribosylation factor family	6	176	7.5E-78	T	IPR006689	Small GTPase superfamily, ARF/SAR type
RPRC007250-RA._1	73ccf74a25c8e1e6ec4e8e478b5898a9	208	SUPERFAMILY	SSF52540		14	180	1.6E-56	T	IPR027417	P-loop containing nucleoside triphosphate hydrolase
RPRC004391-RA._1	f047fefc301b5f0c768a42444f7521c8	199	Pfam	PF01253	Translation initiation factor SUI1	114	183	5.8E-18	T	IPR001950	SUI1 domain
RPRC004391-RA._1	f047fefc301b5f0c768a42444f7521c8	199	SUPERFAMILY	SSF55159		48	195	2.44E-24	T	IPR036877	SUI1 domain superfamily
RPRC012221-RA._2	6b830333f76ed6996cdc52f594dd8bf8	339	SUPERFAMILY	SSF51735		69	333	2.73E-55	T	IPR036291	NAD(P)-binding domain superfamily
RPRC012221-RA._2	6b830333f76ed6996cdc52f594dd8bf8	339	Pfam	PF00106	short chain dehydrogenase	75	265	4.8E-41	T	IPR002347	Short-chain dehydrogenase/reductase SDR
RPRC003774-RA._3	7fb8b37fea93778fda3355246570818a	969	Pfam	PF13855	Leucine rich repeat	689	743	1.6E-6	T	IPR001611	Leucine-rich repeat
RPRC003774-RA._3	7fb8b37fea93778fda3355246570818a	969	Pfam	PF13855	Leucine rich repeat	279	327	6.1E-9	T	IPR001611	Leucine-rich repeat
RPRC003774-RA._3	7fb8b37fea93778fda3355246570818a	969	Pfam	PF13855	Leucine rich repeat	452	511	9.0E-14	T	IPR001611	Leucine-rich repeat
RPRC003774-RA._3	7fb8b37fea93778fda3355246570818a	969	Pfam	PF13855	Leucine rich repeat	640	676	2.1E-7	T	IPR001611	Leucine-rich repeat
RPRC003774-RA._3	7fb8b37fea93778fda3355246570818a	969	Pfam	PF13855	Leucine rich repeat	523	578	1.4E-11	T	IPR001611	Leucine-rich repeat
RPRC003774-RA._3	7fb8b37fea93778fda3355246570818a	969	Pfam	PF13855	Leucine rich repeat	130	190	2.7E-10	T	IPR001611	Leucine-rich repeat
RPRC003774-RA._3	7fb8b37fea93778fda3355246570818a	969	Pfam	PF13855	Leucine rich repeat	36	92	2.0E-12	T	IPR001611	Leucine-rich repeat
RPRC003774-RA._3	7fb8b37fea93778fda3355246570818a	969	Pfam	PF13855	Leucine rich repeat	204	264	4.7E-9	T	IPR001611	Leucine-rich repeat
RPRC003774-RA._3	7fb8b37fea93778fda3355246570818a	969	SUPERFAMILY	SSF52058		57	364	9.35E-40	T
RPRC003774-RA._3	7fb8b37fea93778fda3355246570818a	969	SUPERFAMILY	SSF52058		614	899	1.11E-31	T
RPRC003774-RA._3	7fb8b37fea93778fda3355246570818a	969	SUPERFAMILY	SSF52047		335	709	1.18E-45	T
RPRC000986-RA._1	c44dc8000d2ec70a911d4d3ee780a33c	208	SUPERFAMILY	SSF47459		99	160	2.09E-16	T	IPR036638	Helix-loop-helix DNA-binding domain superfamily
RPRC000986-RA._1	c44dc8000d2ec70a911d4d3ee780a33c	208	Pfam	PF00010	Helix-loop-helix DNA-binding domain	101	152	9.0E-16	T	IPR011598	Myc-type, basic helix-loop-helix (bHLH) domain
RPRC006049-RA._1	f99c73cb70910867dbb3687e0716db36	411	Pfam	PF02636	Putative S-adenosyl-L-methionine-dependent methyltransferase	82	334	2.5E-67	T	IPR003788	Protein arginine methyltransferase NDUFAF7
RPRC006049-RA._1	f99c73cb70910867dbb3687e0716db36	411	SUPERFAMILY	SSF53335		29	397	3.65E-94	T	IPR029063	S-adenosyl-L-methionine-dependent methyltransferase
RPRC002420-RA._1	05c7f5e7ff9769548412ce7d49cdcb2c	346	Pfam	PF00069	Protein kinase domain	13	264	1.3E-76	T	IPR000719	Protein kinase domain
RPRC002420-RA._1	05c7f5e7ff9769548412ce7d49cdcb2c	346	SUPERFAMILY	SSF56112		10	288	7.15E-97	T	IPR011009	Protein kinase-like domain superfamily
RPRC010116-RA._2	96e0c435cae38c8e26bae73f1d53b86e	408	Pfam	PF00168	C2 domain	143	248	1.3E-23	T	IPR000008	C2 domain
RPRC010116-RA._2	96e0c435cae38c8e26bae73f1d53b86e	408	Pfam	PF00168	C2 domain	10	116	1.1E-28	T	IPR000008	C2 domain
RPRC010116-RA._2	96e0c435cae38c8e26bae73f1d53b86e	408	SUPERFAMILY	SSF49562		2	120	2.14E-38	T
RPRC010116-RA._2	96e0c435cae38c8e26bae73f1d53b86e	408	SUPERFAMILY	SSF49562		129	264	7.97E-41	T
RPRC004230-RA._3	372a04bfd32c60e7dca649369612dadb	685	SUPERFAMILY	SSF57889		182	235	3.44E-11	T
RPRC004230-RA._3	372a04bfd32c60e7dca649369612dadb	685	Pfam	PF07714	Protein tyrosine kinase	376	629	8.3E-60	T	IPR001245	Serine-threonine/tyrosine-protein kinase, catalytic domain
RPRC004230-RA._3	372a04bfd32c60e7dca649369612dadb	685	SUPERFAMILY	SSF54236		108	177	3.31E-19	T	IPR029071	Ubiquitin-like domain superfamily
RPRC004230-RA._3	372a04bfd32c60e7dca649369612dadb	685	Pfam	PF00130	Phorbol esters/diacylglycerol binding domain (C1 domain)	189	235	1.2E-8	T	IPR002219	Protein kinase C-like, phorbol ester/diacylglycerol-binding domain
RPRC004230-RA._3	372a04bfd32c60e7dca649369612dadb	685	SUPERFAMILY	SSF56112		361	657	3.51E-72	T	IPR011009	Protein kinase-like domain superfamily
RPRC004230-RA._3	372a04bfd32c60e7dca649369612dadb	685	Pfam	PF02196	Raf-like Ras-binding domain	110	176	1.1E-24	T	IPR003116	Raf-like Ras-binding
RPRC013567-RA._1	106975ac310b617477330db3a8d38b16	420	Pfam	PF05208	ALG3 protein	32	395	5.0E-142	T	IPR007873	Glycosyltransferase, ALG3
RPRC009404-RA._2	8f5769ca0ca4419daff730734daf6419	701	SUPERFAMILY	SSF50715		425	630	8.37E-49	T	IPR011035	Ribosomal protein L25/Gln-tRNA synthetase, anti-codon-binding domain superfamily
RPRC009404-RA._2	8f5769ca0ca4419daff730734daf6419	701	Pfam	PF00749	tRNA synthetases class I (E and Q), catalytic domain	123	422	5.2E-108	T	IPR020058	Glutamyl/glutaminyl-tRNA synthetase, class Ib, catalytic domain
RPRC009404-RA._2	8f5769ca0ca4419daff730734daf6419	701	Pfam	PF03950	tRNA synthetases class I (E and Q), anti-codon binding domain	425	611	3.8E-37	T	IPR020059	Glutamyl/glutaminyl-tRNA synthetase, class Ib, anti-codon binding domain
RPRC009404-RA._2	8f5769ca0ca4419daff730734daf6419	701	SUPERFAMILY	SSF52374		123	431	2.39E-84	T
RPRC009404-RA._2	8f5769ca0ca4419daff730734daf6419	701	Pfam	PF04557	Glutaminyl-tRNA synthetase, non-specific RNA binding region part 2	27	116	3.6E-24	T	IPR007638	Glutaminyl-tRNA synthetase, class Ib, non-specific RNA-binding domain 2
RPRC010069-RA._1	1c8b4d59a8d8d5be5b8d91b6d2af666f	415	Pfam	PF01213	Adenylate cyclase associated (CAP) N terminal	16	259	2.4E-90	T	IPR013992	Adenylate cyclase-associated CAP, N-terminal
RPRC010069-RA._1	1c8b4d59a8d8d5be5b8d91b6d2af666f	415	SUPERFAMILY	SSF101278		23	200	1.96E-64	T	IPR036222	Adenylate cyclase-associated CAP, N-terminal domain superfamily
RPRC010069-RA._1	1c8b4d59a8d8d5be5b8d91b6d2af666f	415	SUPERFAMILY	SSF69340		284	413	2.62E-52	T	IPR036223	Adenylate cyclase-associated CAP, C-terminal superfamily
RPRC010069-RA._1	1c8b4d59a8d8d5be5b8d91b6d2af666f	415	Pfam	PF08603	Adenylate cyclase associated (CAP) C terminal	284	414	1.0E-53	T	IPR013912	Adenylate cyclase-associated CAP, C-terminal
RPRC010937-RA._2	2624f91da7739686db3cfe9f0e39b14b	527	Pfam	PF11931	Domain of unknown function (DUF3449)	348	525	1.1E-75	T	IPR024598	Domain of unknown function DUF3449
RPRC010937-RA._2	2624f91da7739686db3cfe9f0e39b14b	527	Pfam	PF13297	Telomere stability C-terminal	269	326	4.2E-25	T
RPRC010937-RA._2	2624f91da7739686db3cfe9f0e39b14b	527	Pfam	PF12108	Splicing factor SF3a60 binding domain	99	125	9.9E-12	T	IPR021966	Splicing factor SF3a60 binding domain
RPRC010937-RA._2	2624f91da7739686db3cfe9f0e39b14b	527	Pfam	PF16837	Pre-mRNA-splicing factor SF3A3, of SF3a complex, Prp9	155	232	2.3E-24	T	IPR031774	SF3A3 domain
RPRC004649-RA._2	09b4cc47c8e14c54e5b8c06b6c4a4735	1355	SUPERFAMILY	SSF57196		437	494	3.56E-5	T
RPRC004649-RA._2	09b4cc47c8e14c54e5b8c06b6c4a4735	1355	SUPERFAMILY	SSF57196		601	642	1.37E-7	T
RPRC004649-RA._2	09b4cc47c8e14c54e5b8c06b6c4a4735	1355	SUPERFAMILY	SSF57196		3	60	4.19E-5	T
RPRC004649-RA._2	09b4cc47c8e14c54e5b8c06b6c4a4735	1355	Pfam	PF00053	Laminin EGF domain	492	539	1.0E-10	T	IPR002049	Laminin EGF domain
RPRC004649-RA._2	09b4cc47c8e14c54e5b8c06b6c4a4735	1355	Pfam	PF00053	Laminin EGF domain	547	598	2.1E-11	T	IPR002049	Laminin EGF domain
RPRC004649-RA._2	09b4cc47c8e14c54e5b8c06b6c4a4735	1355	Pfam	PF00053	Laminin EGF domain	601	646	2.5E-9	T	IPR002049	Laminin EGF domain
RPRC004649-RA._2	09b4cc47c8e14c54e5b8c06b6c4a4735	1355	Pfam	PF00053	Laminin EGF domain	3	51	1.0E-4	T	IPR002049	Laminin EGF domain
RPRC004649-RA._2	09b4cc47c8e14c54e5b8c06b6c4a4735	1355	Pfam	PF00053	Laminin EGF domain	437	479	7.4E-6	T	IPR002049	Laminin EGF domain
RPRC004649-RA._2	09b4cc47c8e14c54e5b8c06b6c4a4735	1355	Pfam	PF00053	Laminin EGF domain	58	105	3.1E-10	T	IPR002049	Laminin EGF domain
RPRC004649-RA._2	09b4cc47c8e14c54e5b8c06b6c4a4735	1355	Pfam	PF00053	Laminin EGF domain	388	434	2.1E-9	T	IPR002049	Laminin EGF domain
RPRC004649-RA._2	09b4cc47c8e14c54e5b8c06b6c4a4735	1355	Pfam	PF00053	Laminin EGF domain	649	695	3.2E-7	T	IPR002049	Laminin EGF domain
RPRC004649-RA._2	09b4cc47c8e14c54e5b8c06b6c4a4735	1355	SUPERFAMILY	SSF57196		492	538	8.09E-12	T
RPRC004649-RA._2	09b4cc47c8e14c54e5b8c06b6c4a4735	1355	SUPERFAMILY	SSF57196		547	598	1.9E-9	T
RPRC004649-RA._2	09b4cc47c8e14c54e5b8c06b6c4a4735	1355	SUPERFAMILY	SSF57196		105	160	3.35E-7	T
RPRC004649-RA._2	09b4cc47c8e14c54e5b8c06b6c4a4735	1355	SUPERFAMILY	SSF57196		58	99	3.07E-6	T
RPRC004649-RA._2	09b4cc47c8e14c54e5b8c06b6c4a4735	1355	Pfam	PF00052	Laminin B (Domain IV)	221	352	9.8E-29	T	IPR000034	Laminin IV
RPRC004649-RA._2	09b4cc47c8e14c54e5b8c06b6c4a4735	1355	SUPERFAMILY	SSF57196		388	439	1.13E-9	T
RPRC004649-RA._2	09b4cc47c8e14c54e5b8c06b6c4a4735	1355	SUPERFAMILY	SSF57997		1049	1259	4.71E-6	T
RPRC015399-RA._1	7bea4509a005f1f88d2557fddf6608e0	640	Pfam	PF00755	Choline/Carnitine o-acyltransferase	18	588	5.2E-186	T	IPR039551	Choline/carnitine acyltransferase domain
RPRC015399-RA._1	7bea4509a005f1f88d2557fddf6608e0	640	SUPERFAMILY	SSF52777		380	592	3.89E-71	T
RPRC015399-RA._1	7bea4509a005f1f88d2557fddf6608e0	640	SUPERFAMILY	SSF52777		16	381	3.6E-111	T
RPRC001355-RA._1	ceb74550d0c20cba69830fd9e51aa8e6	727	SUPERFAMILY	SSF47459		589	651	9.68E-15	T	IPR036638	Helix-loop-helix DNA-binding domain superfamily
RPRC001355-RA._1	ceb74550d0c20cba69830fd9e51aa8e6	727	Pfam	PF00010	Helix-loop-helix DNA-binding domain	592	646	3.3E-13	T	IPR011598	Myc-type, basic helix-loop-helix (bHLH) domain
RPRC009829-RA._2	80689c6f2c99aec572d189b4fb58ece9	328	Pfam	PF02535	ZIP Zinc transporter	55	160	1.4E-10	T	IPR003689	Zinc/iron permease
RPRC009829-RA._2	80689c6f2c99aec572d189b4fb58ece9	328	Pfam	PF02535	ZIP Zinc transporter	176	321	1.9E-27	T	IPR003689	Zinc/iron permease
RPRC005029-RA._1	cb51e20710d847c88144faea94292ce5	331	SUPERFAMILY	SSF54919		70	219	2.62E-42	T	IPR036850	Nucleoside diphosphate kinase-like domain superfamily
RPRC005029-RA._1	cb51e20710d847c88144faea94292ce5	331	Pfam	PF00334	Nucleoside diphosphate kinase	71	206	1.3E-34	T	IPR034907	Nucleoside diphosphate kinase-like domain
RPRC010206-RA._1	2289f45473d815c506d4ba8906e439f6	464	SUPERFAMILY	SSF57667		180	237	3.6E-16	T	IPR036236	Zinc finger C2H2 superfamily
RPRC010206-RA._1	2289f45473d815c506d4ba8906e439f6	464	SUPERFAMILY	SSF57667		354	391	3.04E-6	T	IPR036236	Zinc finger C2H2 superfamily
RPRC010206-RA._1	2289f45473d815c506d4ba8906e439f6	464	SUPERFAMILY	SSF57667		278	329	2.61E-10	T	IPR036236	Zinc finger C2H2 superfamily
RPRC010206-RA._1	2289f45473d815c506d4ba8906e439f6	464	Pfam	PF00096	Zinc finger, C2H2 type	228	250	0.002	T	IPR013087	Zinc finger C2H2-type
RPRC010206-RA._1	2289f45473d815c506d4ba8906e439f6	464	Pfam	PF00096	Zinc finger, C2H2 type	440	462	9.3E-5	T	IPR013087	Zinc finger C2H2-type
RPRC010206-RA._1	2289f45473d815c506d4ba8906e439f6	464	Pfam	PF00096	Zinc finger, C2H2 type	408	428	1.3E-4	T	IPR013087	Zinc finger C2H2-type
RPRC010206-RA._1	2289f45473d815c506d4ba8906e439f6	464	Pfam	PF00096	Zinc finger, C2H2 type	200	222	0.0065	T	IPR013087	Zinc finger C2H2-type
RPRC010206-RA._1	2289f45473d815c506d4ba8906e439f6	464	Pfam	PF00096	Zinc finger, C2H2 type	354	375	3.7E-4	T	IPR013087	Zinc finger C2H2-type
RPRC010206-RA._1	2289f45473d815c506d4ba8906e439f6	464	Pfam	PF00096	Zinc finger, C2H2 type	256	278	0.0027	T	IPR013087	Zinc finger C2H2-type
RPRC010206-RA._1	2289f45473d815c506d4ba8906e439f6	464	SUPERFAMILY	SSF57667		142	194	6.05E-16	T	IPR036236	Zinc finger C2H2 superfamily
RPRC010206-RA._1	2289f45473d815c506d4ba8906e439f6	464	SUPERFAMILY	SSF57667		237	293	5.88E-17	T	IPR036236	Zinc finger C2H2 superfamily
RPRC010206-RA._1	2289f45473d815c506d4ba8906e439f6	464	SUPERFAMILY	SSF57667		406	462	5.95E-11	T	IPR036236	Zinc finger C2H2 superfamily
RPRC002857-RA._1	d96f48b95aea32049b86812a2442f5c4	532	SUPERFAMILY	SSF57850		3	97	6.83E-23	T
RPRC002857-RA._1	d96f48b95aea32049b86812a2442f5c4	532	SUPERFAMILY	SSF54001		117	456	6.28E-61	T	IPR038765	Papain-like cysteine peptidase superfamily
RPRC002857-RA._1	d96f48b95aea32049b86812a2442f5c4	532	Pfam	PF02148	Zn-finger in ubiquitin-hydrolases and other protein	23	84	1.8E-13	T	IPR001607	Zinc finger, UBP-type
RPRC002857-RA._1	d96f48b95aea32049b86812a2442f5c4	532	Pfam	PF00443	Ubiquitin carboxyl-terminal hydrolase	124	455	6.3E-34	T	IPR001394	Peptidase C19, ubiquitin carboxyl-terminal hydrolase
RPRC014021-RA._2	d4ef833360f47be804b06dbaf2be1670	862	SUPERFAMILY	SSF52833		319	417	4.78E-10	T	IPR036249	Thioredoxin-like superfamily
RPRC014021-RA._2	d4ef833360f47be804b06dbaf2be1670	862	SUPERFAMILY	SSF52833		525	641	2.06E-23	T	IPR036249	Thioredoxin-like superfamily
RPRC014021-RA._2	d4ef833360f47be804b06dbaf2be1670	862	SUPERFAMILY	SSF52833		70	211	1.29E-20	T	IPR036249	Thioredoxin-like superfamily
RPRC014021-RA._2	d4ef833360f47be804b06dbaf2be1670	862	SUPERFAMILY	SSF52833		636	721	2.18E-25	T	IPR036249	Thioredoxin-like superfamily
RPRC014021-RA._2	d4ef833360f47be804b06dbaf2be1670	862	SUPERFAMILY	SSF46565		15	98	3.4E-28	T	IPR036869	Chaperone J-domain superfamily
RPRC014021-RA._2	d4ef833360f47be804b06dbaf2be1670	862	Pfam	PF00226	DnaJ domain	18	80	9.2E-25	T	IPR001623	DnaJ domain
RPRC014021-RA._2	d4ef833360f47be804b06dbaf2be1670	862	SUPERFAMILY	SSF52833		423	525	1.28E-24	T	IPR036249	Thioredoxin-like superfamily
RPRC014021-RA._2	d4ef833360f47be804b06dbaf2be1670	862	Pfam	PF00085	Thioredoxin	530	619	1.2E-18	T	IPR013766	Thioredoxin domain
RPRC014021-RA._2	d4ef833360f47be804b06dbaf2be1670	862	Pfam	PF00085	Thioredoxin	425	522	2.9E-19	T	IPR013766	Thioredoxin domain
RPRC014021-RA._2	d4ef833360f47be804b06dbaf2be1670	862	Pfam	PF00085	Thioredoxin	645	722	5.4E-19	T	IPR013766	Thioredoxin domain
RPRC014021-RA._2	d4ef833360f47be804b06dbaf2be1670	862	Pfam	PF00085	Thioredoxin	128	207	1.7E-13	T	IPR013766	Thioredoxin domain
RPRC000304-RA._3	9f582361a30469454b02024a4cd28dae	358	SUPERFAMILY	SSF54768		78	155	5.81E-18	T
RPRC000304-RA._3	9f582361a30469454b02024a4cd28dae	358	Pfam	PF00035	Double-stranded RNA binding motif	88	152	5.8E-13	T	IPR014720	Double-stranded RNA-binding domain
RPRC012768-RA._3	b063fc79a5b45fd88f56b6c8661fe1d7	270	Pfam	PF14048	C-terminal domain of methyl-CpG binding protein 2 and 3	153	244	2.0E-33	T	IPR025884	Methyl-CpG binding protein 2/3, C-terminal domain
RPRC012768-RA._3	b063fc79a5b45fd88f56b6c8661fe1d7	270	SUPERFAMILY	SSF54171		4	68	3.6E-9	T	IPR016177	DNA-binding domain superfamily
RPRC012768-RA._3	b063fc79a5b45fd88f56b6c8661fe1d7	270	Pfam	PF16564	p55-binding region of Methyl-CpG-binding domain proteins MBD	78	148	4.5E-28	T	IPR032343	Methyl-CpG-binding domain protein 2/3, p55-binding region
RPRC005559-RA._3	d55c897df814f019e8f8ff17822a5c5e	867	Pfam	PF02854	MIF4G domain	44	209	1.0E-20	T	IPR003890	MIF4G-like, type 3
RPRC005559-RA._3	d55c897df814f019e8f8ff17822a5c5e	867	SUPERFAMILY	SSF48371		302	482	6.04E-67	T	IPR016024	Armadillo-type fold
RPRC005559-RA._3	d55c897df814f019e8f8ff17822a5c5e	867	SUPERFAMILY	SSF48371		31	291	2.8E-79	T	IPR016024	Armadillo-type fold
RPRC005559-RA._3	d55c897df814f019e8f8ff17822a5c5e	867	Pfam	PF09088	MIF4G like	344	473	3.7E-32	T	IPR015172	MIF4G-like, type 1
RPRC005559-RA._3	d55c897df814f019e8f8ff17822a5c5e	867	SUPERFAMILY	SSF48371		484	794	9.36E-100	T	IPR016024	Armadillo-type fold
RPRC005559-RA._3	d55c897df814f019e8f8ff17822a5c5e	867	Pfam	PF09090	MIF4G like	488	766	2.0E-93	T	IPR015174	MIF4G-like, type 2
RPRC007356-RA._1	316ef24fdadc31c60c01494d859b1262	460	Pfam	PF00400	WD domain, G-beta repeat	100	137	0.002	T	IPR001680	WD40 repeat
RPRC007356-RA._1	316ef24fdadc31c60c01494d859b1262	460	Pfam	PF00400	WD domain, G-beta repeat	278	309	0.0066	T	IPR001680	WD40 repeat
RPRC007356-RA._1	316ef24fdadc31c60c01494d859b1262	460	Pfam	PF00400	WD domain, G-beta repeat	59	95	0.034	T	IPR001680	WD40 repeat
RPRC007356-RA._1	316ef24fdadc31c60c01494d859b1262	460	Pfam	PF00400	WD domain, G-beta repeat	324	353	0.25	T	IPR001680	WD40 repeat
RPRC007356-RA._1	316ef24fdadc31c60c01494d859b1262	460	Pfam	PF04158	Sof1-like domain	354	439	1.6E-29	T	IPR007287	Sof1-like protein
RPRC007356-RA._1	316ef24fdadc31c60c01494d859b1262	460	SUPERFAMILY	SSF50978		12	353	1.76E-49	T	IPR036322	WD40-repeat-containing domain superfamily
RPRC014309-RA._3	f9ca4d4a61f59ed13d94e41fa9788d74	1293	SUPERFAMILY	SSF47370		231	341	5.89E-28	T	IPR036427	Bromodomain-like superfamily
RPRC014309-RA._3	f9ca4d4a61f59ed13d94e41fa9788d74	1293	SUPERFAMILY	SSF47370		666	785	9.42E-32	T	IPR036427	Bromodomain-like superfamily
RPRC014309-RA._3	f9ca4d4a61f59ed13d94e41fa9788d74	1293	SUPERFAMILY	SSF47370		69	182	8.11E-23	T	IPR036427	Bromodomain-like superfamily
RPRC014309-RA._3	f9ca4d4a61f59ed13d94e41fa9788d74	1293	Pfam	PF00439	Bromodomain	96	175	4.6E-17	T	IPR001487	Bromodomain
RPRC014309-RA._3	f9ca4d4a61f59ed13d94e41fa9788d74	1293	Pfam	PF00439	Bromodomain	567	636	3.4E-21	T	IPR001487	Bromodomain
RPRC014309-RA._3	f9ca4d4a61f59ed13d94e41fa9788d74	1293	Pfam	PF00439	Bromodomain	839	885	1.4E-4	T	IPR001487	Bromodomain
RPRC014309-RA._3	f9ca4d4a61f59ed13d94e41fa9788d74	1293	Pfam	PF00439	Bromodomain	694	769	7.0E-22	T	IPR001487	Bromodomain
RPRC014309-RA._3	f9ca4d4a61f59ed13d94e41fa9788d74	1293	Pfam	PF00439	Bromodomain	410	480	5.0E-19	T	IPR001487	Bromodomain
RPRC014309-RA._3	f9ca4d4a61f59ed13d94e41fa9788d74	1293	Pfam	PF00439	Bromodomain	256	328	2.7E-20	T	IPR001487	Bromodomain
RPRC014309-RA._3	f9ca4d4a61f59ed13d94e41fa9788d74	1293	SUPERFAMILY	SSF47370		390	499	9.29E-31	T	IPR036427	Bromodomain-like superfamily
RPRC014309-RA._3	f9ca4d4a61f59ed13d94e41fa9788d74	1293	SUPERFAMILY	SSF47370		524	655	7.59E-32	T	IPR036427	Bromodomain-like superfamily
RPRC014309-RA._3	f9ca4d4a61f59ed13d94e41fa9788d74	1293	SUPERFAMILY	SSF47370		841	905	2.88E-10	T	IPR036427	Bromodomain-like superfamily
RPRC014309-RA._3	f9ca4d4a61f59ed13d94e41fa9788d74	1293	Pfam	PF01426	BAH domain	1168	1277	3.2E-14	T	IPR001025	Bromo adjacent homology (BAH) domain
RPRC014309-RA._3	f9ca4d4a61f59ed13d94e41fa9788d74	1293	Pfam	PF01426	BAH domain	970	1086	4.3E-21	T	IPR001025	Bromo adjacent homology (BAH) domain
RPRC015419-RA._1	857c0d2b7da9a568efb419b9c9d70f8d	694	Pfam	PF01189	16S rRNA methyltransferase RsmB/F	410	618	9.4E-72	T	IPR001678	SAM-dependent methyltransferase RsmB/NOP2-type
RPRC015419-RA._1	857c0d2b7da9a568efb419b9c9d70f8d	694	SUPERFAMILY	SSF53335		306	619	1.82E-68	T	IPR029063	S-adenosyl-L-methionine-dependent methyltransferase
RPRC015419-RA._1	857c0d2b7da9a568efb419b9c9d70f8d	694	Pfam	PF17125	N-terminal domain of 16S rRNA methyltransferase RsmF	319	406	2.4E-8	T	IPR031341	Ribosomal RNA small subunit methyltransferase F, N-terminal
RPRC014252-RA._1	7559a4cad181e908acc7f733f6dc4b2c	1004	Pfam	PF01463	Leucine rich repeat C-terminal domain	386	410	0.1	T	IPR000483	Cysteine-rich flanking region, C-terminal
RPRC014252-RA._1	7559a4cad181e908acc7f733f6dc4b2c	1004	Pfam	PF01463	Leucine rich repeat C-terminal domain	783	807	0.015	T	IPR000483	Cysteine-rich flanking region, C-terminal
RPRC014252-RA._1	7559a4cad181e908acc7f733f6dc4b2c	1004	Pfam	PF01463	Leucine rich repeat C-terminal domain	165	189	0.0014	T	IPR000483	Cysteine-rich flanking region, C-terminal
RPRC014252-RA._1	7559a4cad181e908acc7f733f6dc4b2c	1004	Pfam	PF01463	Leucine rich repeat C-terminal domain	587	611	0.0022	T	IPR000483	Cysteine-rich flanking region, C-terminal
RPRC014252-RA._1	7559a4cad181e908acc7f733f6dc4b2c	1004	SUPERFAMILY	SSF57196		892	933	5.09E-9	T
RPRC014252-RA._1	7559a4cad181e908acc7f733f6dc4b2c	1004	Pfam	PF01462	Leucine rich repeat N-terminal domain	428	455	1.3E-6	T	IPR000372	Leucine-rich repeat N-terminal domain
RPRC014252-RA._1	7559a4cad181e908acc7f733f6dc4b2c	1004	Pfam	PF01462	Leucine rich repeat N-terminal domain	625	651	1.2E-8	T	IPR000372	Leucine-rich repeat N-terminal domain
RPRC014252-RA._1	7559a4cad181e908acc7f733f6dc4b2c	1004	Pfam	PF13855	Leucine rich repeat	700	760	7.6E-12	T	IPR001611	Leucine-rich repeat
RPRC014252-RA._1	7559a4cad181e908acc7f733f6dc4b2c	1004	Pfam	PF13855	Leucine rich repeat	82	142	1.4E-12	T	IPR001611	Leucine-rich repeat
RPRC014252-RA._1	7559a4cad181e908acc7f733f6dc4b2c	1004	Pfam	PF13855	Leucine rich repeat	6	46	3.3E-9	T	IPR001611	Leucine-rich repeat
RPRC014252-RA._1	7559a4cad181e908acc7f733f6dc4b2c	1004	Pfam	PF13855	Leucine rich repeat	233	292	1.3E-12	T	IPR001611	Leucine-rich repeat
RPRC014252-RA._1	7559a4cad181e908acc7f733f6dc4b2c	1004	Pfam	PF13855	Leucine rich repeat	506	564	6.9E-14	T	IPR001611	Leucine-rich repeat
RPRC014252-RA._1	7559a4cad181e908acc7f733f6dc4b2c	1004	SUPERFAMILY	SSF57196		941	977	1.72E-7	T
RPRC014252-RA._1	7559a4cad181e908acc7f733f6dc4b2c	1004	Pfam	PF00008	EGF-like domain	860	890	4.4E-5	T	IPR000742	EGF-like domain
RPRC014252-RA._1	7559a4cad181e908acc7f733f6dc4b2c	1004	Pfam	PF00008	EGF-like domain	937	969	2.5E-8	T	IPR000742	EGF-like domain
RPRC014252-RA._1	7559a4cad181e908acc7f733f6dc4b2c	1004	Pfam	PF00008	EGF-like domain	821	852	4.4E-6	T	IPR000742	EGF-like domain
RPRC014252-RA._1	7559a4cad181e908acc7f733f6dc4b2c	1004	Pfam	PF00008	EGF-like domain	899	929	9.0E-7	T	IPR000742	EGF-like domain
RPRC014252-RA._1	7559a4cad181e908acc7f733f6dc4b2c	1004	Pfam	PF00008	EGF-like domain	977	1001	1.8E-5	T	IPR000742	EGF-like domain
RPRC014252-RA._1	7559a4cad181e908acc7f733f6dc4b2c	1004	SUPERFAMILY	SSF52058		203	409	2.34E-37	T
RPRC014252-RA._1	7559a4cad181e908acc7f733f6dc4b2c	1004	SUPERFAMILY	SSF52058		5	191	9.52E-42	T
RPRC014252-RA._1	7559a4cad181e908acc7f733f6dc4b2c	1004	SUPERFAMILY	SSF57196		973	1003	1.51E-6	T
RPRC014252-RA._1	7559a4cad181e908acc7f733f6dc4b2c	1004	SUPERFAMILY	SSF57196		814	856	5.67E-8	T
RPRC014252-RA._1	7559a4cad181e908acc7f733f6dc4b2c	1004	SUPERFAMILY	SSF57196		857	900	1.59E-8	T
RPRC014252-RA._1	7559a4cad181e908acc7f733f6dc4b2c	1004	SUPERFAMILY	SSF52058		429	774	3.23E-50	T
RPRC005457-RA._2	7618b448860a43c27b7d8ed6a5972b2f	814	Pfam	PF04799	fzo-like conserved region	599	757	5.5E-69	T	IPR006884	Fzo/mitofusin HR2 domain
RPRC005457-RA._2	7618b448860a43c27b7d8ed6a5972b2f	814	SUPERFAMILY	SSF111479		696	757	1.57E-17	T
RPRC005457-RA._2	7618b448860a43c27b7d8ed6a5972b2f	814	Pfam	PF00350	Dynamin family	92	250	2.0E-23	T	IPR022812	Dynamin superfamily
RPRC005457-RA._2	7618b448860a43c27b7d8ed6a5972b2f	814	SUPERFAMILY	SSF52540		74	301	2.09E-23	T	IPR027417	P-loop containing nucleoside triphosphate hydrolase
RPRC008369-RA._1	2c35d9c71cb6008f2c5096bd3125a00f	481	Pfam	PF09382	RQC domain	184	305	1.8E-21	T	IPR018982	RQC domain
RPRC008369-RA._1	2c35d9c71cb6008f2c5096bd3125a00f	481	Pfam	PF00570	HRDC domain	333	399	2.1E-14	T	IPR002121	HRDC domain
RPRC008369-RA._1	2c35d9c71cb6008f2c5096bd3125a00f	481	Pfam	PF16124	RecQ zinc-binding	109	179	3.7E-17	T	IPR032284	ATP-dependent DNA helicase RecQ, zinc-binding domain
RPRC008369-RA._1	2c35d9c71cb6008f2c5096bd3125a00f	481	SUPERFAMILY	SSF47819		331	403	8.29E-14	T	IPR010997	HRDC-like superfamily
RPRC008369-RA._1	2c35d9c71cb6008f2c5096bd3125a00f	481	Pfam	PF00271	Helicase conserved C-terminal domain	5	96	9.8E-15	T	IPR001650	Helicase, C-terminal
RPRC008369-RA._1	2c35d9c71cb6008f2c5096bd3125a00f	481	SUPERFAMILY	SSF52540		3	242	3.07E-49	T	IPR027417	P-loop containing nucleoside triphosphate hydrolase
RPRC000556-RA._3	7cbc38323705b87600efb0250f274142	694	Pfam	PF08447	PAS fold	209	249	1.0E-5	T	IPR013655	PAS fold-3
RPRC000556-RA._3	7cbc38323705b87600efb0250f274142	694	Pfam	PF14598	PAS domain	391	490	8.1E-21	T
RPRC000556-RA._3	7cbc38323705b87600efb0250f274142	694	Pfam	PF00010	Helix-loop-helix DNA-binding domain	113	164	3.6E-14	T	IPR011598	Myc-type, basic helix-loop-helix (bHLH) domain
RPRC000556-RA._3	7cbc38323705b87600efb0250f274142	694	SUPERFAMILY	SSF47459		103	172	1.83E-16	T	IPR036638	Helix-loop-helix DNA-binding domain superfamily
RPRC000556-RA._3	7cbc38323705b87600efb0250f274142	694	SUPERFAMILY	SSF55785		196	330	1.68E-16	T	IPR035965	PAS domain superfamily
RPRC000556-RA._3	7cbc38323705b87600efb0250f274142	694	SUPERFAMILY	SSF55785		391	490	2.65E-23	T	IPR035965	PAS domain superfamily
RPRC003346-RA._1	b05e53f6849a016c4a9f628825457bae	729	Pfam	PF02815	MIR domain	299	457	4.5E-24	T	IPR016093	MIR motif
RPRC003346-RA._1	b05e53f6849a016c4a9f628825457bae	729	SUPERFAMILY	SSF82109		277	464	1.05E-52	T	IPR036300	Mir domain superfamily
RPRC003346-RA._1	b05e53f6849a016c4a9f628825457bae	729	Pfam	PF16192	C-terminal four TMM region of protein-O-mannosyltransferase	483	688	1.7E-54	T	IPR032421	Protein O-mannosyl-transferase, C-terminal four TM domain
RPRC003346-RA._1	b05e53f6849a016c4a9f628825457bae	729	Pfam	PF02366	Dolichyl-phosphate-mannose-protein mannosyltransferase	9	251	1.9E-74	T	IPR003342	Glycosyl transferase family 39/83
RPRC004968-RA._3	25399d4e4a0a88d6be9010283c579e3b	562	SUPERFAMILY	SSF52374		40	390	6.91E-86	T
RPRC004968-RA._3	25399d4e4a0a88d6be9010283c579e3b	562	Pfam	PF09334	tRNA synthetases class I (M)	41	402	2.1E-98	T	IPR015413	Methionyl/Leucyl tRNA synthetase
RPRC004968-RA._3	25399d4e4a0a88d6be9010283c579e3b	562	SUPERFAMILY	SSF47323		391	537	6.92E-28	T	IPR009080	Aminoacyl-tRNA synthetase, class Ia, anticodon-binding
RPRC005791-RA._2	01f1b18be45a55b460a3e8ffbe72ac22	589	Pfam	PF00400	WD domain, G-beta repeat	268	305	1.1E-9	T	IPR001680	WD40 repeat
RPRC005791-RA._2	01f1b18be45a55b460a3e8ffbe72ac22	589	Pfam	PF00400	WD domain, G-beta repeat	360	398	5.1E-10	T	IPR001680	WD40 repeat
RPRC005791-RA._2	01f1b18be45a55b460a3e8ffbe72ac22	589	Pfam	PF00400	WD domain, G-beta repeat	92	126	9.2E-6	T	IPR001680	WD40 repeat
RPRC005791-RA._2	01f1b18be45a55b460a3e8ffbe72ac22	589	Pfam	PF00400	WD domain, G-beta repeat	153	180	3.7E-5	T	IPR001680	WD40 repeat
RPRC005791-RA._2	01f1b18be45a55b460a3e8ffbe72ac22	589	Pfam	PF00400	WD domain, G-beta repeat	310	356	5.0E-5	T	IPR001680	WD40 repeat
RPRC005791-RA._2	01f1b18be45a55b460a3e8ffbe72ac22	589	Pfam	PF00400	WD domain, G-beta repeat	188	222	0.0013	T	IPR001680	WD40 repeat
RPRC005791-RA._2	01f1b18be45a55b460a3e8ffbe72ac22	589	SUPERFAMILY	SSF50998		92	418	1.1E-65	T	IPR011047	Quinoprotein alcohol dehydrogenase-like superfamily
RPRC005473-RA._3	dd465ce64eb7be5a2d8083eac3c716e0	186	Pfam	PF03931	Skp1 family, tetramerisation domain	69	131	1.2E-10	T	IPR016073	SKP1 component, POZ domain
RPRC005473-RA._3	dd465ce64eb7be5a2d8083eac3c716e0	186	SUPERFAMILY	SSF54695		69	163	4.08E-37	T	IPR011333	SKP1/BTB/POZ domain superfamily
RPRC001275-RA._1	a7c7a18efc2889875f1058bb6d762b7d	697	SUPERFAMILY	SSF52540		1	306	7.52E-71	T	IPR027417	P-loop containing nucleoside triphosphate hydrolase
RPRC001275-RA._1	a7c7a18efc2889875f1058bb6d762b7d	697	Pfam	PF01031	Dynamin central region	223	503	1.0E-104	T	IPR000375	Dynamin central domain
RPRC001275-RA._1	a7c7a18efc2889875f1058bb6d762b7d	697	Pfam	PF00350	Dynamin family	25	213	8.0E-52	T	IPR022812	Dynamin superfamily
RPRC001275-RA._1	a7c7a18efc2889875f1058bb6d762b7d	697	Pfam	PF02212	Dynamin GTPase effector domain	600	690	1.1E-31	T	IPR003130	Dynamin GTPase effector
RPRC003796-RA._2	697acbf86dce05014705124f8df49620	990	SUPERFAMILY	SSF55711		829	940	5.1E-46	T	IPR009028	Coatomer/calthrin adaptor appendage, C-terminal subdomain
RPRC003796-RA._2	697acbf86dce05014705124f8df49620	990	Pfam	PF09066	Beta2-adaptin appendage, C-terminal sub-domain	831	939	4.0E-35	T	IPR015151	Beta-adaptin appendage, C-terminal subdomain
RPRC003796-RA._2	697acbf86dce05014705124f8df49620	990	Pfam	PF01602	Adaptin N terminal region	14	532	5.8E-162	T	IPR002553	Clathrin/coatomer adaptor, adaptin-like, N-terminal
RPRC003796-RA._2	697acbf86dce05014705124f8df49620	990	SUPERFAMILY	SSF49348		710	827	3.92E-40	T	IPR013041	Clathrin adaptor, appendage, Ig-like subdomain superfamily
RPRC003796-RA._2	697acbf86dce05014705124f8df49620	990	SUPERFAMILY	SSF48371		5	579	5.76E-144	T	IPR016024	Armadillo-type fold
RPRC003796-RA._2	697acbf86dce05014705124f8df49620	990	Pfam	PF02883	Adaptin C-terminal domain	733	820	2.1E-8	T	IPR008152	Clathrin adaptor, alpha/beta/gamma-adaptin, appendage, Ig-like subdomain
RPRC006844-RA._1	d968416973766bcdd69a217bfb9a5297	361	Pfam	PF00400	WD domain, G-beta repeat	269	304	2.6E-7	T	IPR001680	WD40 repeat
RPRC006844-RA._1	d968416973766bcdd69a217bfb9a5297	361	SUPERFAMILY	SSF160897		62	209	8.76E-48	T	IPR037264	TFIID subunit TAF5, NTD2 domain superfamily
RPRC006844-RA._1	d968416973766bcdd69a217bfb9a5297	361	Pfam	PF04494	WD40 associated region in TFIID subunit, NTD2 domain	76	204	1.5E-44	T	IPR007582	TFIID subunit TAF5, NTD2 domain
RPRC006844-RA._1	d968416973766bcdd69a217bfb9a5297	361	SUPERFAMILY	SSF50978		268	315	6.54E-10	T	IPR036322	WD40-repeat-containing domain superfamily
RPRC003318-RA._1	2d3417d86cae17ac19aaa4080d931d5a	348	Pfam	PF01509	TruB family pseudouridylate synthase (N terminal domain)	103	230	5.7E-16	T	IPR002501	Pseudouridine synthase II, N-terminal
RPRC003318-RA._1	2d3417d86cae17ac19aaa4080d931d5a	348	SUPERFAMILY	SSF55120		16	285	2.08E-32	T	IPR020103	Pseudouridine synthase, catalytic domain superfamily
RPRC002195-RA._2	be4b33173894fba668381c897df34791	556	Pfam	PF00995	Sec1 family	22	550	3.2E-133	T	IPR001619	Sec1-like protein
RPRC002195-RA._2	be4b33173894fba668381c897df34791	556	SUPERFAMILY	SSF56815		10	551	3.66E-152	T	IPR036045	Sec1-like superfamily
RPRC009360-RA._1	73007835e6f59f3e0ad9846f4d461a43	172	SUPERFAMILY	SSF46579		13	119	4.97E-23	T
RPRC009360-RA._1	73007835e6f59f3e0ad9846f4d461a43	172	Pfam	PF01920	Prefoldin subunit	17	121	1.1E-18	T	IPR002777	Prefoldin beta-like
RPRC010803-RA._2	861b395e89c6a4731a15a94c6044bb2a	521	Pfam	PF09202	Rio2, N-terminal	8	89	1.3E-32	T	IPR015285	RIO2 kinase winged helix domain, N-terminal
RPRC010803-RA._2	861b395e89c6a4731a15a94c6044bb2a	521	SUPERFAMILY	SSF56112		94	272	4.32E-32	T	IPR011009	Protein kinase-like domain superfamily
RPRC010803-RA._2	861b395e89c6a4731a15a94c6044bb2a	521	Pfam	PF01163	RIO1 family	107	278	2.8E-52	T
RPRC010803-RA._2	861b395e89c6a4731a15a94c6044bb2a	521	SUPERFAMILY	SSF46785		5	91	2.0E-23	T	IPR036390	Winged helix DNA-binding domain superfamily
RPRC006089-RA._1	a32e9f0ad3a5b23d5ff435a6c33fb001	338	Pfam	PF08449	UAA transporter family	42	332	4.7E-76	T	IPR013657	UAA transporter
RPRC004104-RA._1	f54b0057ca73b7f0775f8e4828d9eee9	812	Pfam	PF13855	Leucine rich repeat	432	492	3.9E-12	T	IPR001611	Leucine-rich repeat
RPRC004104-RA._1	f54b0057ca73b7f0775f8e4828d9eee9	812	Pfam	PF13855	Leucine rich repeat	379	421	9.2E-7	T	IPR001611	Leucine-rich repeat
RPRC004104-RA._1	f54b0057ca73b7f0775f8e4828d9eee9	812	SUPERFAMILY	SSF52058		315	673	2.41E-44	T
RPRC015409-RA._1	31083830d5b654e5eddeeb461fcdbe33	256	Pfam	PF17136	Ribosomal proteins 50S L24/mitochondrial 39S L24	129	192	1.2E-10	T	IPR003256	Ribosomal protein L24
RPRC015409-RA._1	31083830d5b654e5eddeeb461fcdbe33	256	Pfam	PF00467	KOW motif	96	126	2.9E-7	T	IPR005824	KOW
RPRC015409-RA._1	31083830d5b654e5eddeeb461fcdbe33	256	SUPERFAMILY	SSF50104		87	191	8.03E-23	T	IPR008991	Translation protein SH3-like domain superfamily
RPRC008251-RA._1	02fc5dbcd7fa23ff0209397828fb987a	525	Pfam	PF02214	BTB/POZ domain	44	132	1.1E-27	T	IPR003131	Potassium channel tetramerisation-type BTB domain
RPRC008251-RA._1	02fc5dbcd7fa23ff0209397828fb987a	525	Pfam	PF11879	Domain of unknown function (DUF3399)	452	520	1.8E-14	T	IPR024587	Potassium channel, voltage dependent, Kv4, C-terminal
RPRC008251-RA._1	02fc5dbcd7fa23ff0209397828fb987a	525	SUPERFAMILY	SSF81324		181	411	3.78E-57	T
RPRC008251-RA._1	02fc5dbcd7fa23ff0209397828fb987a	525	SUPERFAMILY	SSF54695		40	145	3.14E-31	T	IPR011333	SKP1/BTB/POZ domain superfamily
RPRC008251-RA._1	02fc5dbcd7fa23ff0209397828fb987a	525	Pfam	PF00520	Ion transport protein	186	416	1.3E-42	T	IPR005821	Ion transport domain
RPRC008251-RA._1	02fc5dbcd7fa23ff0209397828fb987a	525	Pfam	PF11601	Shal-type voltage-gated potassium channels, N-terminal	2	30	7.4E-14	T	IPR021645	Shal-type voltage-gated potassium channels, N-terminal
RPRC004093-RA._3	e67b45394843ca6d9a06551e224657aa	429	SUPERFAMILY	SSF69572		3	362	2.35E-96	T	IPR035985	Ubiquitin-activating enzyme
RPRC004093-RA._3	e67b45394843ca6d9a06551e224657aa	429	Pfam	PF00581	Rhodanese-like domain	290	388	7.6E-10	T	IPR001763	Rhodanese-like domain
RPRC004093-RA._3	e67b45394843ca6d9a06551e224657aa	429	Pfam	PF00899	ThiF family	12	245	4.0E-65	T	IPR000594	THIF-type NAD/FAD binding fold
RPRC011049-RA._2	818b79eeb6edb41f97a407fcf6273670	597	SUPERFAMILY	SSF48371		245	507	1.63E-28	T	IPR016024	Armadillo-type fold
RPRC011049-RA._2	818b79eeb6edb41f97a407fcf6273670	597	SUPERFAMILY	SSF56112		4	217	2.45E-27	T	IPR011009	Protein kinase-like domain superfamily
RPRC011049-RA._2	818b79eeb6edb41f97a407fcf6273670	597	Pfam	PF00069	Protein kinase domain	27	198	1.6E-19	T	IPR000719	Protein kinase domain
RPRC008058-RA._3	cc2ed37ffdca0968a48eb35d9ebcf4e8	958	Pfam	PF06816	NOTCH protein	251	305	1.6E-21	T	IPR010660	Notch, NOD domain
RPRC008058-RA._3	cc2ed37ffdca0968a48eb35d9ebcf4e8	958	SUPERFAMILY	SSF90193		215	248	5.62E-8	T	IPR035993	Notch-like domain superfamily
RPRC008058-RA._3	cc2ed37ffdca0968a48eb35d9ebcf4e8	958	SUPERFAMILY	SSF57196		427	465	4.11E-9	T
RPRC008058-RA._3	cc2ed37ffdca0968a48eb35d9ebcf4e8	958	SUPERFAMILY	SSF90193		135	166	9.15E-6	T	IPR035993	Notch-like domain superfamily
RPRC008058-RA._3	cc2ed37ffdca0968a48eb35d9ebcf4e8	958	Pfam	PF00008	EGF-like domain	897	926	1.1E-7	T	IPR000742	EGF-like domain
RPRC008058-RA._3	cc2ed37ffdca0968a48eb35d9ebcf4e8	958	Pfam	PF00008	EGF-like domain	429	458	2.6E-8	T	IPR000742	EGF-like domain
RPRC008058-RA._3	cc2ed37ffdca0968a48eb35d9ebcf4e8	958	Pfam	PF00008	EGF-like domain	698	728	1.3E-8	T	IPR000742	EGF-like domain
RPRC008058-RA._3	cc2ed37ffdca0968a48eb35d9ebcf4e8	958	Pfam	PF00008	EGF-like domain	30	59	4.7E-5	T	IPR000742	EGF-like domain
RPRC008058-RA._3	cc2ed37ffdca0968a48eb35d9ebcf4e8	958	Pfam	PF00008	EGF-like domain	581	612	7.0E-6	T	IPR000742	EGF-like domain
RPRC008058-RA._3	cc2ed37ffdca0968a48eb35d9ebcf4e8	958	Pfam	PF00008	EGF-like domain	70	100	7.0E-6	T	IPR000742	EGF-like domain
RPRC008058-RA._3	cc2ed37ffdca0968a48eb35d9ebcf4e8	958	Pfam	PF00008	EGF-like domain	543	571	1.4E-5	T	IPR000742	EGF-like domain
RPRC008058-RA._3	cc2ed37ffdca0968a48eb35d9ebcf4e8	958	Pfam	PF00008	EGF-like domain	812	841	3.8E-8	T	IPR000742	EGF-like domain
RPRC008058-RA._3	cc2ed37ffdca0968a48eb35d9ebcf4e8	958	Pfam	PF00008	EGF-like domain	865	889	6.0E-5	T	IPR000742	EGF-like domain
RPRC008058-RA._3	cc2ed37ffdca0968a48eb35d9ebcf4e8	958	Pfam	PF00008	EGF-like domain	467	497	3.9E-8	T	IPR000742	EGF-like domain
RPRC008058-RA._3	cc2ed37ffdca0968a48eb35d9ebcf4e8	958	Pfam	PF00008	EGF-like domain	774	804	5.6E-5	T	IPR000742	EGF-like domain
RPRC008058-RA._3	cc2ed37ffdca0968a48eb35d9ebcf4e8	958	Pfam	PF00008	EGF-like domain	505	534	4.5E-8	T	IPR000742	EGF-like domain
RPRC008058-RA._3	cc2ed37ffdca0968a48eb35d9ebcf4e8	958	Pfam	PF00008	EGF-like domain	736	766	4.3E-7	T	IPR000742	EGF-like domain
RPRC008058-RA._3	cc2ed37ffdca0968a48eb35d9ebcf4e8	958	Pfam	PF00008	EGF-like domain	660	690	4.3E-8	T	IPR000742	EGF-like domain
RPRC008058-RA._3	cc2ed37ffdca0968a48eb35d9ebcf4e8	958	Pfam	PF00066	LNR domain	173	208	5.7E-13	T	IPR000800	Notch domain
RPRC008058-RA._3	cc2ed37ffdca0968a48eb35d9ebcf4e8	958	Pfam	PF00066	LNR domain	212	248	8.3E-12	T	IPR000800	Notch domain
RPRC008058-RA._3	cc2ed37ffdca0968a48eb35d9ebcf4e8	958	Pfam	PF00066	LNR domain	134	166	2.5E-9	T	IPR000800	Notch domain
RPRC008058-RA._3	cc2ed37ffdca0968a48eb35d9ebcf4e8	958	SUPERFAMILY	SSF57196		893	935	6.37E-12	T
RPRC008058-RA._3	cc2ed37ffdca0968a48eb35d9ebcf4e8	958	SUPERFAMILY	SSF57196		539	581	4.8E-10	T
RPRC008058-RA._3	cc2ed37ffdca0968a48eb35d9ebcf4e8	958	SUPERFAMILY	SSF57196		501	544	1.17E-11	T
RPRC008058-RA._3	cc2ed37ffdca0968a48eb35d9ebcf4e8	958	Pfam	PF07684	NOTCH protein	312	368	8.1E-19	T	IPR011656	Notch, NODP domain
RPRC008058-RA._3	cc2ed37ffdca0968a48eb35d9ebcf4e8	958	Pfam	PF12661	Human growth factor-like EGF	940	958	0.0057	T	IPR013032	EGF-like, conserved site
RPRC008058-RA._3	cc2ed37ffdca0968a48eb35d9ebcf4e8	958	SUPERFAMILY	SSF57184		604	737	2.04E-12	T	IPR009030	Growth factor receptor cysteine-rich domain superfamily
RPRC008058-RA._3	cc2ed37ffdca0968a48eb35d9ebcf4e8	958	SUPERFAMILY	SSF57196		67	103	2.1E-9	T
RPRC008058-RA._3	cc2ed37ffdca0968a48eb35d9ebcf4e8	958	SUPERFAMILY	SSF57196		863	895	1.81E-6	T
RPRC008058-RA._3	cc2ed37ffdca0968a48eb35d9ebcf4e8	958	Pfam	PF07645	Calcium-binding EGF domain	617	649	7.3E-9	T	IPR001881	EGF-like calcium-binding domain
RPRC008058-RA._3	cc2ed37ffdca0968a48eb35d9ebcf4e8	958	SUPERFAMILY	SSF90193		175	208	3.27E-8	T	IPR035993	Notch-like domain superfamily
RPRC008058-RA._3	cc2ed37ffdca0968a48eb35d9ebcf4e8	958	SUPERFAMILY	SSF57196		29	65	2.86E-7	T
RPRC008058-RA._3	cc2ed37ffdca0968a48eb35d9ebcf4e8	958	SUPERFAMILY	SSF57184		735	850	5.49E-10	T	IPR009030	Growth factor receptor cysteine-rich domain superfamily
RPRC008058-RA._3	cc2ed37ffdca0968a48eb35d9ebcf4e8	958	SUPERFAMILY	SSF57196		931	958	1.08E-6	T
RPRC008058-RA._3	cc2ed37ffdca0968a48eb35d9ebcf4e8	958	SUPERFAMILY	SSF57196		463	505	2.14E-13	T
RPRC007327-RA._3	d6d2e8578053f261624514514bca68a6	302	Pfam	PF01193	RNA polymerase Rpb3/Rpb11 dimerisation domain	46	282	3.3E-18	T	IPR011263	DNA-directed RNA polymerase, RpoA/D/Rpb3-type
RPRC007327-RA._3	d6d2e8578053f261624514514bca68a6	302	Pfam	PF01000	RNA polymerase Rpb3/RpoA insert domain	76	203	2.3E-33	T	IPR011262	DNA-directed RNA polymerase, insert domain
RPRC007327-RA._3	d6d2e8578053f261624514514bca68a6	302	SUPERFAMILY	SSF56553		69	204	1.73E-39	T	IPR036643	DNA-directed RNA polymerase, insert domain superfamily
RPRC007327-RA._3	d6d2e8578053f261624514514bca68a6	302	SUPERFAMILY	SSF55257		31	291	4.12E-29	T	IPR036603	RNA polymerase, RBP11-like subunit
RPRC005527-RA._3	429a69c215ec03e50946d52fa8485cb8	394	Pfam	PF03031	NLI interacting factor-like phosphatase	140	301	3.8E-28	T	IPR004274	FCP1 homology domain
RPRC005527-RA._3	429a69c215ec03e50946d52fa8485cb8	394	SUPERFAMILY	SSF54236		2	86	1.68E-18	T	IPR029071	Ubiquitin-like domain superfamily
RPRC005527-RA._3	429a69c215ec03e50946d52fa8485cb8	394	Pfam	PF00240	Ubiquitin family	8	79	8.4E-7	T	IPR000626	Ubiquitin domain
RPRC005527-RA._3	429a69c215ec03e50946d52fa8485cb8	394	SUPERFAMILY	SSF56784		127	307	1.75E-29	T	IPR036412	HAD-like superfamily
RPRC013310-RA._2	51af1211e80af61a7a3434d08de19092	433	SUPERFAMILY	SSF63491		296	387	2.67E-24	T	IPR036533	BAG domain superfamily
RPRC013310-RA._2	51af1211e80af61a7a3434d08de19092	433	Pfam	PF02179	BAG domain	315	386	4.4E-21	T	IPR003103	BAG domain
RPRC008169-RA._3	7f23b7698c88b88961558ab7de63f254	290	SUPERFAMILY	SSF143243		92	268	4.18E-59	T	IPR037232	NADH:ubiquinone oxidoreductase, 30kDa subunit superfamily
RPRC008169-RA._3	7f23b7698c88b88961558ab7de63f254	290	Pfam	PF00329	Respiratory-chain NADH dehydrogenase, 30 Kd subunit	116	236	8.7E-44	T	IPR001268	NADH:ubiquinone oxidoreductase, 30kDa subunit
RPRC007199-RA._1	5a8adc9bd08a6df3cf4f0ada133abfaa	418	SUPERFAMILY	SSF47005		126	168	6.41E-12	T	IPR036625	E3-binding domain superfamily
RPRC007199-RA._1	5a8adc9bd08a6df3cf4f0ada133abfaa	418	Pfam	PF02817	e3 binding domain	129	163	3.0E-14	T	IPR004167	Peripheral subunit-binding domain
RPRC007199-RA._1	5a8adc9bd08a6df3cf4f0ada133abfaa	418	SUPERFAMILY	SSF52777		181	417	3.2E-78	T
RPRC007199-RA._1	5a8adc9bd08a6df3cf4f0ada133abfaa	418	Pfam	PF00198	2-oxoacid dehydrogenases acyltransferase (catalytic domain)	189	417	5.2E-82	T	IPR001078	2-oxoacid dehydrogenase acyltransferase, catalytic domain
RPRC007199-RA._1	5a8adc9bd08a6df3cf4f0ada133abfaa	418	Pfam	PF00364	Biotin-requiring enzyme	14	86	5.6E-19	T	IPR000089	Biotin/lipoyl attachment
RPRC007199-RA._1	5a8adc9bd08a6df3cf4f0ada133abfaa	418	SUPERFAMILY	SSF51230		12	98	4.32E-21	T	IPR011053	Single hybrid motif
RPRC003886-RA._3	70a220d033f1d1a10a2130f9acb8e4bd	895	SUPERFAMILY	SSF52218		163	366	1.08E-44	T	IPR029039	Flavoprotein-like superfamily
RPRC003886-RA._3	70a220d033f1d1a10a2130f9acb8e4bd	895	SUPERFAMILY	SSF63380		390	644	4.58E-76	T	IPR017938	Riboflavin synthase-like beta-barrel
RPRC003886-RA._3	70a220d033f1d1a10a2130f9acb8e4bd	895	Pfam	PF00258	Flavodoxin	169	348	5.8E-50	T	IPR008254	Flavodoxin/nitric oxide synthase
RPRC003886-RA._3	70a220d033f1d1a10a2130f9acb8e4bd	895	Pfam	PF00667	FAD binding domain	401	627	3.8E-59	T	IPR003097	Sulfite reductase [NADPH] flavoprotein alpha-component-like, FAD-binding
RPRC003886-RA._3	70a220d033f1d1a10a2130f9acb8e4bd	895	Pfam	PF02898	Nitric oxide synthase, oxygenase domain	1	121	1.2E-54	T	IPR004030	Nitric oxide synthase, N-terminal
RPRC003886-RA._3	70a220d033f1d1a10a2130f9acb8e4bd	895	Pfam	PF00175	Oxidoreductase NAD-binding domain	659	770	7.6E-15	T	IPR001433	Oxidoreductase FAD/NAD(P)-binding
RPRC003886-RA._3	70a220d033f1d1a10a2130f9acb8e4bd	895	SUPERFAMILY	SSF56512		1	126	1.28E-58	T	IPR036119	Nitric oxide synthase, N-terminal domain superfamily
RPRC003886-RA._3	70a220d033f1d1a10a2130f9acb8e4bd	895	SUPERFAMILY	SSF52343		646	808	1.57E-44	T	IPR039261	Ferredoxin-NADP reductase (FNR), nucleotide-binding domain
RPRC013935-RA._3	e67eff6d22820994023b41309747bbd0	987	SUPERFAMILY	SSF49265		480	683	2.25E-46	T	IPR036116	Fibronectin type III superfamily
RPRC013935-RA._3	e67eff6d22820994023b41309747bbd0	987	SUPERFAMILY	SSF49265		188	382	1.49E-44	T	IPR036116	Fibronectin type III superfamily
RPRC013935-RA._3	e67eff6d22820994023b41309747bbd0	987	SUPERFAMILY	SSF48726		98	193	2.34E-14	T	IPR036179	Immunoglobulin-like domain superfamily
RPRC013935-RA._3	e67eff6d22820994023b41309747bbd0	987	SUPERFAMILY	SSF49265		868	970	9.63E-13	T	IPR036116	Fibronectin type III superfamily
RPRC013935-RA._3	e67eff6d22820994023b41309747bbd0	987	Pfam	PF00041	Fibronectin type III domain	579	671	2.7E-16	T	IPR003961	Fibronectin type III
RPRC013935-RA._3	e67eff6d22820994023b41309747bbd0	987	Pfam	PF00041	Fibronectin type III domain	699	766	4.1E-8	T	IPR003961	Fibronectin type III
RPRC013935-RA._3	e67eff6d22820994023b41309747bbd0	987	Pfam	PF00041	Fibronectin type III domain	383	463	3.1E-16	T	IPR003961	Fibronectin type III
RPRC013935-RA._3	e67eff6d22820994023b41309747bbd0	987	Pfam	PF00041	Fibronectin type III domain	878	961	4.0E-8	T	IPR003961	Fibronectin type III
RPRC013935-RA._3	e67eff6d22820994023b41309747bbd0	987	Pfam	PF00041	Fibronectin type III domain	191	271	2.9E-16	T	IPR003961	Fibronectin type III
RPRC013935-RA._3	e67eff6d22820994023b41309747bbd0	987	Pfam	PF00041	Fibronectin type III domain	781	864	2.7E-15	T	IPR003961	Fibronectin type III
RPRC013935-RA._3	e67eff6d22820994023b41309747bbd0	987	Pfam	PF00041	Fibronectin type III domain	286	370	4.3E-17	T	IPR003961	Fibronectin type III
RPRC013935-RA._3	e67eff6d22820994023b41309747bbd0	987	Pfam	PF00041	Fibronectin type III domain	480	564	3.1E-16	T	IPR003961	Fibronectin type III
RPRC013935-RA._3	e67eff6d22820994023b41309747bbd0	987	SUPERFAMILY	SSF49265		367	480	1.73E-22	T	IPR036116	Fibronectin type III superfamily
RPRC013935-RA._3	e67eff6d22820994023b41309747bbd0	987	Pfam	PF07679	Immunoglobulin I-set domain	1	87	4.9E-15	T	IPR013098	Immunoglobulin I-set
RPRC013935-RA._3	e67eff6d22820994023b41309747bbd0	987	SUPERFAMILY	SSF49265		698	874	3.09E-33	T	IPR036116	Fibronectin type III superfamily
RPRC013935-RA._3	e67eff6d22820994023b41309747bbd0	987	Pfam	PF13927	Immunoglobulin domain	99	171	2.5E-8	T
RPRC013935-RA._3	e67eff6d22820994023b41309747bbd0	987	SUPERFAMILY	SSF48726		1	100	1.32E-20	T	IPR036179	Immunoglobulin-like domain superfamily
RPRC000419-RA._1	3861195f8a3faf30919d620e62ded92c	929	Pfam	PF00702	haloacid dehalogenase-like hydrolase	637	677	3.0E-6	T
RPRC000419-RA._1	3861195f8a3faf30919d620e62ded92c	929	Pfam	PF00122	E1-E2 ATPase	103	299	3.3E-31	T
RPRC000419-RA._1	3861195f8a3faf30919d620e62ded92c	929	SUPERFAMILY	SSF81660		326	535	1.35E-19	T	IPR023299	P-type ATPase, cytoplasmic domain N
RPRC000419-RA._1	3861195f8a3faf30919d620e62ded92c	929	Pfam	PF12409	P5-type ATPase cation transporter	31	98	3.9E-12	T	IPR006544	P-type ATPase, subfamily V
RPRC000419-RA._1	3861195f8a3faf30919d620e62ded92c	929	Pfam	PF00702	haloacid dehalogenase-like hydrolase	316	570	1.0E-6	T
RPRC000419-RA._1	3861195f8a3faf30919d620e62ded92c	929	SUPERFAMILY	SSF81665		217	926	5.49E-42	T	IPR023298	P-type ATPase, transmembrane domain superfamily
RPRC000419-RA._1	3861195f8a3faf30919d620e62ded92c	929	SUPERFAMILY	SSF81653		109	220	6.15E-17	T	IPR008250	P-type ATPase, A domain superfamily
RPRC000419-RA._1	3861195f8a3faf30919d620e62ded92c	929	SUPERFAMILY	SSF56784		315	715	2.96E-38	T	IPR036412	HAD-like superfamily
RPRC001447-RA._2	8ba837cca26cb06519171bf9608d96bf	399	Pfam	PF12874	Zinc-finger of C2H2 type	154	174	0.056	T
RPRC001447-RA._2	8ba837cca26cb06519171bf9608d96bf	399	Pfam	PF13912	C2H2-type zinc finger	98	120	0.0077	T
RPRC001447-RA._2	8ba837cca26cb06519171bf9608d96bf	399	Pfam	PF00096	Zinc finger, C2H2 type	126	148	9.4E-4	T	IPR013087	Zinc finger C2H2-type
RPRC001447-RA._2	8ba837cca26cb06519171bf9608d96bf	399	SUPERFAMILY	SSF57667		96	148	1.7E-15	T	IPR036236	Zinc finger C2H2 superfamily
RPRC001447-RA._2	8ba837cca26cb06519171bf9608d96bf	399	SUPERFAMILY	SSF57667		354	399	6.65E-5	T	IPR036236	Zinc finger C2H2 superfamily
RPRC001447-RA._2	8ba837cca26cb06519171bf9608d96bf	399	SUPERFAMILY	SSF57667		135	190	2.92E-5	T	IPR036236	Zinc finger C2H2 superfamily
RPRC004119-RA._3	d3029aefaf7e13c38d8e22b819ab8f88	447	Pfam	PF00085	Thioredoxin	1	77	5.3E-18	T	IPR013766	Thioredoxin domain
RPRC004119-RA._3	d3029aefaf7e13c38d8e22b819ab8f88	447	Pfam	PF00085	Thioredoxin	318	421	1.7E-26	T	IPR013766	Thioredoxin domain
RPRC004119-RA._3	d3029aefaf7e13c38d8e22b819ab8f88	447	Pfam	PF13848	Thioredoxin-like domain	109	295	3.2E-26	T
RPRC004119-RA._3	d3029aefaf7e13c38d8e22b819ab8f88	447	SUPERFAMILY	SSF52833		1	82	6.24E-23	T	IPR036249	Thioredoxin-like superfamily
RPRC004119-RA._3	d3029aefaf7e13c38d8e22b819ab8f88	447	SUPERFAMILY	SSF52833		258	424	8.76E-35	T	IPR036249	Thioredoxin-like superfamily
RPRC004119-RA._3	d3029aefaf7e13c38d8e22b819ab8f88	447	SUPERFAMILY	SSF52833		85	186	6.59E-17	T	IPR036249	Thioredoxin-like superfamily
RPRC001034-RA._1	69fb2c6813db59dc130b6165e01bed63	892	SUPERFAMILY	SSF50044		353	424	6.69E-18	T	IPR036028	SH3-like domain superfamily
RPRC001034-RA._1	69fb2c6813db59dc130b6165e01bed63	892	SUPERFAMILY	SSF50044		443	498	7.35E-22	T	IPR036028	SH3-like domain superfamily
RPRC001034-RA._1	69fb2c6813db59dc130b6165e01bed63	892	SUPERFAMILY	SSF48065		513	724	2.36E-63	T	IPR035899	Dbl homology (DH) domain superfamily
RPRC001034-RA._1	69fb2c6813db59dc130b6165e01bed63	892	SUPERFAMILY	SSF50044		228	293	2.89E-19	T	IPR036028	SH3-like domain superfamily
RPRC001034-RA._1	69fb2c6813db59dc130b6165e01bed63	892	Pfam	PF00621	RhoGEF domain	527	705	5.0E-43	T	IPR000219	Dbl homology (DH) domain
RPRC001034-RA._1	69fb2c6813db59dc130b6165e01bed63	892	SUPERFAMILY	SSF50044		154	216	1.16E-15	T	IPR036028	SH3-like domain superfamily
RPRC001034-RA._1	69fb2c6813db59dc130b6165e01bed63	892	Pfam	PF00018	SH3 domain	447	492	9.1E-15	T	IPR001452	SH3 domain
RPRC001034-RA._1	69fb2c6813db59dc130b6165e01bed63	892	Pfam	PF00018	SH3 domain	238	282	2.4E-10	T	IPR001452	SH3 domain
RPRC001034-RA._1	69fb2c6813db59dc130b6165e01bed63	892	Pfam	PF16652	Pleckstrin homology domain	726	871	1.8E-39	T	IPR001849	Pleckstrin homology domain
RPRC001034-RA._1	69fb2c6813db59dc130b6165e01bed63	892	Pfam	PF14604	Variant SH3 domain	43	92	1.4E-14	T	IPR001452	SH3 domain
RPRC001034-RA._1	69fb2c6813db59dc130b6165e01bed63	892	Pfam	PF14604	Variant SH3 domain	157	204	4.0E-10	T	IPR001452	SH3 domain
RPRC001034-RA._1	69fb2c6813db59dc130b6165e01bed63	892	Pfam	PF14604	Variant SH3 domain	364	417	1.1E-10	T	IPR001452	SH3 domain
RPRC001034-RA._1	69fb2c6813db59dc130b6165e01bed63	892	SUPERFAMILY	SSF50729		733	857	3.35E-11	T
RPRC001034-RA._1	69fb2c6813db59dc130b6165e01bed63	892	SUPERFAMILY	SSF50044		35	97	4.59E-18	T	IPR036028	SH3-like domain superfamily
RPRC002936-RA._1	663c41b08f6bef15168b6068e807a7cf	176	Pfam	PF04628	Sedlin, N-terminal conserved region	74	175	1.8E-21	T	IPR006722	Trafficking protein particle complex subunit 2
RPRC002936-RA._1	663c41b08f6bef15168b6068e807a7cf	176	SUPERFAMILY	SSF64356		54	176	7.14E-28	T	IPR011012	Longin-like domain superfamily
RPRC009177-RA._3	292338365911365c32b79636b39e6fd9	335	SUPERFAMILY	SSF46934		49	100	1.91E-12	T	IPR009060	UBA-like superfamily
RPRC009177-RA._3	292338365911365c32b79636b39e6fd9	335	SUPERFAMILY	SSF54713		102	319	5.32E-25	T	IPR036402	Elongation factor Ts, dimerisation domain superfamily
RPRC009177-RA._3	292338365911365c32b79636b39e6fd9	335	Pfam	PF00889	Elongation factor TS	120	267	2.5E-26	T	IPR014039	Translation elongation factor EFTs/EF1B, dimerisation
RPRC004517-RA._3	977ab976e2cb1384b1fd34fff731febd	186	Pfam	PF03878	YIF1	1	63	1.3E-14	T	IPR005578	Yif1 family
RPRC012318-RA._1	efcfc99c7cb3d419e113dc1806a731bf	922	SUPERFAMILY	SSF48452		393	477	4.88E-11	T	IPR011990	Tetratricopeptide-like helical domain superfamily
RPRC012318-RA._1	efcfc99c7cb3d419e113dc1806a731bf	922	SUPERFAMILY	SSF48452		690	916	5.39E-28	T	IPR011990	Tetratricopeptide-like helical domain superfamily
RPRC012318-RA._1	efcfc99c7cb3d419e113dc1806a731bf	922	SUPERFAMILY	SSF48452		269	329	5.55E-5	T	IPR011990	Tetratricopeptide-like helical domain superfamily
RPRC012318-RA._1	efcfc99c7cb3d419e113dc1806a731bf	922	Pfam	PF13432	Tetratricopeptide repeat	670	721	4.4E-4	T
RPRC012318-RA._1	efcfc99c7cb3d419e113dc1806a731bf	922	Pfam	PF14559	Tetratricopeptide repeat	601	664	1.1E-6	T
RPRC012318-RA._1	efcfc99c7cb3d419e113dc1806a731bf	922	SUPERFAMILY	SSF48452		482	689	1.09E-25	T	IPR011990	Tetratricopeptide-like helical domain superfamily
RPRC012318-RA._1	efcfc99c7cb3d419e113dc1806a731bf	922	Pfam	PF06424	PRP1 splicing factor, N-terminal	13	163	4.9E-57	T	IPR010491	PRP1 splicing factor, N-terminal
RPRC013417-RA._3	938d5d4510c2876859a58371326f8eb5	571	SUPERFAMILY	SSF51735		99	286	8.4E-53	T	IPR036291	NAD(P)-binding domain superfamily
RPRC013417-RA._3	938d5d4510c2876859a58371326f8eb5	571	Pfam	PF02826	D-isomer specific 2-hydroxyacid dehydrogenase, NAD binding domain	109	285	5.2E-59	T	IPR006140	D-isomer specific 2-hydroxyacid dehydrogenase, NAD-binding domain
RPRC013417-RA._3	938d5d4510c2876859a58371326f8eb5	571	Pfam	PF00389	D-isomer specific 2-hydroxyacid dehydrogenase, catalytic domain	6	308	2.2E-34	T	IPR006139	D-isomer specific 2-hydroxyacid dehydrogenase, catalytic domain
RPRC013417-RA._3	938d5d4510c2876859a58371326f8eb5	571	SUPERFAMILY	SSF52283		4	135	2.55E-34	T
RPRC013417-RA._3	938d5d4510c2876859a58371326f8eb5	571	SUPERFAMILY	SSF143548		333	452	1.6E-16	T	IPR029009	Allosteric substrate binding domain superfamily
RPRC014771-RA._1	2b088a362eef77625265b972b5b847b7	742	SUPERFAMILY	SSF81665		2	741	7.19E-104	T	IPR023298	P-type ATPase, transmembrane domain superfamily
RPRC014771-RA._1	2b088a362eef77625265b972b5b847b7	742	Pfam	PF13246	Cation transport ATPase (P-type)	176	285	5.8E-19	T
RPRC014771-RA._1	2b088a362eef77625265b972b5b847b7	742	Pfam	PF12710	haloacid dehalogenase-like hydrolase	364	470	3.5E-6	T
RPRC014771-RA._1	2b088a362eef77625265b972b5b847b7	742	SUPERFAMILY	SSF56784		344	507	3.93E-43	T	IPR036412	HAD-like superfamily
RPRC014771-RA._1	2b088a362eef77625265b972b5b847b7	742	SUPERFAMILY	SSF81660		114	357	2.48E-60	T	IPR023299	P-type ATPase, cytoplasmic domain N
RPRC014771-RA._1	2b088a362eef77625265b972b5b847b7	742	Pfam	PF00122	E1-E2 ATPase	3	87	6.6E-18	T
RPRC014771-RA._1	2b088a362eef77625265b972b5b847b7	742	Pfam	PF00689	Cation transporting ATPase, C-terminus	542	741	2.8E-41	T	IPR006068	Cation-transporting P-type ATPase, C-terminal
RPRC011741-RA._3	740aa25eefbb8fab6f81ba7e027106ef	2023	Pfam	PF00054	Laminin G domain	1679	1809	2.3E-19	T	IPR001791	Laminin G domain
RPRC011741-RA._3	740aa25eefbb8fab6f81ba7e027106ef	2023	SUPERFAMILY	SSF49313		1074	1176	1.2E-25	T	IPR015919	Cadherin-like superfamily
RPRC011741-RA._3	740aa25eefbb8fab6f81ba7e027106ef	2023	SUPERFAMILY	SSF49899		1862	2017	1.49E-17	T	IPR013320	Concanavalin A-like lectin/glucanase domain superfamily
RPRC011741-RA._3	740aa25eefbb8fab6f81ba7e027106ef	2023	SUPERFAMILY	SSF49313		964	1070	4.14E-22	T	IPR015919	Cadherin-like superfamily
RPRC011741-RA._3	740aa25eefbb8fab6f81ba7e027106ef	2023	SUPERFAMILY	SSF49313		1171	1296	1.34E-24	T	IPR015919	Cadherin-like superfamily
RPRC011741-RA._3	740aa25eefbb8fab6f81ba7e027106ef	2023	SUPERFAMILY	SSF57196		1578	1614	5.51E-8	T
RPRC011741-RA._3	740aa25eefbb8fab6f81ba7e027106ef	2023	SUPERFAMILY	SSF49313		860	961	1.28E-26	T	IPR015919	Cadherin-like superfamily
RPRC011741-RA._3	740aa25eefbb8fab6f81ba7e027106ef	2023	SUPERFAMILY	SSF49313		114	234	1.01E-18	T	IPR015919	Cadherin-like superfamily
RPRC011741-RA._3	740aa25eefbb8fab6f81ba7e027106ef	2023	SUPERFAMILY	SSF49899		1632	1826	1.82E-28	T	IPR013320	Concanavalin A-like lectin/glucanase domain superfamily
RPRC011741-RA._3	740aa25eefbb8fab6f81ba7e027106ef	2023	SUPERFAMILY	SSF49313		437	543	1.18E-24	T	IPR015919	Cadherin-like superfamily
RPRC011741-RA._3	740aa25eefbb8fab6f81ba7e027106ef	2023	SUPERFAMILY	SSF49313		531	661	8.14E-25	T	IPR015919	Cadherin-like superfamily
RPRC011741-RA._3	740aa25eefbb8fab6f81ba7e027106ef	2023	Pfam	PF02210	Laminin G domain	1942	2017	4.0E-13	T	IPR001791	Laminin G domain
RPRC011741-RA._3	740aa25eefbb8fab6f81ba7e027106ef	2023	Pfam	PF00008	EGF-like domain	1579	1610	2.0E-5	T	IPR000742	EGF-like domain
RPRC011741-RA._3	740aa25eefbb8fab6f81ba7e027106ef	2023	Pfam	PF00008	EGF-like domain	1619	1648	1.5E-5	T	IPR000742	EGF-like domain
RPRC011741-RA._3	740aa25eefbb8fab6f81ba7e027106ef	2023	SUPERFAMILY	SSF49313		756	867	5.14E-28	T	IPR015919	Cadherin-like superfamily
RPRC011741-RA._3	740aa25eefbb8fab6f81ba7e027106ef	2023	Pfam	PF00028	Cadherin domain	26	116	2.3E-20	T	IPR002126	Cadherin-like
RPRC011741-RA._3	740aa25eefbb8fab6f81ba7e027106ef	2023	Pfam	PF00028	Cadherin domain	872	961	1.1E-18	T	IPR002126	Cadherin-like
RPRC011741-RA._3	740aa25eefbb8fab6f81ba7e027106ef	2023	Pfam	PF00028	Cadherin domain	548	644	5.1E-18	T	IPR002126	Cadherin-like
RPRC011741-RA._3	740aa25eefbb8fab6f81ba7e027106ef	2023	Pfam	PF00028	Cadherin domain	1082	1174	7.7E-24	T	IPR002126	Cadherin-like
RPRC011741-RA._3	740aa25eefbb8fab6f81ba7e027106ef	2023	Pfam	PF00028	Cadherin domain	1192	1279	1.3E-17	T	IPR002126	Cadherin-like
RPRC011741-RA._3	740aa25eefbb8fab6f81ba7e027106ef	2023	Pfam	PF00028	Cadherin domain	344	434	6.5E-24	T	IPR002126	Cadherin-like
RPRC011741-RA._3	740aa25eefbb8fab6f81ba7e027106ef	2023	Pfam	PF00028	Cadherin domain	131	222	5.1E-10	T	IPR002126	Cadherin-like
RPRC011741-RA._3	740aa25eefbb8fab6f81ba7e027106ef	2023	Pfam	PF00028	Cadherin domain	239	330	5.7E-12	T	IPR002126	Cadherin-like
RPRC011741-RA._3	740aa25eefbb8fab6f81ba7e027106ef	2023	Pfam	PF00028	Cadherin domain	767	857	3.5E-21	T	IPR002126	Cadherin-like
RPRC011741-RA._3	740aa25eefbb8fab6f81ba7e027106ef	2023	Pfam	PF00028	Cadherin domain	666	752	1.9E-13	T	IPR002126	Cadherin-like
RPRC011741-RA._3	740aa25eefbb8fab6f81ba7e027106ef	2023	Pfam	PF00028	Cadherin domain	976	1069	8.0E-19	T	IPR002126	Cadherin-like
RPRC011741-RA._3	740aa25eefbb8fab6f81ba7e027106ef	2023	Pfam	PF00028	Cadherin domain	447	533	1.1E-18	T	IPR002126	Cadherin-like
RPRC011741-RA._3	740aa25eefbb8fab6f81ba7e027106ef	2023	SUPERFAMILY	SSF49313		642	781	1.71E-26	T	IPR015919	Cadherin-like superfamily
RPRC011741-RA._3	740aa25eefbb8fab6f81ba7e027106ef	2023	SUPERFAMILY	SSF57196		1533	1573	3.3E-7	T
RPRC011741-RA._3	740aa25eefbb8fab6f81ba7e027106ef	2023	SUPERFAMILY	SSF49313		236	331	4.57E-16	T	IPR015919	Cadherin-like superfamily
RPRC011741-RA._3	740aa25eefbb8fab6f81ba7e027106ef	2023	SUPERFAMILY	SSF49313		14	118	1.2E-25	T	IPR015919	Cadherin-like superfamily
RPRC011741-RA._3	740aa25eefbb8fab6f81ba7e027106ef	2023	SUPERFAMILY	SSF49313		327	446	2.28E-32	T	IPR015919	Cadherin-like superfamily
RPRC007349-RA._2	d985536cb9cdce5772af604c1cae2fc0	488	Pfam	PF07177	Neuralized	7	157	9.2E-49	T	IPR006573	Neuralized homology repeat (NHR) domain
RPRC007349-RA._2	d985536cb9cdce5772af604c1cae2fc0	488	Pfam	PF07177	Neuralized	258	408	4.8E-44	T	IPR006573	Neuralized homology repeat (NHR) domain
RPRC013030-RA._3	2588d998cb4bd6dc669ae87c299b5044	448	Pfam	PF00076	RNA recognition motif. (a.k.a. RRM, RBD, or RNP domain)	122	196	2.6E-6	T	IPR000504	RNA recognition motif domain
RPRC013030-RA._3	2588d998cb4bd6dc669ae87c299b5044	448	Pfam	PF00076	RNA recognition motif. (a.k.a. RRM, RBD, or RNP domain)	363	422	8.4E-6	T	IPR000504	RNA recognition motif domain
RPRC013030-RA._3	2588d998cb4bd6dc669ae87c299b5044	448	Pfam	PF00076	RNA recognition motif. (a.k.a. RRM, RBD, or RNP domain)	232	301	7.8E-17	T	IPR000504	RNA recognition motif domain
RPRC013030-RA._3	2588d998cb4bd6dc669ae87c299b5044	448	SUPERFAMILY	SSF54928		120	205	6.04E-20	T	IPR035979	RNA-binding domain superfamily
RPRC013030-RA._3	2588d998cb4bd6dc669ae87c299b5044	448	SUPERFAMILY	SSF54928		211	313	2.15E-22	T	IPR035979	RNA-binding domain superfamily
RPRC013030-RA._3	2588d998cb4bd6dc669ae87c299b5044	448	SUPERFAMILY	SSF54928		337	432	7.74E-19	T	IPR035979	RNA-binding domain superfamily
RPRC007136-RA._2	6f375ca1fcc44a608c4f24835ebaaa86	320	Pfam	PF08433	Chromatin associated protein KTI12	33	313	1.3E-86	T	IPR013641	Protein KTI12/L-seryl-tRNA(Sec) kinase
RPRC007136-RA._2	6f375ca1fcc44a608c4f24835ebaaa86	320	SUPERFAMILY	SSF52540		35	172	4.35E-14	T	IPR027417	P-loop containing nucleoside triphosphate hydrolase
RPRC006773-RA._1	f36f771626637a9eea2b910d8e42968f	227	Pfam	PF03853	YjeF-related protein N-terminus	25	185	6.0E-39	T	IPR004443	YjeF N-terminal domain
RPRC006773-RA._1	f36f771626637a9eea2b910d8e42968f	227	SUPERFAMILY	SSF64153		2	220	2.09E-60	T	IPR036652	YjeF N-terminal domain superfamily
RPRC004846-RA._2	2b9d7222fa56084807d48f4963f0e591	492	SUPERFAMILY	SSF75689		96	129	1.44E-5	T	IPR016190	Translation initiation factor IF2/IF5, zinc-binding
RPRC004846-RA._2	2b9d7222fa56084807d48f4963f0e591	492	Pfam	PF01873	Domain found in IF2B/IF5	7	127	3.4E-39	T	IPR002735	Translation initiation factor IF2/IF5
RPRC004846-RA._2	2b9d7222fa56084807d48f4963f0e591	492	Pfam	PF02020	eIF4-gamma/eIF5/eIF2-epsilon	318	399	3.9E-22	T	IPR003307	W2 domain
RPRC004846-RA._2	2b9d7222fa56084807d48f4963f0e591	492	SUPERFAMILY	SSF48371		241	394	1.93E-27	T	IPR016024	Armadillo-type fold
RPRC004846-RA._2	2b9d7222fa56084807d48f4963f0e591	492	SUPERFAMILY	SSF100966		4	99	2.22E-24	T	IPR016189	Translation initiation factor IF2/IF5, N-terminal
RPRC007813-RA._1	ddf1fb882f8907d0c7e0cd6cfd6a6b76	337	Pfam	PF00069	Protein kinase domain	56	308	8.1E-73	T	IPR000719	Protein kinase domain
RPRC007813-RA._1	ddf1fb882f8907d0c7e0cd6cfd6a6b76	337	SUPERFAMILY	SSF56112		44	325	7.15E-91	T	IPR011009	Protein kinase-like domain superfamily
RPRC007121-RA._3	f8bc407f111fc705bc14c26b7937bf99	330	SUPERFAMILY	SSF103481		83	162	6.41E-9	T
RPRC007121-RA._3	f8bc407f111fc705bc14c26b7937bf99	330	Pfam	PF04142	Nucleotide-sugar transporter	9	314	5.0E-123	T	IPR007271	Nucleotide-sugar transporter
RPRC013407-RA._1	44f0488680eb19db8180446e3b00ff2a	255	Pfam	PF08294	TIM21	57	197	1.6E-44	T	IPR013261	Mitochondrial import inner membrane translocase subunit Tim21
RPRC004104-RA._3	7a304509c9bbc990148dc7acf8bdb230	811	SUPERFAMILY	SSF52058		3	80	5.44E-16	T
RPRC004104-RA._3	7a304509c9bbc990148dc7acf8bdb230	811	SUPERFAMILY	SSF52200		195	339	6.54E-43	T	IPR035897	Toll/interleukin-1 receptor homology (TIR) domain superfamily
RPRC004104-RA._3	7a304509c9bbc990148dc7acf8bdb230	811	Pfam	PF01582	TIR domain	203	304	3.4E-19	T	IPR000157	Toll/interleukin-1 receptor homology (TIR) domain
RPRC004104-RA._3	7a304509c9bbc990148dc7acf8bdb230	811	Pfam	PF13855	Leucine rich repeat	4	44	2.0E-9	T	IPR001611	Leucine-rich repeat
RPRC004270-RA._2	34f261ea976698c7a1c773193f6fe0db	168	Pfam	PF01423	LSM domain	64	127	1.3E-20	T	IPR001163	LSM domain, eukaryotic/archaea-type
RPRC004270-RA._2	34f261ea976698c7a1c773193f6fe0db	168	SUPERFAMILY	SSF50182		63	133	3.27E-18	T	IPR010920	LSM domain superfamily
RPRC009003-RA._1	5fbcce2ba3d060292e5c59017680f5f2	763	Pfam	PF14492	Elongation Factor G, domain II	588	651	9.2E-7	T	IPR041095	Elongation Factor G, domain II
RPRC009003-RA._1	5fbcce2ba3d060292e5c59017680f5f2	763	SUPERFAMILY	SSF52540		115	442	1.14E-82	T	IPR027417	P-loop containing nucleoside triphosphate hydrolase
RPRC009003-RA._1	5fbcce2ba3d060292e5c59017680f5f2	763	SUPERFAMILY	SSF54211		663	754	5.54E-27	T	IPR020568	Ribosomal protein S5 domain 2-type fold
RPRC009003-RA._1	5fbcce2ba3d060292e5c59017680f5f2	763	Pfam	PF16004	116 kDa U5 small nuclear ribonucleoprotein component N-terminus	4	111	1.0E-35	T	IPR031950	116kDa U5 small nuclear ribonucleoprotein component, N-terminal
RPRC009003-RA._1	5fbcce2ba3d060292e5c59017680f5f2	763	Pfam	PF03144	Elongation factor Tu domain 2	495	569	1.7E-12	T	IPR004161	Translation elongation factor EFTu-like, domain 2
RPRC009003-RA._1	5fbcce2ba3d060292e5c59017680f5f2	763	SUPERFAMILY	SSF50447		444	571	1.56E-36	T	IPR009000	Translation protein, beta-barrel domain superfamily
RPRC009003-RA._1	5fbcce2ba3d060292e5c59017680f5f2	763	SUPERFAMILY	SSF54980		587	661	1.76E-17	T	IPR035647	EF-G domain III/V-like
RPRC009003-RA._1	5fbcce2ba3d060292e5c59017680f5f2	763	Pfam	PF00009	Elongation factor Tu GTP binding domain	130	397	1.0E-44	T	IPR000795	Transcription factor, GTP-binding domain
RPRC005269-RA._2	3e8ef8c8814d88992c80067d4fd28b6f	529	Pfam	PF12024	Domain of unknown function (DUF3512)	187	420	1.3E-73	T	IPR021900	Protein of unknown function DUF3512
RPRC005269-RA._2	3e8ef8c8814d88992c80067d4fd28b6f	529	SUPERFAMILY	SSF47370		11	118	3.01E-28	T	IPR036427	Bromodomain-like superfamily
RPRC005269-RA._2	3e8ef8c8814d88992c80067d4fd28b6f	529	Pfam	PF00439	Bromodomain	32	108	1.5E-18	T	IPR001487	Bromodomain
RPRC005318-RA._3	37224e67be40b91a622667c3219003d7	458	Pfam	PF02752	Arrestin (or S-antigen), C-terminal domain	272	402	6.4E-14	T	IPR011022	Arrestin C-terminal-like domain
RPRC005318-RA._3	37224e67be40b91a622667c3219003d7	458	SUPERFAMILY	SSF81296		256	404	1.33E-21	T	IPR014756	Immunoglobulin E-set
RPRC005318-RA._3	37224e67be40b91a622667c3219003d7	458	Pfam	PF00339	Arrestin (or S-antigen), N-terminal domain	82	248	4.2E-34	T	IPR011021	Arrestin-like, N-terminal
RPRC005318-RA._3	37224e67be40b91a622667c3219003d7	458	SUPERFAMILY	SSF81296		73	255	9.1E-26	T	IPR014756	Immunoglobulin E-set
RPRC012757-RA._1	9bee6ea2ec61106a8f5d6d82b35d8a2d	394	Pfam	PF05189	RNA 3'-terminal phosphate cyclase (RTC), insert domain	187	287	7.8E-29	T	IPR013791	RNA 3'-terminal phosphate cyclase, insert domain
RPRC012757-RA._1	9bee6ea2ec61106a8f5d6d82b35d8a2d	394	Pfam	PF01137	RNA 3'-terminal phosphate cyclase	12	339	7.2E-54	T	IPR023797	RNA 3'-terminal phosphate cyclase domain
RPRC012757-RA._1	9bee6ea2ec61106a8f5d6d82b35d8a2d	394	SUPERFAMILY	SSF55205		15	234	1.57E-55	T	IPR013792	RNA 3'-terminal phosphate cyclase/enolpyruvate transferase, alpha/beta
RPRC004009-RA._2	81120954dbba6ca0f005bac4565113a6	608	SUPERFAMILY	SSF74788		154	370	2.2E-17	T	IPR016159	Cullin repeat-like-containing domain superfamily
RPRC004009-RA._2	81120954dbba6ca0f005bac4565113a6	608	Pfam	PF04124	Dor1-like family	52	382	8.8E-86	T	IPR007255	Conserved oligomeric Golgi complex subunit 8
RPRC011965-RA._2	ec49f72a2591b515324a91c64ab62313	418	Pfam	PF01926	50S ribosome-binding GTPase	179	297	9.6E-22	T	IPR006073	GTP binding domain
RPRC011965-RA._2	ec49f72a2591b515324a91c64ab62313	418	Pfam	PF01018	GTP1/OBG	22	174	8.5E-47	T	IPR006169	GTP1/OBG domain
RPRC011965-RA._2	ec49f72a2591b515324a91c64ab62313	418	SUPERFAMILY	SSF82051		20	174	6.41E-39	T	IPR036726	GTP1/OBG domain superfamily
RPRC011965-RA._2	ec49f72a2591b515324a91c64ab62313	418	SUPERFAMILY	SSF52540		171	344	7.03E-46	T	IPR027417	P-loop containing nucleoside triphosphate hydrolase
RPRC013982-RA._2	98934e6c0bca0be03c225620f961a39c	418	Pfam	PF04157	EAP30/Vps36 family	185	401	1.5E-39	T	IPR040608	Snf8/Vps36 family
RPRC013982-RA._2	98934e6c0bca0be03c225620f961a39c	418	SUPERFAMILY	SSF46785		308	415	2.55E-28	T	IPR036390	Winged helix DNA-binding domain superfamily
RPRC013982-RA._2	98934e6c0bca0be03c225620f961a39c	418	SUPERFAMILY	SSF46785		203	339	5.17E-12	T	IPR036390	Winged helix DNA-binding domain superfamily
RPRC013982-RA._2	98934e6c0bca0be03c225620f961a39c	418	SUPERFAMILY	SSF50729		29	162	3.69E-24	T
RPRC013982-RA._2	98934e6c0bca0be03c225620f961a39c	418	Pfam	PF11605	Vacuolar protein sorting protein 36 Vps36	29	118	2.0E-15	T	IPR021648	Vacuolar protein sorting protein 36, GLUE domain
RPRC011695-RA._2	d99a4b97d834b52b6e5651bf6e84ae9e	289	Pfam	PF00178	Ets-domain	85	164	1.8E-36	T	IPR000418	Ets domain
RPRC011695-RA._2	d99a4b97d834b52b6e5651bf6e84ae9e	289	SUPERFAMILY	SSF46785		70	183	1.36E-48	T	IPR036390	Winged helix DNA-binding domain superfamily
RPRC005190-RA._1	5321479c5459157e72449409437bd153	428	SUPERFAMILY	SSF47240		56	368	1.18E-118	T	IPR009078	Ferritin-like superfamily
RPRC005190-RA._1	5321479c5459157e72449409437bd153	428	Pfam	PF00268	Ribonucleotide reductase, small chain	76	343	9.5E-122	T	IPR000358	Ribonucleotide reductase small subunit family
RPRC002037-RA._1	1faa15848d5afd32e3fdec56f63294b4	431	SUPERFAMILY	SSF158235		388	429	6.15E-12	T	IPR036036	SOCS box-like domain superfamily
RPRC002037-RA._1	1faa15848d5afd32e3fdec56f63294b4	431	Pfam	PF07525	SOCS box	389	423	7.8E-9	T	IPR001496	SOCS box domain
RPRC002037-RA._1	1faa15848d5afd32e3fdec56f63294b4	431	SUPERFAMILY	SSF55550		276	384	1.27E-27	T	IPR036860	SH2 domain superfamily
RPRC002037-RA._1	1faa15848d5afd32e3fdec56f63294b4	431	Pfam	PF00017	SH2 domain	287	341	2.0E-10	T	IPR000980	SH2 domain
RPRC004521-RA+_2	63c929ba7161494b596fe783f7fa4e54	364	SUPERFAMILY	SSF52540		24	215	7.34E-38	T	IPR027417	P-loop containing nucleoside triphosphate hydrolase
RPRC004521-RA+_2	63c929ba7161494b596fe783f7fa4e54	364	Pfam	PF01121	Dephospho-CoA kinase	23	204	2.7E-52	T	IPR001977	Dephospho-CoA kinase
RPRC005812-RA._1	f8b9a90a03d1633e5cb4a0fbc3959e74	822	Pfam	PF00888	Cullin family	33	667	1.9E-214	T	IPR001373	Cullin, N-terminal
RPRC005812-RA._1	f8b9a90a03d1633e5cb4a0fbc3959e74	822	Pfam	PF10557	Cullin protein neddylation domain	699	761	2.9E-26	T	IPR019559	Cullin protein, neddylation domain
RPRC005812-RA._1	f8b9a90a03d1633e5cb4a0fbc3959e74	822	SUPERFAMILY	SSF74788		26	381	9.42E-101	T	IPR016159	Cullin repeat-like-containing domain superfamily
RPRC005812-RA._1	f8b9a90a03d1633e5cb4a0fbc3959e74	822	SUPERFAMILY	SSF75632		383	680	1.7E-92	T	IPR036317	Cullin homology domain superfamily
RPRC005812-RA._1	f8b9a90a03d1633e5cb4a0fbc3959e74	822	SUPERFAMILY	SSF46785		682	769	2.5E-28	T	IPR036390	Winged helix DNA-binding domain superfamily
RPRC002972-RA._1	6460278d3f2b836c95068aced6f7e323	450	SUPERFAMILY	SSF50249		23	99	2.14E-12	T	IPR012340	Nucleic acid-binding, OB-fold
RPRC002972-RA._1	6460278d3f2b836c95068aced6f7e323	450	Pfam	PF00152	tRNA synthetases class II (D, K and N)	117	443	1.2E-84	T	IPR004364	Aminoacyl-tRNA synthetase, class II (D/K/N)
RPRC002972-RA._1	6460278d3f2b836c95068aced6f7e323	450	SUPERFAMILY	SSF55681		116	445	1.99E-80	T
RPRC002972-RA._1	6460278d3f2b836c95068aced6f7e323	450	Pfam	PF01336	OB-fold nucleic acid binding domain	27	97	1.6E-12	T	IPR004365	OB-fold nucleic acid binding domain, AA-tRNA synthetase-type
RPRC008366-RA._3	a039b4a4f653d81d785197dda54955a2	492	SUPERFAMILY	SSF117289		5	359	7.85E-46	T
RPRC008366-RA._3	a039b4a4f653d81d785197dda54955a2	492	Pfam	PF00400	WD domain, G-beta repeat	60	93	2.6E-4	T	IPR001680	WD40 repeat
RPRC008366-RA._3	a039b4a4f653d81d785197dda54955a2	492	Pfam	PF00400	WD domain, G-beta repeat	27	51	0.043	T	IPR001680	WD40 repeat
RPRC005573-RA._2	9dbc1beab027fa4de40c5a5666c11f5e	202	Pfam	PF00010	Helix-loop-helix DNA-binding domain	43	94	5.1E-19	T	IPR011598	Myc-type, basic helix-loop-helix (bHLH) domain
RPRC005573-RA._2	9dbc1beab027fa4de40c5a5666c11f5e	202	SUPERFAMILY	SSF47459		42	100	6.8E-18	T	IPR036638	Helix-loop-helix DNA-binding domain superfamily
RPRC008396-RA._1	5e854f723bdb35d4225863103610ddae	952	SUPERFAMILY	SSF50978		21	282	4.4E-6	T	IPR036322	WD40-repeat-containing domain superfamily
RPRC008396-RA._1	5e854f723bdb35d4225863103610ddae	952	Pfam	PF10366	Vacuolar sorting protein 39 domain 1	451	549	1.5E-26	T	IPR019452	Vacuolar sorting protein 39/Transforming growth factor beta receptor-associated domain 1
RPRC008396-RA._1	5e854f723bdb35d4225863103610ddae	952	Pfam	PF00780	CNH domain	21	278	1.8E-21	T	IPR001180	Citron homology (CNH) domain
RPRC008396-RA._1	5e854f723bdb35d4225863103610ddae	952	Pfam	PF00637	Region in Clathrin and VPS	573	697	5.4E-9	T	IPR000547	Clathrin, heavy chain/VPS, 7-fold repeat
RPRC008396-RA._1	5e854f723bdb35d4225863103610ddae	952	Pfam	PF10367	Vacuolar sorting protein 39 domain 2	746	854	3.8E-30	T	IPR019453	Vacuolar sorting protein 39/Transforming growth factor beta receptor-associated domain 2
RPRC013331-RA._2	a1ddc804249cdcb1940b2f6c29799178	522	SUPERFAMILY	SSF49899		40	268	1.17E-70	T	IPR013320	Concanavalin A-like lectin/glucanase domain superfamily
RPRC013331-RA._2	a1ddc804249cdcb1940b2f6c29799178	522	Pfam	PF03388	Legume-like lectin family	43	266	2.8E-87	T	IPR005052	Legume-like lectin
RPRC006997-RA+_3	4c3b8bece9376ddfd78a71b2fef18286	633	Pfam	PF01406	tRNA synthetases class I (C) catalytic domain	98	349	4.2E-92	T	IPR032678	tRNA synthetases class I, catalytic domain
RPRC006997-RA+_3	4c3b8bece9376ddfd78a71b2fef18286	633	SUPERFAMILY	SSF47323		389	529	1.31E-8	T	IPR009080	Aminoacyl-tRNA synthetase, class Ia, anticodon-binding
RPRC006997-RA+_3	4c3b8bece9376ddfd78a71b2fef18286	633	SUPERFAMILY	SSF52374		108	348	1.36E-55	T
RPRC002527-RA._1	2945156e389049b6a524353025033cf8	206	Pfam	PF00352	Transcription factor TFIID (or TATA-binding protein, TBP)	31	111	4.5E-30	T	IPR000814	TATA-box binding protein
RPRC002527-RA._1	2945156e389049b6a524353025033cf8	206	Pfam	PF00352	Transcription factor TFIID (or TATA-binding protein, TBP)	120	202	4.5E-29	T	IPR000814	TATA-box binding protein
RPRC002527-RA._1	2945156e389049b6a524353025033cf8	206	SUPERFAMILY	SSF55945		31	122	5.5E-32	T
RPRC002527-RA._1	2945156e389049b6a524353025033cf8	206	SUPERFAMILY	SSF55945		118	205	3.45E-29	T
RPRC011654-RA._3	c4f9dcc0d7f86c29b25ba9863a0ba0e8	567	SUPERFAMILY	SSF52029		235	405	2.12E-43	T	IPR027409	GroEL-like apical domain superfamily
RPRC011654-RA._3	c4f9dcc0d7f86c29b25ba9863a0ba0e8	567	SUPERFAMILY	SSF54849		172	432	8.85E-27	T	IPR027410	TCP-1-like chaperonin intermediate domain superfamily
RPRC011654-RA._3	c4f9dcc0d7f86c29b25ba9863a0ba0e8	567	Pfam	PF00118	TCP-1/cpn60 chaperonin family	56	557	3.1E-149	T	IPR002423	Chaperonin Cpn60/TCP-1 family
RPRC011654-RA._3	c4f9dcc0d7f86c29b25ba9863a0ba0e8	567	SUPERFAMILY	SSF48592		40	556	2.09E-81	T	IPR027413	GroEL-like equatorial domain superfamily
RPRC006464-RA._1	bafc53d3ec7c40fd7a1719e25d6e4a92	339	Pfam	PF00153	Mitochondrial carrier protein	246	329	1.6E-12	T	IPR018108	Mitochondrial substrate/solute carrier
RPRC006464-RA._1	bafc53d3ec7c40fd7a1719e25d6e4a92	339	Pfam	PF00153	Mitochondrial carrier protein	44	123	1.6E-15	T	IPR018108	Mitochondrial substrate/solute carrier
RPRC006464-RA._1	bafc53d3ec7c40fd7a1719e25d6e4a92	339	Pfam	PF00153	Mitochondrial carrier protein	128	235	5.9E-15	T	IPR018108	Mitochondrial substrate/solute carrier
RPRC006464-RA._1	bafc53d3ec7c40fd7a1719e25d6e4a92	339	SUPERFAMILY	SSF103506		33	322	8.37E-58	T	IPR023395	Mitochondrial carrier domain superfamily
RPRC012361-RA._3	62fa16519eb90af2156bbba5e71148ee	526	SUPERFAMILY	SSF103473		11	417	3.92E-51	T	IPR036259	MFS transporter superfamily
RPRC012361-RA._3	62fa16519eb90af2156bbba5e71148ee	526	Pfam	PF07690	Major Facilitator Superfamily	12	356	2.5E-33	T	IPR011701	Major facilitator superfamily
RPRC012162-RA._1	eebc9aa8e4f4acf49ded68887c5626d0	525	Pfam	PF00573	Ribosomal protein L4/L1 family	57	296	5.6E-40	T	IPR002136	Ribosomal protein L4/L1e
RPRC012162-RA._1	eebc9aa8e4f4acf49ded68887c5626d0	525	SUPERFAMILY	SSF52166		42	296	9.55E-84	T	IPR023574	Ribosomal protein L4 domain superfamily
RPRC012162-RA._1	eebc9aa8e4f4acf49ded68887c5626d0	525	Pfam	PF14374	60S ribosomal protein L4 C-terminal domain	310	380	1.7E-26	T	IPR025755	60S ribosomal protein L4, C-terminal domain
RPRC008908-RA._1	2fe81e584ec422c270ef62bb0ecd5d37	328	Pfam	PF03151	Triose-phosphate Transporter family	12	310	2.4E-15	T	IPR004853	Sugar phosphate transporter domain
RPRC013202-RA._1	ff6903dec2db9b52f5997c98139aba1e	339	Pfam	PF09745	Coiled-coil domain-containing protein 55 (DUF2040)	60	174	4.3E-35	T	IPR018612	Domain of unknown function DUF2040
RPRC000049-RA._1	7f7c297d60ab14db55a1efe4ea0a70b0	826	Pfam	PF00057	Low-density lipoprotein receptor domain class A	133	169	7.6E-10	T	IPR002172	Low-density lipoprotein (LDL) receptor class A repeat
RPRC000049-RA._1	7f7c297d60ab14db55a1efe4ea0a70b0	826	SUPERFAMILY	SSF57424		131	167	3.27E-9	T	IPR036055	LDL receptor-like superfamily
RPRC000049-RA._1	7f7c297d60ab14db55a1efe4ea0a70b0	826	SUPERFAMILY	SSF57424		85	117	2.49E-6	T	IPR036055	LDL receptor-like superfamily
RPRC000049-RA._1	7f7c297d60ab14db55a1efe4ea0a70b0	826	SUPERFAMILY	SSF57424		214	246	2.49E-5	T	IPR036055	LDL receptor-like superfamily
RPRC014398-RA._2	a344288a40970186e5078f2d62998a2d	492	SUPERFAMILY	SSF57667		150	182	1.58E-9	T	IPR036236	Zinc finger C2H2 superfamily
RPRC014398-RA._2	a344288a40970186e5078f2d62998a2d	492	Pfam	PF00096	Zinc finger, C2H2 type	151	173	2.7E-4	T	IPR013087	Zinc finger C2H2-type
RPRC014398-RA._2	a344288a40970186e5078f2d62998a2d	492	Pfam	PF00096	Zinc finger, C2H2 type	179	201	3.9E-5	T	IPR013087	Zinc finger C2H2-type
RPRC014398-RA._2	a344288a40970186e5078f2d62998a2d	492	Pfam	PF00096	Zinc finger, C2H2 type	207	229	0.0035	T	IPR013087	Zinc finger C2H2-type
RPRC014398-RA._2	a344288a40970186e5078f2d62998a2d	492	Pfam	PF00096	Zinc finger, C2H2 type	95	117	0.0087	T	IPR013087	Zinc finger C2H2-type
RPRC014398-RA._2	a344288a40970186e5078f2d62998a2d	492	Pfam	PF00096	Zinc finger, C2H2 type	123	145	2.2E-5	T	IPR013087	Zinc finger C2H2-type
RPRC014398-RA._2	a344288a40970186e5078f2d62998a2d	492	Pfam	PF13894	C2H2-type zinc finger	263	285	6.8E-5	T
RPRC014398-RA._2	a344288a40970186e5078f2d62998a2d	492	SUPERFAMILY	SSF57667		103	160	1.17E-20	T	IPR036236	Zinc finger C2H2 superfamily
RPRC014398-RA._2	a344288a40970186e5078f2d62998a2d	492	SUPERFAMILY	SSF57667		229	281	3.24E-16	T	IPR036236	Zinc finger C2H2 superfamily
RPRC014398-RA._2	a344288a40970186e5078f2d62998a2d	492	SUPERFAMILY	SSF57667		66	117	1.59E-11	T	IPR036236	Zinc finger C2H2 superfamily
RPRC014398-RA._2	a344288a40970186e5078f2d62998a2d	492	Pfam	PF12874	Zinc-finger of C2H2 type	67	89	0.01	T
RPRC014398-RA._2	a344288a40970186e5078f2d62998a2d	492	SUPERFAMILY	SSF57667		187	244	7.02E-24	T	IPR036236	Zinc finger C2H2 superfamily
RPRC001590-RA._3	c95d3ca5445495079a1b1fc4a12f814c	293	Pfam	PF00010	Helix-loop-helix DNA-binding domain	1	53	2.4E-15	T	IPR011598	Myc-type, basic helix-loop-helix (bHLH) domain
RPRC001590-RA._3	c95d3ca5445495079a1b1fc4a12f814c	293	SUPERFAMILY	SSF47459		2	59	9.95E-16	T	IPR036638	Helix-loop-helix DNA-binding domain superfamily
RPRC001590-RA._3	c95d3ca5445495079a1b1fc4a12f814c	293	SUPERFAMILY	SSF54928		129	244	4.97E-28	T	IPR035979	RNA-binding domain superfamily
RPRC001590-RA._3	c95d3ca5445495079a1b1fc4a12f814c	293	Pfam	PF00076	RNA recognition motif. (a.k.a. RRM, RBD, or RNP domain)	140	208	8.4E-18	T	IPR000504	RNA recognition motif domain
RPRC001889-RA._3	18aa7dc981488ace6b0a0d45b727cab2	374	Pfam	PF03071	GNT-I family	37	374	2.4E-131	T	IPR004139	Glycosyl transferase, family 13
RPRC001889-RA._3	18aa7dc981488ace6b0a0d45b727cab2	374	SUPERFAMILY	SSF53448		72	374	1.26E-39	T	IPR029044	Nucleotide-diphospho-sugar transferases
RPRC003317-RA._1	aab5840722e68b5a3e685efe02c1d8fc	424	Pfam	PF00180	Isocitrate/isopropylmalate dehydrogenase	57	378	2.6E-68	T	IPR024084	Isopropylmalate dehydrogenase-like domain
RPRC003317-RA._1	aab5840722e68b5a3e685efe02c1d8fc	424	SUPERFAMILY	SSF53659		49	382	6.79E-103	T
RPRC007234-RA._1	be4e2d071843bb9876c0f9d354c0ba38	1153	SUPERFAMILY	SSF48371		678	1046	2.45E-43	T	IPR016024	Armadillo-type fold
RPRC007234-RA._1	be4e2d071843bb9876c0f9d354c0ba38	1153	Pfam	PF18808	Importin repeat	268	358	2.4E-31	T	IPR041653	Importin repeat 4
RPRC007234-RA._1	be4e2d071843bb9876c0f9d354c0ba38	1153	Pfam	PF13513	HEAT-like repeat	373	427	1.5E-9	T
RPRC007234-RA._1	be4e2d071843bb9876c0f9d354c0ba38	1153	SUPERFAMILY	SSF48371		6	803	1.06E-121	T	IPR016024	Armadillo-type fold
RPRC007234-RA._1	be4e2d071843bb9876c0f9d354c0ba38	1153	Pfam	PF18829	Importin repeat 6	771	865	7.1E-7	T	IPR041389	Importin repeat 6
RPRC009233-RA._1	7775d3a476dcc36e83ece9c7b58dc1cd	406	Pfam	PF13621	Cupin-like domain	27	261	3.0E-38	T	IPR041667	Cupin-like domain 8
RPRC009233-RA._1	7775d3a476dcc36e83ece9c7b58dc1cd	406	SUPERFAMILY	SSF51197		16	308	4.12E-54	T
RPRC007147-RA._1	81382117bfdc70a9a099d87f8ef0c410	509	SUPERFAMILY	SSF46565		2	94	3.4E-26	T	IPR036869	Chaperone J-domain superfamily
RPRC007147-RA._1	81382117bfdc70a9a099d87f8ef0c410	509	Pfam	PF12756	C2H2 type zinc-finger (2 copies)	439	495	0.0014	T	IPR041661	ZN622/Rei1/Reh1, zinc finger C2H2-type
RPRC007147-RA._1	81382117bfdc70a9a099d87f8ef0c410	509	SUPERFAMILY	SSF57667		291	335	5.48E-11	T	IPR036236	Zinc finger C2H2 superfamily
RPRC007147-RA._1	81382117bfdc70a9a099d87f8ef0c410	509	Pfam	PF12171	Zinc-finger double-stranded RNA-binding	302	325	2.4E-6	T	IPR022755	Zinc finger, double-stranded RNA binding
RPRC007147-RA._1	81382117bfdc70a9a099d87f8ef0c410	509	Pfam	PF00226	DnaJ domain	4	66	5.4E-26	T	IPR001623	DnaJ domain
RPRC007493-RA._1	96f82f3391d23a0b562bed8562c496c4	374	SUPERFAMILY	SSF52518		36	232	1.71E-67	T	IPR029061	Thiamin diphosphate-binding fold
RPRC007493-RA._1	96f82f3391d23a0b562bed8562c496c4	374	SUPERFAMILY	SSF52922		237	372	5.63E-41	T	IPR009014	Transketolase C-terminal/Pyruvate-ferredoxin oxidoreductase domain II
RPRC007493-RA._1	96f82f3391d23a0b562bed8562c496c4	374	Pfam	PF02780	Transketolase, C-terminal domain	242	360	1.9E-34	T	IPR033248	Transketolase, C-terminal domain
RPRC007493-RA._1	96f82f3391d23a0b562bed8562c496c4	374	Pfam	PF02779	Transketolase, pyrimidine binding domain	51	226	1.8E-43	T	IPR005475	Transketolase-like, pyrimidine-binding domain
RPRC003098-RA._1	ab4d3075ded5943e1f14aa5ee75351e6	439	Pfam	PF01217	Clathrin adaptor complex small chain	5	133	1.7E-8	T	IPR022775	AP complex, mu/sigma subunit
RPRC003098-RA._1	ab4d3075ded5943e1f14aa5ee75351e6	439	SUPERFAMILY	SSF49447		156	420	2.48E-101	T	IPR036168	AP-2 complex subunit mu, C-terminal superfamily
RPRC003098-RA._1	ab4d3075ded5943e1f14aa5ee75351e6	439	SUPERFAMILY	SSF64356		4	140	1.59E-41	T	IPR011012	Longin-like domain superfamily
RPRC003098-RA._1	ab4d3075ded5943e1f14aa5ee75351e6	439	Pfam	PF00928	Adaptor complexes medium subunit family	156	420	1.1E-91	T	IPR028565	Mu homology domain
RPRC005011-RA._2	2c4c767cbf36ed51bd88c3cbce0dbbaa	300	Pfam	PF00828	Ribosomal proteins 50S-L15, 50S-L18e, 60S-L27A	51	180	3.7E-20	T	IPR021131	Ribosomal protein L18e/L15P
RPRC005011-RA._2	2c4c767cbf36ed51bd88c3cbce0dbbaa	300	SUPERFAMILY	SSF52080		40	188	8.5E-24	T	IPR036227	Ribosomal L18e/L15P superfamily
RPRC010305-RA._1	544654f98144f5975793fa6a4049eb35	150	Pfam	PF07647	SAM domain (Sterile alpha motif)	59	123	3.2E-14	T	IPR001660	Sterile alpha motif domain
RPRC010305-RA._1	544654f98144f5975793fa6a4049eb35	150	SUPERFAMILY	SSF47769		53	126	2.84E-16	T	IPR013761	Sterile alpha motif/pointed domain superfamily
RPRC010422-RA._1	3c8c53bff57ead9ad4c8f6805b140956	311	SUPERFAMILY	SSF52540		2	106	1.03E-36	T	IPR027417	P-loop containing nucleoside triphosphate hydrolase
RPRC010422-RA._1	3c8c53bff57ead9ad4c8f6805b140956	311	Pfam	PF00005	ABC transporter	5	35	1.1E-7	T	IPR003439	ABC transporter-like
RPRC000538-RA._2	b4c2bc5daba5a0b8b09490a6fd28539c	433	Pfam	PF00060	Ligand-gated ion channel	140	410	1.1E-14	T	IPR001320	Ionotropic glutamate receptor
RPRC000538-RA._2	b4c2bc5daba5a0b8b09490a6fd28539c	433	SUPERFAMILY	SSF53850		108	364	1.76E-5	T
RPRC011989-RA._3	554bfdc3ccead2bb5f1bdda280620613	205	SUPERFAMILY	SSF53335		37	176	1.64E-16	T	IPR029063	S-adenosyl-L-methionine-dependent methyltransferase
RPRC011270-RA._2	8b2184ad8bf22a1734ccf28414956cb0	481	Pfam	PF08449	UAA transporter family	118	414	2.8E-62	T	IPR013657	UAA transporter
RPRC014686-RA._1	fdafc84ffe4917aef3f33cc3fa2af5ed	484	Pfam	PF01040	UbiA prenyltransferase family	134	378	5.4E-54	T	IPR000537	UbiA prenyltransferase family
RPRC002846-RA._3	d5dab9689c0a75d72c66dfb739db2b77	654	SUPERFAMILY	SSF52374		1	373	1.5E-90	T
RPRC002846-RA._3	d5dab9689c0a75d72c66dfb739db2b77	654	SUPERFAMILY	SSF47323		380	546	5.23E-29	T	IPR009080	Aminoacyl-tRNA synthetase, class Ia, anticodon-binding
RPRC002846-RA._3	d5dab9689c0a75d72c66dfb739db2b77	654	SUPERFAMILY	SSF57770		131	165	1.96E-11	T	IPR029038	Methionyl-tRNA synthetase, Zn-domain
RPRC002846-RA._3	d5dab9689c0a75d72c66dfb739db2b77	654	SUPERFAMILY	SSF47060		581	630	6.28E-10	T	IPR009068	S15/NS1, RNA-binding
RPRC002846-RA._3	d5dab9689c0a75d72c66dfb739db2b77	654	Pfam	PF00458	WHEP-TRS domain	583	630	2.0E-13	T	IPR000738	WHEP-TRS domain
RPRC002846-RA._3	d5dab9689c0a75d72c66dfb739db2b77	654	Pfam	PF09334	tRNA synthetases class I (M)	1	387	1.7E-147	T	IPR015413	Methionyl/Leucyl tRNA synthetase
RPRC001825-RA._1	54681498f01c5d4d0e82728c45e841c6	433	Pfam	PF01138	3' exoribonuclease family, domain 1	32	163	1.2E-22	T	IPR001247	Exoribonuclease, phosphorolytic domain 1
RPRC001825-RA._1	54681498f01c5d4d0e82728c45e841c6	433	SUPERFAMILY	SSF55666		185	278	5.89E-26	T	IPR036345	Exoribonuclease, PH domain 2 superfamily
RPRC001825-RA._1	54681498f01c5d4d0e82728c45e841c6	433	SUPERFAMILY	SSF54211		1	215	1.47E-50	T	IPR020568	Ribosomal protein S5 domain 2-type fold
RPRC001825-RA._1	54681498f01c5d4d0e82728c45e841c6	433	Pfam	PF03725	3' exoribonuclease family, domain 2	189	245	1.7E-6	T	IPR015847	Exoribonuclease, phosphorolytic domain 2
RPRC006991-RA._3	a8053f2b943f3567edbd15b349a1fda1	441	SUPERFAMILY	SSF56219		22	360	7.33E-41	T	IPR036691	Endonuclease/exonuclease/phosphatase superfamily
RPRC006991-RA._3	a8053f2b943f3567edbd15b349a1fda1	441	Pfam	PF03372	Endonuclease/Exonuclease/phosphatase family	27	352	1.2E-21	T	IPR005135	Endonuclease/exonuclease/phosphatase
RPRC015147-RA._3	8d369070329d83e8b15828bfb5d76a7d	247	SUPERFAMILY	SSF48371		33	154	3.97E-47	T	IPR016024	Armadillo-type fold
RPRC015147-RA._3	8d369070329d83e8b15828bfb5d76a7d	247	SUPERFAMILY	SSF46785		160	243	2.45E-27	T	IPR036390	Winged helix DNA-binding domain superfamily
RPRC015147-RA._3	8d369070329d83e8b15828bfb5d76a7d	247	Pfam	PF10075	CSN8/PSMD8/EIF3K family	90	227	4.6E-31	T	IPR033464	CSN8/PSMD8/EIF3K
RPRC000060-RA._2	37e5e2b48d885bcc53d2d2b404dba073	1749	SUPERFAMILY	SSF57424		956	992	6.81E-9	T	IPR036055	LDL receptor-like superfamily
RPRC000060-RA._2	37e5e2b48d885bcc53d2d2b404dba073	1749	SUPERFAMILY	SSF57424		871	910	6.15E-8	T	IPR036055	LDL receptor-like superfamily
RPRC000060-RA._2	37e5e2b48d885bcc53d2d2b404dba073	1749	SUPERFAMILY	SSF57196		1210	1258	1.45E-7	T
RPRC000060-RA._2	37e5e2b48d885bcc53d2d2b404dba073	1749	SUPERFAMILY	SSF57424		747	785	4.32E-10	T	IPR036055	LDL receptor-like superfamily
RPRC000060-RA._2	37e5e2b48d885bcc53d2d2b404dba073	1749	SUPERFAMILY	SSF57424		1046	1082	3.14E-10	T	IPR036055	LDL receptor-like superfamily
RPRC000060-RA._2	37e5e2b48d885bcc53d2d2b404dba073	1749	SUPERFAMILY	SSF57196		702	762	8.38E-5	T
RPRC000060-RA._2	37e5e2b48d885bcc53d2d2b404dba073	1749	SUPERFAMILY	SSF57424		1132	1165	5.24E-9	T	IPR036055	LDL receptor-like superfamily
RPRC000060-RA._2	37e5e2b48d885bcc53d2d2b404dba073	1749	SUPERFAMILY	SSF57424		781	824	1.57E-12	T	IPR036055	LDL receptor-like superfamily
RPRC000060-RA._2	37e5e2b48d885bcc53d2d2b404dba073	1749	SUPERFAMILY	SSF63829		2	109	3.53E-5	T
RPRC000060-RA._2	37e5e2b48d885bcc53d2d2b404dba073	1749	Pfam	PF00058	Low-density lipoprotein receptor repeat class B	533	570	1.7E-5	T	IPR000033	LDLR class B repeat
RPRC000060-RA._2	37e5e2b48d885bcc53d2d2b404dba073	1749	Pfam	PF00058	Low-density lipoprotein receptor repeat class B	1343	1382	2.2E-5	T	IPR000033	LDLR class B repeat
RPRC000060-RA._2	37e5e2b48d885bcc53d2d2b404dba073	1749	Pfam	PF00058	Low-density lipoprotein receptor repeat class B	303	338	7.6E-6	T	IPR000033	LDLR class B repeat
RPRC000060-RA._2	37e5e2b48d885bcc53d2d2b404dba073	1749	SUPERFAMILY	SSF57424		1090	1127	4.97E-10	T	IPR036055	LDL receptor-like superfamily
RPRC000060-RA._2	37e5e2b48d885bcc53d2d2b404dba073	1749	SUPERFAMILY	SSF57424		1002	1040	1.96E-6	T	IPR036055	LDL receptor-like superfamily
RPRC000060-RA._2	37e5e2b48d885bcc53d2d2b404dba073	1749	Pfam	PF00057	Low-density lipoprotein receptor domain class A	1133	1169	8.4E-10	T	IPR002172	Low-density lipoprotein (LDL) receptor class A repeat
RPRC000060-RA._2	37e5e2b48d885bcc53d2d2b404dba073	1749	Pfam	PF00057	Low-density lipoprotein receptor domain class A	914	951	1.2E-10	T	IPR002172	Low-density lipoprotein (LDL) receptor class A repeat
RPRC000060-RA._2	37e5e2b48d885bcc53d2d2b404dba073	1749	Pfam	PF00057	Low-density lipoprotein receptor domain class A	957	995	2.5E-8	T	IPR002172	Low-density lipoprotein (LDL) receptor class A repeat
RPRC000060-RA._2	37e5e2b48d885bcc53d2d2b404dba073	1749	Pfam	PF00057	Low-density lipoprotein receptor domain class A	828	867	3.1E-8	T	IPR002172	Low-density lipoprotein (LDL) receptor class A repeat
RPRC000060-RA._2	37e5e2b48d885bcc53d2d2b404dba073	1749	Pfam	PF00057	Low-density lipoprotein receptor domain class A	748	781	7.6E-12	T	IPR002172	Low-density lipoprotein (LDL) receptor class A repeat
RPRC000060-RA._2	37e5e2b48d885bcc53d2d2b404dba073	1749	Pfam	PF00057	Low-density lipoprotein receptor domain class A	789	824	4.7E-12	T	IPR002172	Low-density lipoprotein (LDL) receptor class A repeat
RPRC000060-RA._2	37e5e2b48d885bcc53d2d2b404dba073	1749	Pfam	PF00057	Low-density lipoprotein receptor domain class A	999	1039	1.1E-8	T	IPR002172	Low-density lipoprotein (LDL) receptor class A repeat
RPRC000060-RA._2	37e5e2b48d885bcc53d2d2b404dba073	1749	Pfam	PF00057	Low-density lipoprotein receptor domain class A	1050	1086	4.3E-11	T	IPR002172	Low-density lipoprotein (LDL) receptor class A repeat
RPRC000060-RA._2	37e5e2b48d885bcc53d2d2b404dba073	1749	Pfam	PF00057	Low-density lipoprotein receptor domain class A	1091	1127	3.5E-11	T	IPR002172	Low-density lipoprotein (LDL) receptor class A repeat
RPRC000060-RA._2	37e5e2b48d885bcc53d2d2b404dba073	1749	Pfam	PF00057	Low-density lipoprotein receptor domain class A	871	910	2.9E-8	T	IPR002172	Low-density lipoprotein (LDL) receptor class A repeat
RPRC000060-RA._2	37e5e2b48d885bcc53d2d2b404dba073	1749	SUPERFAMILY	SSF57424		827	867	8.77E-8	T	IPR036055	LDL receptor-like superfamily
RPRC000060-RA._2	37e5e2b48d885bcc53d2d2b404dba073	1749	Pfam	PF12662	Complement Clr-like EGF-like	1192	1215	4.5E-9	T	IPR026823	Complement Clr-like EGF domain
RPRC000060-RA._2	37e5e2b48d885bcc53d2d2b404dba073	1749	SUPERFAMILY	SSF63825		126	388	4.58E-35	T
RPRC000060-RA._2	37e5e2b48d885bcc53d2d2b404dba073	1749	SUPERFAMILY	SSF57196		1179	1218	1.1E-9	T
RPRC000060-RA._2	37e5e2b48d885bcc53d2d2b404dba073	1749	SUPERFAMILY	SSF63825		444	698	4.32E-39	T
RPRC000060-RA._2	37e5e2b48d885bcc53d2d2b404dba073	1749	SUPERFAMILY	SSF57424		906	950	1.13E-10	T	IPR036055	LDL receptor-like superfamily
RPRC000060-RA._2	37e5e2b48d885bcc53d2d2b404dba073	1749	SUPERFAMILY	SSF63825		1260	1393	9.68E-21	T
RPRC007848-RA._1	f31547323647e9cfa45cb0d0855d50b4	278	SUPERFAMILY	SSF52833		52	168	4.1E-12	T	IPR036249	Thioredoxin-like superfamily
RPRC007848-RA._1	f31547323647e9cfa45cb0d0855d50b4	278	SUPERFAMILY	SSF47933		175	274	7.19E-26	T	IPR036356	Endoplasmic reticulum resident protein 29, C-terminal domain superfamily
RPRC007848-RA._1	f31547323647e9cfa45cb0d0855d50b4	278	Pfam	PF07749	Endoplasmic reticulum protein ERp29, C-terminal domain	176	271	2.0E-26	T	IPR011679	Endoplasmic reticulum resident protein 29, C-terminal
RPRC007848-RA._1	f31547323647e9cfa45cb0d0855d50b4	278	Pfam	PF07912	ERp29, N-terminal domain	52	175	2.5E-38	T	IPR012883	ERp29, N-terminal
RPRC008784-RA._3	7af9c021dcdef23a9c4344de0493e314	484	Pfam	PF14604	Variant SH3 domain	1	54	1.4E-12	T	IPR001452	SH3 domain
RPRC008784-RA._3	7af9c021dcdef23a9c4344de0493e314	484	SUPERFAMILY	SSF50044		1	69	6.04E-20	T	IPR036028	SH3-like domain superfamily
RPRC008784-RA._3	7af9c021dcdef23a9c4344de0493e314	484	SUPERFAMILY	SSF56112		57	335	3.28E-79	T	IPR011009	Protein kinase-like domain superfamily
RPRC008784-RA._3	7af9c021dcdef23a9c4344de0493e314	484	Pfam	PF07714	Protein tyrosine kinase	76	335	1.4E-68	T	IPR001245	Serine-threonine/tyrosine-protein kinase, catalytic domain
RPRC011239-RA._3	6cada0caae03c0fc7cb90de566b782cc	182	Pfam	PF05907	Eukaryotic protein of unknown function (DUF866)	22	179	9.1E-39	T	IPR008584	CXXC motif containing zinc binding protein, eukaryotic
RPRC011239-RA._3	6cada0caae03c0fc7cb90de566b782cc	182	SUPERFAMILY	SSF141678		18	178	4.18E-40	T
RPRC004870-RA._1	3cd85e1620f1de98f664b793f0e0eb53	491	Pfam	PF13424	Tetratricopeptide repeat	246	320	5.5E-20	T
RPRC004870-RA._1	3cd85e1620f1de98f664b793f0e0eb53	491	Pfam	PF13424	Tetratricopeptide repeat	163	237	1.8E-17	T
RPRC004870-RA._1	3cd85e1620f1de98f664b793f0e0eb53	491	Pfam	PF13374	Tetratricopeptide repeat	415	448	1.1E-4	T
RPRC004870-RA._1	3cd85e1620f1de98f664b793f0e0eb53	491	Pfam	PF13374	Tetratricopeptide repeat	330	368	3.3E-5	T
RPRC004870-RA._1	3cd85e1620f1de98f664b793f0e0eb53	491	SUPERFAMILY	SSF48452		179	446	3.29E-29	T	IPR011990	Tetratricopeptide-like helical domain superfamily
RPRC009520-RA._2	182282c6baf00f285e76530ac0811d71	188	SUPERFAMILY	SSF51344		57	139	8.24E-22	T	IPR036771	F0F1 ATP synthase delta/epsilon subunit, N-terminal
RPRC009520-RA._2	182282c6baf00f285e76530ac0811d71	188	Pfam	PF02823	ATP synthase, Delta/Epsilon chain, beta-sandwich domain	60	138	4.8E-17	T	IPR020546	ATP synthase, F1 complex, delta/epsilon subunit, N-terminal
RPRC009520-RA._2	182282c6baf00f285e76530ac0811d71	188	SUPERFAMILY	SSF46604		144	185	4.19E-6	T	IPR036794	ATP synthase delta/epsilon subunit, C-terminal domain superfamily
RPRC014329-RA._1	dfcae603fc8694474f838f882477d0fc	441	SUPERFAMILY	SSF53659		29	358	1.75E-121	T
RPRC014329-RA._1	dfcae603fc8694474f838f882477d0fc	441	Pfam	PF00180	Isocitrate/isopropylmalate dehydrogenase	32	354	1.6E-105	T	IPR024084	Isopropylmalate dehydrogenase-like domain
RPRC005495-RA._2	1a35a3868620a0ec508186f01082ed8b	510	SUPERFAMILY	SSF54928		406	496	2.28E-22	T	IPR035979	RNA-binding domain superfamily
RPRC005495-RA._2	1a35a3868620a0ec508186f01082ed8b	510	SUPERFAMILY	SSF54928		303	392	3.09E-23	T	IPR035979	RNA-binding domain superfamily
RPRC005495-RA._2	1a35a3868620a0ec508186f01082ed8b	510	Pfam	PF00076	RNA recognition motif. (a.k.a. RRM, RBD, or RNP domain)	311	385	3.9E-14	T	IPR000504	RNA recognition motif domain
RPRC005495-RA._2	1a35a3868620a0ec508186f01082ed8b	510	Pfam	PF00076	RNA recognition motif. (a.k.a. RRM, RBD, or RNP domain)	415	485	7.1E-15	T	IPR000504	RNA recognition motif domain
RPRC014143-RA._3	5a9c1543290665fd6b70d02b6b5e3f20	406	Pfam	PF01238	Phosphomannose isomerase type I	2	356	2.1E-109	T	IPR001250	Mannose-6-phosphate isomerase, type I
RPRC014143-RA._3	5a9c1543290665fd6b70d02b6b5e3f20	406	SUPERFAMILY	SSF51182		2	384	2.47E-104	T	IPR011051	RmlC-like cupin domain superfamily
RPRC003978-RA._2	3141d64194e375fd3ee177c7236dd9ab	1246	SUPERFAMILY	SSF81660		483	673	2.4E-19	T	IPR023299	P-type ATPase, cytoplasmic domain N
RPRC003978-RA._2	3141d64194e375fd3ee177c7236dd9ab	1246	SUPERFAMILY	SSF81653		244	375	1.05E-19	T	IPR008250	P-type ATPase, A domain superfamily
RPRC003978-RA._2	3141d64194e375fd3ee177c7236dd9ab	1246	SUPERFAMILY	SSF56784		472	830	3.93E-30	T	IPR036412	HAD-like superfamily
RPRC003978-RA._2	3141d64194e375fd3ee177c7236dd9ab	1246	Pfam	PF00122	E1-E2 ATPase	244	455	4.1E-21	T
RPRC003978-RA._2	3141d64194e375fd3ee177c7236dd9ab	1246	SUPERFAMILY	SSF81665		158	1140	1.44E-35	T	IPR023298	P-type ATPase, transmembrane domain superfamily
RPRC011512-RA._1	6076b647983fcaf48ad3bdeab3ee2141	514	Pfam	PF00096	Zinc finger, C2H2 type	205	227	6.6E-5	T	IPR013087	Zinc finger C2H2-type
RPRC011512-RA._1	6076b647983fcaf48ad3bdeab3ee2141	514	Pfam	PF00096	Zinc finger, C2H2 type	149	171	1.7E-4	T	IPR013087	Zinc finger C2H2-type
RPRC011512-RA._1	6076b647983fcaf48ad3bdeab3ee2141	514	Pfam	PF00096	Zinc finger, C2H2 type	122	143	0.0016	T	IPR013087	Zinc finger C2H2-type
RPRC011512-RA._1	6076b647983fcaf48ad3bdeab3ee2141	514	Pfam	PF00096	Zinc finger, C2H2 type	262	285	0.008	T	IPR013087	Zinc finger C2H2-type
RPRC011512-RA._1	6076b647983fcaf48ad3bdeab3ee2141	514	SUPERFAMILY	SSF57667		199	251	2.33E-16	T	IPR036236	Zinc finger C2H2 superfamily
RPRC011512-RA._1	6076b647983fcaf48ad3bdeab3ee2141	514	Pfam	PF13912	C2H2-type zinc finger	177	201	6.9E-5	T
RPRC011512-RA._1	6076b647983fcaf48ad3bdeab3ee2141	514	SUPERFAMILY	SSF57667		157	214	2.68E-17	T	IPR036236	Zinc finger C2H2 superfamily
RPRC011512-RA._1	6076b647983fcaf48ad3bdeab3ee2141	514	SUPERFAMILY	SSF57667		119	171	8.41E-15	T	IPR036236	Zinc finger C2H2 superfamily
RPRC002623-RA+_1	07df42cafd2701a030a897a7f52becca	543	Pfam	PF02475	Met-10+ like-protein	130	325	6.5E-57	T	IPR030382	SAM-dependent methyltransferase TRM5/TYW2-type
RPRC002623-RA+_1	07df42cafd2701a030a897a7f52becca	543	SUPERFAMILY	SSF53335		128	358	1.64E-52	T	IPR029063	S-adenosyl-L-methionine-dependent methyltransferase
RPRC008492-RA._1	b3819254b1aa3b850bbbcfae040a6d3b	347	SUPERFAMILY	SSF54928		176	282	1.0E-18	T	IPR035979	RNA-binding domain superfamily
RPRC008492-RA._1	b3819254b1aa3b850bbbcfae040a6d3b	347	Pfam	PF00076	RNA recognition motif. (a.k.a. RRM, RBD, or RNP domain)	210	266	9.9E-11	T	IPR000504	RNA recognition motif domain
RPRC007254-RA._2	99804946fda54f918648ef1424141b94	646	Pfam	PF00643	B-box zinc finger	11	44	1.6E-7	T	IPR000315	B-box-type zinc finger
RPRC007254-RA._2	99804946fda54f918648ef1424141b94	646	SUPERFAMILY	SSF57845		7	70	1.13E-11	T
RPRC007254-RA._2	99804946fda54f918648ef1424141b94	646	Pfam	PF01436	NHL repeat	395	422	1.4E-10	T	IPR001258	NHL repeat
RPRC007254-RA._2	99804946fda54f918648ef1424141b94	646	Pfam	PF01436	NHL repeat	572	600	1.9E-4	T	IPR001258	NHL repeat
RPRC007254-RA._2	99804946fda54f918648ef1424141b94	646	Pfam	PF01436	NHL repeat	531	556	2.1E-5	T	IPR001258	NHL repeat
RPRC007254-RA._2	99804946fda54f918648ef1424141b94	646	Pfam	PF01436	NHL repeat	442	471	1.7E-4	T	IPR001258	NHL repeat
RPRC007254-RA._2	99804946fda54f918648ef1424141b94	646	SUPERFAMILY	SSF101898		378	644	2.09E-34	T
RPRC009159-RA._1	180a558ab3497aaf86678a8291325e7c	488	SUPERFAMILY	SSF52833		447	488	2.69E-13	T	IPR036249	Thioredoxin-like superfamily
RPRC009159-RA._1	180a558ab3497aaf86678a8291325e7c	488	Pfam	PF00085	Thioredoxin	107	207	1.6E-33	T	IPR013766	Thioredoxin domain
RPRC009159-RA._1	180a558ab3497aaf86678a8291325e7c	488	Pfam	PF00085	Thioredoxin	448	488	3.3E-14	T	IPR013766	Thioredoxin domain
RPRC009159-RA._1	180a558ab3497aaf86678a8291325e7c	488	SUPERFAMILY	SSF52833		311	444	2.21E-24	T	IPR036249	Thioredoxin-like superfamily
RPRC009159-RA._1	180a558ab3497aaf86678a8291325e7c	488	Pfam	PF13848	Thioredoxin-like domain	239	423	7.7E-38	T
RPRC009159-RA._1	180a558ab3497aaf86678a8291325e7c	488	SUPERFAMILY	SSF52833		216	314	8.96E-20	T	IPR036249	Thioredoxin-like superfamily
RPRC009159-RA._1	180a558ab3497aaf86678a8291325e7c	488	SUPERFAMILY	SSF52833		102	214	4.59E-38	T	IPR036249	Thioredoxin-like superfamily
RPRC014615-RA._3	d71799a4add5dd2088e2274eed166436	428	Pfam	PF03062	MBOAT, membrane-bound O-acyltransferase family	81	390	3.7E-22	T	IPR004299	Membrane bound O-acyl transferase, MBOAT
RPRC013327-RA._1	13d68fa6c95a7ab5c259ac97a32ffa8b	1879	SUPERFAMILY	SSF52540		2	722	1.4E-265	T	IPR027417	P-loop containing nucleoside triphosphate hydrolase
RPRC013327-RA._1	13d68fa6c95a7ab5c259ac97a32ffa8b	1879	SUPERFAMILY	SSF90257		1233	1335	5.49E-6	T
RPRC013327-RA._1	13d68fa6c95a7ab5c259ac97a32ffa8b	1879	SUPERFAMILY	SSF90257		723	848	2.35E-19	T
RPRC013327-RA._1	13d68fa6c95a7ab5c259ac97a32ffa8b	1879	Pfam	PF00063	Myosin head (motor domain)	2	651	1.1E-292	T	IPR001609	Myosin head, motor domain
RPRC013327-RA._1	13d68fa6c95a7ab5c259ac97a32ffa8b	1879	Pfam	PF00612	IQ calmodulin-binding motif	669	687	8.4E-5	T	IPR000048	IQ motif, EF-hand binding site
RPRC013327-RA._1	13d68fa6c95a7ab5c259ac97a32ffa8b	1879	Pfam	PF01576	Myosin tail	728	1807	0.0	T	IPR002928	Myosin tail
RPRC013327-RA._1	13d68fa6c95a7ab5c259ac97a32ffa8b	1879	SUPERFAMILY	SSF90257		976	1093	3.82E-5	T
RPRC013327-RA._1	13d68fa6c95a7ab5c259ac97a32ffa8b	1879	SUPERFAMILY	SSF90257		843	958	1.7E-17	T
RPRC013327-RA._1	13d68fa6c95a7ab5c259ac97a32ffa8b	1879	SUPERFAMILY	SSF90257		1127	1236	6.28E-16	T
RPRC012354-RA._2	828037e2f6bab6978eefd6907111e5cd	92	Pfam	PF01778	Ribosomal L28e protein family	25	91	8.5E-18	T	IPR029004	Ribosomal L28e/Mak16
RPRC013846-RA._2	2756b687c441eb2fb4fc9d3be9bc8c9a	290	Pfam	PF02002	TFIIE alpha subunit	23	128	2.0E-22	T	IPR024550	TFIIEalpha/SarR/Rpc3 HTH domain
RPRC013846-RA._2	2756b687c441eb2fb4fc9d3be9bc8c9a	290	SUPERFAMILY	SSF57783		119	180	1.36E-21	T
RPRC006658-RA._3	f9c5b4a0fe17d5b325baf81258c43d9a	711	SUPERFAMILY	SSF47473		308	401	1.98E-17	T	IPR011992	EF-hand domain pair
RPRC006658-RA._3	f9c5b4a0fe17d5b325baf81258c43d9a	711	Pfam	PF13499	EF-hand domain pair	328	400	3.1E-8	T	IPR002048	EF-hand domain
RPRC007851-RA._3	1b47f7d400444b12130f5543e03e9266	487	Pfam	PF03348	Serine incorporator (Serinc)	46	484	5.8E-171	T	IPR005016	Serine incorporator/TMS membrane protein
RPRC008676-RA._1	3485f813b8cc3aa6babb2c289b6f09ec	578	Pfam	PF04791	LMBR1-like membrane protein	3	524	8.1E-166	T	IPR006876	LMBR1-like membrane protein
RPRC014551-RA._1	fef3d22a3e879ce7a996100cb2a2e45f	485	SUPERFAMILY	SSF81383		41	144	8.5E-24	T	IPR036047	F-box-like domain superfamily
RPRC014551-RA._1	fef3d22a3e879ce7a996100cb2a2e45f	485	SUPERFAMILY	SSF50978		145	472	6.32E-96	T	IPR036322	WD40-repeat-containing domain superfamily
RPRC014551-RA._1	fef3d22a3e879ce7a996100cb2a2e45f	485	Pfam	PF00400	WD domain, G-beta repeat	231	267	9.8E-7	T	IPR001680	WD40 repeat
RPRC014551-RA._1	fef3d22a3e879ce7a996100cb2a2e45f	485	Pfam	PF00400	WD domain, G-beta repeat	191	227	2.8E-5	T	IPR001680	WD40 repeat
RPRC014551-RA._1	fef3d22a3e879ce7a996100cb2a2e45f	485	Pfam	PF00400	WD domain, G-beta repeat	312	346	1.1E-6	T	IPR001680	WD40 repeat
RPRC014551-RA._1	fef3d22a3e879ce7a996100cb2a2e45f	485	Pfam	PF00400	WD domain, G-beta repeat	154	187	2.0E-6	T	IPR001680	WD40 repeat
RPRC014551-RA._1	fef3d22a3e879ce7a996100cb2a2e45f	485	Pfam	PF00400	WD domain, G-beta repeat	271	307	1.9E-6	T	IPR001680	WD40 repeat
RPRC014551-RA._1	fef3d22a3e879ce7a996100cb2a2e45f	485	Pfam	PF00400	WD domain, G-beta repeat	391	430	4.2E-7	T	IPR001680	WD40 repeat
RPRC014551-RA._1	fef3d22a3e879ce7a996100cb2a2e45f	485	Pfam	PF00400	WD domain, G-beta repeat	351	387	0.0068	T	IPR001680	WD40 repeat
RPRC014551-RA._1	fef3d22a3e879ce7a996100cb2a2e45f	485	Pfam	PF12937	F-box-like	59	102	3.3E-12	T	IPR001810	F-box domain
RPRC012003-RA._3	4355299ca31ba0a5ff827b66203dc7a2	1500	Pfam	PF04997	RNA polymerase Rpb1, domain 1	25	362	1.1E-106	T	IPR007080	RNA polymerase Rpb1, domain 1
RPRC012003-RA._3	4355299ca31ba0a5ff827b66203dc7a2	1500	Pfam	PF04992	RNA polymerase Rpb1, domain 6	906	1087	8.9E-64	T	IPR007075	RNA polymerase Rpb1, domain 6
RPRC012003-RA._3	4355299ca31ba0a5ff827b66203dc7a2	1500	Pfam	PF04998	RNA polymerase Rpb1, domain 5	838	1435	2.7E-101	T	IPR007081	RNA polymerase Rpb1, domain 5
RPRC012003-RA._3	4355299ca31ba0a5ff827b66203dc7a2	1500	Pfam	PF04990	RNA polymerase Rpb1, domain 7	1172	1308	3.6E-56	T	IPR007073	RNA polymerase Rpb1, domain 7
RPRC012003-RA._3	4355299ca31ba0a5ff827b66203dc7a2	1500	SUPERFAMILY	SSF64484		20	1487	0.0	T
RPRC012003-RA._3	4355299ca31ba0a5ff827b66203dc7a2	1500	Pfam	PF00623	RNA polymerase Rpb1, domain 2	364	527	1.5E-72	T	IPR000722	RNA polymerase, alpha subunit
RPRC012003-RA._3	4355299ca31ba0a5ff827b66203dc7a2	1500	Pfam	PF05000	RNA polymerase Rpb1, domain 4	731	831	2.3E-37	T	IPR007083	RNA polymerase Rpb1, domain 4
RPRC012003-RA._3	4355299ca31ba0a5ff827b66203dc7a2	1500	Pfam	PF04983	RNA polymerase Rpb1, domain 3	532	700	2.6E-50	T	IPR007066	RNA polymerase Rpb1, domain 3
RPRC005962-RA._3	7eba0f61e0467e2546f938ef2111691d	361	Pfam	PF06391	CDK-activating kinase assembly factor MAT1	98	298	2.8E-66	T	IPR015877	Cdk-activating kinase assembly factor MAT1, centre
RPRC005962-RA._3	7eba0f61e0467e2546f938ef2111691d	361	Pfam	PF17121	Zinc finger, C3HC4 type (RING finger)	48	93	9.2E-13	T	IPR001841	Zinc finger, RING-type
RPRC005962-RA._3	7eba0f61e0467e2546f938ef2111691d	361	SUPERFAMILY	SSF57850		47	107	2.29E-11	T
RPRC013497-RA._3	7732749f18fe04657a4301ae7706eefa	945	SUPERFAMILY	SSF51004		196	504	4.97E-17	T	IPR011048	Cytochrome cd1-nitrite reductase-like, haem d1 domain superfamily
RPRC013497-RA._3	7732749f18fe04657a4301ae7706eefa	945	Pfam	PF00400	WD domain, G-beta repeat	218	254	1.6E-8	T	IPR001680	WD40 repeat
RPRC013497-RA._3	7732749f18fe04657a4301ae7706eefa	945	Pfam	PF00400	WD domain, G-beta repeat	89	125	3.3E-6	T	IPR001680	WD40 repeat
RPRC013497-RA._3	7732749f18fe04657a4301ae7706eefa	945	Pfam	PF00400	WD domain, G-beta repeat	10	41	0.077	T	IPR001680	WD40 repeat
RPRC013497-RA._3	7732749f18fe04657a4301ae7706eefa	945	Pfam	PF00400	WD domain, G-beta repeat	132	168	0.0021	T	IPR001680	WD40 repeat
RPRC013497-RA._3	7732749f18fe04657a4301ae7706eefa	945	Pfam	PF00400	WD domain, G-beta repeat	177	213	3.7E-7	T	IPR001680	WD40 repeat
RPRC013497-RA._3	7732749f18fe04657a4301ae7706eefa	945	SUPERFAMILY	SSF50978		4	295	5.65E-78	T	IPR036322	WD40-repeat-containing domain superfamily
RPRC013497-RA._3	7732749f18fe04657a4301ae7706eefa	945	Pfam	PF04053	Coatomer WD associated region	318	759	1.0E-136	T	IPR006692	Coatomer, WD associated region
RPRC007515-RA._2	9a74a928c841e3ea7bea74831e997d41	190	SUPERFAMILY	SSF47473		49	190	1.18E-54	T	IPR011992	EF-hand domain pair
RPRC007515-RA._2	9a74a928c841e3ea7bea74831e997d41	190	Pfam	PF13499	EF-hand domain pair	63	123	3.1E-15	T	IPR002048	EF-hand domain
RPRC007515-RA._2	9a74a928c841e3ea7bea74831e997d41	190	Pfam	PF13499	EF-hand domain pair	133	190	1.4E-14	T	IPR002048	EF-hand domain
RPRC013645-RA._2	e803cecb8223cb5a8f1aaf55317dff4d	511	Pfam	PF01490	Transmembrane amino acid transporter protein	72	466	9.5E-69	T	IPR013057	Amino acid transporter, transmembrane domain
RPRC013704-RA._1	6ccd00d6414e27a17dc1b7e2140b7569	292	Pfam	PF03637	Mob1/phocein family	50	206	2.9E-34	T	IPR005301	MOB kinase activator family
RPRC013704-RA._1	6ccd00d6414e27a17dc1b7e2140b7569	292	SUPERFAMILY	SSF101152		26	209	1.44E-57	T	IPR036703	MOB kinase activator superfamily
RPRC011456-RA._3	d6f73f8e9af54dc393c19d45868bc3ec	188	Pfam	PF00416	Ribosomal protein S13/S18	47	175	6.5E-55	T	IPR001892	Ribosomal protein S13
RPRC011456-RA._3	d6f73f8e9af54dc393c19d45868bc3ec	188	SUPERFAMILY	SSF46946		46	185	2.69E-37	T	IPR010979	Ribosomal protein S13-like, H2TH
RPRC014336-RA._1	990f446e1c5968fd55f4722a2a9bf980	349	Pfam	PF00145	C-5 cytosine-specific DNA methylase	1	345	1.7E-42	T	IPR001525	C-5 cytosine methyltransferase
RPRC014336-RA._1	990f446e1c5968fd55f4722a2a9bf980	349	SUPERFAMILY	SSF53335		1	347	6.35E-68	T	IPR029063	S-adenosyl-L-methionine-dependent methyltransferase
RPRC005095-RA._2	0ad2f3512768e6cd7cf187e7637cdf56	686	Pfam	PF00595	PDZ domain	193	231	5.7E-5	T	IPR001478	PDZ domain
RPRC005095-RA._2	0ad2f3512768e6cd7cf187e7637cdf56	686	SUPERFAMILY	SSF57716		36	98	7.51E-16	T
RPRC005095-RA._2	0ad2f3512768e6cd7cf187e7637cdf56	686	SUPERFAMILY	SSF50156		136	239	1.84E-9	T	IPR036034	PDZ superfamily
RPRC005095-RA._2	0ad2f3512768e6cd7cf187e7637cdf56	686	Pfam	PF00412	LIM domain	69	123	2.4E-11	T	IPR001781	Zinc finger, LIM-type
RPRC005095-RA._2	0ad2f3512768e6cd7cf187e7637cdf56	686	Pfam	PF00412	LIM domain	10	64	4.8E-13	T	IPR001781	Zinc finger, LIM-type
RPRC005095-RA._2	0ad2f3512768e6cd7cf187e7637cdf56	686	SUPERFAMILY	SSF57716		93	123	4.99E-11	T
RPRC005095-RA._2	0ad2f3512768e6cd7cf187e7637cdf56	686	SUPERFAMILY	SSF56112		320	619	1.35E-69	T	IPR011009	Protein kinase-like domain superfamily
RPRC005095-RA._2	0ad2f3512768e6cd7cf187e7637cdf56	686	Pfam	PF07714	Protein tyrosine kinase	330	595	9.5E-49	T	IPR001245	Serine-threonine/tyrosine-protein kinase, catalytic domain
RPRC000401-RA._1	6db0901ddf990aa6cee391c98f1fd6d2	288	SUPERFAMILY	SSF57501		190	287	1.07E-36	T	IPR029034	Cystine-knot cytokine
RPRC000401-RA._1	6db0901ddf990aa6cee391c98f1fd6d2	288	Pfam	PF00019	Transforming growth factor beta like domain	198	287	1.2E-28	T	IPR001839	Transforming growth factor-beta, C-terminal
RPRC000401-RA._1	6db0901ddf990aa6cee391c98f1fd6d2	288	Pfam	PF00688	TGF-beta propeptide	14	150	1.1E-21	T	IPR001111	TGF-beta, propeptide
RPRC004676-RA._1	ad09dff00f481d15553a952a94907193	267	SUPERFAMILY	SSF57667		4	56	8.64E-17	T	IPR036236	Zinc finger C2H2 superfamily
RPRC004676-RA._1	ad09dff00f481d15553a952a94907193	267	SUPERFAMILY	SSF57667		88	140	1.06E-16	T	IPR036236	Zinc finger C2H2 superfamily
RPRC004676-RA._1	ad09dff00f481d15553a952a94907193	267	Pfam	PF00096	Zinc finger, C2H2 type	122	144	8.9E-6	T	IPR013087	Zinc finger C2H2-type
RPRC004676-RA._1	ad09dff00f481d15553a952a94907193	267	Pfam	PF00096	Zinc finger, C2H2 type	179	201	9.7E-6	T	IPR013087	Zinc finger C2H2-type
RPRC004676-RA._1	ad09dff00f481d15553a952a94907193	267	Pfam	PF00096	Zinc finger, C2H2 type	208	230	8.7E-4	T	IPR013087	Zinc finger C2H2-type
RPRC004676-RA._1	ad09dff00f481d15553a952a94907193	267	SUPERFAMILY	SSF57667		49	100	1.13E-19	T	IPR036236	Zinc finger C2H2 superfamily
RPRC004676-RA._1	ad09dff00f481d15553a952a94907193	267	SUPERFAMILY	SSF57667		150	201	8.83E-16	T	IPR036236	Zinc finger C2H2 superfamily
RPRC004676-RA._1	ad09dff00f481d15553a952a94907193	267	SUPERFAMILY	SSF57667		206	258	6.85E-15	T	IPR036236	Zinc finger C2H2 superfamily
RPRC004676-RA._1	ad09dff00f481d15553a952a94907193	267	Pfam	PF13909	C2H2-type zinc-finger domain	38	62	4.2E-10	T
RPRC004676-RA._1	ad09dff00f481d15553a952a94907193	267	Pfam	PF13909	C2H2-type zinc-finger domain	94	118	1.9E-6	T
RPRC004676-RA._1	ad09dff00f481d15553a952a94907193	267	Pfam	PF13909	C2H2-type zinc-finger domain	66	90	4.6E-7	T
RPRC004676-RA._1	ad09dff00f481d15553a952a94907193	267	Pfam	PF13909	C2H2-type zinc-finger domain	151	175	2.6E-9	T
RPRC011272-RA._1	fed1a243b84ff9e30e534c23f90fc58f	217	Pfam	PF00163	Ribosomal protein S4/S9 N-terminal domain	4	62	1.3E-7	T	IPR001912	Ribosomal protein S4/S9, N-terminal
RPRC011272-RA._1	fed1a243b84ff9e30e534c23f90fc58f	217	Pfam	PF01479	S4 domain	108	151	6.7E-10	T	IPR002942	RNA-binding S4 domain
RPRC011272-RA._1	fed1a243b84ff9e30e534c23f90fc58f	217	SUPERFAMILY	SSF55174		29	174	1.57E-15	T
RPRC010767-RA._1	029d58045f4f492fb7e50ebc2312cb9b	589	Pfam	PF17814	LisH-like dimerisation domain	51	79	4.7E-7	T
RPRC010767-RA._1	029d58045f4f492fb7e50ebc2312cb9b	589	Pfam	PF00400	WD domain, G-beta repeat	264	300	1.6E-5	T	IPR001680	WD40 repeat
RPRC010767-RA._1	029d58045f4f492fb7e50ebc2312cb9b	589	Pfam	PF00400	WD domain, G-beta repeat	311	341	0.057	T	IPR001680	WD40 repeat
RPRC010767-RA._1	029d58045f4f492fb7e50ebc2312cb9b	589	Pfam	PF00400	WD domain, G-beta repeat	482	515	0.0025	T	IPR001680	WD40 repeat
RPRC010767-RA._1	029d58045f4f492fb7e50ebc2312cb9b	589	Pfam	PF00400	WD domain, G-beta repeat	521	558	5.8E-7	T	IPR001680	WD40 repeat
RPRC010767-RA._1	029d58045f4f492fb7e50ebc2312cb9b	589	SUPERFAMILY	SSF50978		258	558	1.4E-52	T	IPR036322	WD40-repeat-containing domain superfamily
RPRC000148-RA._3	53905fc656152e2f42c41dda37ac4f1e	113	Pfam	PF00595	PDZ domain	53	112	8.4E-15	T	IPR001478	PDZ domain
RPRC000148-RA._3	53905fc656152e2f42c41dda37ac4f1e	113	SUPERFAMILY	SSF50156		42	113	1.97E-21	T	IPR036034	PDZ superfamily
RPRC012388-RA._1	16cf29b002f3970ec8ab2eb881d98df8	282	SUPERFAMILY	SSF50729		2	124	9.02E-24	T
RPRC012388-RA._1	16cf29b002f3970ec8ab2eb881d98df8	282	Pfam	PF02893	GRAM domain	39	128	6.8E-12	T	IPR004182	GRAM domain
RPRC002798-RA._2	cecd211e05cac68b64330764b427864b	187	SUPERFAMILY	SSF51306		56	153	8.02E-11	T	IPR036286	LexA/Signal peptidase-like superfamily
RPRC002798-RA._2	cecd211e05cac68b64330764b427864b	187	Pfam	PF00717	Peptidase S24-like	59	112	3.0E-10	T	IPR015927	Peptidase S24/S26A/S26B/S26C
RPRC009521-RA._3	996cf15e98dfe0dee7dba909e71f0c56	179	SUPERFAMILY	SSF63562		50	177	1.22E-45	T	IPR036161	RPB6/omega subunit-like superfamily
RPRC009521-RA._3	996cf15e98dfe0dee7dba909e71f0c56	179	Pfam	PF01192	RNA polymerase Rpb6	102	155	5.0E-16	T	IPR006110	RNA polymerase, subunit omega/K/RPB6
RPRC011596-RA._1	cbc0243dd0a31dc720738d10648a042e	197	SUPERFAMILY	SSF56053		1	85	1.01E-23	T	IPR036789	Ribosomal protein L6, alpha-beta domain superfamily
RPRC011596-RA._1	cbc0243dd0a31dc720738d10648a042e	197	SUPERFAMILY	SSF56053		86	182	2.54E-27	T	IPR036789	Ribosomal protein L6, alpha-beta domain superfamily
RPRC011596-RA._1	cbc0243dd0a31dc720738d10648a042e	197	Pfam	PF00347	Ribosomal protein L6	12	85	2.3E-18	T	IPR020040	Ribosomal protein L6, alpha-beta domain
RPRC011596-RA._1	cbc0243dd0a31dc720738d10648a042e	197	Pfam	PF00347	Ribosomal protein L6	97	176	2.7E-14	T	IPR020040	Ribosomal protein L6, alpha-beta domain
RPRC002687-RA._1	024835138b74500d4c31f8cbf37db15f	320	SUPERFAMILY	SSF57850		217	272	6.45E-6	T
RPRC002687-RA._1	024835138b74500d4c31f8cbf37db15f	320	Pfam	PF15906	Zinc-finger of nitric oxide synthase-interacting protein	4	61	5.7E-29	T	IPR031790	Nitric oxide synthase-interacting protein, zinc-finger
RPRC006059-RA._1	b983538ce258cd1649f58c7cc9ac6f12	715	SUPERFAMILY	SSF57850		560	622	1.61E-16	T
RPRC006059-RA._1	b983538ce258cd1649f58c7cc9ac6f12	715	Pfam	PF13639	Ring finger domain	578	616	4.4E-9	T	IPR001841	Zinc finger, RING-type
RPRC006059-RA._1	b983538ce258cd1649f58c7cc9ac6f12	715	Pfam	PF13705	TRC8 N-terminal domain	9	548	1.9E-208	T	IPR025754	TRC8 N-terminal domain
RPRC007523-RA._3	a5fe92bd469137a916c530948cf77c1c	412	Pfam	PF03016	Exostosin family	205	262	2.4E-18	T	IPR040911	Exostosin, GT47 domain
RPRC007523-RA._3	a5fe92bd469137a916c530948cf77c1c	412	Pfam	PF09258	Glycosyl transferase family 64 domain	353	412	1.0E-9	T	IPR015338	Glycosyl transferase 64 domain
RPRC013852-RA._2	ebae154a677c36d4831a2709b9ae56cb	221	Pfam	PF01652	Eukaryotic initiation factor 4E	39	200	3.2E-57	T	IPR001040	Translation Initiation factor eIF- 4e
RPRC013852-RA._2	ebae154a677c36d4831a2709b9ae56cb	221	SUPERFAMILY	SSF55418		20	215	1.44E-71	T	IPR023398	Translation Initiation factor eIF- 4e-like
RPRC008823-RA._1	a74cbada1cbe7b79cddff81e91883f82	455	Pfam	PF00085	Thioredoxin	225	322	3.9E-28	T	IPR013766	Thioredoxin domain
RPRC008823-RA._1	a74cbada1cbe7b79cddff81e91883f82	455	Pfam	PF00085	Thioredoxin	94	195	1.1E-23	T	IPR013766	Thioredoxin domain
RPRC008823-RA._1	a74cbada1cbe7b79cddff81e91883f82	455	Pfam	PF00085	Thioredoxin	344	445	5.9E-27	T	IPR013766	Thioredoxin domain
RPRC008823-RA._1	a74cbada1cbe7b79cddff81e91883f82	455	SUPERFAMILY	SSF52833		222	327	9.25E-32	T	IPR036249	Thioredoxin-like superfamily
RPRC008823-RA._1	a74cbada1cbe7b79cddff81e91883f82	455	SUPERFAMILY	SSF52833		88	199	2.23E-31	T	IPR036249	Thioredoxin-like superfamily
RPRC008823-RA._1	a74cbada1cbe7b79cddff81e91883f82	455	SUPERFAMILY	SSF52833		341	449	3.75E-32	T	IPR036249	Thioredoxin-like superfamily
RPRC001595-RA._3	8c779748be3967c71d4de6923f70c408	476	Pfam	PF00989	PAS fold	64	122	5.4E-11	T	IPR013767	PAS fold
RPRC001595-RA._3	8c779748be3967c71d4de6923f70c408	476	SUPERFAMILY	SSF55785		214	318	4.03E-25	T	IPR035965	PAS domain superfamily
RPRC001595-RA._3	8c779748be3967c71d4de6923f70c408	476	Pfam	PF08447	PAS fold	227	313	1.0E-20	T	IPR013655	PAS fold-3
RPRC001595-RA._3	8c779748be3967c71d4de6923f70c408	476	SUPERFAMILY	SSF55785		71	178	6.28E-15	T	IPR035965	PAS domain superfamily
RPRC002143-RA._2	543ba32e6b734a0a7557187005ba6081	844	Pfam	PF00679	Elongation factor G C-terminus	724	810	6.6E-22	T	IPR000640	Elongation factor EFG, domain V-like
RPRC002143-RA._2	543ba32e6b734a0a7557187005ba6081	844	Pfam	PF14492	Elongation Factor G, domain II	488	550	1.6E-13	T	IPR041095	Elongation Factor G, domain II
RPRC002143-RA._2	543ba32e6b734a0a7557187005ba6081	844	Pfam	PF00009	Elongation factor Tu GTP binding domain	16	344	1.6E-66	T	IPR000795	Transcription factor, GTP-binding domain
RPRC002143-RA._2	543ba32e6b734a0a7557187005ba6081	844	SUPERFAMILY	SSF54211		562	726	1.16E-68	T	IPR020568	Ribosomal protein S5 domain 2-type fold
RPRC002143-RA._2	543ba32e6b734a0a7557187005ba6081	844	Pfam	PF03764	Elongation factor G, domain IV	607	722	5.9E-31	T	IPR005517	Translation elongation factor EFG/EF2, domain IV
RPRC002143-RA._2	543ba32e6b734a0a7557187005ba6081	844	Pfam	PF03144	Elongation factor Tu domain 2	395	470	8.5E-12	T	IPR004161	Translation elongation factor EFTu-like, domain 2
RPRC002143-RA._2	543ba32e6b734a0a7557187005ba6081	844	SUPERFAMILY	SSF54980		485	560	1.44E-20	T	IPR035647	EF-G domain III/V-like
RPRC002143-RA._2	543ba32e6b734a0a7557187005ba6081	844	SUPERFAMILY	SSF50447		345	482	8.48E-43	T	IPR009000	Translation protein, beta-barrel domain superfamily
RPRC002143-RA._2	543ba32e6b734a0a7557187005ba6081	844	SUPERFAMILY	SSF52540		3	344	3.87E-112	T	IPR027417	P-loop containing nucleoside triphosphate hydrolase
RPRC002143-RA._2	543ba32e6b734a0a7557187005ba6081	844	SUPERFAMILY	SSF54980		727	840	2.45E-33	T	IPR035647	EF-G domain III/V-like
RPRC005777-RA._1	bc0b030de7af1a24d38303b2574bca86	208	Pfam	PF04756	OST3 / OST6 family, transporter family	19	146	4.6E-9	T	IPR021149	Oligosaccharyl transferase complex, subunit OST3/OST6
RPRC008855-RA._1	d0ee4c0d682f471bc72c1a4d5122da64	900	SUPERFAMILY	SSF57889		1	53	5.53E-16	T
RPRC008855-RA._1	d0ee4c0d682f471bc72c1a4d5122da64	900	Pfam	PF00609	Diacylglycerol kinase accessory domain	699	854	9.8E-58	T	IPR000756	Diacylglycerol kinase, accessory domain
RPRC008855-RA._1	d0ee4c0d682f471bc72c1a4d5122da64	900	SUPERFAMILY	SSF111331		537	873	2.18E-58	T	IPR016064	NAD kinase/diacylglycerol kinase-like domain superfamily
RPRC008855-RA._1	d0ee4c0d682f471bc72c1a4d5122da64	900	SUPERFAMILY	SSF54236		349	443	1.34E-17	T	IPR029071	Ubiquitin-like domain superfamily
RPRC008855-RA._1	d0ee4c0d682f471bc72c1a4d5122da64	900	Pfam	PF00130	Phorbol esters/diacylglycerol binding domain (C1 domain)	3	52	1.3E-11	T	IPR002219	Protein kinase C-like, phorbol ester/diacylglycerol-binding domain
RPRC008855-RA._1	d0ee4c0d682f471bc72c1a4d5122da64	900	Pfam	PF00130	Phorbol esters/diacylglycerol binding domain (C1 domain)	132	183	1.0E-8	T	IPR002219	Protein kinase C-like, phorbol ester/diacylglycerol-binding domain
RPRC008855-RA._1	d0ee4c0d682f471bc72c1a4d5122da64	900	Pfam	PF00788	Ras association (RalGDS/AF-6) domain	261	344	7.2E-8	T	IPR000159	Ras-associating (RA) domain
RPRC008855-RA._1	d0ee4c0d682f471bc72c1a4d5122da64	900	Pfam	PF00788	Ras association (RalGDS/AF-6) domain	349	443	6.3E-13	T	IPR000159	Ras-associating (RA) domain
RPRC008855-RA._1	d0ee4c0d682f471bc72c1a4d5122da64	900	SUPERFAMILY	SSF57889		127	185	2.09E-12	T
RPRC008855-RA._1	d0ee4c0d682f471bc72c1a4d5122da64	900	SUPERFAMILY	SSF57889		63	116	7.15E-9	T
RPRC008855-RA._1	d0ee4c0d682f471bc72c1a4d5122da64	900	SUPERFAMILY	SSF54236		261	346	3.27E-8	T	IPR029071	Ubiquitin-like domain superfamily
RPRC008855-RA._1	d0ee4c0d682f471bc72c1a4d5122da64	900	Pfam	PF00781	Diacylglycerol kinase catalytic domain	538	640	1.9E-23	T	IPR001206	Diacylglycerol kinase, catalytic domain
RPRC000510-RA._2	0d89040d5d5c7437a90fad49e21fbb11	426	Pfam	PF13516	Leucine Rich repeat	158	181	1.0	T	IPR001611	Leucine-rich repeat
RPRC000510-RA._2	0d89040d5d5c7437a90fad49e21fbb11	426	Pfam	PF13516	Leucine Rich repeat	314	336	0.0052	T	IPR001611	Leucine-rich repeat
RPRC000510-RA._2	0d89040d5d5c7437a90fad49e21fbb11	426	Pfam	PF12937	F-box-like	17	60	1.4E-13	T	IPR001810	F-box domain
RPRC000510-RA._2	0d89040d5d5c7437a90fad49e21fbb11	426	SUPERFAMILY	SSF52047		26	398	6.28E-50	T
RPRC012549-RA._2	75d3bc79665e4ecd2180c05c75649976	633	SUPERFAMILY	SSF46689		465	504	8.22E-5	T	IPR009057	Homeobox-like domain superfamily
RPRC012549-RA._2	75d3bc79665e4ecd2180c05c75649976	633	Pfam	PF00249	Myb-like DNA-binding domain	572	617	2.7E-10	T	IPR001005	SANT/Myb domain
RPRC012549-RA._2	75d3bc79665e4ecd2180c05c75649976	633	SUPERFAMILY	SSF46565		100	182	1.44E-23	T	IPR036869	Chaperone J-domain superfamily
RPRC012549-RA._2	75d3bc79665e4ecd2180c05c75649976	633	Pfam	PF16717	Ribosome-associated complex head domain	365	450	8.1E-12	T	IPR032003	Ribosome-associated complex head domain
RPRC012549-RA._2	75d3bc79665e4ecd2180c05c75649976	633	Pfam	PF00226	DnaJ domain	114	183	1.1E-16	T	IPR001623	DnaJ domain
RPRC012549-RA._2	75d3bc79665e4ecd2180c05c75649976	633	SUPERFAMILY	SSF46689		571	624	2.87E-12	T	IPR009057	Homeobox-like domain superfamily
RPRC014262-RA._1	9f34d5d390dd20b58ecb3a1569efb9ef	291	SUPERFAMILY	SSF50494		39	289	4.57E-87	T	IPR009003	Peptidase S1, PA clan
RPRC014262-RA._1	9f34d5d390dd20b58ecb3a1569efb9ef	291	Pfam	PF00089	Trypsin	58	286	9.8E-66	T	IPR001254	Serine proteases, trypsin domain
RPRC000703-RA._3	88829c0d9354c852a26303b8c00b008a	192	SUPERFAMILY	SSF52799		23	176	7.35E-40	T	IPR029021	Protein-tyrosine phosphatase-like
RPRC000703-RA._3	88829c0d9354c852a26303b8c00b008a	192	Pfam	PF00782	Dual specificity phosphatase, catalytic domain	39	172	7.3E-28	T	IPR000340	Dual specificity phosphatase, catalytic domain
RPRC014770-RA._2	8b0cb5907f3c8a72b2b9cb12fff5429c	374	SUPERFAMILY	SSF50494		71	315	9.08E-85	T	IPR009003	Peptidase S1, PA clan
RPRC014770-RA._2	8b0cb5907f3c8a72b2b9cb12fff5429c	374	Pfam	PF00089	Trypsin	88	310	3.5E-62	T	IPR001254	Serine proteases, trypsin domain
RPRC010323-RA._2	68a91090cddea5148f504baeb84c6949	226	SUPERFAMILY	SSF57667		159	184	6.38E-6	T	IPR036236	Zinc finger C2H2 superfamily
RPRC010323-RA._2	68a91090cddea5148f504baeb84c6949	226	SUPERFAMILY	SSF57667		113	167	6.8E-19	T	IPR036236	Zinc finger C2H2 superfamily
RPRC010323-RA._2	68a91090cddea5148f504baeb84c6949	226	SUPERFAMILY	SSF57667		57	114	8.91E-22	T	IPR036236	Zinc finger C2H2 superfamily
RPRC010323-RA._2	68a91090cddea5148f504baeb84c6949	226	SUPERFAMILY	SSF57667		22	71	1.92E-14	T	IPR036236	Zinc finger C2H2 superfamily
RPRC010323-RA._2	68a91090cddea5148f504baeb84c6949	226	Pfam	PF00096	Zinc finger, C2H2 type	133	155	3.1E-4	T	IPR013087	Zinc finger C2H2-type
RPRC010323-RA._2	68a91090cddea5148f504baeb84c6949	226	Pfam	PF00096	Zinc finger, C2H2 type	161	181	7.4E-4	T	IPR013087	Zinc finger C2H2-type
RPRC010323-RA._2	68a91090cddea5148f504baeb84c6949	226	Pfam	PF00096	Zinc finger, C2H2 type	22	43	6.3E-5	T	IPR013087	Zinc finger C2H2-type
RPRC010323-RA._2	68a91090cddea5148f504baeb84c6949	226	Pfam	PF00096	Zinc finger, C2H2 type	77	99	4.0E-6	T	IPR013087	Zinc finger C2H2-type
RPRC010323-RA._2	68a91090cddea5148f504baeb84c6949	226	Pfam	PF00096	Zinc finger, C2H2 type	105	127	5.2E-5	T	IPR013087	Zinc finger C2H2-type
RPRC010323-RA._2	68a91090cddea5148f504baeb84c6949	226	Pfam	PF00096	Zinc finger, C2H2 type	51	71	0.0042	T	IPR013087	Zinc finger C2H2-type
RPRC014665-RA._1	3adc419ef13b27c26bb7fa9787deeb6a	265	SUPERFAMILY	SSF54001		33	199	1.51E-14	T	IPR038765	Papain-like cysteine peptidase superfamily
RPRC011019-RA+_2	3bd0d89aa119592bb8755e8d1e4e7598	289	Pfam	PF03029	Conserved hypothetical ATP binding protein	8	218	2.1E-72	T	IPR004130	GPN-loop GTPase
RPRC011019-RA+_2	3bd0d89aa119592bb8755e8d1e4e7598	289	SUPERFAMILY	SSF52540		8	236	2.78E-38	T	IPR027417	P-loop containing nucleoside triphosphate hydrolase
RPRC000964-RA._2	54b60170e274ec750b064e8eb434971f	366	Pfam	PF10268	Predicted transmembrane protein 161AB	111	184	2.5E-18	T	IPR019395	Transmembrane protein 161A/B
RPRC000964-RA._2	54b60170e274ec750b064e8eb434971f	366	Pfam	PF10268	Predicted transmembrane protein 161AB	1	113	2.5E-43	T	IPR019395	Transmembrane protein 161A/B
RPRC000964-RA._2	54b60170e274ec750b064e8eb434971f	366	Pfam	PF10268	Predicted transmembrane protein 161AB	187	337	2.0E-61	T	IPR019395	Transmembrane protein 161A/B
RPRC002465-RA._3	2205de74ae0714d63536dd7ef4cf0042	582	Pfam	PF13181	Tetratricopeptide repeat	149	175	0.071	T	IPR019734	Tetratricopeptide repeat
RPRC002465-RA._3	2205de74ae0714d63536dd7ef4cf0042	582	Pfam	PF13181	Tetratricopeptide repeat	320	349	0.18	T	IPR019734	Tetratricopeptide repeat
RPRC002465-RA._3	2205de74ae0714d63536dd7ef4cf0042	582	SUPERFAMILY	SSF48452		24	299	3.25E-8	T	IPR011990	Tetratricopeptide-like helical domain superfamily
RPRC002465-RA._3	2205de74ae0714d63536dd7ef4cf0042	582	Pfam	PF12895	Anaphase-promoting complex, cyclosome, subunit 3	34	111	3.4E-21	T
RPRC002465-RA._3	2205de74ae0714d63536dd7ef4cf0042	582	Pfam	PF13176	Tetratricopeptide repeat	466	497	3.1E-4	T	IPR019734	Tetratricopeptide repeat
RPRC002465-RA._3	2205de74ae0714d63536dd7ef4cf0042	582	SUPERFAMILY	SSF48452		265	529	2.47E-27	T	IPR011990	Tetratricopeptide-like helical domain superfamily
RPRC012703-RA._1	dac1969aded9845fffe2c90f1f5b3092	345	SUPERFAMILY	SSF56712		5	345	1.44E-85	T	IPR023405	DNA topoisomerase, type IA, core domain
RPRC012703-RA._1	dac1969aded9845fffe2c90f1f5b3092	345	Pfam	PF01751	Toprim domain	5	155	1.2E-18	T	IPR006171	TOPRIM domain
RPRC012703-RA._1	dac1969aded9845fffe2c90f1f5b3092	345	Pfam	PF01131	DNA topoisomerase	170	345	2.7E-48	T	IPR013497	DNA topoisomerase, type IA, central
RPRC009921-RA._3	681206e3d48232e74f0adc6cf2375a76	450	SUPERFAMILY	SSF52058		44	314	1.29E-18	T
RPRC009921-RA._3	681206e3d48232e74f0adc6cf2375a76	450	Pfam	PF14560	Ubiquitin-like domain	371	448	9.1E-8	T	IPR000626	Ubiquitin domain
RPRC009921-RA._3	681206e3d48232e74f0adc6cf2375a76	450	SUPERFAMILY	SSF54236		363	448	2.99E-14	T	IPR029071	Ubiquitin-like domain superfamily
RPRC009960-RA._1	c6c102410691cc30fc1242dd10de3c4f	742	Pfam	PF01751	Toprim domain	39	183	8.4E-18	T	IPR006171	TOPRIM domain
RPRC009960-RA._1	c6c102410691cc30fc1242dd10de3c4f	742	Pfam	PF01131	DNA topoisomerase	198	605	2.5E-113	T	IPR013497	DNA topoisomerase, type IA, central
RPRC009960-RA._1	c6c102410691cc30fc1242dd10de3c4f	742	SUPERFAMILY	SSF56712		37	619	2.88E-163	T	IPR023405	DNA topoisomerase, type IA, core domain
RPRC014428-RA._1	bf757c1c2ffa65fa01bbb3f1f9f5f006	467	SUPERFAMILY	SSF46785		349	427	1.2E-18	T	IPR036390	Winged helix DNA-binding domain superfamily
RPRC014428-RA._1	bf757c1c2ffa65fa01bbb3f1f9f5f006	467	Pfam	PF01399	PCI domain	301	418	1.5E-17	T	IPR000717	Proteasome component (PCI) domain
RPRC014428-RA._1	bf757c1c2ffa65fa01bbb3f1f9f5f006	467	Pfam	PF18098	26S proteasome regulatory subunit RPN5 C-terminal domain	424	456	6.1E-14	T	IPR040896	26S proteasome regulatory subunit RPN5, C-terminal domain
RPRC014135-RA._2	a5467ed79c2db1d49842273fb26852b8	236	Pfam	PF09420	Ribosome biogenesis protein Nop16	137	207	3.7E-19	T	IPR019002	Ribosome biogenesis protein Nop16
RPRC013369-RA._3	bfadedb1b7668177eeff2cd49b3fa5f5	358	Pfam	PF04959	Arsenite-resistance protein 2	228	347	5.1E-47	T	IPR007042	SERRATE/Ars2 , C-terminal
RPRC010321-RA._1	55b6378db1114ae2da0f54d7f21708fe	442	SUPERFAMILY	SSF47045		221	343	1.31E-25	T	IPR036744	RAP domain superfamily
RPRC010321-RA._1	55b6378db1114ae2da0f54d7f21708fe	442	Pfam	PF06401	Alpha-2-macroglobulin RAP, C-terminal domain	229	441	1.3E-76	T	IPR010483	Alpha-2-macroglobulin RAP, C-terminal
RPRC010321-RA._1	55b6378db1114ae2da0f54d7f21708fe	442	SUPERFAMILY	SSF47045		339	436	1.57E-21	T	IPR036744	RAP domain superfamily
RPRC010321-RA._1	55b6378db1114ae2da0f54d7f21708fe	442	SUPERFAMILY	SSF47045		126	203	2.09E-27	T	IPR036744	RAP domain superfamily
RPRC010321-RA._1	55b6378db1114ae2da0f54d7f21708fe	442	Pfam	PF06400	Alpha-2-macroglobulin RAP, N-terminal domain	102	206	1.9E-39	T	IPR009066	Alpha-2-macroglobulin receptor-associated protein, domain 1
RPRC012607-RA._3	6d248b61c948206433462801e2defd4d	381	SUPERFAMILY	SSF54928		16	184	7.43E-36	T	IPR035979	RNA-binding domain superfamily
RPRC012607-RA._3	6d248b61c948206433462801e2defd4d	381	SUPERFAMILY	SSF54928		288	379	7.93E-26	T	IPR035979	RNA-binding domain superfamily
RPRC012607-RA._3	6d248b61c948206433462801e2defd4d	381	Pfam	PF00076	RNA recognition motif. (a.k.a. RRM, RBD, or RNP domain)	301	370	1.7E-16	T	IPR000504	RNA recognition motif domain
RPRC012607-RA._3	6d248b61c948206433462801e2defd4d	381	Pfam	PF00076	RNA recognition motif. (a.k.a. RRM, RBD, or RNP domain)	102	175	1.4E-12	T	IPR000504	RNA recognition motif domain
RPRC012607-RA._3	6d248b61c948206433462801e2defd4d	381	Pfam	PF00076	RNA recognition motif. (a.k.a. RRM, RBD, or RNP domain)	18	88	1.0E-15	T	IPR000504	RNA recognition motif domain
RPRC006372-RA._3	8db05cb593ab8ef7e4e3e78d558e9fee	231	SUPERFAMILY	SSF50156		87	182	3.15E-29	T	IPR036034	PDZ superfamily
RPRC006372-RA._3	8db05cb593ab8ef7e4e3e78d558e9fee	231	SUPERFAMILY	SSF101288		8	62	1.69E-22	T	IPR036892	L27 domain superfamily
RPRC006372-RA._3	8db05cb593ab8ef7e4e3e78d558e9fee	231	Pfam	PF00595	PDZ domain	93	171	1.0E-19	T	IPR001478	PDZ domain
RPRC006372-RA._3	8db05cb593ab8ef7e4e3e78d558e9fee	231	Pfam	PF02828	L27 domain	14	65	1.3E-20	T	IPR014775	L27 domain, C-terminal
RPRC012882-RA._3	1bf4e9319b70e30eb290724e48c35ae3	272	Pfam	PF03388	Legume-like lectin family	53	271	8.5E-95	T	IPR005052	Legume-like lectin
RPRC012882-RA._3	1bf4e9319b70e30eb290724e48c35ae3	272	SUPERFAMILY	SSF49899		53	271	9.52E-74	T	IPR013320	Concanavalin A-like lectin/glucanase domain superfamily
RPRC008244-RA._2	d966b4e9fa85fc00088e305869fef73a	547	Pfam	PF12796	Ankyrin repeats (3 copies)	432	517	1.7E-11	T	IPR020683	Ankyrin repeat-containing domain
RPRC008244-RA._2	d966b4e9fa85fc00088e305869fef73a	547	SUPERFAMILY	SSF159034		143	217	1.44E-22	T	IPR037252	Mib/herc2 domain superfamily
RPRC008244-RA._2	d966b4e9fa85fc00088e305869fef73a	547	Pfam	PF18346	Mind bomb SH3 repeat domain	323	387	1.5E-20	T	IPR040847	Mind bomb, SH3 repeat domain
RPRC008244-RA._2	d966b4e9fa85fc00088e305869fef73a	547	Pfam	PF18346	Mind bomb SH3 repeat domain	244	309	2.3E-19	T	IPR040847	Mind bomb, SH3 repeat domain
RPRC008244-RA._2	d966b4e9fa85fc00088e305869fef73a	547	SUPERFAMILY	SSF159034		11	70	2.48E-19	T	IPR037252	Mib/herc2 domain superfamily
RPRC008244-RA._2	d966b4e9fa85fc00088e305869fef73a	547	SUPERFAMILY	SSF57850		62	136	1.65E-20	T
RPRC008244-RA._2	d966b4e9fa85fc00088e305869fef73a	547	Pfam	PF00569	Zinc finger, ZZ type	76	119	2.0E-10	T	IPR000433	Zinc finger, ZZ-type
RPRC008244-RA._2	d966b4e9fa85fc00088e305869fef73a	547	Pfam	PF06701	Mib_herc2	12	68	1.1E-17	T	IPR010606	Mib-herc2
RPRC008244-RA._2	d966b4e9fa85fc00088e305869fef73a	547	Pfam	PF06701	Mib_herc2	151	215	2.4E-26	T	IPR010606	Mib-herc2
RPRC008244-RA._2	d966b4e9fa85fc00088e305869fef73a	547	SUPERFAMILY	SSF48403		411	546	3.45E-25	T	IPR036770	Ankyrin repeat-containing domain superfamily
RPRC009565-RA._2	971d92f20605ca586c50ad69eea0854c	904	Pfam	PF08623	TATA-binding protein interacting (TIP20)	698	861	6.3E-63	T	IPR013932	TATA-binding protein interacting (TIP20)
RPRC009565-RA._2	971d92f20605ca586c50ad69eea0854c	904	SUPERFAMILY	SSF48371		1	866	2.88E-156	T	IPR016024	Armadillo-type fold
RPRC005604-RA._1	0e41feeb881c33ab923dcc9aa8767dc1	1059	Pfam	PF16209	Phospholipid-translocating ATPase N-terminal	32	86	6.7E-18	T	IPR032631	P-type ATPase, N-terminal
RPRC005604-RA._1	0e41feeb881c33ab923dcc9aa8767dc1	1059	SUPERFAMILY	SSF81660		378	645	2.62E-14	T	IPR023299	P-type ATPase, cytoplasmic domain N
RPRC005604-RA._1	0e41feeb881c33ab923dcc9aa8767dc1	1059	Pfam	PF08282	haloacid dehalogenase-like hydrolase	644	793	1.6E-5	T
RPRC005604-RA._1	0e41feeb881c33ab923dcc9aa8767dc1	1059	Pfam	PF13246	Cation transport ATPase (P-type)	482	559	2.6E-9	T
RPRC005604-RA._1	0e41feeb881c33ab923dcc9aa8767dc1	1059	SUPERFAMILY	SSF56784		627	819	3.27E-33	T	IPR036412	HAD-like superfamily
RPRC005604-RA._1	0e41feeb881c33ab923dcc9aa8767dc1	1059	Pfam	PF16212	Phospholipid-translocating P-type ATPase C-terminal	800	1027	5.1E-52	T	IPR032630	P-type ATPase, C-terminal
RPRC005604-RA._1	0e41feeb881c33ab923dcc9aa8767dc1	1059	SUPERFAMILY	SSF81665		31	1025	9.68E-44	T	IPR023298	P-type ATPase, transmembrane domain superfamily
RPRC005604-RA._1	0e41feeb881c33ab923dcc9aa8767dc1	1059	Pfam	PF00122	E1-E2 ATPase	127	339	1.2E-12	T
RPRC005604-RA._1	0e41feeb881c33ab923dcc9aa8767dc1	1059	SUPERFAMILY	SSF81653		134	264	8.37E-17	T	IPR008250	P-type ATPase, A domain superfamily
RPRC011187-RA._1	363b8d3982f027ab9ac0491293604882	746	SUPERFAMILY	SSF48371		102	254	2.59E-5	T	IPR016024	Armadillo-type fold
RPRC011187-RA._1	363b8d3982f027ab9ac0491293604882	746	Pfam	PF16457	Pleckstrin homology domain	552	677	9.7E-35	T	IPR001849	Pleckstrin homology domain
RPRC011187-RA._1	363b8d3982f027ab9ac0491293604882	746	Pfam	PF11841	Domain of unknown function (DUF3361)	128	283	1.2E-55	T	IPR024574	Domain of unknown function DUF3361
RPRC011187-RA._1	363b8d3982f027ab9ac0491293604882	746	Pfam	PF04727	ELMO/CED-12 family	307	482	4.1E-38	T	IPR006816	ELMO domain
RPRC011187-RA._1	363b8d3982f027ab9ac0491293604882	746	SUPERFAMILY	SSF50729		554	676	2.27E-11	T
RPRC012390-RA._3	726613e6bc4f9c3c911f67eca54b7eb3	124	Pfam	PF04969	CS domain	3	66	2.7E-11	T	IPR007052	CS domain
RPRC012390-RA._3	726613e6bc4f9c3c911f67eca54b7eb3	124	SUPERFAMILY	SSF49764		2	111	2.09E-29	T	IPR008978	HSP20-like chaperone
RPRC015056-RA._2	9a30321ed6f0cd0cdb5a80bf0e16109c	267	Pfam	PF03556	Cullin binding	141	251	2.5E-38	T	IPR005176	Potentiating neddylation domain
RPRC015056-RA._2	9a30321ed6f0cd0cdb5a80bf0e16109c	267	Pfam	PF14555	UBA-like domain	16	55	2.8E-7	T
RPRC015056-RA._2	9a30321ed6f0cd0cdb5a80bf0e16109c	267	SUPERFAMILY	SSF46934		11	53	8.93E-8	T	IPR009060	UBA-like superfamily
RPRC009873-RA._1	81ad92c18b1783448a123dea6f4cb0fb	185	SUPERFAMILY	SSF48300		44	94	1.83E-9	T	IPR036235	Ribosomal protein L7/L12, oligomerisation domain superfamily
RPRC009873-RA._1	81ad92c18b1783448a123dea6f4cb0fb	185	SUPERFAMILY	SSF54736		104	171	1.2E-15	T	IPR014719	Ribosomal protein L7/L12, C-terminal/adaptor protein ClpS-like
RPRC009873-RA._1	81ad92c18b1783448a123dea6f4cb0fb	185	Pfam	PF00542	Ribosomal protein L7/L12 C-terminal domain	104	171	7.1E-17	T	IPR013823	Ribosomal protein L7/L12, C-terminal
RPRC009873-RA._1	81ad92c18b1783448a123dea6f4cb0fb	185	Pfam	PF16320	Ribosomal protein L7/L12 dimerisation domain	44	85	5.6E-10	T	IPR008932	Ribosomal protein L7/L12, oligomerisation
RPRC000706-RA._3	6e9f3657e9a35c3208f14f8d34dac1a7	223	SUPERFAMILY	SSF52799		64	221	1.77E-39	T	IPR029021	Protein-tyrosine phosphatase-like
RPRC000706-RA._3	6e9f3657e9a35c3208f14f8d34dac1a7	223	SUPERFAMILY	SSF52799		1	59	2.97E-13	T	IPR029021	Protein-tyrosine phosphatase-like
RPRC000706-RA._3	6e9f3657e9a35c3208f14f8d34dac1a7	223	Pfam	PF00782	Dual specificity phosphatase, catalytic domain	156	219	2.4E-12	T	IPR000340	Dual specificity phosphatase, catalytic domain
RPRC000706-RA._3	6e9f3657e9a35c3208f14f8d34dac1a7	223	Pfam	PF14671	Dual specificity protein phosphatase, N-terminal half	1	50	5.2E-12	T	IPR029260	Dual specificity/tyrosine protein phosphatase, N-terminal
RPRC002520-RA._3	0fa23a8e548434cd1980d93c00cd6261	149	SUPERFAMILY	SSF57829		23	113	4.21E-34	T	IPR011332	Zinc-binding ribosomal protein
RPRC002520-RA._3	0fa23a8e548434cd1980d93c00cd6261	149	Pfam	PF00935	Ribosomal protein L44	39	113	3.9E-32	T	IPR000552	Ribosomal protein L44e
RPRC010082-RA._1	09cbf3b0cb2e9530b9025b62277dc620	889	SUPERFAMILY	SSF103025		450	786	2.04E-69	T
RPRC010082-RA._1	09cbf3b0cb2e9530b9025b62277dc620	889	Pfam	PF08669	Glycine cleavage T-protein C-terminal barrel domain	789	874	9.8E-14	T	IPR013977	Glycine cleavage T-protein, C-terminal barrel domain
RPRC010082-RA._1	09cbf3b0cb2e9530b9025b62277dc620	889	SUPERFAMILY	SSF51905		37	442	2.37E-53	T	IPR036188	FAD/NAD(P)-binding domain superfamily
RPRC010082-RA._1	09cbf3b0cb2e9530b9025b62277dc620	889	Pfam	PF01266	FAD dependent oxidoreductase	38	396	1.5E-62	T	IPR006076	FAD dependent oxidoreductase
RPRC010082-RA._1	09cbf3b0cb2e9530b9025b62277dc620	889	SUPERFAMILY	SSF101790		789	882	3.27E-15	T	IPR029043	Glycine cleavage T-protein/YgfZ, C-terminal
RPRC010082-RA._1	09cbf3b0cb2e9530b9025b62277dc620	889	Pfam	PF01571	Aminomethyltransferase folate-binding domain	459	765	1.6E-53	T	IPR006222	Aminomethyltransferase, folate-binding domain
RPRC010082-RA._1	09cbf3b0cb2e9530b9025b62277dc620	889	Pfam	PF16350	FAD dependent oxidoreductase central domain	399	453	3.0E-18	T	IPR032503	FAD dependent oxidoreductase, central domain
RPRC010082-RA._1	09cbf3b0cb2e9530b9025b62277dc620	889	SUPERFAMILY	SSF54373		257	356	1.14E-22	T
RPRC011783-RA._1	fbf9a3033da184f41691a0c7e2cbcaa6	301	Pfam	PF18391	CHIP N-terminal tetratricopeptide repeat domain	141	223	2.6E-28	T	IPR041312	CHIP N-terminal tetratricopeptide repeat domain
RPRC011783-RA._1	fbf9a3033da184f41691a0c7e2cbcaa6	301	SUPERFAMILY	SSF57850		219	298	1.68E-23	T
RPRC011783-RA._1	fbf9a3033da184f41691a0c7e2cbcaa6	301	Pfam	PF04564	U-box domain	225	297	2.4E-28	T	IPR003613	U box domain
RPRC011783-RA._1	fbf9a3033da184f41691a0c7e2cbcaa6	301	Pfam	PF12895	Anaphase-promoting complex, cyclosome, subunit 3	39	118	1.9E-7	T
RPRC011783-RA._1	fbf9a3033da184f41691a0c7e2cbcaa6	301	SUPERFAMILY	SSF48452		27	126	1.36E-28	T	IPR011990	Tetratricopeptide-like helical domain superfamily
RPRC002126-RA._1	6dcdfd496310f47d0cf7ef4dbd22ae33	676	SUPERFAMILY	SSF48452		312	457	1.3E-19	T	IPR011990	Tetratricopeptide-like helical domain superfamily
RPRC002126-RA._1	6dcdfd496310f47d0cf7ef4dbd22ae33	676	Pfam	PF00254	FKBP-type peptidyl-prolyl cis-trans isomerase	203	288	3.4E-17	T	IPR001179	FKBP-type peptidyl-prolyl cis-trans isomerase domain
RPRC002126-RA._1	6dcdfd496310f47d0cf7ef4dbd22ae33	676	SUPERFAMILY	SSF54534		177	295	7.27E-26	T
RPRC010422-RA._3	d4843021df5aca4831ed01eb02be5a9c	310	Pfam	PF00664	ABC transporter transmembrane region	158	229	1.5E-6	T	IPR011527	ABC transporter type 1, transmembrane domain
RPRC010422-RA._3	d4843021df5aca4831ed01eb02be5a9c	310	SUPERFAMILY	SSF90123		157	254	4.19E-16	T	IPR036640	ABC transporter type 1, transmembrane domain superfamily
RPRC011900-RA._1	eb76cf5932f64541f48a999575e6dc18	288	SUPERFAMILY	SSF52540		11	212	2.93E-38	T	IPR027417	P-loop containing nucleoside triphosphate hydrolase
RPRC011900-RA._1	eb76cf5932f64541f48a999575e6dc18	288	Pfam	PF00270	DEAD/DEAH box helicase	32	200	2.8E-20	T	IPR011545	DEAD/DEAH box helicase domain
RPRC001033-RA._1	ea9956f44af86320bf583f9bd8f87119	884	SUPERFAMILY	SSF54928		97	184	2.27E-29	T	IPR035979	RNA-binding domain superfamily
RPRC001033-RA._1	ea9956f44af86320bf583f9bd8f87119	884	Pfam	PF03467	Smg-4/UPF3 family	96	256	4.2E-51	T	IPR005120	UPF3 domain
RPRC007507-RA._3	1f51ec411064b7ea7be249ec97f54e9c	459	Pfam	PF01712	Deoxynucleoside kinase	72	306	4.7E-30	T	IPR031314	Deoxynucleoside kinase domain
RPRC007507-RA._3	1f51ec411064b7ea7be249ec97f54e9c	459	SUPERFAMILY	SSF52540		68	317	1.67E-34	T	IPR027417	P-loop containing nucleoside triphosphate hydrolase
RPRC012351-RA._1	94f6352584e974d81b34e93337656bc4	351	Pfam	PF00076	RNA recognition motif. (a.k.a. RRM, RBD, or RNP domain)	283	334	1.6E-5	T	IPR000504	RNA recognition motif domain
RPRC012351-RA._1	94f6352584e974d81b34e93337656bc4	351	SUPERFAMILY	SSF54928		260	341	2.31E-15	T	IPR035979	RNA-binding domain superfamily
RPRC012351-RA._1	94f6352584e974d81b34e93337656bc4	351	Pfam	PF01585	G-patch domain	167	205	2.4E-12	T	IPR000467	G-patch domain
RPRC002778-RA._1	a6d06574ed5d81a4e25f91aa5aa1254f	1806	SUPERFAMILY	SSF57196		350	402	5.3E-9	T
RPRC002778-RA._1	a6d06574ed5d81a4e25f91aa5aa1254f	1806	Pfam	PF00055	Laminin N-terminal (Domain VI)	53	284	1.4E-70	T	IPR008211	Laminin, N-terminal
RPRC002778-RA._1	a6d06574ed5d81a4e25f91aa5aa1254f	1806	SUPERFAMILY	SSF57196		1028	1076	7.25E-8	T
RPRC002778-RA._1	a6d06574ed5d81a4e25f91aa5aa1254f	1806	Pfam	PF00053	Laminin EGF domain	471	518	4.0E-10	T	IPR002049	Laminin EGF domain
RPRC002778-RA._1	a6d06574ed5d81a4e25f91aa5aa1254f	1806	Pfam	PF00053	Laminin EGF domain	823	865	1.2E-9	T	IPR002049	Laminin EGF domain
RPRC002778-RA._1	a6d06574ed5d81a4e25f91aa5aa1254f	1806	Pfam	PF00053	Laminin EGF domain	521	558	1.0E-4	T	IPR002049	Laminin EGF domain
RPRC002778-RA._1	a6d06574ed5d81a4e25f91aa5aa1254f	1806	Pfam	PF00053	Laminin EGF domain	1079	1122	1.4E-10	T	IPR002049	Laminin EGF domain
RPRC002778-RA._1	a6d06574ed5d81a4e25f91aa5aa1254f	1806	Pfam	PF00053	Laminin EGF domain	350	401	8.8E-7	T	IPR002049	Laminin EGF domain
RPRC002778-RA._1	a6d06574ed5d81a4e25f91aa5aa1254f	1806	Pfam	PF00053	Laminin EGF domain	975	1020	5.1E-7	T	IPR002049	Laminin EGF domain
RPRC002778-RA._1	a6d06574ed5d81a4e25f91aa5aa1254f	1806	Pfam	PF00053	Laminin EGF domain	775	820	1.5E-8	T	IPR002049	Laminin EGF domain
RPRC002778-RA._1	a6d06574ed5d81a4e25f91aa5aa1254f	1806	Pfam	PF00053	Laminin EGF domain	916	972	1.3E-7	T	IPR002049	Laminin EGF domain
RPRC002778-RA._1	a6d06574ed5d81a4e25f91aa5aa1254f	1806	Pfam	PF00053	Laminin EGF domain	1127	1168	4.1E-5	T	IPR002049	Laminin EGF domain
RPRC002778-RA._1	a6d06574ed5d81a4e25f91aa5aa1254f	1806	Pfam	PF00053	Laminin EGF domain	413	468	2.8E-10	T	IPR002049	Laminin EGF domain
RPRC002778-RA._1	a6d06574ed5d81a4e25f91aa5aa1254f	1806	Pfam	PF00053	Laminin EGF domain	1028	1076	4.0E-8	T	IPR002049	Laminin EGF domain
RPRC002778-RA._1	a6d06574ed5d81a4e25f91aa5aa1254f	1806	Pfam	PF00053	Laminin EGF domain	286	338	1.3E-6	T	IPR002049	Laminin EGF domain
RPRC002778-RA._1	a6d06574ed5d81a4e25f91aa5aa1254f	1806	SUPERFAMILY	SSF57196		1079	1127	4.19E-8	T
RPRC002778-RA._1	a6d06574ed5d81a4e25f91aa5aa1254f	1806	SUPERFAMILY	SSF57196		1127	1174	4.74E-5	T
RPRC002778-RA._1	a6d06574ed5d81a4e25f91aa5aa1254f	1806	SUPERFAMILY	SSF57196		286	338	3.35E-8	T
RPRC002778-RA._1	a6d06574ed5d81a4e25f91aa5aa1254f	1806	SUPERFAMILY	SSF57196		471	513	4.46E-8	T
RPRC002778-RA._1	a6d06574ed5d81a4e25f91aa5aa1254f	1806	SUPERFAMILY	SSF57196		869	917	2.51E-7	T
RPRC002778-RA._1	a6d06574ed5d81a4e25f91aa5aa1254f	1806	SUPERFAMILY	SSF57196		413	468	9.77E-7	T
RPRC002778-RA._1	a6d06574ed5d81a4e25f91aa5aa1254f	1806	SUPERFAMILY	SSF57196		823	871	1.37E-9	T
RPRC002778-RA._1	a6d06574ed5d81a4e25f91aa5aa1254f	1806	SUPERFAMILY	SSF57196		926	977	5.86E-9	T
RPRC002778-RA._1	a6d06574ed5d81a4e25f91aa5aa1254f	1806	SUPERFAMILY	SSF57196		975	1029	3.35E-9	T
RPRC002778-RA._1	a6d06574ed5d81a4e25f91aa5aa1254f	1806	SUPERFAMILY	SSF57196		775	816	1.06E-6	T
RPRC013269-RA._3	6f4582026367f1d959ed9fbd4de317ca	364	Pfam	PF02518	Histidine kinase-, DNA gyrase B-, and HSP90-like ATPase	283	352	6.5E-7	T	IPR003594	Histidine kinase/HSP90-like ATPase
RPRC013269-RA._3	6f4582026367f1d959ed9fbd4de317ca	364	SUPERFAMILY	SSF55874		224	343	2.36E-21	T	IPR036890	Histidine kinase/HSP90-like ATPase superfamily
RPRC013269-RA._3	6f4582026367f1d959ed9fbd4de317ca	364	Pfam	PF10436	Mitochondrial branched-chain alpha-ketoacid dehydrogenase kinase	72	234	4.4E-55	T	IPR018955	Branched-chain alpha-ketoacid dehydrogenase kinase/Pyruvate dehydrogenase kinase, N-terminal
RPRC013269-RA._3	6f4582026367f1d959ed9fbd4de317ca	364	SUPERFAMILY	SSF69012		55	216	1.96E-58	T	IPR036784	Alpha-ketoacid/pyruvate dehydrogenase kinase, N-terminal domain superfamily
RPRC003761-RA._2	ba0d8ac8a2dc75e0aa48f42ccb0a9c20	143	Pfam	PF01920	Prefoldin subunit	3	75	2.1E-15	T	IPR002777	Prefoldin beta-like
RPRC003761-RA._2	ba0d8ac8a2dc75e0aa48f42ccb0a9c20	143	SUPERFAMILY	SSF46579		2	72	3.92E-16	T
RPRC008415-RA._3	453a69f8682b7f3e0e527e2d5521cd5b	413	SUPERFAMILY	SSF51445		17	299	9.48E-108	T	IPR017853	Glycoside hydrolase superfamily
RPRC008415-RA._3	453a69f8682b7f3e0e527e2d5521cd5b	413	Pfam	PF07555	beta-N-acetylglucosaminidase	20	298	2.8E-83	T	IPR011496	Beta-N-acetylglucosaminidase
RPRC001638-RA._3	e938986a8d4914a3694b8572bfb5081c	755	SUPERFAMILY	SSF57667		311	352	6.66E-5	T	IPR036236	Zinc finger C2H2 superfamily
RPRC001638-RA._3	e938986a8d4914a3694b8572bfb5081c	755	SUPERFAMILY	SSF57667		555	607	3.44E-16	T	IPR036236	Zinc finger C2H2 superfamily
RPRC001638-RA._3	e938986a8d4914a3694b8572bfb5081c	755	SUPERFAMILY	SSF57667		616	653	2.43E-6	T	IPR036236	Zinc finger C2H2 superfamily
RPRC001638-RA._3	e938986a8d4914a3694b8572bfb5081c	755	SUPERFAMILY	SSF57667		530	564	1.23E-6	T	IPR036236	Zinc finger C2H2 superfamily
RPRC001638-RA._3	e938986a8d4914a3694b8572bfb5081c	755	SUPERFAMILY	SSF57667		412	471	2.37E-5	T	IPR036236	Zinc finger C2H2 superfamily
RPRC001638-RA._3	e938986a8d4914a3694b8572bfb5081c	755	Pfam	PF00096	Zinc finger, C2H2 type	534	555	0.0033	T	IPR013087	Zinc finger C2H2-type
RPRC001638-RA._3	e938986a8d4914a3694b8572bfb5081c	755	Pfam	PF00096	Zinc finger, C2H2 type	452	474	5.5E-4	T	IPR013087	Zinc finger C2H2-type
RPRC001638-RA._3	e938986a8d4914a3694b8572bfb5081c	755	Pfam	PF00096	Zinc finger, C2H2 type	589	612	0.0036	T	IPR013087	Zinc finger C2H2-type
RPRC001638-RA._3	e938986a8d4914a3694b8572bfb5081c	755	Pfam	PF00096	Zinc finger, C2H2 type	628	650	0.0098	T	IPR013087	Zinc finger C2H2-type
RPRC001638-RA._3	e938986a8d4914a3694b8572bfb5081c	755	Pfam	PF00096	Zinc finger, C2H2 type	561	583	4.3E-4	T	IPR013087	Zinc finger C2H2-type
RPRC009313-RA._1	f71780e9724c1998ac5982aca08061fd	261	Pfam	PF00226	DnaJ domain	59	120	1.2E-16	T	IPR001623	DnaJ domain
RPRC009313-RA._1	f71780e9724c1998ac5982aca08061fd	261	SUPERFAMILY	SSF46565		24	119	4.06E-21	T	IPR036869	Chaperone J-domain superfamily
RPRC011681-RA._1	ec6cf853ddd60f8845b64ee080bdda55	174	SUPERFAMILY	SSF55729		1	151	3.9E-29	T	IPR016181	Acyl-CoA N-acyltransferase
RPRC011681-RA._1	ec6cf853ddd60f8845b64ee080bdda55	174	Pfam	PF00583	Acetyltransferase (GNAT) family	31	126	2.6E-15	T	IPR000182	GNAT domain
RPRC000138-RA._1	ac84a81c82d24235bdae4957c075a9fb	1343	SUPERFAMILY	SSF57424		81	121	9.95E-10	T	IPR036055	LDL receptor-like superfamily
RPRC000138-RA._1	ac84a81c82d24235bdae4957c075a9fb	1343	SUPERFAMILY	SSF57424		373	409	1.44E-6	T	IPR036055	LDL receptor-like superfamily
RPRC000138-RA._1	ac84a81c82d24235bdae4957c075a9fb	1343	SUPERFAMILY	SSF57424		288	328	9.69E-10	T	IPR036055	LDL receptor-like superfamily
RPRC000138-RA._1	ac84a81c82d24235bdae4957c075a9fb	1343	SUPERFAMILY	SSF57424		253	290	2.75E-10	T	IPR036055	LDL receptor-like superfamily
RPRC000138-RA._1	ac84a81c82d24235bdae4957c075a9fb	1343	SUPERFAMILY	SSF57424		453	490	7.2E-10	T	IPR036055	LDL receptor-like superfamily
RPRC000138-RA._1	ac84a81c82d24235bdae4957c075a9fb	1343	Pfam	PF00057	Low-density lipoprotein receptor domain class A	253	289	1.5E-11	T	IPR002172	Low-density lipoprotein (LDL) receptor class A repeat
RPRC000138-RA._1	ac84a81c82d24235bdae4957c075a9fb	1343	Pfam	PF00057	Low-density lipoprotein receptor domain class A	86	121	5.7E-8	T	IPR002172	Low-density lipoprotein (LDL) receptor class A repeat
RPRC000138-RA._1	ac84a81c82d24235bdae4957c075a9fb	1343	Pfam	PF00057	Low-density lipoprotein receptor domain class A	414	448	1.7E-9	T	IPR002172	Low-density lipoprotein (LDL) receptor class A repeat
RPRC000138-RA._1	ac84a81c82d24235bdae4957c075a9fb	1343	Pfam	PF00057	Low-density lipoprotein receptor domain class A	212	249	8.0E-10	T	IPR002172	Low-density lipoprotein (LDL) receptor class A repeat
RPRC000138-RA._1	ac84a81c82d24235bdae4957c075a9fb	1343	Pfam	PF00057	Low-density lipoprotein receptor domain class A	293	328	1.2E-9	T	IPR002172	Low-density lipoprotein (LDL) receptor class A repeat
RPRC000138-RA._1	ac84a81c82d24235bdae4957c075a9fb	1343	Pfam	PF00057	Low-density lipoprotein receptor domain class A	455	490	1.1E-10	T	IPR002172	Low-density lipoprotein (LDL) receptor class A repeat
RPRC000138-RA._1	ac84a81c82d24235bdae4957c075a9fb	1343	Pfam	PF00057	Low-density lipoprotein receptor domain class A	373	407	4.2E-7	T	IPR002172	Low-density lipoprotein (LDL) receptor class A repeat
RPRC000138-RA._1	ac84a81c82d24235bdae4957c075a9fb	1343	Pfam	PF00057	Low-density lipoprotein receptor domain class A	174	206	3.0E-9	T	IPR002172	Low-density lipoprotein (LDL) receptor class A repeat
RPRC000138-RA._1	ac84a81c82d24235bdae4957c075a9fb	1343	Pfam	PF00057	Low-density lipoprotein receptor domain class A	45	82	5.1E-7	T	IPR002172	Low-density lipoprotein (LDL) receptor class A repeat
RPRC000138-RA._1	ac84a81c82d24235bdae4957c075a9fb	1343	Pfam	PF00057	Low-density lipoprotein receptor domain class A	330	367	1.1E-9	T	IPR002172	Low-density lipoprotein (LDL) receptor class A repeat
RPRC000138-RA._1	ac84a81c82d24235bdae4957c075a9fb	1343	SUPERFAMILY	SSF57196		931	963	1.19E-5	T
RPRC000138-RA._1	ac84a81c82d24235bdae4957c075a9fb	1343	SUPERFAMILY	SSF57424		408	448	6.81E-11	T	IPR036055	LDL receptor-like superfamily
RPRC000138-RA._1	ac84a81c82d24235bdae4957c075a9fb	1343	SUPERFAMILY	SSF63825		574	804	3.79E-17	T
RPRC000138-RA._1	ac84a81c82d24235bdae4957c075a9fb	1343	SUPERFAMILY	SSF57196		1036	1080	2.3E-5	T
RPRC000138-RA._1	ac84a81c82d24235bdae4957c075a9fb	1343	SUPERFAMILY	SSF57424		331	367	6.28E-9	T	IPR036055	LDL receptor-like superfamily
RPRC000138-RA._1	ac84a81c82d24235bdae4957c075a9fb	1343	SUPERFAMILY	SSF57424		44	79	5.37E-7	T	IPR036055	LDL receptor-like superfamily
RPRC000138-RA._1	ac84a81c82d24235bdae4957c075a9fb	1343	SUPERFAMILY	SSF57424		213	247	1.44E-8	T	IPR036055	LDL receptor-like superfamily
RPRC000138-RA._1	ac84a81c82d24235bdae4957c075a9fb	1343	SUPERFAMILY	SSF57196		1000	1035	3.18E-5	T
RPRC000138-RA._1	ac84a81c82d24235bdae4957c075a9fb	1343	SUPERFAMILY	SSF57424		172	208	4.58E-9	T	IPR036055	LDL receptor-like superfamily
RPRC000138-RA._1	ac84a81c82d24235bdae4957c075a9fb	1343	SUPERFAMILY	SSF57196		966	1001	3.29E-5	T
RPRC000138-RA._1	ac84a81c82d24235bdae4957c075a9fb	1343	Pfam	PF00008	EGF-like domain	964	995	4.9E-6	T	IPR000742	EGF-like domain
RPRC000138-RA._1	ac84a81c82d24235bdae4957c075a9fb	1343	Pfam	PF00008	EGF-like domain	932	958	1.8E-5	T	IPR000742	EGF-like domain
RPRC000138-RA._1	ac84a81c82d24235bdae4957c075a9fb	1343	SUPERFAMILY	SSF57196		895	932	2.44E-5	T
RPRC006116-RA._3	9198d1fa2e3718ee2f42a1591898a262	227	Pfam	PF02269	Transcription initiation factor IID, 18kD subunit	80	168	5.4E-36	T	IPR003195	Transcription initiation factor IID, subunit 13
RPRC006116-RA._3	9198d1fa2e3718ee2f42a1591898a262	227	SUPERFAMILY	SSF47113		81	123	4.6E-13	T	IPR009072	Histone-fold
RPRC004836-RA._2	7f806b0b4043c40550f93a93f48e28ce	373	SUPERFAMILY	SSF82051		8	141	5.62E-23	T	IPR036726	GTP1/OBG domain superfamily
RPRC004836-RA._2	7f806b0b4043c40550f93a93f48e28ce	373	Pfam	PF01018	GTP1/OBG	11	126	7.7E-14	T	IPR006169	GTP1/OBG domain
RPRC004836-RA._2	7f806b0b4043c40550f93a93f48e28ce	373	Pfam	PF01926	50S ribosome-binding GTPase	144	273	6.0E-25	T	IPR006073	GTP binding domain
RPRC004836-RA._2	7f806b0b4043c40550f93a93f48e28ce	373	SUPERFAMILY	SSF52540		137	348	2.2E-42	T	IPR027417	P-loop containing nucleoside triphosphate hydrolase
RPRC000589-RA._2	8f0e7262954d0729913e469ff6536b10	895	Pfam	PF10613	Ligated ion channel L-glutamate- and glycine-binding site	396	504	8.8E-36	T	IPR019594	Ionotropic glutamate receptor, L-glutamate and glycine-binding domain
RPRC000589-RA._2	8f0e7262954d0729913e469ff6536b10	895	Pfam	PF00060	Ligand-gated ion channel	519	827	3.0E-46	T	IPR001320	Ionotropic glutamate receptor
RPRC000589-RA._2	8f0e7262954d0729913e469ff6536b10	895	SUPERFAMILY	SSF53850		396	796	9.96E-49	T
RPRC000589-RA._2	8f0e7262954d0729913e469ff6536b10	895	SUPERFAMILY	SSF81324		521	617	1.96E-9	T
RPRC015063-RA._2	2790cb40e58501bf0523a5d4e2ea1561	388	Pfam	PF00069	Protein kinase domain	53	341	3.0E-67	T	IPR000719	Protein kinase domain
RPRC015063-RA._2	2790cb40e58501bf0523a5d4e2ea1561	388	SUPERFAMILY	SSF56112		48	350	1.62E-94	T	IPR011009	Protein kinase-like domain superfamily
RPRC012228-RA._3	68bc9e66f4c607e26a165ccb473eff03	475	SUPERFAMILY	SSF52540		103	390	1.54E-71	T	IPR027417	P-loop containing nucleoside triphosphate hydrolase
RPRC012228-RA._3	68bc9e66f4c607e26a165ccb473eff03	475	Pfam	PF00270	DEAD/DEAH box helicase	58	225	2.3E-50	T	IPR011545	DEAD/DEAH box helicase domain
RPRC012228-RA._3	68bc9e66f4c607e26a165ccb473eff03	475	Pfam	PF00271	Helicase conserved C-terminal domain	263	368	2.2E-29	T	IPR001650	Helicase, C-terminal
RPRC003864-RA._3	4012b259a15932d6b9afad51b9892614	1100	SUPERFAMILY	SSF48371		661	970	1.63E-6	T	IPR016024	Armadillo-type fold
RPRC003864-RA._3	4012b259a15932d6b9afad51b9892614	1100	SUPERFAMILY	SSF55486		236	511	3.0E-26	T
RPRC003864-RA._3	4012b259a15932d6b9afad51b9892614	1100	SUPERFAMILY	SSF63737		2	226	2.09E-29	T
RPRC003864-RA._3	4012b259a15932d6b9afad51b9892614	1100	Pfam	PF01433	Peptidase family M1 domain	258	377	9.3E-7	T	IPR014782	Peptidase M1, membrane alanine aminopeptidase
RPRC007198-RA._3	b61d7bb49331e66b3cebca050bf83e2f	454	SUPERFAMILY	SSF50978		67	398	2.2E-26	T	IPR036322	WD40-repeat-containing domain superfamily
RPRC007198-RA._3	b61d7bb49331e66b3cebca050bf83e2f	454	Pfam	PF00400	WD domain, G-beta repeat	164	195	0.015	T	IPR001680	WD40 repeat
RPRC007198-RA._3	b61d7bb49331e66b3cebca050bf83e2f	454	Pfam	PF00400	WD domain, G-beta repeat	203	238	0.0027	T	IPR001680	WD40 repeat
RPRC013855-RA._3	0aa80ba96ba368685646f6b8a987654e	500	Pfam	PF07690	Major Facilitator Superfamily	59	436	1.7E-63	T	IPR011701	Major facilitator superfamily
RPRC013855-RA._3	0aa80ba96ba368685646f6b8a987654e	500	SUPERFAMILY	SSF103473		37	484	2.88E-84	T	IPR036259	MFS transporter superfamily
RPRC012932-RA._1	830bff8ecf9720273217bb0a0f3a024c	411	SUPERFAMILY	SSF56112		17	298	3.24E-88	T	IPR011009	Protein kinase-like domain superfamily
RPRC012932-RA._1	830bff8ecf9720273217bb0a0f3a024c	411	Pfam	PF00069	Protein kinase domain	23	283	4.3E-78	T	IPR000719	Protein kinase domain
RPRC005274-RA._1	7ef9315bb3ae33d838a6793a526ed03a	183	Pfam	PF01472	PUA domain	97	171	1.9E-19	T	IPR002478	PUA domain
RPRC005274-RA._1	7ef9315bb3ae33d838a6793a526ed03a	183	Pfam	PF17832	Pre-PUA-like domain	5	90	1.5E-26	T	IPR041366	Pre-PUA domain
RPRC005274-RA._1	7ef9315bb3ae33d838a6793a526ed03a	183	SUPERFAMILY	SSF88697		96	179	1.74E-19	T	IPR015947	PUA-like superfamily
RPRC015074-RA._1	c47098278458c375a19147e9ece28f73	313	SUPERFAMILY	SSF52518		25	208	4.07E-67	T	IPR029061	Thiamin diphosphate-binding fold
RPRC015074-RA._1	c47098278458c375a19147e9ece28f73	313	Pfam	PF02780	Transketolase, C-terminal domain	219	313	9.7E-30	T	IPR033248	Transketolase, C-terminal domain
RPRC015074-RA._1	c47098278458c375a19147e9ece28f73	313	SUPERFAMILY	SSF52922		216	312	1.44E-28	T	IPR009014	Transketolase C-terminal/Pyruvate-ferredoxin oxidoreductase domain II
RPRC015074-RA._1	c47098278458c375a19147e9ece28f73	313	Pfam	PF02779	Transketolase, pyrimidine binding domain	25	199	1.4E-45	T	IPR005475	Transketolase-like, pyrimidine-binding domain
RPRC010306-RA._2	e41d0f4dced40d6ddcaa515f1ce1b66f	166	SUPERFAMILY	SSF50494		2	133	3.96E-31	T	IPR009003	Peptidase S1, PA clan
RPRC010306-RA._2	e41d0f4dced40d6ddcaa515f1ce1b66f	166	Pfam	PF00089	Trypsin	12	131	3.2E-25	T	IPR001254	Serine proteases, trypsin domain
RPRC014430-RA._2	0743f54e92e681a3c388fa50d4535fea	617	SUPERFAMILY	SSF52029		216	385	7.85E-48	T	IPR027409	GroEL-like apical domain superfamily
RPRC014430-RA._2	0743f54e92e681a3c388fa50d4535fea	617	Pfam	PF00118	TCP-1/cpn60 chaperonin family	43	531	2.8E-158	T	IPR002423	Chaperonin Cpn60/TCP-1 family
RPRC014430-RA._2	0743f54e92e681a3c388fa50d4535fea	617	SUPERFAMILY	SSF48592		23	531	3.92E-88	T	IPR027413	GroEL-like equatorial domain superfamily
RPRC014430-RA._2	0743f54e92e681a3c388fa50d4535fea	617	SUPERFAMILY	SSF54849		159	411	6.71E-26	T	IPR027410	TCP-1-like chaperonin intermediate domain superfamily
RPRC010092-RA._2	31082aaa1ab538e7180355620bfedccd	431	Pfam	PF03619	Organic solute transporter Ostalpha	34	305	1.3E-88	T	IPR005178	Organic solute transporter subunit alpha/Transmembrane protein 184
RPRC007039-RA._1	da91918992bb93a8cc3f78a5d67d4f66	310	SUPERFAMILY	SSF54928		224	308	1.61E-19	T	IPR035979	RNA-binding domain superfamily
RPRC007039-RA._1	da91918992bb93a8cc3f78a5d67d4f66	310	Pfam	PF00076	RNA recognition motif. (a.k.a. RRM, RBD, or RNP domain)	234	298	1.4E-9	T	IPR000504	RNA recognition motif domain
RPRC007039-RA._1	da91918992bb93a8cc3f78a5d67d4f66	310	SUPERFAMILY	SSF90229		162	184	2.51E-6	T	IPR036855	Zinc finger, CCCH-type superfamily
RPRC007503-RA._2	f9d03a9af3436e1f0b6654ad07ac44fb	364	SUPERFAMILY	SSF50978		33	342	4.4E-76	T	IPR036322	WD40-repeat-containing domain superfamily
RPRC007503-RA._2	f9d03a9af3436e1f0b6654ad07ac44fb	364	Pfam	PF00400	WD domain, G-beta repeat	176	208	4.6E-5	T	IPR001680	WD40 repeat
RPRC007503-RA._2	f9d03a9af3436e1f0b6654ad07ac44fb	364	Pfam	PF00400	WD domain, G-beta repeat	126	163	2.0E-7	T	IPR001680	WD40 repeat
RPRC007503-RA._2	f9d03a9af3436e1f0b6654ad07ac44fb	364	Pfam	PF00400	WD domain, G-beta repeat	36	74	7.8E-5	T	IPR001680	WD40 repeat
RPRC007503-RA._2	f9d03a9af3436e1f0b6654ad07ac44fb	364	Pfam	PF00400	WD domain, G-beta repeat	319	341	0.011	T	IPR001680	WD40 repeat
RPRC007503-RA._2	f9d03a9af3436e1f0b6654ad07ac44fb	364	Pfam	PF00400	WD domain, G-beta repeat	254	290	5.1E-6	T	IPR001680	WD40 repeat
RPRC007503-RA._2	f9d03a9af3436e1f0b6654ad07ac44fb	364	Pfam	PF00400	WD domain, G-beta repeat	84	121	1.0E-7	T	IPR001680	WD40 repeat
RPRC007503-RA._2	f9d03a9af3436e1f0b6654ad07ac44fb	364	Pfam	PF00400	WD domain, G-beta repeat	219	250	2.4E-4	T	IPR001680	WD40 repeat
RPRC013143-RA+_1	c7a27989abbe048c8507db75587bbebc	225	SUPERFAMILY	SSF57959		19	83	8.84E-21	T
RPRC013143-RA+_1	c7a27989abbe048c8507db75587bbebc	225	Pfam	PF07716	Basic region leucine zipper	21	73	1.4E-16	T	IPR004827	Basic-leucine zipper domain
RPRC005936-RA._2	dce1c7885de5b8c53d6e5f6b89407b2a	778	SUPERFAMILY	SSF50447		278	416	2.59E-25	T	IPR009000	Translation protein, beta-barrel domain superfamily
RPRC005936-RA._2	dce1c7885de5b8c53d6e5f6b89407b2a	778	SUPERFAMILY	SSF54211		495	614	3.54E-28	T	IPR020568	Ribosomal protein S5 domain 2-type fold
RPRC005936-RA._2	dce1c7885de5b8c53d6e5f6b89407b2a	778	Pfam	PF03764	Elongation factor G, domain IV	495	614	1.2E-31	T	IPR005517	Translation elongation factor EFG/EF2, domain IV
RPRC005936-RA._2	dce1c7885de5b8c53d6e5f6b89407b2a	778	Pfam	PF00679	Elongation factor G C-terminus	619	704	1.9E-28	T	IPR000640	Elongation factor EFG, domain V-like
RPRC005936-RA._2	dce1c7885de5b8c53d6e5f6b89407b2a	778	SUPERFAMILY	SSF54980		418	496	7.19E-20	T	IPR035647	EF-G domain III/V-like
RPRC005936-RA._2	dce1c7885de5b8c53d6e5f6b89407b2a	778	Pfam	PF14492	Elongation Factor G, domain II	420	494	2.7E-27	T	IPR041095	Elongation Factor G, domain II
RPRC005936-RA._2	dce1c7885de5b8c53d6e5f6b89407b2a	778	SUPERFAMILY	SSF54980		621	708	4.8E-27	T	IPR035647	EF-G domain III/V-like
RPRC005936-RA._2	dce1c7885de5b8c53d6e5f6b89407b2a	778	Pfam	PF00009	Elongation factor Tu GTP binding domain	21	294	1.0E-61	T	IPR000795	Transcription factor, GTP-binding domain
RPRC005936-RA._2	dce1c7885de5b8c53d6e5f6b89407b2a	778	SUPERFAMILY	SSF52540		18	295	3.27E-98	T	IPR027417	P-loop containing nucleoside triphosphate hydrolase
RPRC005936-RA._2	dce1c7885de5b8c53d6e5f6b89407b2a	778	Pfam	PF03144	Elongation factor Tu domain 2	340	403	1.7E-13	T	IPR004161	Translation elongation factor EFTu-like, domain 2
RPRC013873-RA+_1	47323cea24002b6e3f4e06a1984ce1c0	576	Pfam	PF00622	SPRY domain	373	442	2.3E-6	T	IPR003877	SPRY domain
RPRC013873-RA+_1	47323cea24002b6e3f4e06a1984ce1c0	576	SUPERFAMILY	SSF57903		93	150	1.52E-10	T	IPR011011	Zinc finger, FYVE/PHD-type
RPRC013873-RA+_1	47323cea24002b6e3f4e06a1984ce1c0	576	SUPERFAMILY	SSF49899		291	536	2.18E-42	T	IPR013320	Concanavalin A-like lectin/glucanase domain superfamily
RPRC011282-RA._3	20005cbc173f367ab1ae9b2868fa3b8c	1018	SUPERFAMILY	SSF52540		8	352	2.16E-123	T	IPR027417	P-loop containing nucleoside triphosphate hydrolase
RPRC011282-RA._3	20005cbc173f367ab1ae9b2868fa3b8c	1018	Pfam	PF00225	Kinesin motor domain	16	331	4.3E-112	T	IPR001752	Kinesin motor domain
RPRC007818-RA._1	39e23bddca01a2b9bdbcbd7b4fc0442e	707	SUPERFAMILY	SSF48452		284	581	2.02E-39	T	IPR011990	Tetratricopeptide-like helical domain superfamily
RPRC007818-RA._1	39e23bddca01a2b9bdbcbd7b4fc0442e	707	SUPERFAMILY	SSF48452		59	231	1.77E-35	T	IPR011990	Tetratricopeptide-like helical domain superfamily
RPRC012287-RA._3	8654ce5920fd7ab2eed64fa3a5a17d41	193	Pfam	PF03164	Trafficking protein Mon1	35	192	9.4E-59	T	IPR004353	Vacuolar fusion protein Mon1
RPRC004181-RA._1	12db36d72b42263c0c03bcc92067798b	302	Pfam	PF00621	RhoGEF domain	2	94	1.6E-18	T	IPR000219	Dbl homology (DH) domain
RPRC004181-RA._1	12db36d72b42263c0c03bcc92067798b	302	Pfam	PF01363	FYVE zinc finger	249	292	2.6E-16	T	IPR000306	FYVE zinc finger
RPRC004181-RA._1	12db36d72b42263c0c03bcc92067798b	302	Pfam	PF00169	PH domain	127	216	5.2E-9	T	IPR001849	Pleckstrin homology domain
RPRC004181-RA._1	12db36d72b42263c0c03bcc92067798b	302	SUPERFAMILY	SSF48065		1	114	4.84E-25	T	IPR035899	Dbl homology (DH) domain superfamily
RPRC004181-RA._1	12db36d72b42263c0c03bcc92067798b	302	SUPERFAMILY	SSF57903		248	299	1.73E-16	T	IPR011011	Zinc finger, FYVE/PHD-type
RPRC004181-RA._1	12db36d72b42263c0c03bcc92067798b	302	SUPERFAMILY	SSF50729		108	221	4.11E-20	T
RPRC004377-RA._1	0d5e442a7079ce97e577bf4407c8af76	314	Pfam	PF00633	Helix-hairpin-helix motif	170	194	6.2E-8	T	IPR000445	Helix-hairpin-helix motif
RPRC004377-RA._1	0d5e442a7079ce97e577bf4407c8af76	314	Pfam	PF00730	HhH-GPD superfamily base excision DNA repair protein	104	241	3.7E-19	T	IPR003265	HhH-GPD domain
RPRC004377-RA._1	0d5e442a7079ce97e577bf4407c8af76	314	SUPERFAMILY	SSF48150		68	283	1.73E-59	T	IPR011257	DNA glycosylase
RPRC006994-RA._2	3d361d65750ab84e4dae01af3530a700	524	SUPERFAMILY	SSF52047		156	376	5.1E-23	T
RPRC006994-RA._2	3d361d65750ab84e4dae01af3530a700	524	Pfam	PF14580	Leucine-rich repeat	269	386	4.2E-12	T
RPRC006994-RA._2	3d361d65750ab84e4dae01af3530a700	524	SUPERFAMILY	SSF54236		440	523	5.17E-6	T	IPR029071	Ubiquitin-like domain superfamily
RPRC006994-RA._2	3d361d65750ab84e4dae01af3530a700	524	Pfam	PF01302	CAP-Gly domain	17	82	3.0E-18	T	IPR000938	CAP Gly-rich domain
RPRC006994-RA._2	3d361d65750ab84e4dae01af3530a700	524	SUPERFAMILY	SSF74924		10	141	5.37E-29	T	IPR036859	CAP Gly-rich domain superfamily
RPRC011072-RA+_2	d4aa2b7505c7200602534995597eaac3	419	SUPERFAMILY	SSF110069		206	324	5.36E-37	T	IPR036767	ApaG domain superfamily
RPRC011072-RA+_2	d4aa2b7505c7200602534995597eaac3	419	Pfam	PF04379	ApaG domain	224	306	2.2E-27	T	IPR007474	ApaG domain
RPRC008965-RA+_1	829444e023d9780d4aa0ec5d000fbf65	980	SUPERFAMILY	SSF57667		187	236	2.28E-11	T	IPR036236	Zinc finger C2H2 superfamily
RPRC008965-RA+_1	829444e023d9780d4aa0ec5d000fbf65	980	Pfam	PF12874	Zinc-finger of C2H2 type	251	274	1.4E-6	T
RPRC008965-RA+_1	829444e023d9780d4aa0ec5d000fbf65	980	Pfam	PF12874	Zinc-finger of C2H2 type	376	400	9.4E-6	T
RPRC008965-RA+_1	829444e023d9780d4aa0ec5d000fbf65	980	Pfam	PF12874	Zinc-finger of C2H2 type	205	228	1.8E-6	T
RPRC008965-RA+_1	829444e023d9780d4aa0ec5d000fbf65	980	SUPERFAMILY	SSF57667		248	281	5.16E-8	T	IPR036236	Zinc finger C2H2 superfamily
RPRC008965-RA+_1	829444e023d9780d4aa0ec5d000fbf65	980	SUPERFAMILY	SSF57667		358	407	1.53E-8	T	IPR036236	Zinc finger C2H2 superfamily
RPRC008965-RA+_1	829444e023d9780d4aa0ec5d000fbf65	980	Pfam	PF07528	DZF domain	601	846	1.0E-57	T	IPR006561	DZF domain
RPRC012289-RA._1	cda78ab40b8cbc56e7950775825cbe75	314	Pfam	PF07962	Replication Fork Protection Component Swi3	148	226	6.7E-26	T	IPR012923	Chromosome segregation in meiosis protein 3
RPRC004630-RA._2	94420737e2a58155dfb3a0491e29144c	310	Pfam	PF02732	ERCC4 domain	25	153	5.6E-22	T	IPR006166	ERCC4 domain
RPRC004630-RA._2	94420737e2a58155dfb3a0491e29144c	310	SUPERFAMILY	SSF52980		22	156	9.38E-37	T	IPR011335	Restriction endonuclease type II-like
RPRC004630-RA._2	94420737e2a58155dfb3a0491e29144c	310	SUPERFAMILY	SSF47781		180	248	9.64E-15	T	IPR010994	RuvA domain 2-like
RPRC006118-RA._1	018f3cdc4534eafa179d48c25bb50b48	352	Pfam	PF00573	Ribosomal protein L4/L1 family	74	265	2.4E-51	T	IPR002136	Ribosomal protein L4/L1e
RPRC006118-RA._1	018f3cdc4534eafa179d48c25bb50b48	352	SUPERFAMILY	SSF52166		63	266	9.55E-64	T	IPR023574	Ribosomal protein L4 domain superfamily
RPRC004945-RA._2	031323a234ddd912fc6e24c7fb6abb06	419	SUPERFAMILY	SSF89796		41	413	2.49E-100	T	IPR023606	CoA-transferase family III domain superfamily
RPRC004945-RA._2	031323a234ddd912fc6e24c7fb6abb06	419	Pfam	PF02515	CoA-transferase family III	42	389	6.4E-74	T	IPR003673	CoA-transferase family III
RPRC013249-RA._1	50bd0902db4cbc44787f6b55518f9444	616	Pfam	PF00270	DEAD/DEAH box helicase	27	198	9.8E-47	T	IPR011545	DEAD/DEAH box helicase domain
RPRC013249-RA._1	50bd0902db4cbc44787f6b55518f9444	616	Pfam	PF00271	Helicase conserved C-terminal domain	239	344	1.6E-29	T	IPR001650	Helicase, C-terminal
RPRC013249-RA._1	50bd0902db4cbc44787f6b55518f9444	616	SUPERFAMILY	SSF52540		77	365	2.3E-67	T	IPR027417	P-loop containing nucleoside triphosphate hydrolase
RPRC002498-RA._1	399aa8f6904ba1778cb44e43b4eeef5b	577	SUPERFAMILY	SSF82615		480	568	7.59E-26	T
RPRC002498-RA._1	399aa8f6904ba1778cb44e43b4eeef5b	577	Pfam	PF00069	Protein kinase domain	30	279	1.1E-67	T	IPR000719	Protein kinase domain
RPRC002498-RA._1	399aa8f6904ba1778cb44e43b4eeef5b	577	SUPERFAMILY	SSF82615		355	474	5.62E-40	T
RPRC002498-RA._1	399aa8f6904ba1778cb44e43b4eeef5b	577	Pfam	PF00659	POLO box duplicated region	396	457	9.0E-18	T	IPR000959	POLO box domain
RPRC002498-RA._1	399aa8f6904ba1778cb44e43b4eeef5b	577	Pfam	PF00659	POLO box duplicated region	494	559	5.4E-17	T	IPR000959	POLO box domain
RPRC002498-RA._1	399aa8f6904ba1778cb44e43b4eeef5b	577	SUPERFAMILY	SSF56112		26	304	3.91E-82	T	IPR011009	Protein kinase-like domain superfamily
RPRC002235-RA._1	44a446f2a5b2497c4028b9cd6ada6dfd	543	Pfam	PF13414	TPR repeat	311	348	6.5E-8	T
RPRC002235-RA._1	44a446f2a5b2497c4028b9cd6ada6dfd	543	Pfam	PF13181	Tetratricopeptide repeat	373	398	0.011	T	IPR019734	Tetratricopeptide repeat
RPRC002235-RA._1	44a446f2a5b2497c4028b9cd6ada6dfd	543	Pfam	PF13181	Tetratricopeptide repeat	271	302	0.018	T	IPR019734	Tetratricopeptide repeat
RPRC002235-RA._1	44a446f2a5b2497c4028b9cd6ada6dfd	543	SUPERFAMILY	SSF48452		111	313	1.28E-14	T	IPR011990	Tetratricopeptide-like helical domain superfamily
RPRC002235-RA._1	44a446f2a5b2497c4028b9cd6ada6dfd	543	Pfam	PF04049	Anaphase promoting complex subunit 8 / Cdc23	21	83	3.3E-20	T	IPR007192	Cdc23
RPRC002235-RA._1	44a446f2a5b2497c4028b9cd6ada6dfd	543	SUPERFAMILY	SSF48452		270	438	1.45E-29	T	IPR011990	Tetratricopeptide-like helical domain superfamily
RPRC015438-RA._3	49a316ebca6406bb2c1ff4d27b0f8094	790	SUPERFAMILY	SSF75632		410	673	3.92E-95	T	IPR036317	Cullin homology domain superfamily
RPRC015438-RA._3	49a316ebca6406bb2c1ff4d27b0f8094	790	Pfam	PF00888	Cullin family	21	662	1.5E-195	T	IPR001373	Cullin, N-terminal
RPRC015438-RA._3	49a316ebca6406bb2c1ff4d27b0f8094	790	SUPERFAMILY	SSF74788		17	405	7.59E-131	T	IPR016159	Cullin repeat-like-containing domain superfamily
RPRC015438-RA._3	49a316ebca6406bb2c1ff4d27b0f8094	790	Pfam	PF10557	Cullin protein neddylation domain	697	758	1.5E-27	T	IPR019559	Cullin protein, neddylation domain
RPRC015438-RA._3	49a316ebca6406bb2c1ff4d27b0f8094	790	SUPERFAMILY	SSF46785		680	767	6.16E-29	T	IPR036390	Winged helix DNA-binding domain superfamily
RPRC013126-RA._1	989a4fe55abfb149dba69b8a65f910ac	333	Pfam	PF00069	Protein kinase domain	49	307	4.1E-57	T	IPR000719	Protein kinase domain
RPRC013126-RA._1	989a4fe55abfb149dba69b8a65f910ac	333	SUPERFAMILY	SSF56112		39	313	1.11E-68	T	IPR011009	Protein kinase-like domain superfamily
RPRC007808-RA._2	8a20435c04845820af51465b44098a92	369	SUPERFAMILY	SSF57196		265	297	1.58E-5	T
RPRC007808-RA._2	8a20435c04845820af51465b44098a92	369	Pfam	PF02019	WIF domain	24	161	1.6E-40	T	IPR003306	WIF domain
RPRC014400-RA._1	16ea836a56960555d688f2e5b3e83882	452	Pfam	PF12430	Abscisic acid G-protein coupled receptor	277	445	2.8E-40	T	IPR025969	Abscisic acid G-protein coupled receptor-like domain
RPRC014400-RA._1	16ea836a56960555d688f2e5b3e83882	452	Pfam	PF12537	The Golgi pH Regulator (GPHR) Family N-terminal	144	208	1.7E-25	T	IPR022535	Golgi pH regulator, conserved domain
RPRC009184-RA._3	83554ff781be885eab6a61db5be215c8	354	SUPERFAMILY	SSF50978		55	350	1.15E-84	T	IPR036322	WD40-repeat-containing domain superfamily
RPRC009184-RA._3	83554ff781be885eab6a61db5be215c8	354	Pfam	PF00400	WD domain, G-beta repeat	138	177	8.4E-6	T	IPR001680	WD40 repeat
RPRC009184-RA._3	83554ff781be885eab6a61db5be215c8	354	Pfam	PF00400	WD domain, G-beta repeat	317	350	1.1E-5	T	IPR001680	WD40 repeat
RPRC009184-RA._3	83554ff781be885eab6a61db5be215c8	354	Pfam	PF00400	WD domain, G-beta repeat	97	134	1.3E-6	T	IPR001680	WD40 repeat
RPRC009184-RA._3	83554ff781be885eab6a61db5be215c8	354	Pfam	PF00400	WD domain, G-beta repeat	269	310	3.5E-6	T	IPR001680	WD40 repeat
RPRC009184-RA._3	83554ff781be885eab6a61db5be215c8	354	Pfam	PF00400	WD domain, G-beta repeat	57	91	3.1E-7	T	IPR001680	WD40 repeat
RPRC009184-RA._3	83554ff781be885eab6a61db5be215c8	354	Pfam	PF00400	WD domain, G-beta repeat	225	260	1.2E-6	T	IPR001680	WD40 repeat
RPRC002879-RA._1	6cb012cb830326c4d84c1eb9a767cece	297	Pfam	PF08598	Sds3-like	115	231	1.0E-21	T	IPR013907	Sds3-like
RPRC009758-RA._1	528bc6dcf588d7ac637107020eba821b	565	SUPERFAMILY	SSF50978		261	565	5.5E-73	T	IPR036322	WD40-repeat-containing domain superfamily
RPRC009758-RA._1	528bc6dcf588d7ac637107020eba821b	565	Pfam	PF00400	WD domain, G-beta repeat	528	565	0.009	T	IPR001680	WD40 repeat
RPRC009758-RA._1	528bc6dcf588d7ac637107020eba821b	565	Pfam	PF00400	WD domain, G-beta repeat	309	346	2.9E-6	T	IPR001680	WD40 repeat
RPRC009758-RA._1	528bc6dcf588d7ac637107020eba821b	565	Pfam	PF00400	WD domain, G-beta repeat	486	522	7.8E-6	T	IPR001680	WD40 repeat
RPRC009758-RA._1	528bc6dcf588d7ac637107020eba821b	565	Pfam	PF00400	WD domain, G-beta repeat	267	302	8.7E-5	T	IPR001680	WD40 repeat
RPRC009758-RA._1	528bc6dcf588d7ac637107020eba821b	565	Pfam	PF00400	WD domain, G-beta repeat	395	431	0.0093	T	IPR001680	WD40 repeat
RPRC006488-RA._1	6a84c6da1ac9f24df38e52fe3416d4ab	298	Pfam	PF08423	Rad51	8	260	6.0E-129	T	IPR013632	DNA recombination and repair protein Rad51-like, C-terminal
RPRC006488-RA._1	6a84c6da1ac9f24df38e52fe3416d4ab	298	SUPERFAMILY	SSF52540		26	259	7.78E-61	T	IPR027417	P-loop containing nucleoside triphosphate hydrolase
RPRC004637-RA._2	7b9dc0a5e421930c330d53857e846ab2	420	Pfam	PF00400	WD domain, G-beta repeat	152	176	0.003	T	IPR001680	WD40 repeat
RPRC004637-RA._2	7b9dc0a5e421930c330d53857e846ab2	420	Pfam	PF00400	WD domain, G-beta repeat	48	85	0.0063	T	IPR001680	WD40 repeat
RPRC004637-RA._2	7b9dc0a5e421930c330d53857e846ab2	420	SUPERFAMILY	SSF50978		9	369	9.89E-50	T	IPR036322	WD40-repeat-containing domain superfamily
RPRC012091-RA._1	c19e5a8029c0639b226f1473c0de1280	317	Pfam	PF00400	WD domain, G-beta repeat	226	267	2.0E-7	T	IPR001680	WD40 repeat
RPRC012091-RA._1	c19e5a8029c0639b226f1473c0de1280	317	Pfam	PF00400	WD domain, G-beta repeat	100	135	2.1E-5	T	IPR001680	WD40 repeat
RPRC012091-RA._1	c19e5a8029c0639b226f1473c0de1280	317	Pfam	PF00400	WD domain, G-beta repeat	16	49	0.0022	T	IPR001680	WD40 repeat
RPRC012091-RA._1	c19e5a8029c0639b226f1473c0de1280	317	SUPERFAMILY	SSF50978		8	303	2.24E-60	T	IPR036322	WD40-repeat-containing domain superfamily
RPRC009291-RA._2	9f74c3c553becbef470123ee61fdd1c2	775	SUPERFAMILY	SSF53335		172	469	5.5E-44	T	IPR029063	S-adenosyl-L-methionine-dependent methyltransferase
RPRC009291-RA._2	9f74c3c553becbef470123ee61fdd1c2	775	Pfam	PF01189	16S rRNA methyltransferase RsmB/F	265	467	1.0E-36	T	IPR001678	SAM-dependent methyltransferase RsmB/NOP2-type
RPRC011045-RA._1	c48a9d6c725aa7dc48e49df751d86fb6	278	Pfam	PF13181	Tetratricopeptide repeat	144	174	0.085	T	IPR019734	Tetratricopeptide repeat
RPRC011045-RA._1	c48a9d6c725aa7dc48e49df751d86fb6	278	Pfam	PF00515	Tetratricopeptide repeat	175	207	2.9E-7	T	IPR001440	Tetratricopeptide repeat 1
RPRC011045-RA._1	c48a9d6c725aa7dc48e49df751d86fb6	278	SUPERFAMILY	SSF48452		102	230	1.76E-27	T	IPR011990	Tetratricopeptide-like helical domain superfamily
RPRC015002-RA._1	5caccbd21bb4e2b60981db0d645c6b2e	557	SUPERFAMILY	SSF47592		349	430	1.46E-12	T	IPR036885	SWIB/MDM2 domain superfamily
RPRC015002-RA._1	5caccbd21bb4e2b60981db0d645c6b2e	557	SUPERFAMILY	SSF55159		445	534	1.02E-15	T	IPR036877	SUI1 domain superfamily
RPRC015002-RA._1	5caccbd21bb4e2b60981db0d645c6b2e	557	Pfam	PF01253	Translation initiation factor SUI1	451	528	1.4E-16	T	IPR001950	SUI1 domain
RPRC015002-RA._1	5caccbd21bb4e2b60981db0d645c6b2e	557	SUPERFAMILY	SSF88697		97	179	2.7E-10	T	IPR015947	PUA-like superfamily
RPRC015002-RA._1	5caccbd21bb4e2b60981db0d645c6b2e	557	Pfam	PF17832	Pre-PUA-like domain	2	90	8.2E-23	T	IPR041366	Pre-PUA domain
RPRC015002-RA._1	5caccbd21bb4e2b60981db0d645c6b2e	557	Pfam	PF02201	SWIB/MDM2 domain	370	413	2.4E-6	T	IPR003121	SWIB/MDM2 domain
RPRC015002-RA._1	5caccbd21bb4e2b60981db0d645c6b2e	557	Pfam	PF01472	PUA domain	102	173	8.8E-6	T	IPR002478	PUA domain
RPRC003922-RA._2	1c809e6110e4bb5c3fb5a62dd4d2fde2	597	SUPERFAMILY	SSF50978		222	502	1.83E-64	T	IPR036322	WD40-repeat-containing domain superfamily
RPRC003922-RA._2	1c809e6110e4bb5c3fb5a62dd4d2fde2	597	Pfam	PF08606	Prp19/Pso4-like	66	131	4.2E-31	T	IPR013915	Pre-mRNA-splicing factor 19
RPRC003922-RA._2	1c809e6110e4bb5c3fb5a62dd4d2fde2	597	Pfam	PF00400	WD domain, G-beta repeat	383	419	5.2E-7	T	IPR001680	WD40 repeat
RPRC003922-RA._2	1c809e6110e4bb5c3fb5a62dd4d2fde2	597	Pfam	PF00400	WD domain, G-beta repeat	296	327	0.035	T	IPR001680	WD40 repeat
RPRC003922-RA._2	1c809e6110e4bb5c3fb5a62dd4d2fde2	597	Pfam	PF00400	WD domain, G-beta repeat	351	377	0.23	T	IPR001680	WD40 repeat
RPRC003922-RA._2	1c809e6110e4bb5c3fb5a62dd4d2fde2	597	Pfam	PF00400	WD domain, G-beta repeat	464	501	0.037	T	IPR001680	WD40 repeat
RPRC003922-RA._2	1c809e6110e4bb5c3fb5a62dd4d2fde2	597	Pfam	PF00400	WD domain, G-beta repeat	254	291	2.5E-5	T	IPR001680	WD40 repeat
RPRC003922-RA._2	1c809e6110e4bb5c3fb5a62dd4d2fde2	597	SUPERFAMILY	SSF57850		5	53	1.53E-9	T
RPRC012278-RA._1	47b37e1eed67da55b151527c0c9f2794	448	SUPERFAMILY	SSF47616		282	437	7.49E-52	T	IPR036282	Glutathione S-transferase, C-terminal domain superfamily
RPRC012278-RA._1	47b37e1eed67da55b151527c0c9f2794	448	Pfam	PF00462	Glutaredoxin	167	217	2.8E-10	T	IPR002109	Glutaredoxin
RPRC012278-RA._1	47b37e1eed67da55b151527c0c9f2794	448	SUPERFAMILY	SSF52833		166	244	1.62E-17	T	IPR036249	Thioredoxin-like superfamily
RPRC004847-RA._1	bea0d9ce40bdafe9a9b70b9fa65da0bd	381	Pfam	PF12171	Zinc-finger double-stranded RNA-binding	69	93	2.4E-7	T	IPR022755	Zinc finger, double-stranded RNA binding
RPRC004847-RA._1	bea0d9ce40bdafe9a9b70b9fa65da0bd	381	SUPERFAMILY	SSF57667		139	197	4.17E-9	T	IPR036236	Zinc finger C2H2 superfamily
RPRC004847-RA._1	bea0d9ce40bdafe9a9b70b9fa65da0bd	381	SUPERFAMILY	SSF57667		56	97	6.67E-8	T	IPR036236	Zinc finger C2H2 superfamily
RPRC004847-RA._1	bea0d9ce40bdafe9a9b70b9fa65da0bd	381	Pfam	PF12756	C2H2 type zinc-finger (2 copies)	159	257	3.2E-26	T	IPR041661	ZN622/Rei1/Reh1, zinc finger C2H2-type
RPRC011028-RA._1	4a4f7c779c7458ede2803084b6d74e65	479	SUPERFAMILY	SSF55550		292	402	8.62E-26	T	IPR036860	SH2 domain superfamily
RPRC011028-RA._1	4a4f7c779c7458ede2803084b6d74e65	479	Pfam	PF00640	Phosphotyrosine interaction domain (PTB/PID)	40	194	3.2E-31	T	IPR006020	PTB/PI domain
RPRC011028-RA._1	4a4f7c779c7458ede2803084b6d74e65	479	SUPERFAMILY	SSF50729		12	193	1.5E-42	T
RPRC011028-RA._1	4a4f7c779c7458ede2803084b6d74e65	479	Pfam	PF00017	SH2 domain	314	385	2.9E-14	T	IPR000980	SH2 domain
RPRC012714-RA._1	baf472f1a30d6b9625b38771fe2e0930	811	SUPERFAMILY	SSF52540		2	297	1.95E-88	T	IPR027417	P-loop containing nucleoside triphosphate hydrolase
RPRC012714-RA._1	baf472f1a30d6b9625b38771fe2e0930	811	Pfam	PF00350	Dynamin family	28	200	1.1E-54	T	IPR022812	Dynamin superfamily
RPRC012714-RA._1	baf472f1a30d6b9625b38771fe2e0930	811	Pfam	PF02212	Dynamin GTPase effector domain	636	725	5.3E-26	T	IPR003130	Dynamin GTPase effector
RPRC012714-RA._1	baf472f1a30d6b9625b38771fe2e0930	811	SUPERFAMILY	SSF50729		511	608	2.19E-16	T
RPRC012714-RA._1	baf472f1a30d6b9625b38771fe2e0930	811	Pfam	PF00169	PH domain	512	594	2.2E-6	T	IPR001849	Pleckstrin homology domain
RPRC012714-RA._1	baf472f1a30d6b9625b38771fe2e0930	811	Pfam	PF01031	Dynamin central region	210	496	5.0E-104	T	IPR000375	Dynamin central domain
RPRC009734-RA._1	a872e587b2db8893837572873fe26e39	223	Pfam	PF03908	Sec20	133	222	1.3E-23	T	IPR005606	Sec20
RPRC010177-RA._3	59e314a1eb984d8f1f02fecfc7de7bc4	667	Pfam	PF14295	PAN domain	9	58	2.1E-7	T	IPR003609	PAN/Apple domain
RPRC010177-RA._3	59e314a1eb984d8f1f02fecfc7de7bc4	667	Pfam	PF00024	PAN domain	204	288	9.3E-5	T	IPR003609	PAN/Apple domain
RPRC010177-RA._3	59e314a1eb984d8f1f02fecfc7de7bc4	667	Pfam	PF00024	PAN domain	96	174	1.4E-15	T	IPR003609	PAN/Apple domain
RPRC010177-RA._3	59e314a1eb984d8f1f02fecfc7de7bc4	667	SUPERFAMILY	SSF57414		96	175	8.24E-17	T
RPRC012018-RA+_2	f41525463d5162a79f2028423e4fa8de	558	SUPERFAMILY	SSF55681		473	522	4.2E-7	T
RPRC012018-RA+_2	f41525463d5162a79f2028423e4fa8de	558	Pfam	PF00152	tRNA synthetases class II (D, K and N)	473	496	1.5E-4	T	IPR004364	Aminoacyl-tRNA synthetase, class II (D/K/N)
RPRC005856-RA._3	838a9e6a04a23abbec21344e755eebb8	578	Pfam	PF03909	BSD domain	180	235	1.7E-17	T	IPR005607	BSD domain
RPRC005856-RA._3	838a9e6a04a23abbec21344e755eebb8	578	SUPERFAMILY	SSF140383		106	149	1.2E-11	T
RPRC005856-RA._3	838a9e6a04a23abbec21344e755eebb8	578	SUPERFAMILY	SSF50729		2	110	1.97E-30	T
RPRC005856-RA._3	838a9e6a04a23abbec21344e755eebb8	578	Pfam	PF08567	TFIIH p62 subunit, N-terminal domain	15	98	2.7E-23	T	IPR013876	TFIIH p62 subunit, N-terminal
RPRC005856-RA._3	838a9e6a04a23abbec21344e755eebb8	578	SUPERFAMILY	SSF140383		182	232	4.58E-6	T
RPRC011276-RA._3	2ba86f1f2cab41626887881b1c56fa0b	752	SUPERFAMILY	SSF52540		10	260	2.15E-14	T	IPR027417	P-loop containing nucleoside triphosphate hydrolase
RPRC011276-RA._3	2ba86f1f2cab41626887881b1c56fa0b	752	Pfam	PF06777	Helical and beta-bridge domain	266	409	7.8E-39	T	IPR010643	Helical and beta-bridge domain
RPRC011276-RA._3	2ba86f1f2cab41626887881b1c56fa0b	752	Pfam	PF06733	DEAD_2	69	250	2.3E-53	T	IPR010614	DEAD2
RPRC011276-RA._3	2ba86f1f2cab41626887881b1c56fa0b	752	Pfam	PF13307	Helicase C-terminal domain	520	695	1.1E-43	T	IPR006555	ATP-dependent helicase, C-terminal
RPRC009017-RA._1	85707e45da3abed872bd6c11f8bf35ec	209	SUPERFAMILY	SSF54495		10	164	1.59E-51	T	IPR016135	Ubiquitin-conjugating enzyme/RWD-like
RPRC009017-RA._1	85707e45da3abed872bd6c11f8bf35ec	209	SUPERFAMILY	SSF46934		151	209	7.81E-8	T	IPR009060	UBA-like superfamily
RPRC009017-RA._1	85707e45da3abed872bd6c11f8bf35ec	209	Pfam	PF00179	Ubiquitin-conjugating enzyme	18	158	3.7E-43	T	IPR000608	Ubiquitin-conjugating enzyme E2
RPRC009653-RA._1	fa9702edfb14dcccbac7574c4b0a19a0	471	Pfam	PF01399	PCI domain	296	398	4.3E-19	T	IPR000717	Proteasome component (PCI) domain
RPRC009653-RA._1	fa9702edfb14dcccbac7574c4b0a19a0	471	SUPERFAMILY	SSF46785		334	399	3.54E-6	T	IPR036390	Winged helix DNA-binding domain superfamily
RPRC009653-RA._1	fa9702edfb14dcccbac7574c4b0a19a0	471	Pfam	PF08375	Proteasome regulatory subunit C-terminal	402	468	2.7E-29	T	IPR013586	26S proteasome regulatory subunit, C-terminal
RPRC007824-RA._2	bc302337a8e906ee4c0938cc15cd3b96	284	Pfam	PF04934	MED6 mediator sub complex component	65	192	3.6E-46	T	IPR007018	Mediator complex, subunit Med6
RPRC013290-RA._1	99a5447f422e8c1e6a45200e02a9dfff	129	Pfam	PF01412	Putative GTPase activating protein for Arf	64	128	8.3E-29	T	IPR001164	Arf GTPase activating protein
RPRC013290-RA._1	99a5447f422e8c1e6a45200e02a9dfff	129	SUPERFAMILY	SSF57863		63	128	3.14E-31	T	IPR037278	ARFGAP/RecO-like zinc finger
RPRC001218-RA._1	2d4c0fd9ede1f7c119e600dc525debcc	401	SUPERFAMILY	SSF51735		11	276	2.52E-54	T	IPR036291	NAD(P)-binding domain superfamily
RPRC001218-RA._1	2d4c0fd9ede1f7c119e600dc525debcc	401	Pfam	PF00106	short chain dehydrogenase	17	223	9.4E-32	T	IPR002347	Short-chain dehydrogenase/reductase SDR
RPRC001218-RA._1	2d4c0fd9ede1f7c119e600dc525debcc	401	Pfam	PF04280	Tim44-like domain	267	380	3.4E-22	T	IPR007379	Tim44-like domain
RPRC001218-RA._1	2d4c0fd9ede1f7c119e600dc525debcc	401	SUPERFAMILY	SSF54427		267	387	2.76E-20	T	IPR032710	NTF2-like domain superfamily
RPRC007660-RA._3	703dd5bbdcc97015603b073f8638b0fe	1213	Pfam	PF06957	Coatomer (COPI) alpha subunit C-terminus	813	1213	1.9E-182	T	IPR010714	Coatomer, alpha subunit, C-terminal
RPRC007660-RA._3	703dd5bbdcc97015603b073f8638b0fe	1213	Pfam	PF00400	WD domain, G-beta repeat	200	233	3.2E-4	T	IPR001680	WD40 repeat
RPRC007660-RA._3	703dd5bbdcc97015603b073f8638b0fe	1213	Pfam	PF00400	WD domain, G-beta repeat	43	78	2.6E-5	T	IPR001680	WD40 repeat
RPRC007660-RA._3	703dd5bbdcc97015603b073f8638b0fe	1213	Pfam	PF00400	WD domain, G-beta repeat	243	278	3.1E-6	T	IPR001680	WD40 repeat
RPRC007660-RA._3	703dd5bbdcc97015603b073f8638b0fe	1213	Pfam	PF00400	WD domain, G-beta repeat	83	120	1.7E-6	T	IPR001680	WD40 repeat
RPRC007660-RA._3	703dd5bbdcc97015603b073f8638b0fe	1213	Pfam	PF00400	WD domain, G-beta repeat	125	162	1.1E-5	T	IPR001680	WD40 repeat
RPRC007660-RA._3	703dd5bbdcc97015603b073f8638b0fe	1213	SUPERFAMILY	SSF50978		5	317	5.23E-72	T	IPR036322	WD40-repeat-containing domain superfamily
RPRC007660-RA._3	703dd5bbdcc97015603b073f8638b0fe	1213	Pfam	PF04053	Coatomer WD associated region	342	767	9.3E-137	T	IPR006692	Coatomer, WD associated region
RPRC007660-RA._3	703dd5bbdcc97015603b073f8638b0fe	1213	SUPERFAMILY	SSF69322		325	569	4.97E-7	T
RPRC006573-RA._1	408bbbe15960f1fcc9580a6f3fe33fe8	807	Pfam	PF10557	Cullin protein neddylation domain	643	703	6.9E-24	T	IPR019559	Cullin protein, neddylation domain
RPRC006573-RA._1	408bbbe15960f1fcc9580a6f3fe33fe8	807	SUPERFAMILY	SSF75632		351	623	1.7E-92	T	IPR036317	Cullin homology domain superfamily
RPRC006573-RA._1	408bbbe15960f1fcc9580a6f3fe33fe8	807	SUPERFAMILY	SSF74788		6	351	4.45E-113	T	IPR016159	Cullin repeat-like-containing domain superfamily
RPRC006573-RA._1	408bbbe15960f1fcc9580a6f3fe33fe8	807	SUPERFAMILY	SSF46785		623	711	2.18E-27	T	IPR036390	Winged helix DNA-binding domain superfamily
RPRC006573-RA._1	408bbbe15960f1fcc9580a6f3fe33fe8	807	Pfam	PF00888	Cullin family	14	612	6.2E-200	T	IPR001373	Cullin, N-terminal
RPRC006124-RA._1	0d8c11f1f98dbf94aeccd92cce34a64b	430	Pfam	PF00027	Cyclic nucleotide-binding domain	266	351	6.3E-20	T	IPR000595	Cyclic nucleotide-binding domain
RPRC006124-RA._1	0d8c11f1f98dbf94aeccd92cce34a64b	430	Pfam	PF00027	Cyclic nucleotide-binding domain	148	228	4.1E-21	T	IPR000595	Cyclic nucleotide-binding domain
RPRC006124-RA._1	0d8c11f1f98dbf94aeccd92cce34a64b	430	SUPERFAMILY	SSF47391		10	57	2.35E-20	T
RPRC006124-RA._1	0d8c11f1f98dbf94aeccd92cce34a64b	430	Pfam	PF02197	Regulatory subunit of type II PKA R-subunit	21	58	1.0E-14	T	IPR003117	cAMP-dependent protein kinase regulatory subunit, dimerization-anchoring domain
RPRC006124-RA._1	0d8c11f1f98dbf94aeccd92cce34a64b	430	SUPERFAMILY	SSF51206		111	231	1.31E-35	T	IPR018490	Cyclic nucleotide-binding-like
RPRC006124-RA._1	0d8c11f1f98dbf94aeccd92cce34a64b	430	SUPERFAMILY	SSF51206		240	362	3.67E-31	T	IPR018490	Cyclic nucleotide-binding-like
RPRC007580-RA._2	db8bd04338a11bfbf45578028b19cd1f	482	Pfam	PF01490	Transmembrane amino acid transporter protein	74	462	5.2E-68	T	IPR013057	Amino acid transporter, transmembrane domain
RPRC001653-RA._2	2dcbc7cfa3cab4bdcf174ec2f01447b2	382	Pfam	PF12796	Ankyrin repeats (3 copies)	110	185	1.6E-13	T	IPR020683	Ankyrin repeat-containing domain
RPRC001653-RA._2	2dcbc7cfa3cab4bdcf174ec2f01447b2	382	Pfam	PF12796	Ankyrin repeats (3 copies)	191	244	2.4E-7	T	IPR020683	Ankyrin repeat-containing domain
RPRC001653-RA._2	2dcbc7cfa3cab4bdcf174ec2f01447b2	382	SUPERFAMILY	SSF47986		284	362	1.13E-9	T	IPR011029	Death-like domain superfamily
RPRC001653-RA._2	2dcbc7cfa3cab4bdcf174ec2f01447b2	382	SUPERFAMILY	SSF48403		13	244	1.87E-68	T	IPR036770	Ankyrin repeat-containing domain superfamily
RPRC001653-RA._2	2dcbc7cfa3cab4bdcf174ec2f01447b2	382	Pfam	PF13637	Ankyrin repeats (many copies)	27	78	1.4E-14	T
RPRC010563-RA._3	cb051673388d73352c18ebc7011470f3	485	Pfam	PF04670	Gtr1/RagA G protein conserved region	37	263	2.8E-69	T	IPR006762	Gtr1/RagA G protein
RPRC010563-RA._3	cb051673388d73352c18ebc7011470f3	485	SUPERFAMILY	SSF52540		35	216	3.27E-20	T	IPR027417	P-loop containing nucleoside triphosphate hydrolase
RPRC014523-RA._1	95e960d31b11740d1778615ade9bf02e	970	SUPERFAMILY	SSF52058		244	545	3.91E-52	T
RPRC014523-RA._1	95e960d31b11740d1778615ade9bf02e	970	SUPERFAMILY	SSF52058		479	849	3.27E-55	T
RPRC014523-RA._1	95e960d31b11740d1778615ade9bf02e	970	Pfam	PF13855	Leucine rich repeat	413	472	7.9E-14	T	IPR001611	Leucine-rich repeat
RPRC014523-RA._1	95e960d31b11740d1778615ade9bf02e	970	Pfam	PF13855	Leucine rich repeat	102	161	1.6E-13	T	IPR001611	Leucine-rich repeat
RPRC014523-RA._1	95e960d31b11740d1778615ade9bf02e	970	Pfam	PF13855	Leucine rich repeat	481	541	2.9E-10	T	IPR001611	Leucine-rich repeat
RPRC014523-RA._1	95e960d31b11740d1778615ade9bf02e	970	Pfam	PF13855	Leucine rich repeat	581	637	2.9E-14	T	IPR001611	Leucine-rich repeat
RPRC014523-RA._1	95e960d31b11740d1778615ade9bf02e	970	Pfam	PF13855	Leucine rich repeat	705	765	3.5E-9	T	IPR001611	Leucine-rich repeat
RPRC014523-RA._1	95e960d31b11740d1778615ade9bf02e	970	Pfam	PF13855	Leucine rich repeat	179	233	4.4E-11	T	IPR001611	Leucine-rich repeat
RPRC014523-RA._1	95e960d31b11740d1778615ade9bf02e	970	Pfam	PF13855	Leucine rich repeat	294	352	1.1E-12	T	IPR001611	Leucine-rich repeat
RPRC014523-RA._1	95e960d31b11740d1778615ade9bf02e	970	SUPERFAMILY	SSF52058		5	285	1.56E-38	T
RPRC008429-RA._1	3b2b26fa37e22029c114eba3e832f430	506	Pfam	PF00400	WD domain, G-beta repeat	327	360	7.7E-4	T	IPR001680	WD40 repeat
RPRC008429-RA._1	3b2b26fa37e22029c114eba3e832f430	506	Pfam	PF00400	WD domain, G-beta repeat	404	440	8.2E-6	T	IPR001680	WD40 repeat
RPRC008429-RA._1	3b2b26fa37e22029c114eba3e832f430	506	Pfam	PF00400	WD domain, G-beta repeat	366	400	1.8E-5	T	IPR001680	WD40 repeat
RPRC008429-RA._1	3b2b26fa37e22029c114eba3e832f430	506	Pfam	PF00400	WD domain, G-beta repeat	212	237	0.025	T	IPR001680	WD40 repeat
RPRC008429-RA._1	3b2b26fa37e22029c114eba3e832f430	506	Pfam	PF00400	WD domain, G-beta repeat	455	489	0.032	T	IPR001680	WD40 repeat
RPRC008429-RA._1	3b2b26fa37e22029c114eba3e832f430	506	Pfam	PF00400	WD domain, G-beta repeat	242	277	4.8E-7	T	IPR001680	WD40 repeat
RPRC008429-RA._1	3b2b26fa37e22029c114eba3e832f430	506	Pfam	PF12125	D domain of beta-TrCP	48	86	4.4E-24	T	IPR021977	D domain of beta-TrCP
RPRC008429-RA._1	3b2b26fa37e22029c114eba3e832f430	506	Pfam	PF12937	F-box-like	101	137	2.3E-8	T	IPR001810	F-box domain
RPRC008429-RA._1	3b2b26fa37e22029c114eba3e832f430	506	SUPERFAMILY	SSF81383		82	166	2.09E-23	T	IPR036047	F-box-like domain superfamily
RPRC008429-RA._1	3b2b26fa37e22029c114eba3e832f430	506	SUPERFAMILY	SSF50978		206	495	3.36E-77	T	IPR036322	WD40-repeat-containing domain superfamily
RPRC014251-RA._1	38744c669baa851d5a95e66d5c9584c7	602	Pfam	PF04597	Ribophorin I	29	448	2.5E-141	T	IPR007676	Ribophorin I
RPRC009781-RA._3	75fcf4d39d04a3a689f47910b830d0c6	605	Pfam	PF02815	MIR domain	169	334	8.6E-19	T	IPR016093	MIR motif
RPRC009781-RA._3	75fcf4d39d04a3a689f47910b830d0c6	605	Pfam	PF16192	C-terminal four TMM region of protein-O-mannosyltransferase	369	568	3.8E-58	T	IPR032421	Protein O-mannosyl-transferase, C-terminal four TM domain
RPRC009781-RA._3	75fcf4d39d04a3a689f47910b830d0c6	605	SUPERFAMILY	SSF82109		146	337	8.24E-55	T	IPR036300	Mir domain superfamily
RPRC009781-RA._3	75fcf4d39d04a3a689f47910b830d0c6	605	Pfam	PF02366	Dolichyl-phosphate-mannose-protein mannosyltransferase	1	118	1.1E-18	T	IPR003342	Glycosyl transferase family 39/83
RPRC002731-RA._2	0c1d128779a2b4186dfb9e571448b53c	372	Pfam	PF05794	T-complex protein 11	3	369	2.6E-61	T	IPR008862	T-complex 11
RPRC012181-RA._1	668ddb76e0b815a3743afbd06a86f9a1	389	SUPERFAMILY	SSF54928		99	191	1.18E-23	T	IPR035979	RNA-binding domain superfamily
RPRC012181-RA._1	668ddb76e0b815a3743afbd06a86f9a1	389	SUPERFAMILY	SSF54928		2	95	4.3E-23	T	IPR035979	RNA-binding domain superfamily
RPRC012181-RA._1	668ddb76e0b815a3743afbd06a86f9a1	389	Pfam	PF00076	RNA recognition motif. (a.k.a. RRM, RBD, or RNP domain)	3	64	2.2E-17	T	IPR000504	RNA recognition motif domain
RPRC012181-RA._1	668ddb76e0b815a3743afbd06a86f9a1	389	Pfam	PF00076	RNA recognition motif. (a.k.a. RRM, RBD, or RNP domain)	108	173	1.4E-13	T	IPR000504	RNA recognition motif domain
RPRC008256-RA._3	7f50da740c7bc7eca114eb1e588f99c6	415	Pfam	PF03194	LUC7 N_terminus	4	256	1.6E-100	T	IPR004882	Luc7-related
RPRC002211-RA._3	00d1b78c9cf2828a7078947048341024	321	SUPERFAMILY	SSF54593		172	287	1.2E-11	T	IPR029068	Glyoxalase/Bleomycin resistance protein/Dihydroxybiphenyl dioxygenase
RPRC002211-RA._3	00d1b78c9cf2828a7078947048341024	321	SUPERFAMILY	SSF54593		37	166	1.55E-10	T	IPR029068	Glyoxalase/Bleomycin resistance protein/Dihydroxybiphenyl dioxygenase
RPRC013593-RA._1	b67945be7404673b63e8040739c89391	630	SUPERFAMILY	SSF46565		14	85	1.13E-21	T	IPR036869	Chaperone J-domain superfamily
RPRC013593-RA._1	b67945be7404673b63e8040739c89391	630	Pfam	PF00226	DnaJ domain	16	81	9.5E-19	T	IPR001623	DnaJ domain
RPRC013593-RA._1	b67945be7404673b63e8040739c89391	630	Pfam	PF11875	Domain of unknown function (DUF3395)	409	559	6.1E-49	T	IPR024586	DnaJ-like protein C11, C-terminal
RPRC012489-RA._3	4f306341ed624b1b5c81cac05321ac59	737	SUPERFAMILY	SSF47031		188	298	2.16E-22	T	IPR035963	FERM superfamily, second domain
RPRC012489-RA._3	4f306341ed624b1b5c81cac05321ac59	737	Pfam	PF03623	Focal adhesion targeting region	7	138	1.5E-55	T	IPR005189	Focal adhesion kinase, targeting (FAT) domain
RPRC012489-RA._3	4f306341ed624b1b5c81cac05321ac59	737	SUPERFAMILY	SSF56112		443	721	7.15E-80	T	IPR011009	Protein kinase-like domain superfamily
RPRC012489-RA._3	4f306341ed624b1b5c81cac05321ac59	737	SUPERFAMILY	SSF68993		2	140	2.49E-52	T	IPR036137	Focal adhesion kinase, targeting (FAT) domain superfamily
RPRC012489-RA._3	4f306341ed624b1b5c81cac05321ac59	737	SUPERFAMILY	SSF50729		299	398	9.22E-24	T
RPRC012489-RA._3	4f306341ed624b1b5c81cac05321ac59	737	Pfam	PF07714	Protein tyrosine kinase	457	711	4.1E-93	T	IPR001245	Serine-threonine/tyrosine-protein kinase, catalytic domain
RPRC014424-RA._3	95b1be60ba91def88588b6ce284ec1b0	582	SUPERFAMILY	SSF103473		5	448	1.83E-71	T	IPR036259	MFS transporter superfamily
RPRC014424-RA._3	95b1be60ba91def88588b6ce284ec1b0	582	Pfam	PF07690	Major Facilitator Superfamily	15	411	5.7E-58	T	IPR011701	Major facilitator superfamily
RPRC004400-RA._3	3d342ac1a957cfd9c7405f5aba4a8ad1	428	SUPERFAMILY	SSF54928		143	358	2.95E-14	T	IPR035979	RNA-binding domain superfamily
RPRC004400-RA._3	3d342ac1a957cfd9c7405f5aba4a8ad1	428	Pfam	PF05383	La domain	49	105	8.9E-22	T	IPR006630	La-type HTH domain
RPRC004400-RA._3	3d342ac1a957cfd9c7405f5aba4a8ad1	428	Pfam	PF00076	RNA recognition motif. (a.k.a. RRM, RBD, or RNP domain)	145	213	4.5E-6	T	IPR000504	RNA recognition motif domain
RPRC004400-RA._3	3d342ac1a957cfd9c7405f5aba4a8ad1	428	SUPERFAMILY	SSF46785		41	134	2.18E-27	T	IPR036390	Winged helix DNA-binding domain superfamily
RPRC004400-RA._3	3d342ac1a957cfd9c7405f5aba4a8ad1	428	Pfam	PF08777	RNA binding motif	284	386	8.5E-12	T	IPR014886	La protein, RNA-binding domain
RPRC003457-RA._1	a41d41642dd4192499e03212c0c4c307	343	Pfam	PF13000	Acetyl-coenzyme A transporter 1	31	253	5.0E-75	T	IPR024371	Acetyl-coenzyme A transporter 1-like
RPRC003457-RA._1	a41d41642dd4192499e03212c0c4c307	343	Pfam	PF13000	Acetyl-coenzyme A transporter 1	254	333	3.3E-16	T	IPR024371	Acetyl-coenzyme A transporter 1-like
RPRC003457-RA._1	a41d41642dd4192499e03212c0c4c307	343	SUPERFAMILY	SSF103473		28	328	1.57E-12	T	IPR036259	MFS transporter superfamily
RPRC012128-RA._1	2661031c58f2660fe7ce718ac562d63c	295	Pfam	PF06456	Arfaptin-like domain	22	244	8.2E-76	T	IPR010504	Arfaptin homology (AH) domain
RPRC012128-RA._1	2661031c58f2660fe7ce718ac562d63c	295	SUPERFAMILY	SSF103657		48	245	2.09E-69	T	IPR027267	AH/BAR domain superfamily
RPRC006827-RA._2	5be047ddb657ad91be780d940b513c55	648	Pfam	PF16199	Radical_SAM C-terminal domain	341	420	1.9E-33	T	IPR032432	Radical SAM, C-terminal extension
RPRC006827-RA._2	5be047ddb657ad91be780d940b513c55	648	SUPERFAMILY	SSF102114		147	386	3.92E-29	T
RPRC006827-RA._2	5be047ddb657ad91be780d940b513c55	648	SUPERFAMILY	SSF55729		381	570	2.41E-8	T	IPR016181	Acyl-CoA N-acyltransferase
RPRC006827-RA._2	5be047ddb657ad91be780d940b513c55	648	Pfam	PF04055	Radical SAM superfamily	135	331	2.5E-21	T	IPR007197	Radical SAM
RPRC006827-RA._2	5be047ddb657ad91be780d940b513c55	648	Pfam	PF00583	Acetyltransferase (GNAT) family	426	563	1.5E-10	T	IPR000182	GNAT domain
RPRC005784-RA._1	1cf209d9b4a58b04fe4854a7a92026fd	299	SUPERFAMILY	SSF53335		3	224	4.4E-37	T	IPR029063	S-adenosyl-L-methionine-dependent methyltransferase
RPRC005784-RA._1	1cf209d9b4a58b04fe4854a7a92026fd	299	Pfam	PF04072	Leucine carboxyl methyltransferase	16	171	1.1E-21	T	IPR007213	Methyltransferase Ppm1/Ppm2/Tcmp
RPRC001927-RA._2	ef27b870ff620ac44d90f5b00c6c8363	358	Pfam	PF00147	Fibrinogen beta and gamma chains, C-terminal globular domain	200	347	6.1E-47	T	IPR002181	Fibrinogen, alpha/beta/gamma chain, C-terminal globular domain
RPRC001927-RA._2	ef27b870ff620ac44d90f5b00c6c8363	358	SUPERFAMILY	SSF56496		199	349	2.49E-58	T	IPR036056	Fibrinogen-like, C-terminal
RPRC005458-RA._3	2d747589c472857bca160323094260f4	323	Pfam	PF00899	ThiF family	1	203	3.5E-36	T	IPR000594	THIF-type NAD/FAD binding fold
RPRC005458-RA._3	2d747589c472857bca160323094260f4	323	SUPERFAMILY	SSF69572		1	227	7.59E-47	T	IPR035985	Ubiquitin-activating enzyme
RPRC005317-RA._2	d32ada2b844112571ed6418d111afdad	185	Pfam	PF00179	Ubiquitin-conjugating enzyme	5	141	3.2E-53	T	IPR000608	Ubiquitin-conjugating enzyme E2
RPRC005317-RA._2	d32ada2b844112571ed6418d111afdad	185	SUPERFAMILY	SSF54495		1	150	3.18E-66	T	IPR016135	Ubiquitin-conjugating enzyme/RWD-like
RPRC008823-RA+_1	787f61907cf005688f81ab2dc8f6e4b7	386	SUPERFAMILY	SSF52833		272	380	2.87E-32	T	IPR036249	Thioredoxin-like superfamily
RPRC008823-RA+_1	787f61907cf005688f81ab2dc8f6e4b7	386	SUPERFAMILY	SSF52833		153	258	6.75E-32	T	IPR036249	Thioredoxin-like superfamily
RPRC008823-RA+_1	787f61907cf005688f81ab2dc8f6e4b7	386	SUPERFAMILY	SSF52833		19	130	1.63E-31	T	IPR036249	Thioredoxin-like superfamily
RPRC008823-RA+_1	787f61907cf005688f81ab2dc8f6e4b7	386	Pfam	PF00085	Thioredoxin	25	126	7.8E-24	T	IPR013766	Thioredoxin domain
RPRC008823-RA+_1	787f61907cf005688f81ab2dc8f6e4b7	386	Pfam	PF00085	Thioredoxin	156	253	3.0E-28	T	IPR013766	Thioredoxin domain
RPRC008823-RA+_1	787f61907cf005688f81ab2dc8f6e4b7	386	Pfam	PF00085	Thioredoxin	275	376	4.4E-27	T	IPR013766	Thioredoxin domain
RPRC012875-RA._3	8e18a533894d13235e7683cfbf20cefe	256	Pfam	PF10269	Transmembrane Fragile-X-F protein	13	152	5.4E-33	T	IPR019396	Transmembrane Fragile-X-F-associated protein
RPRC012479-RA._2	527ac514a0ab08617fd0aeed08d985b5	289	SUPERFAMILY	SSF49562		154	288	5.46E-37	T
RPRC012479-RA._2	527ac514a0ab08617fd0aeed08d985b5	289	SUPERFAMILY	SSF49562		17	149	5.87E-40	T
RPRC012479-RA._2	527ac514a0ab08617fd0aeed08d985b5	289	Pfam	PF00168	C2 domain	39	143	6.9E-28	T	IPR000008	C2 domain
RPRC012479-RA._2	527ac514a0ab08617fd0aeed08d985b5	289	Pfam	PF00168	C2 domain	168	262	2.3E-21	T	IPR000008	C2 domain
RPRC008498-RA._1	f39000095b90b4c25afdb53014a46661	557	SUPERFAMILY	SSF50615		51	135	1.05E-27	T	IPR036121	ATPase, F1/V1/A1 complex, alpha/beta subunit, N-terminal domain superfamily
RPRC008498-RA._1	f39000095b90b4c25afdb53014a46661	557	SUPERFAMILY	SSF52540		137	419	1.45E-102	T	IPR027417	P-loop containing nucleoside triphosphate hydrolase
RPRC008498-RA._1	f39000095b90b4c25afdb53014a46661	557	Pfam	PF02874	ATP synthase alpha/beta family, beta-barrel domain	67	133	2.2E-18	T	IPR004100	ATPase, F1/V1/A1 complex, alpha/beta subunit, N-terminal domain
RPRC008498-RA._1	f39000095b90b4c25afdb53014a46661	557	Pfam	PF00006	ATP synthase alpha/beta family, nucleotide-binding domain	190	413	3.2E-73	T	IPR000194	ATPase, F1/V1/A1 complex, alpha/beta subunit, nucleotide-binding domain
RPRC008498-RA._1	f39000095b90b4c25afdb53014a46661	557	SUPERFAMILY	SSF47917		421	549	1.2E-46	T
RPRC008498-RA._1	f39000095b90b4c25afdb53014a46661	557	Pfam	PF00306	ATP synthase alpha/beta chain, C terminal domain	420	545	1.1E-47	T	IPR000793	ATP synthase, alpha subunit, C-terminal
RPRC013629-RA._1	11b51fe45597d4ff2e81e9a4201b1ae0	338	Pfam	PF01529	DHHC palmitoyltransferase	169	294	2.3E-36	T	IPR001594	Palmitoyltransferase, DHHC domain
RPRC014806-RA._1	1b24fc38554675cc862996f850e90937	915	SUPERFAMILY	SSF48334		267	580	2.09E-65	T	IPR036187	DNA mismatch repair protein MutS, core domain superfamily
RPRC014806-RA._1	1b24fc38554675cc862996f850e90937	915	Pfam	PF05190	MutS family domain IV	440	536	3.7E-17	T	IPR007861	DNA mismatch repair protein MutS, clamp
RPRC014806-RA._1	1b24fc38554675cc862996f850e90937	915	Pfam	PF01624	MutS domain I	3	97	1.1E-9	T	IPR007695	DNA mismatch repair protein MutS-like, N-terminal
RPRC014806-RA._1	1b24fc38554675cc862996f850e90937	915	Pfam	PF05192	MutS domain III	270	576	5.0E-33	T	IPR007696	DNA mismatch repair protein MutS, core
RPRC014806-RA._1	1b24fc38554675cc862996f850e90937	915	Pfam	PF00488	MutS domain V	633	819	7.5E-81	T	IPR000432	DNA mismatch repair protein MutS, C-terminal
RPRC014806-RA._1	1b24fc38554675cc862996f850e90937	915	Pfam	PF05188	MutS domain II	115	253	9.9E-14	T	IPR007860	DNA mismatch repair protein MutS, connector domain
RPRC014806-RA._1	1b24fc38554675cc862996f850e90937	915	SUPERFAMILY	SSF52540		586	820	1.95E-55	T	IPR027417	P-loop containing nucleoside triphosphate hydrolase
RPRC002781-RA._2	3ac63d88c1da9a97e5bcad21a2496342	346	SUPERFAMILY	SSF57667		199	251	5.21E-16	T	IPR036236	Zinc finger C2H2 superfamily
RPRC002781-RA._2	3ac63d88c1da9a97e5bcad21a2496342	346	SUPERFAMILY	SSF57667		175	207	3.19E-6	T	IPR036236	Zinc finger C2H2 superfamily
RPRC002781-RA._2	3ac63d88c1da9a97e5bcad21a2496342	346	Pfam	PF00096	Zinc finger, C2H2 type	205	227	3.6E-4	T	IPR013087	Zinc finger C2H2-type
RPRC002781-RA._2	3ac63d88c1da9a97e5bcad21a2496342	346	Pfam	PF00096	Zinc finger, C2H2 type	177	197	0.0072	T	IPR013087	Zinc finger C2H2-type
RPRC006058-RA._1	12bb9503cb7dd3f1588dd9018a163143	403	SUPERFAMILY	SSF52833		253	388	8.97E-15	T	IPR036249	Thioredoxin-like superfamily
RPRC006058-RA._1	12bb9503cb7dd3f1588dd9018a163143	403	Pfam	PF00085	Thioredoxin	81	151	1.5E-5	T	IPR013766	Thioredoxin domain
RPRC006058-RA._1	12bb9503cb7dd3f1588dd9018a163143	403	Pfam	PF13848	Thioredoxin-like domain	209	384	5.4E-8	T
RPRC006058-RA._1	12bb9503cb7dd3f1588dd9018a163143	403	SUPERFAMILY	SSF52833		1	169	2.74E-26	T	IPR036249	Thioredoxin-like superfamily
RPRC006058-RA._1	12bb9503cb7dd3f1588dd9018a163143	403	SUPERFAMILY	SSF52833		175	278	1.61E-18	T	IPR036249	Thioredoxin-like superfamily
RPRC005619-RA._1	f1e07efb2a49f5ffb8c5953c5940635d	389	SUPERFAMILY	SSF161111		31	255	1.44E-50	T	IPR027469	Cation efflux transmembrane domain superfamily
RPRC005619-RA._1	f1e07efb2a49f5ffb8c5953c5940635d	389	Pfam	PF01545	Cation efflux family	37	254	1.2E-49	T	IPR002524	Cation efflux protein
RPRC005619-RA._1	f1e07efb2a49f5ffb8c5953c5940635d	389	SUPERFAMILY	SSF160240		260	331	7.32E-5	T	IPR036837	Cation efflux protein, cytoplasmic domain superfamily
RPRC013952-RA._2	39ec71f762457c806aa9d6dc9697128e	237	Pfam	PF10262	Rdx family	81	219	1.1E-16	T	IPR011893	Selenoprotein, Rdx-type
RPRC013952-RA._2	39ec71f762457c806aa9d6dc9697128e	237	SUPERFAMILY	SSF52833		78	222	2.24E-19	T	IPR036249	Thioredoxin-like superfamily
RPRC011944-RA._3	9ad160e8f87846f129de2e1090c12bb4	329	SUPERFAMILY	SSF55753		8	146	2.88E-34	T
RPRC011944-RA._3	9ad160e8f87846f129de2e1090c12bb4	329	SUPERFAMILY	SSF55753		177	321	1.16E-27	T
RPRC011944-RA._3	9ad160e8f87846f129de2e1090c12bb4	329	Pfam	PF00241	Cofilin/tropomyosin-type actin-binding protein	20	146	1.4E-21	T	IPR002108	Actin-depolymerising factor homology domain
RPRC011944-RA._3	9ad160e8f87846f129de2e1090c12bb4	329	Pfam	PF00241	Cofilin/tropomyosin-type actin-binding protein	201	316	5.6E-21	T	IPR002108	Actin-depolymerising factor homology domain
RPRC008459-RA._2	9052ed3063f5df390247075a361d9140	566	Pfam	PF13855	Leucine rich repeat	178	235	1.0E-10	T	IPR001611	Leucine-rich repeat
RPRC008459-RA._2	9052ed3063f5df390247075a361d9140	566	Pfam	PF13855	Leucine rich repeat	457	512	3.4E-7	T	IPR001611	Leucine-rich repeat
RPRC008459-RA._2	9052ed3063f5df390247075a361d9140	566	Pfam	PF13855	Leucine rich repeat	87	143	1.2E-6	T	IPR001611	Leucine-rich repeat
RPRC008459-RA._2	9052ed3063f5df390247075a361d9140	566	Pfam	PF13855	Leucine rich repeat	388	445	9.4E-11	T	IPR001611	Leucine-rich repeat
RPRC008459-RA._2	9052ed3063f5df390247075a361d9140	566	SUPERFAMILY	SSF52058		84	380	1.02E-61	T
RPRC008459-RA._2	9052ed3063f5df390247075a361d9140	566	SUPERFAMILY	SSF52047		285	552	2.28E-46	T
RPRC009587-RA._1	38a67567937d4a52845eaca9bb835acf	393	Pfam	PF18005	eIF3 subunit M, C-terminal helix	344	372	5.5E-11	T	IPR040750	eIF3 subunit M, C-terminal helix domain
RPRC009587-RA._1	38a67567937d4a52845eaca9bb835acf	393	Pfam	PF01399	PCI domain	241	339	2.8E-12	T	IPR000717	Proteasome component (PCI) domain
RPRC015130-RA-_3	d903f5e42ea30c04d177b32580906687	323	SUPERFAMILY	SSF49879		14	101	8.61E-16	T	IPR008984	SMAD/FHA domain superfamily
RPRC015130-RA-_3	d903f5e42ea30c04d177b32580906687	323	Pfam	PF00498	FHA domain	17	85	2.1E-11	T	IPR000253	Forkhead-associated (FHA) domain
RPRC011566-RA._3	c293de9e506ae7e6b4e57e6c3f248b20	468	Pfam	PF01148	Cytidylyltransferase family	40	373	2.6E-84	T
RPRC013579-RA._3	8911b4b03000e08e6ff08eb9b092a503	249	Pfam	PF05620	SRP-independent targeting protein 2/TMEM208	6	164	3.0E-49	T	IPR008506	SRP-independent targeting protein 2/TMEM208
RPRC001593-RA._1	0327bfbb87f8b11cdc1d3da33724255c	191	SUPERFAMILY	SSF46579		46	175	1.83E-22	T
RPRC001593-RA._1	0327bfbb87f8b11cdc1d3da33724255c	191	Pfam	PF02996	Prefoldin subunit	56	178	1.1E-31	T	IPR004127	Prefoldin alpha-like
RPRC007799-RA._3	7591794fed391053cdb9813ffcffe9e5	301	Pfam	PF02544	3-oxo-5-alpha-steroid 4-dehydrogenase	149	300	9.4E-33	T	IPR001104	3-oxo-5-alpha-steroid 4-dehydrogenase, C-terminal
RPRC007799-RA._3	7591794fed391053cdb9813ffcffe9e5	301	SUPERFAMILY	SSF54236		8	73	6.31E-12	T	IPR029071	Ubiquitin-like domain superfamily
RPRC007799-RA._3	7591794fed391053cdb9813ffcffe9e5	301	Pfam	PF00240	Ubiquitin family	11	73	2.4E-9	T	IPR000626	Ubiquitin domain
RPRC002368-RA._2	6e396286609544082c5219fc81951822	306	SUPERFAMILY	SSF81296		3	117	4.76E-21	T	IPR014756	Immunoglobulin E-set
RPRC002368-RA._2	6e396286609544082c5219fc81951822	306	SUPERFAMILY	SSF81296		119	290	3.22E-33	T	IPR014756	Immunoglobulin E-set
RPRC002368-RA._2	6e396286609544082c5219fc81951822	306	Pfam	PF02752	Arrestin (or S-antigen), C-terminal domain	136	267	5.5E-20	T	IPR011022	Arrestin C-terminal-like domain
RPRC002368-RA._2	6e396286609544082c5219fc81951822	306	Pfam	PF00339	Arrestin (or S-antigen), N-terminal domain	2	112	2.5E-28	T	IPR011021	Arrestin-like, N-terminal
RPRC005059-RA._1	495e2f330adcf02748cf9fdb1234fd15	286	Pfam	PF00753	Metallo-beta-lactamase superfamily	24	163	2.9E-13	T	IPR001279	Metallo-beta-lactamase
RPRC005059-RA._1	495e2f330adcf02748cf9fdb1234fd15	286	SUPERFAMILY	SSF56281		16	235	1.02E-47	T	IPR036866	Ribonuclease Z/Hydroxyacylglutathione hydrolase-like
RPRC011790-RA._1	42674c302f4cc535ced244f47332e928	151	SUPERFAMILY	SSF54495		5	149	6.56E-56	T	IPR016135	Ubiquitin-conjugating enzyme/RWD-like
RPRC011790-RA._1	42674c302f4cc535ced244f47332e928	151	Pfam	PF00179	Ubiquitin-conjugating enzyme	7	143	2.4E-47	T	IPR000608	Ubiquitin-conjugating enzyme E2
RPRC002914-RA._1	8708b17ccbeb1794e85b1a2d12958097	422	Pfam	PF00069	Protein kinase domain	46	342	2.3E-65	T	IPR000719	Protein kinase domain
RPRC002914-RA._1	8708b17ccbeb1794e85b1a2d12958097	422	SUPERFAMILY	SSF56112		39	346	8.25E-77	T	IPR011009	Protein kinase-like domain superfamily
RPRC011608-RA._1	62db6f088785510f0666a6b3e110c15b	176	Pfam	PF04062	ARP2/3 complex ARPC3 (21 kDa) subunit	1	171	5.7E-83	T	IPR007204	Actin-related protein 2/3 complex subunit 3
RPRC011608-RA._1	62db6f088785510f0666a6b3e110c15b	176	SUPERFAMILY	SSF69060		2	171	5.23E-78	T	IPR036753	Actin-related protein 2/3 complex subunit 3 superfamily
RPRC007912-RA._1	66aa3dc32d552a00bb3b8f865903897f	564	Pfam	PF13424	Tetratricopeptide repeat	178	234	2.2E-7	T
RPRC007912-RA._1	66aa3dc32d552a00bb3b8f865903897f	564	Pfam	PF13424	Tetratricopeptide repeat	243	313	8.2E-9	T
RPRC007912-RA._1	66aa3dc32d552a00bb3b8f865903897f	564	Pfam	PF13424	Tetratricopeptide repeat	103	158	7.5E-8	T
RPRC007912-RA._1	66aa3dc32d552a00bb3b8f865903897f	564	Pfam	PF02188	GoLoco motif	498	519	5.3E-8	T	IPR003109	GoLoco motif
RPRC007912-RA._1	66aa3dc32d552a00bb3b8f865903897f	564	Pfam	PF02188	GoLoco motif	535	556	1.2E-8	T	IPR003109	GoLoco motif
RPRC007912-RA._1	66aa3dc32d552a00bb3b8f865903897f	564	Pfam	PF02188	GoLoco motif	451	472	1.5E-9	T	IPR003109	GoLoco motif
RPRC007912-RA._1	66aa3dc32d552a00bb3b8f865903897f	564	SUPERFAMILY	SSF48452		27	157	2.38E-17	T	IPR011990	Tetratricopeptide-like helical domain superfamily
RPRC007912-RA._1	66aa3dc32d552a00bb3b8f865903897f	564	Pfam	PF13176	Tetratricopeptide repeat	65	97	0.001	T	IPR019734	Tetratricopeptide repeat
RPRC007912-RA._1	66aa3dc32d552a00bb3b8f865903897f	564	Pfam	PF13176	Tetratricopeptide repeat	324	356	0.0013	T	IPR019734	Tetratricopeptide repeat
RPRC007912-RA._1	66aa3dc32d552a00bb3b8f865903897f	564	SUPERFAMILY	SSF48452		178	368	1.74E-31	T	IPR011990	Tetratricopeptide-like helical domain superfamily
RPRC002676-RA._1	26331032e506ea1ce908aaf2d84e3991	1121	SUPERFAMILY	SSF81653		99	243	2.09E-20	T	IPR008250	P-type ATPase, A domain superfamily
RPRC002676-RA._1	26331032e506ea1ce908aaf2d84e3991	1121	Pfam	PF16209	Phospholipid-translocating ATPase N-terminal	13	68	3.8E-24	T	IPR032631	P-type ATPase, N-terminal
RPRC002676-RA._1	26331032e506ea1ce908aaf2d84e3991	1121	SUPERFAMILY	SSF56784		368	802	9.32E-36	T	IPR036412	HAD-like superfamily
RPRC002676-RA._1	26331032e506ea1ce908aaf2d84e3991	1121	Pfam	PF13246	Cation transport ATPase (P-type)	453	531	4.9E-13	T
RPRC002676-RA._1	26331032e506ea1ce908aaf2d84e3991	1121	Pfam	PF16212	Phospholipid-translocating P-type ATPase C-terminal	775	1023	4.7E-78	T	IPR032630	P-type ATPase, C-terminal
RPRC002676-RA._1	26331032e506ea1ce908aaf2d84e3991	1121	Pfam	PF00122	E1-E2 ATPase	96	276	5.4E-7	T
RPRC002676-RA._1	26331032e506ea1ce908aaf2d84e3991	1121	SUPERFAMILY	SSF81665		13	1023	2.88E-51	T	IPR023298	P-type ATPase, transmembrane domain superfamily
RPRC002676-RA._1	26331032e506ea1ce908aaf2d84e3991	1121	SUPERFAMILY	SSF81660		380	607	2.18E-24	T	IPR023299	P-type ATPase, cytoplasmic domain N
RPRC013802-RA._2	f49d9d5c38bbf5038b276e1d1656cc65	182	Pfam	PF01176	Translation initiation factor 1A / IF-1	68	129	2.2E-22	T	IPR006196	RNA-binding domain, S1, IF1 type
RPRC013802-RA._2	f49d9d5c38bbf5038b276e1d1656cc65	182	SUPERFAMILY	SSF50249		38	177	2.51E-48	T	IPR012340	Nucleic acid-binding, OB-fold
RPRC000162-RA+_2	00fb240c3b3ac42b1e8bc790f11fe7a9	2647	SUPERFAMILY	SSF49313		1254	1363	5.23E-28	T	IPR015919	Cadherin-like superfamily
RPRC000162-RA+_2	00fb240c3b3ac42b1e8bc790f11fe7a9	2647	SUPERFAMILY	SSF49313		386	522	3.28E-29	T	IPR015919	Cadherin-like superfamily
RPRC000162-RA+_2	00fb240c3b3ac42b1e8bc790f11fe7a9	2647	SUPERFAMILY	SSF49313		2123	2220	2.22E-9	T	IPR015919	Cadherin-like superfamily
RPRC000162-RA+_2	00fb240c3b3ac42b1e8bc790f11fe7a9	2647	SUPERFAMILY	SSF49313		702	798	4.06E-13	T	IPR015919	Cadherin-like superfamily
RPRC000162-RA+_2	00fb240c3b3ac42b1e8bc790f11fe7a9	2647	SUPERFAMILY	SSF49313		1020	1135	1.43E-13	T	IPR015919	Cadherin-like superfamily
RPRC000162-RA+_2	00fb240c3b3ac42b1e8bc790f11fe7a9	2647	SUPERFAMILY	SSF49313		1685	1800	7.85E-25	T	IPR015919	Cadherin-like superfamily
RPRC000162-RA+_2	00fb240c3b3ac42b1e8bc790f11fe7a9	2647	SUPERFAMILY	SSF49313		498	600	9.28E-21	T	IPR015919	Cadherin-like superfamily
RPRC000162-RA+_2	00fb240c3b3ac42b1e8bc790f11fe7a9	2647	SUPERFAMILY	SSF49313		913	1045	2.86E-21	T	IPR015919	Cadherin-like superfamily
RPRC000162-RA+_2	00fb240c3b3ac42b1e8bc790f11fe7a9	2647	SUPERFAMILY	SSF49313		6	68	5.85E-12	T	IPR015919	Cadherin-like superfamily
RPRC000162-RA+_2	00fb240c3b3ac42b1e8bc790f11fe7a9	2647	SUPERFAMILY	SSF49313		1356	1486	2.86E-16	T	IPR015919	Cadherin-like superfamily
RPRC000162-RA+_2	00fb240c3b3ac42b1e8bc790f11fe7a9	2647	SUPERFAMILY	SSF49313		1124	1231	1.33E-24	T	IPR015919	Cadherin-like superfamily
RPRC000162-RA+_2	00fb240c3b3ac42b1e8bc790f11fe7a9	2647	SUPERFAMILY	SSF49313		815	924	2.28E-12	T	IPR015919	Cadherin-like superfamily
RPRC000162-RA+_2	00fb240c3b3ac42b1e8bc790f11fe7a9	2647	SUPERFAMILY	SSF49313		1483	1589	4.57E-28	T	IPR015919	Cadherin-like superfamily
RPRC000162-RA+_2	00fb240c3b3ac42b1e8bc790f11fe7a9	2647	SUPERFAMILY	SSF49313		189	292	6.54E-18	T	IPR015919	Cadherin-like superfamily
RPRC000162-RA+_2	00fb240c3b3ac42b1e8bc790f11fe7a9	2647	SUPERFAMILY	SSF49313		280	390	7.28E-23	T	IPR015919	Cadherin-like superfamily
RPRC000162-RA+_2	00fb240c3b3ac42b1e8bc790f11fe7a9	2647	SUPERFAMILY	SSF49313		46	183	7.33E-15	T	IPR015919	Cadherin-like superfamily
RPRC000162-RA+_2	00fb240c3b3ac42b1e8bc790f11fe7a9	2647	SUPERFAMILY	SSF49313		1794	1896	5.85E-29	T	IPR015919	Cadherin-like superfamily
RPRC000162-RA+_2	00fb240c3b3ac42b1e8bc790f11fe7a9	2647	SUPERFAMILY	SSF49313		594	714	3.53E-23	T	IPR015919	Cadherin-like superfamily
RPRC000162-RA+_2	00fb240c3b3ac42b1e8bc790f11fe7a9	2647	SUPERFAMILY	SSF49313		1585	1681	3.4E-18	T	IPR015919	Cadherin-like superfamily
RPRC000162-RA+_2	00fb240c3b3ac42b1e8bc790f11fe7a9	2647	SUPERFAMILY	SSF49313		1996	2121	6.64E-34	T	IPR015919	Cadherin-like superfamily
RPRC000162-RA+_2	00fb240c3b3ac42b1e8bc790f11fe7a9	2647	Pfam	PF00028	Cadherin domain	98	180	1.9E-13	T	IPR002126	Cadherin-like
RPRC000162-RA+_2	00fb240c3b3ac42b1e8bc790f11fe7a9	2647	Pfam	PF00028	Cadherin domain	1908	1998	3.6E-23	T	IPR002126	Cadherin-like
RPRC000162-RA+_2	00fb240c3b3ac42b1e8bc790f11fe7a9	2647	Pfam	PF00028	Cadherin domain	407	493	4.6E-14	T	IPR002126	Cadherin-like
RPRC000162-RA+_2	00fb240c3b3ac42b1e8bc790f11fe7a9	2647	Pfam	PF00028	Cadherin domain	630	702	1.9E-11	T	IPR002126	Cadherin-like
RPRC000162-RA+_2	00fb240c3b3ac42b1e8bc790f11fe7a9	2647	Pfam	PF00028	Cadherin domain	1140	1231	3.1E-15	T	IPR002126	Cadherin-like
RPRC000162-RA+_2	00fb240c3b3ac42b1e8bc790f11fe7a9	2647	Pfam	PF00028	Cadherin domain	297	389	4.4E-13	T	IPR002126	Cadherin-like
RPRC000162-RA+_2	00fb240c3b3ac42b1e8bc790f11fe7a9	2647	Pfam	PF00028	Cadherin domain	1265	1353	2.3E-17	T	IPR002126	Cadherin-like
RPRC000162-RA+_2	00fb240c3b3ac42b1e8bc790f11fe7a9	2647	Pfam	PF00028	Cadherin domain	1702	1788	1.1E-11	T	IPR002126	Cadherin-like
RPRC000162-RA+_2	00fb240c3b3ac42b1e8bc790f11fe7a9	2647	Pfam	PF00028	Cadherin domain	1499	1588	7.8E-16	T	IPR002126	Cadherin-like
RPRC000162-RA+_2	00fb240c3b3ac42b1e8bc790f11fe7a9	2647	Pfam	PF00028	Cadherin domain	509	590	3.2E-13	T	IPR002126	Cadherin-like
RPRC000162-RA+_2	00fb240c3b3ac42b1e8bc790f11fe7a9	2647	Pfam	PF00028	Cadherin domain	936	1018	2.6E-9	T	IPR002126	Cadherin-like
RPRC000162-RA+_2	00fb240c3b3ac42b1e8bc790f11fe7a9	2647	Pfam	PF00028	Cadherin domain	1805	1894	2.7E-22	T	IPR002126	Cadherin-like
RPRC000162-RA+_2	00fb240c3b3ac42b1e8bc790f11fe7a9	2647	Pfam	PF00028	Cadherin domain	1603	1675	9.0E-8	T	IPR002126	Cadherin-like
RPRC000162-RA+_2	00fb240c3b3ac42b1e8bc790f11fe7a9	2647	Pfam	PF00028	Cadherin domain	2013	2105	7.1E-24	T	IPR002126	Cadherin-like
RPRC000162-RA+_2	00fb240c3b3ac42b1e8bc790f11fe7a9	2647	Pfam	PF00028	Cadherin domain	199	282	2.9E-12	T	IPR002126	Cadherin-like
RPRC000162-RA+_2	00fb240c3b3ac42b1e8bc790f11fe7a9	2647	SUPERFAMILY	SSF49313		1896	2000	3.14E-31	T	IPR015919	Cadherin-like superfamily
RPRC008551-RA._1	afada986f8ba5e4db45c7e2148f544ef	440	Pfam	PF00069	Protein kinase domain	29	318	7.6E-71	T	IPR000719	Protein kinase domain
RPRC008551-RA._1	afada986f8ba5e4db45c7e2148f544ef	440	SUPERFAMILY	SSF56112		23	326	2.37E-90	T	IPR011009	Protein kinase-like domain superfamily
RPRC003552-RA._1	68e71ed24d78f043453533233c54e0c9	724	SUPERFAMILY	SSF50729		377	505	4.78E-37	T
RPRC003552-RA._1	68e71ed24d78f043453533233c54e0c9	724	Pfam	PF00638	RanBP1 domain	389	505	1.5E-38	T	IPR000156	Ran binding domain
RPRC003552-RA._1	68e71ed24d78f043453533233c54e0c9	724	Pfam	PF00638	RanBP1 domain	646	723	5.8E-30	T	IPR000156	Ran binding domain
RPRC003552-RA._1	68e71ed24d78f043453533233c54e0c9	724	SUPERFAMILY	SSF50729		645	722	6.42E-26	T
RPRC011891-RA._3	8d844b0fe0a48f7d2ebce91313131685	148	Pfam	PF00096	Zinc finger, C2H2 type	57	80	2.8E-6	T	IPR013087	Zinc finger C2H2-type
RPRC011891-RA._3	8d844b0fe0a48f7d2ebce91313131685	148	Pfam	PF00096	Zinc finger, C2H2 type	29	51	1.4E-7	T	IPR013087	Zinc finger C2H2-type
RPRC011891-RA._3	8d844b0fe0a48f7d2ebce91313131685	148	Pfam	PF00096	Zinc finger, C2H2 type	86	108	5.0E-5	T	IPR013087	Zinc finger C2H2-type
RPRC011891-RA._3	8d844b0fe0a48f7d2ebce91313131685	148	SUPERFAMILY	SSF57667		37	95	1.84E-22	T	IPR036236	Zinc finger C2H2 superfamily
RPRC003122-RA._1	df6ceb9c02cffac7094b2c58036b810d	317	Pfam	PF10609	NUBPL iron-transfer P-loop NTPase	56	307	1.8E-87	T	IPR033756	Flagellum site-determining protein YlxH/ Fe-S cluster assembling factor NBP35
RPRC003122-RA._1	df6ceb9c02cffac7094b2c58036b810d	317	SUPERFAMILY	SSF52540		50	286	2.22E-48	T	IPR027417	P-loop containing nucleoside triphosphate hydrolase
RPRC001747-RA._3	07907c2386cb015a52c0632467f2dddf	399	Pfam	PF00443	Ubiquitin carboxyl-terminal hydrolase	45	387	7.9E-61	T	IPR001394	Peptidase C19, ubiquitin carboxyl-terminal hydrolase
RPRC001747-RA._3	07907c2386cb015a52c0632467f2dddf	399	SUPERFAMILY	SSF54001		44	389	3.73E-98	T	IPR038765	Papain-like cysteine peptidase superfamily
RPRC013769-RA._2	cb34c089228be084ba4bc3a02bb1369e	273	SUPERFAMILY	SSF47661		19	237	1.45E-32	T	IPR010989	SNARE
RPRC013769-RA._2	cb34c089228be084ba4bc3a02bb1369e	273	Pfam	PF05739	SNARE domain	218	268	3.3E-13	T	IPR000727	Target SNARE coiled-coil homology domain
RPRC013084-RA._2	d9232e20fe3c393d84cb1e8b7284e329	305	Pfam	PF01248	Ribosomal protein L7Ae/L30e/S12e/Gadd45 family	157	242	7.4E-23	T	IPR004038	Ribosomal protein L7Ae/L30e/S12e/Gadd45
RPRC013084-RA._2	d9232e20fe3c393d84cb1e8b7284e329	305	SUPERFAMILY	SSF55315		125	268	2.55E-33	T	IPR029064	50S ribosomal protein L30e-like
RPRC012120-RA._1	22a311d2abddeffa92ec27c068825e84	153	Pfam	PF02437	SKI/SNO/DAC family	55	153	1.1E-40	T	IPR003380	SKI/SNO/DAC domain
RPRC012120-RA._1	22a311d2abddeffa92ec27c068825e84	153	SUPERFAMILY	SSF46955		59	153	7.32E-32	T	IPR009061	Putative DNA-binding domain superfamily
RPRC010553-RA._2	42ec051a29769de7791a2f1b0944fb72	1311	Pfam	PF08920	Splicing factor 3B subunit 1	340	473	1.2E-45	T	IPR015016	Splicing factor 3B subunit 1
RPRC010553-RA._2	42ec051a29769de7791a2f1b0944fb72	1311	SUPERFAMILY	SSF48371		1084	1301	2.73E-16	T	IPR016024	Armadillo-type fold
RPRC010553-RA._2	42ec051a29769de7791a2f1b0944fb72	1311	SUPERFAMILY	SSF48371		499	1114	7.2E-98	T	IPR016024	Armadillo-type fold
RPRC010344-RA._1	b8f56ebf7981849112e00404569ab7b5	553	Pfam	PF05645	RNA polymerase III subunit RPC82	239	356	3.6E-16	T	IPR008806	RNA polymerase III Rpc82, C -terminal
RPRC010344-RA._1	b8f56ebf7981849112e00404569ab7b5	553	Pfam	PF08221	RNA polymerase III subunit RPC82 helix-turn-helix domain	42	99	2.5E-10	T	IPR013197	RNA polymerase III subunit RPC82-related, helix-turn-helix
RPRC014180-RA._3	b322c1b6970aa10e679d33827266a6e9	257	SUPERFAMILY	SSF56784		3	217	6.05E-47	T	IPR036412	HAD-like superfamily
RPRC014180-RA._3	b322c1b6970aa10e679d33827266a6e9	257	Pfam	PF03332	Eukaryotic phosphomannomutase	5	220	6.1E-95	T	IPR005002	Phosphomannomutase
RPRC010074-RA._3	84c29646cfef84912ba831bd9518efd5	544	SUPERFAMILY	SSF109993		22	270	1.57E-66	T	IPR037191	VPS9 domain superfamily
RPRC010074-RA._3	84c29646cfef84912ba831bd9518efd5	544	Pfam	PF18151	Domain of unknown function (DUF5601)	36	104	1.2E-16	T	IPR041545	RABX5, catalytic core helical domain
RPRC010074-RA._3	84c29646cfef84912ba831bd9518efd5	544	Pfam	PF02204	Vacuolar sorting protein 9 (VPS9) domain	154	254	7.8E-29	T	IPR003123	VPS9 domain
RPRC001864-RA._1	1d2e1eae6499f510818a6bddec3b05e1	978	Pfam	PF08366	LLGL2	151	239	2.1E-25	T	IPR013577	Lethal giant larvae homologue 2
RPRC001864-RA._1	1d2e1eae6499f510818a6bddec3b05e1	978	SUPERFAMILY	SSF50978		20	405	4.64E-22	T	IPR036322	WD40-repeat-containing domain superfamily
RPRC001864-RA._1	1d2e1eae6499f510818a6bddec3b05e1	978	SUPERFAMILY	SSF50978		305	775	2.9E-11	T	IPR036322	WD40-repeat-containing domain superfamily
RPRC015156-RA._1	fb8d248b3820981de9c557ad4f75c28d	416	Pfam	PF00134	Cyclin, N-terminal domain	71	202	4.4E-14	T	IPR006671	Cyclin, N-terminal
RPRC015156-RA._1	fb8d248b3820981de9c557ad4f75c28d	416	Pfam	PF02984	Cyclin, C-terminal domain	207	306	5.4E-5	T	IPR004367	Cyclin, C-terminal domain
RPRC015156-RA._1	fb8d248b3820981de9c557ad4f75c28d	416	SUPERFAMILY	SSF47954		205	309	6.47E-33	T	IPR036915	Cyclin-like superfamily
RPRC015156-RA._1	fb8d248b3820981de9c557ad4f75c28d	416	SUPERFAMILY	SSF47954		68	204	6.19E-40	T	IPR036915	Cyclin-like superfamily
RPRC013475-RA._1	532b1106c91cf3aa0a0913b24efa11a1	251	SUPERFAMILY	SSF53335		25	170	2.81E-10	T	IPR029063	S-adenosyl-L-methionine-dependent methyltransferase
RPRC013475-RA._1	532b1106c91cf3aa0a0913b24efa11a1	251	Pfam	PF10294	Lysine methyltransferase	17	177	6.0E-35	T	IPR019410	Lysine methyltransferase
RPRC011616-RA._3	a39f0f51d5cc1de20425b89f5a4c86e4	154	Pfam	PF13564	DoxX-like family	9	125	5.1E-12	T	IPR032808	DoxX family
RPRC007345-RA._2	87c88827573b9fcc123714f74d391ee6	195	Pfam	PF11414	Adenomatous polyposis coli tumour suppressor protein	77	157	5.0E-31	T
RPRC003355-RA._2	236e19ceac4dd216908530d0606d8ecf	220	Pfam	PF14604	Variant SH3 domain	68	116	6.1E-10	T	IPR001452	SH3 domain
RPRC003355-RA._2	236e19ceac4dd216908530d0606d8ecf	220	Pfam	PF14604	Variant SH3 domain	167	217	1.9E-7	T	IPR001452	SH3 domain
RPRC003355-RA._2	236e19ceac4dd216908530d0606d8ecf	220	SUPERFAMILY	SSF50044		163	219	2.89E-11	T	IPR036028	SH3-like domain superfamily
RPRC003355-RA._2	236e19ceac4dd216908530d0606d8ecf	220	SUPERFAMILY	SSF50044		61	120	8.53E-17	T	IPR036028	SH3-like domain superfamily
RPRC008452-RA._1	da30d4312b9403405f271bce2647c3f8	1226	SUPERFAMILY	SSF89000		864	1039	1.45E-49	T
RPRC008452-RA._1	da30d4312b9403405f271bce2647c3f8	1226	SUPERFAMILY	SSF51246		366	484	9.94E-37	T	IPR011054	Rudiment single hybrid motif
RPRC008452-RA._1	da30d4312b9403405f271bce2647c3f8	1226	Pfam	PF02785	Biotin carboxylase C-terminal domain	372	480	3.0E-32	T	IPR005482	Biotin carboxylase, C-terminal
RPRC008452-RA._1	da30d4312b9403405f271bce2647c3f8	1226	SUPERFAMILY	SSF56059		116	385	3.87E-68	T
RPRC008452-RA._1	da30d4312b9403405f271bce2647c3f8	1226	Pfam	PF00289	Biotin carboxylase, N-terminal domain	34	141	1.5E-40	T	IPR005481	Biotin carboxylase-like, N-terminal domain
RPRC008452-RA._1	da30d4312b9403405f271bce2647c3f8	1226	Pfam	PF00364	Biotin-requiring enzyme	1109	1175	4.2E-17	T	IPR000089	Biotin/lipoyl attachment
RPRC008452-RA._1	da30d4312b9403405f271bce2647c3f8	1226	Pfam	PF00682	HMGL-like	562	833	2.1E-28	T	IPR000891	Pyruvate carboxyltransferase
RPRC008452-RA._1	da30d4312b9403405f271bce2647c3f8	1226	Pfam	PF02436	Conserved carboxylase domain	859	1056	5.1E-69	T	IPR003379	Carboxylase, conserved domain
RPRC008452-RA._1	da30d4312b9403405f271bce2647c3f8	1226	SUPERFAMILY	SSF51569		555	867	4.25E-80	T
RPRC008452-RA._1	da30d4312b9403405f271bce2647c3f8	1226	SUPERFAMILY	SSF52440		24	146	6.76E-44	T	IPR016185	Pre-ATP-grasp domain superfamily
RPRC008452-RA._1	da30d4312b9403405f271bce2647c3f8	1226	SUPERFAMILY	SSF51230		1097	1176	4.71E-19	T	IPR011053	Single hybrid motif
RPRC008452-RA._1	da30d4312b9403405f271bce2647c3f8	1226	Pfam	PF02786	Carbamoyl-phosphate synthase L chain, ATP binding domain	148	356	2.3E-80	T	IPR005479	Carbamoyl-phosphate synthetase large subunit-like, ATP-binding domain
RPRC008131-RA._3	b7cf880d0bfa6833bec8806fac5f85d1	169	Pfam	PF02953	Tim10/DDP family zinc finger	38	98	6.2E-16	T	IPR004217	Tim10-like
RPRC008131-RA._3	b7cf880d0bfa6833bec8806fac5f85d1	169	SUPERFAMILY	SSF144122		43	109	4.58E-19	T	IPR035427	Tim10-like domain superfamily
RPRC014790-RA._1	358084e2ef1988a83a3c7aa534006715	322	Pfam	PF16123	Hydroxyacylglutathione hydrolase C-terminus	213	294	2.3E-27	T	IPR032282	Hydroxyacylglutathione hydrolase, C-terminal domain
RPRC014790-RA._1	358084e2ef1988a83a3c7aa534006715	322	SUPERFAMILY	SSF56281		43	296	4.06E-74	T	IPR036866	Ribonuclease Z/Hydroxyacylglutathione hydrolase-like
RPRC014790-RA._1	358084e2ef1988a83a3c7aa534006715	322	Pfam	PF00753	Metallo-beta-lactamase superfamily	55	212	3.9E-13	T	IPR001279	Metallo-beta-lactamase
RPRC009923-RA._1	1c535f427ae583daca9e6739f6c10b50	273	SUPERFAMILY	SSF57959		215	266	3.24E-12	T
RPRC009923-RA._1	1c535f427ae583daca9e6739f6c10b50	273	Pfam	PF00170	bZIP transcription factor	212	270	5.0E-18	T	IPR004827	Basic-leucine zipper domain
RPRC009923-RA._1	1c535f427ae583daca9e6739f6c10b50	273	Pfam	PF02173	pKID domain	90	119	3.5E-15	T	IPR003102	Coactivator CBP, pKID
RPRC015039-RA._3	d12b90fa0e58ea82f27d1b985b5dd812	209	Pfam	PF13499	EF-hand domain pair	12	73	2.1E-13	T	IPR002048	EF-hand domain
RPRC015039-RA._3	d12b90fa0e58ea82f27d1b985b5dd812	209	Pfam	PF13499	EF-hand domain pair	83	144	4.2E-16	T	IPR002048	EF-hand domain
RPRC015039-RA._3	d12b90fa0e58ea82f27d1b985b5dd812	209	SUPERFAMILY	SSF47473		2	147	5.9E-52	T	IPR011992	EF-hand domain pair
RPRC008980-RA._1	d04a5c4ae533befbb5a9028ba2a0d698	381	SUPERFAMILY	SSF48452		105	366	1.71E-35	T	IPR011990	Tetratricopeptide-like helical domain superfamily
RPRC008980-RA._1	d04a5c4ae533befbb5a9028ba2a0d698	381	Pfam	PF00515	Tetratricopeptide repeat	243	272	3.9E-7	T	IPR001440	Tetratricopeptide repeat 1
RPRC008980-RA._1	d04a5c4ae533befbb5a9028ba2a0d698	381	Pfam	PF13181	Tetratricopeptide repeat	310	342	0.0018	T	IPR019734	Tetratricopeptide repeat
RPRC008980-RA._1	d04a5c4ae533befbb5a9028ba2a0d698	381	Pfam	PF13181	Tetratricopeptide repeat	39	70	0.073	T	IPR019734	Tetratricopeptide repeat
RPRC008980-RA._1	d04a5c4ae533befbb5a9028ba2a0d698	381	Pfam	PF14938	Soluble NSF attachment protein, SNAP	105	201	1.2E-6	T
RPRC008980-RA._1	d04a5c4ae533befbb5a9028ba2a0d698	381	SUPERFAMILY	SSF48452		37	135	4.17E-13	T	IPR011990	Tetratricopeptide-like helical domain superfamily
RPRC005312-RA._2	b4d8d8e79cee8a823bddf387882ee88f	332	SUPERFAMILY	SSF52833		39	150	9.18E-17	T	IPR036249	Thioredoxin-like superfamily
RPRC005312-RA._2	b4d8d8e79cee8a823bddf387882ee88f	332	SUPERFAMILY	SSF52833		132	249	6.77E-18	T	IPR036249	Thioredoxin-like superfamily
RPRC005312-RA._2	b4d8d8e79cee8a823bddf387882ee88f	332	Pfam	PF13848	Thioredoxin-like domain	87	238	6.0E-10	T
RPRC015259-RA._1	f81d402bb91605959ba42540637c522f	201	Pfam	PF10018	Vitamin-D-receptor interacting Mediator subunit 4	1	111	1.0E-29	T	IPR019258	Mediator complex, subunit Med4
RPRC013568-RA._3	9f18e84dc5fca4bed7338c2afa1d3dea	514	Pfam	PF09243	Mitochondrial small ribosomal subunit Rsm22	218	495	1.4E-62	T	IPR015324	Ribosomal protein Rsm22-like
RPRC013568-RA._3	9f18e84dc5fca4bed7338c2afa1d3dea	514	SUPERFAMILY	SSF53335		226	376	4.63E-7	T	IPR029063	S-adenosyl-L-methionine-dependent methyltransferase
RPRC008063-RA._2	f7ec6436cfa8e2afbccdd85d360045ed	390	Pfam	PF02809	Ubiquitin interaction motif	259	271	1.2	T	IPR003903	Ubiquitin interacting motif
RPRC008063-RA._2	f7ec6436cfa8e2afbccdd85d360045ed	390	Pfam	PF02809	Ubiquitin interaction motif	276	292	0.0095	T	IPR003903	Ubiquitin interacting motif
RPRC008063-RA._2	f7ec6436cfa8e2afbccdd85d360045ed	390	Pfam	PF02809	Ubiquitin interaction motif	300	307	15.0	T	IPR003903	Ubiquitin interacting motif
RPRC008063-RA._2	f7ec6436cfa8e2afbccdd85d360045ed	390	Pfam	PF02809	Ubiquitin interaction motif	336	350	0.39	T	IPR003903	Ubiquitin interacting motif
RPRC008063-RA._2	f7ec6436cfa8e2afbccdd85d360045ed	390	Pfam	PF02099	Josephin	67	226	1.1E-57	T	IPR006155	Josephin domain
RPRC009280-RA._1	fedf27a356ce7fee8e3dd6d451f792fe	287	Pfam	PF03661	Uncharacterised protein family (UPF0121)	14	248	3.1E-88	T	IPR005344	TMEM33/Pom33 family
RPRC011776-RA._2	cbdf33435fe06524c53fc21df41e3d5a	332	Pfam	PF01650	Peptidase C13 family	29	255	8.5E-45	T	IPR001096	Peptidase C13, legumain
RPRC008981-RA._1	1937abe12caea016d84482d9c3a17879	853	Pfam	PF07528	DZF domain	580	807	4.1E-34	T	IPR006561	DZF domain
RPRC013469-RA._3	35c52cf840230c754e15d2a02183044e	296	Pfam	PF11721	Malectin domain	30	191	1.1E-43	T	IPR021720	Malectin domain
RPRC007804-RA._2	ecb2126e8378b3487b6f3269628400a6	208	Pfam	PF03946	Ribosomal protein L11, N-terminal domain	32	94	2.7E-23	T	IPR020784	Ribosomal protein L11, N-terminal
RPRC007804-RA._2	ecb2126e8378b3487b6f3269628400a6	208	Pfam	PF00298	Ribosomal protein L11, RNA binding domain	100	169	1.8E-23	T	IPR020783	Ribosomal protein L11, C-terminal
RPRC007804-RA._2	ecb2126e8378b3487b6f3269628400a6	208	SUPERFAMILY	SSF46906		96	170	1.44E-18	T	IPR036769	Ribosomal protein L11, C-terminal domain superfamily
RPRC007804-RA._2	ecb2126e8378b3487b6f3269628400a6	208	SUPERFAMILY	SSF54747		34	99	1.44E-23	T	IPR036796	Ribosomal protein L11/L12, N-terminal domain superfamily
RPRC011013-RA._1	0e7148947953fb8df06b6b84b4c8a71a	170	SUPERFAMILY	SSF58038		29	87	7.85E-13	T
RPRC005638-RA._3	9f4e9f95e7a19b918f8fa2adc1849ab8	915	SUPERFAMILY	SSF50199		32	185	6.15E-25	T
RPRC005638-RA._3	9f4e9f95e7a19b918f8fa2adc1849ab8	915	SUPERFAMILY	SSF50199		206	352	9.55E-26	T
RPRC005638-RA._3	9f4e9f95e7a19b918f8fa2adc1849ab8	915	SUPERFAMILY	SSF50199		536	666	5.49E-22	T
RPRC005638-RA._3	9f4e9f95e7a19b918f8fa2adc1849ab8	915	SUPERFAMILY	SSF63748		712	806	9.03E-18	T
RPRC005638-RA._3	9f4e9f95e7a19b918f8fa2adc1849ab8	915	Pfam	PF00567	Tudor domain	689	804	3.3E-20	T	IPR002999	Tudor domain
RPRC005638-RA._3	9f4e9f95e7a19b918f8fa2adc1849ab8	915	SUPERFAMILY	SSF50199		747	906	1.18E-13	T
RPRC005638-RA._3	9f4e9f95e7a19b918f8fa2adc1849ab8	915	SUPERFAMILY	SSF50199		355	516	4.32E-28	T
RPRC005638-RA._3	9f4e9f95e7a19b918f8fa2adc1849ab8	915	Pfam	PF00565	Staphylococcal nuclease homologue	237	347	1.5E-13	T	IPR016071	Staphylococcal nuclease (SNase-like), OB-fold
RPRC005638-RA._3	9f4e9f95e7a19b918f8fa2adc1849ab8	915	Pfam	PF00565	Staphylococcal nuclease homologue	68	177	9.3E-9	T	IPR016071	Staphylococcal nuclease (SNase-like), OB-fold
RPRC005638-RA._3	9f4e9f95e7a19b918f8fa2adc1849ab8	915	Pfam	PF00565	Staphylococcal nuclease homologue	839	898	8.7E-5	T	IPR016071	Staphylococcal nuclease (SNase-like), OB-fold
RPRC005638-RA._3	9f4e9f95e7a19b918f8fa2adc1849ab8	915	Pfam	PF00565	Staphylococcal nuclease homologue	589	666	1.8E-12	T	IPR016071	Staphylococcal nuclease (SNase-like), OB-fold
RPRC005638-RA._3	9f4e9f95e7a19b918f8fa2adc1849ab8	915	Pfam	PF00565	Staphylococcal nuclease homologue	381	509	1.7E-10	T	IPR016071	Staphylococcal nuclease (SNase-like), OB-fold
RPRC003485-RA._2	e787d418f665ee63a5adf91b1fc6c2af	541	Pfam	PF02724	CDC45-like protein	18	144	1.1E-28	T	IPR003874	CDC45 family
RPRC003485-RA._2	e787d418f665ee63a5adf91b1fc6c2af	541	Pfam	PF02724	CDC45-like protein	137	541	2.9E-85	T	IPR003874	CDC45 family
RPRC010149-RA._1	16f15e8a7de901dcc496e9db5835720f	315	Pfam	PF03896	Translocon-associated protein (TRAP), alpha subunit	3	293	1.3E-123	T	IPR005595	Translocon-associated protein (TRAP), alpha subunit
RPRC005068-RA._2	85451957cfadbe7c9770404ed5cdd9e4	318	Pfam	PF02889	Sec63 Brl domain	151	302	1.0E-8	T	IPR004179	Sec63 domain
RPRC005068-RA._2	85451957cfadbe7c9770404ed5cdd9e4	318	Pfam	PF00226	DnaJ domain	19	77	1.8E-17	T	IPR001623	DnaJ domain
RPRC005068-RA._2	85451957cfadbe7c9770404ed5cdd9e4	318	SUPERFAMILY	SSF46565		16	117	1.83E-23	T	IPR036869	Chaperone J-domain superfamily
RPRC005068-RA._2	85451957cfadbe7c9770404ed5cdd9e4	318	SUPERFAMILY	SSF158702		159	313	2.22E-28	T
RPRC003777-RA._1	c6e9e654f9f907047d68425523277794	350	SUPERFAMILY	SSF50978		37	335	1.65E-101	T	IPR036322	WD40-repeat-containing domain superfamily
RPRC003777-RA._1	c6e9e654f9f907047d68425523277794	350	Pfam	PF00400	WD domain, G-beta repeat	43	76	5.7E-9	T	IPR001680	WD40 repeat
RPRC003777-RA._1	c6e9e654f9f907047d68425523277794	350	Pfam	PF00400	WD domain, G-beta repeat	124	161	1.2E-9	T	IPR001680	WD40 repeat
RPRC003777-RA._1	c6e9e654f9f907047d68425523277794	350	Pfam	PF00400	WD domain, G-beta repeat	165	203	4.9E-9	T	IPR001680	WD40 repeat
RPRC003777-RA._1	c6e9e654f9f907047d68425523277794	350	Pfam	PF00400	WD domain, G-beta repeat	207	246	2.2E-5	T	IPR001680	WD40 repeat
RPRC003777-RA._1	c6e9e654f9f907047d68425523277794	350	Pfam	PF00400	WD domain, G-beta repeat	84	118	2.2E-7	T	IPR001680	WD40 repeat
RPRC003777-RA._1	c6e9e654f9f907047d68425523277794	350	Pfam	PF00400	WD domain, G-beta repeat	297	335	0.0083	T	IPR001680	WD40 repeat
RPRC003777-RA._1	c6e9e654f9f907047d68425523277794	350	Pfam	PF00400	WD domain, G-beta repeat	250	291	1.1E-5	T	IPR001680	WD40 repeat
RPRC014373-RA._2	dde910ba917fde4b3cd3537f8b39e36d	261	Pfam	PF01868	Domain of unknown function UPF0086	169	248	2.9E-23	T	IPR002730	Ribonuclease P/MRP, subunit p29
RPRC014373-RA._2	dde910ba917fde4b3cd3537f8b39e36d	261	SUPERFAMILY	SSF101744		167	259	1.92E-25	T	IPR023534	Rof/RNase P-like
RPRC003626-RA._2	bbeb2e0472c6bbd97c41a307a12eaf97	263	Pfam	PF01286	XPA protein N-terminal	90	119	2.2E-14	T	IPR022652	Zinc finger, XPA-type, conserved site
RPRC003626-RA._2	bbeb2e0472c6bbd97c41a307a12eaf97	263	Pfam	PF05181	XPA protein C-terminus	121	172	1.0E-25	T	IPR022656	XPA, C-terminal
RPRC003626-RA._2	bbeb2e0472c6bbd97c41a307a12eaf97	263	SUPERFAMILY	SSF46955		120	194	1.46E-26	T	IPR009061	Putative DNA-binding domain superfamily
RPRC003626-RA._2	bbeb2e0472c6bbd97c41a307a12eaf97	263	SUPERFAMILY	SSF57716		86	118	4.63E-8	T
RPRC005023-RA._3	98e0e71b0780189e01b32e07bf883175	644	Pfam	PF13307	Helicase C-terminal domain	439	620	7.1E-54	T	IPR006555	ATP-dependent helicase, C-terminal
RPRC004234-RA._1	5a508e8be086f74db40b652db164ba0d	433	Pfam	PF00069	Protein kinase domain	28	279	1.2E-68	T	IPR000719	Protein kinase domain
RPRC004234-RA._1	5a508e8be086f74db40b652db164ba0d	433	SUPERFAMILY	SSF56112		28	331	1.78E-81	T	IPR011009	Protein kinase-like domain superfamily
RPRC001333-RA._3	f697f995d34cf2f9978755c8c64c74fa	652	SUPERFAMILY	SSF48097		208	339	1.13E-38	T	IPR036305	RGS domain superfamily
RPRC001333-RA._3	f697f995d34cf2f9978755c8c64c74fa	652	Pfam	PF00631	GGL domain	145	201	1.9E-8	T	IPR015898	G-protein gamma-like domain
RPRC001333-RA._3	f697f995d34cf2f9978755c8c64c74fa	652	Pfam	PF18148	Regulator of G-protein signalling DHEX domain	32	129	2.4E-40	T	IPR040759	Regulator of G-protein signalling, DHEX domain
RPRC001333-RA._3	f697f995d34cf2f9978755c8c64c74fa	652	SUPERFAMILY	SSF48670		145	198	2.62E-12	T	IPR036284	G-protein gamma-like domain superfamily
RPRC001333-RA._3	f697f995d34cf2f9978755c8c64c74fa	652	Pfam	PF00615	Regulator of G protein signaling domain	222	335	5.6E-31	T	IPR016137	RGS domain
RPRC007986-RA._3	e8161af5d72a6cfa12807356c86ab61f	144	Pfam	PF04729	ASF1 like histone chaperone	71	144	8.0E-30	T	IPR006818	Histone chaperone ASF1-like
RPRC007986-RA._3	e8161af5d72a6cfa12807356c86ab61f	144	SUPERFAMILY	SSF101546		71	144	5.49E-30	T	IPR036747	Histone chaperone ASF1-like superfamily
RPRC015390-RA._2	c112a3c8231301cb862ffe640f525c03	167	Pfam	PF04699	ARP2/3 complex 16 kDa subunit (p16-Arc)	8	150	7.4E-50	T	IPR006789	Actin-related protein 2/3 complex subunit 5
RPRC015390-RA._2	c112a3c8231301cb862ffe640f525c03	167	SUPERFAMILY	SSF69103		8	150	2.62E-49	T	IPR036743	Actin-related protein 2/3 complex subunit 5 superfamily
RPRC009553-RA._3	960bd3634a0328a0fddefcd98cbd6cdd	228	Pfam	PF00834	Ribulose-phosphate 3 epimerase family	6	199	2.2E-65	T	IPR000056	Ribulose-phosphate 3-epimerase-like
RPRC009553-RA._3	960bd3634a0328a0fddefcd98cbd6cdd	228	SUPERFAMILY	SSF51366		5	218	5.73E-67	T	IPR011060	Ribulose-phosphate binding barrel
RPRC015057-RA._3	c425d67afa97c8e4484eb5a274470713	432	SUPERFAMILY	SSF159065		1	129	2.22E-46	T	IPR038069	Pelota/DOM34, N-terminal domain
RPRC015057-RA._3	c425d67afa97c8e4484eb5a274470713	432	Pfam	PF03463	eRF1 domain 1	1	127	8.5E-52	T	IPR005140	eRF1 domain 1/Pelota-like
RPRC015057-RA._3	c425d67afa97c8e4484eb5a274470713	432	Pfam	PF03464	eRF1 domain 2	135	266	7.6E-33	T	IPR005141	eRF1 domain 2
RPRC015057-RA._3	c425d67afa97c8e4484eb5a274470713	432	Pfam	PF03465	eRF1 domain 3	272	369	2.0E-25	T	IPR005142	eRF1 domain 3
RPRC015057-RA._3	c425d67afa97c8e4484eb5a274470713	432	SUPERFAMILY	SSF55315		265	369	1.82E-33	T	IPR029064	50S ribosomal protein L30e-like
RPRC015057-RA._3	c425d67afa97c8e4484eb5a274470713	432	SUPERFAMILY	SSF53137		130	270	1.11E-52	T
RPRC007607-RA._3	03db50ed0a628e17ead7ce6e3b70d034	291	Pfam	PF13012	Maintenance of mitochondrial structure and function	179	289	1.5E-20	T	IPR024969	Rpn11/EIF3F, C-terminal
RPRC007607-RA._3	03db50ed0a628e17ead7ce6e3b70d034	291	Pfam	PF01398	JAB1/Mov34/MPN/PAD-1 ubiquitin protease	27	129	4.2E-19	T	IPR000555	JAB1/MPN/MOV34 metalloenzyme domain
RPRC008109-RA._1	e5f064c8b3f674f54a54a35e6dc635f4	372	Pfam	PF17171	Glutathione S-transferase, C-terminal domain	234	298	4.1E-20	T	IPR033468	Metaxin, glutathione S-transferase domain
RPRC008109-RA._1	e5f064c8b3f674f54a54a35e6dc635f4	372	Pfam	PF17172	Glutathione S-transferase N-terminal domain	82	179	4.6E-27	T	IPR012336	Thioredoxin-like fold
RPRC008109-RA._1	e5f064c8b3f674f54a54a35e6dc635f4	372	SUPERFAMILY	SSF52833		80	166	1.77E-11	T	IPR036249	Thioredoxin-like superfamily
RPRC008109-RA._1	e5f064c8b3f674f54a54a35e6dc635f4	372	SUPERFAMILY	SSF47616		227	343	1.19E-10	T	IPR036282	Glutathione S-transferase, C-terminal domain superfamily
RPRC011530-RA._1	8aa0251233b3daad006cdc37a3253e0d	328	SUPERFAMILY	SSF69645		28	147	2.75E-42	T	IPR034666	Arp2/3 complex subunit 2/4
RPRC011530-RA._1	8aa0251233b3daad006cdc37a3253e0d	328	SUPERFAMILY	SSF69645		148	310	9.55E-72	T	IPR034666	Arp2/3 complex subunit 2/4
RPRC011530-RA._1	8aa0251233b3daad006cdc37a3253e0d	328	Pfam	PF04045	Arp2/3 complex, 34 kD subunit p34-Arc	85	310	3.6E-104	T	IPR007188	Actin-related protein 2/3 complex subunit 2
RPRC008991-RA._3	e1974791ffb4c305556bc01ac252f639	456	SUPERFAMILY	SSF48452		106	278	7.59E-12	T	IPR011990	Tetratricopeptide-like helical domain superfamily
RPRC008991-RA._3	e1974791ffb4c305556bc01ac252f639	456	Pfam	PF17874	MalT-like TPR region	85	194	8.1E-7	T	IPR041617	MalT-like TPR region
RPRC008991-RA._3	e1974791ffb4c305556bc01ac252f639	456	Pfam	PF13181	Tetratricopeptide repeat	328	352	7.3E-4	T	IPR019734	Tetratricopeptide repeat
RPRC008991-RA._3	e1974791ffb4c305556bc01ac252f639	456	Pfam	PF13424	Tetratricopeptide repeat	245	316	5.8E-12	T
RPRC008991-RA._3	e1974791ffb4c305556bc01ac252f639	456	SUPERFAMILY	SSF48452		245	356	1.29E-16	T	IPR011990	Tetratricopeptide-like helical domain superfamily
RPRC005668-RA._1	19cdcd099aadfb65d8a20c2c67628158	572	SUPERFAMILY	SSF49879		81	199	6.89E-27	T	IPR008984	SMAD/FHA domain superfamily
RPRC005668-RA._1	19cdcd099aadfb65d8a20c2c67628158	572	Pfam	PF00035	Double-stranded RNA binding motif	286	352	2.4E-4	T	IPR014720	Double-stranded RNA-binding domain
RPRC005668-RA._1	19cdcd099aadfb65d8a20c2c67628158	572	Pfam	PF00498	FHA domain	118	190	5.1E-17	T	IPR000253	Forkhead-associated (FHA) domain
RPRC002596-RA._2	29a0a8d52f14fca4379c69d492d7172f	325	Pfam	PF00179	Ubiquitin-conjugating enzyme	77	205	1.6E-29	T	IPR000608	Ubiquitin-conjugating enzyme E2
RPRC002596-RA._2	29a0a8d52f14fca4379c69d492d7172f	325	SUPERFAMILY	SSF54495		60	231	6.52E-45	T	IPR016135	Ubiquitin-conjugating enzyme/RWD-like
RPRC008833-RA._3	f90c5130f323d19f78e343da2afed202	577	Pfam	PF03224	V-ATPase subunit H	25	331	2.6E-115	T	IPR004908	ATPase, V1 complex, subunit H
RPRC008833-RA._3	f90c5130f323d19f78e343da2afed202	577	Pfam	PF11698	V-ATPase subunit H	338	453	5.7E-45	T	IPR011987	ATPase, V1 complex, subunit H, C-terminal
RPRC008833-RA._3	f90c5130f323d19f78e343da2afed202	577	SUPERFAMILY	SSF48371		18	454	1.53E-149	T	IPR016024	Armadillo-type fold
RPRC009699-RA._3	483e82900d98cc3c0f6fda1b9f63347a	344	Pfam	PF01652	Eukaryotic initiation factor 4E	149	306	2.7E-54	T	IPR001040	Translation Initiation factor eIF- 4e
RPRC009699-RA._3	483e82900d98cc3c0f6fda1b9f63347a	344	SUPERFAMILY	SSF55418		122	314	4.19E-66	T	IPR023398	Translation Initiation factor eIF- 4e-like
RPRC015110-RA._3	d3e6c75356b8c63db0d4069b12254314	356	Pfam	PF01951	Archease protein family (MTH1598/TM1083)	148	285	2.7E-45	T	IPR023572	Archease domain
RPRC015110-RA._3	d3e6c75356b8c63db0d4069b12254314	356	SUPERFAMILY	SSF69819		147	285	1.83E-44	T	IPR036820	Archease domain superfamily
RPRC003002-RA._1	81c9cb2343a3eb0483f7915d1548fdd9	1398	Pfam	PF04997	RNA polymerase Rpb1, domain 1	13	358	5.1E-86	T	IPR007080	RNA polymerase Rpb1, domain 1
RPRC003002-RA._1	81c9cb2343a3eb0483f7915d1548fdd9	1398	Pfam	PF04983	RNA polymerase Rpb1, domain 3	530	704	8.9E-38	T	IPR007066	RNA polymerase Rpb1, domain 3
RPRC003002-RA._1	81c9cb2343a3eb0483f7915d1548fdd9	1398	Pfam	PF00623	RNA polymerase Rpb1, domain 2	360	525	9.8E-73	T	IPR000722	RNA polymerase, alpha subunit
RPRC003002-RA._1	81c9cb2343a3eb0483f7915d1548fdd9	1398	Pfam	PF04998	RNA polymerase Rpb1, domain 5	842	1309	2.6E-91	T	IPR007081	RNA polymerase Rpb1, domain 5
RPRC003002-RA._1	81c9cb2343a3eb0483f7915d1548fdd9	1398	SUPERFAMILY	SSF64484		7	1360	0.0	T
RPRC003002-RA._1	81c9cb2343a3eb0483f7915d1548fdd9	1398	Pfam	PF05000	RNA polymerase Rpb1, domain 4	731	835	2.6E-31	T	IPR007083	RNA polymerase Rpb1, domain 4
RPRC001834-RA._1	b99e0cbc6ec292b19d4c1631079078f6	224	Pfam	PF04034	Ribosome biogenesis protein, C-terminal	88	213	7.9E-52	T	IPR007177	Ribosome biogenesis protein, C-terminal
RPRC001834-RA._1	b99e0cbc6ec292b19d4c1631079078f6	224	Pfam	PF04068	Possible Fer4-like domain in RNase L inhibitor, RLI	51	84	1.1E-12	T	IPR007209	RNase L inhibitor RLI, possible metal-binding domain
RPRC006767-RA._1	f7415e36041a94857e1f0ff32a519ef4	285	SUPERFAMILY	SSF55666		188	273	7.55E-18	T	IPR036345	Exoribonuclease, PH domain 2 superfamily
RPRC006767-RA._1	f7415e36041a94857e1f0ff32a519ef4	285	SUPERFAMILY	SSF54211		4	215	1.25E-36	T	IPR020568	Ribosomal protein S5 domain 2-type fold
RPRC006767-RA._1	f7415e36041a94857e1f0ff32a519ef4	285	Pfam	PF03725	3' exoribonuclease family, domain 2	191	247	7.3E-5	T	IPR015847	Exoribonuclease, phosphorolytic domain 2
RPRC006767-RA._1	f7415e36041a94857e1f0ff32a519ef4	285	Pfam	PF01138	3' exoribonuclease family, domain 1	29	160	1.6E-19	T	IPR001247	Exoribonuclease, phosphorolytic domain 1
RPRC007155-RA._2	be6e393dc1c7de8593b3a9276c2a2be9	458	SUPERFAMILY	SSF46565		2	101	1.7E-34	T	IPR036869	Chaperone J-domain superfamily
RPRC007155-RA._2	be6e393dc1c7de8593b3a9276c2a2be9	458	Pfam	PF01556	DnaJ C terminal domain	112	334	5.0E-41	T	IPR002939	Chaperone DnaJ, C-terminal
RPRC007155-RA._2	be6e393dc1c7de8593b3a9276c2a2be9	458	Pfam	PF00684	DnaJ central domain	139	205	1.3E-14	T	IPR001305	Heat shock protein DnaJ, cysteine-rich domain
RPRC007155-RA._2	be6e393dc1c7de8593b3a9276c2a2be9	458	Pfam	PF00226	DnaJ domain	5	64	3.0E-26	T	IPR001623	DnaJ domain
RPRC007155-RA._2	be6e393dc1c7de8593b3a9276c2a2be9	458	SUPERFAMILY	SSF49493		255	339	5.49E-16	T	IPR008971	HSP40/DnaJ peptide-binding
RPRC007155-RA._2	be6e393dc1c7de8593b3a9276c2a2be9	458	SUPERFAMILY	SSF57938		136	208	2.88E-17	T	IPR036410	Heat shock protein DnaJ, cysteine-rich domain superfamily
RPRC007155-RA._2	be6e393dc1c7de8593b3a9276c2a2be9	458	SUPERFAMILY	SSF49493		105	263	3.4E-17	T	IPR008971	HSP40/DnaJ peptide-binding
RPRC010346-RA._2	636b98296e156bbbff5a318bea59d4da	169	Pfam	PF01248	Ribosomal protein L7Ae/L30e/S12e/Gadd45 family	61	151	1.3E-25	T	IPR004038	Ribosomal protein L7Ae/L30e/S12e/Gadd45
RPRC010346-RA._2	636b98296e156bbbff5a318bea59d4da	169	SUPERFAMILY	SSF55315		46	166	3.44E-35	T	IPR029064	50S ribosomal protein L30e-like
RPRC015127-RA._2	d827cf099e893950b68f109f9018eab1	226	SUPERFAMILY	SSF50104		24	121	7.52E-34	T	IPR008991	Translation protein SH3-like domain superfamily
RPRC015127-RA._2	d827cf099e893950b68f109f9018eab1	226	Pfam	PF01157	Ribosomal protein L21e	23	123	2.2E-46	T	IPR001147	Ribosomal protein L21e
RPRC010822-RA._3	950b61862fe4d993b6ebb62f135ba284	429	SUPERFAMILY	SSF69065		36	189	1.23E-14	T	IPR036389	Ribonuclease III, endonuclease domain superfamily
RPRC009788-RA._1	564436cf4565f75f3be5d3a6d7256f8b	526	SUPERFAMILY	SSF46596		437	506	1.44E-18	T
RPRC009788-RA._1	564436cf4565f75f3be5d3a6d7256f8b	526	Pfam	PF14370	C-terminal topoisomerase domain	489	526	1.4E-14	T	IPR025834	Topoisomerase I C-terminal domain
RPRC009788-RA._1	564436cf4565f75f3be5d3a6d7256f8b	526	Pfam	PF01028	Eukaryotic DNA topoisomerase I, catalytic core	401	459	1.5E-17	T	IPR013500	DNA topoisomerase I, catalytic core, eukaryotic-type
RPRC009788-RA._1	564436cf4565f75f3be5d3a6d7256f8b	526	SUPERFAMILY	SSF56349		402	526	1.18E-12	T	IPR011010	DNA breaking-rejoining enzyme, catalytic core
RPRC014144-RA._1	b812a127623a138fbc305e742ec254f6	710	Pfam	PF13432	Tetratricopeptide repeat	412	473	6.9E-4	T
RPRC014144-RA._1	b812a127623a138fbc305e742ec254f6	710	Pfam	PF13432	Tetratricopeptide repeat	575	627	8.7E-5	T
RPRC014144-RA._1	b812a127623a138fbc305e742ec254f6	710	SUPERFAMILY	SSF48452		393	702	7.46E-100	T	IPR011990	Tetratricopeptide-like helical domain superfamily
RPRC001487-RA._1	fcfd516760554dc28d75eb44b2929ff0	425	SUPERFAMILY	SSF56712		2	212	3.14E-45	T	IPR023405	DNA topoisomerase, type IA, core domain
RPRC001487-RA._1	fcfd516760554dc28d75eb44b2929ff0	425	Pfam	PF01131	DNA topoisomerase	2	162	7.0E-42	T	IPR013497	DNA topoisomerase, type IA, central
RPRC008219-RA._3	cad0827ce7057f1ead848fb0c9c1cbc0	466	Pfam	PF06456	Arfaptin-like domain	190	424	3.7E-72	T	IPR010504	Arfaptin homology (AH) domain
RPRC008219-RA._3	cad0827ce7057f1ead848fb0c9c1cbc0	466	SUPERFAMILY	SSF50156		87	172	1.45E-18	T	IPR036034	PDZ superfamily
RPRC008219-RA._3	cad0827ce7057f1ead848fb0c9c1cbc0	466	SUPERFAMILY	SSF103657		214	425	2.51E-59	T	IPR027267	AH/BAR domain superfamily
RPRC008219-RA._3	cad0827ce7057f1ead848fb0c9c1cbc0	466	Pfam	PF00595	PDZ domain	95	171	4.3E-10	T	IPR001478	PDZ domain
RPRC005072-RA._1	5dc22d7d96fa2f9ef6fa00e54b79dc7b	358	Pfam	PF03398	Regulator of Vps4 activity in the MVB pathway	13	176	7.5E-58	T	IPR005061	Vacuolar protein sorting-associated protein Ist1
RPRC003782-RA._1	ee4733e1a426dc2cd24339fcb35600e1	387	Pfam	PF01379	Porphobilinogen deaminase, dipyromethane cofactor binding domain	6	211	1.1E-81	T	IPR022417	Porphobilinogen deaminase, N-terminal
RPRC003782-RA._1	ee4733e1a426dc2cd24339fcb35600e1	387	SUPERFAMILY	SSF53850		4	216	1.05E-76	T
RPRC003782-RA._1	ee4733e1a426dc2cd24339fcb35600e1	387	SUPERFAMILY	SSF54782		220	337	2.22E-17	T	IPR036803	Porphobilinogen deaminase, C-terminal domain superfamily
RPRC003782-RA._1	ee4733e1a426dc2cd24339fcb35600e1	387	Pfam	PF03900	Porphobilinogen deaminase, C-terminal domain	225	281	4.5E-17	T	IPR022418	Porphobilinogen deaminase, C-terminal
RPRC013842-RA._3	6fc3626b4332a83b2969226bac675826	462	SUPERFAMILY	SSF90112		224	421	1.96E-51	T	IPR036719	Neurotransmitter-gated ion-channel transmembrane domain superfamily
RPRC013842-RA._3	6fc3626b4332a83b2969226bac675826	462	SUPERFAMILY	SSF63712		10	221	8.5E-51	T	IPR036734	Neurotransmitter-gated ion-channel ligand-binding domain superfamily
RPRC013842-RA._3	6fc3626b4332a83b2969226bac675826	462	Pfam	PF02932	Neurotransmitter-gated ion-channel transmembrane region	229	334	2.4E-29	T	IPR006029	Neurotransmitter-gated ion-channel transmembrane domain
RPRC013842-RA._3	6fc3626b4332a83b2969226bac675826	462	Pfam	PF02931	Neurotransmitter-gated ion-channel ligand binding domain	11	221	1.7E-45	T	IPR006202	Neurotransmitter-gated ion-channel ligand-binding domain
RPRC005114-RA._1	ae29cd0d3b2779c1cf0968fe44082e4c	755	Pfam	PF00085	Thioredoxin	110	192	8.0E-12	T	IPR013766	Thioredoxin domain
RPRC005114-RA._1	ae29cd0d3b2779c1cf0968fe44082e4c	755	SUPERFAMILY	SSF46565		1	96	1.7E-28	T	IPR036869	Chaperone J-domain superfamily
RPRC005114-RA._1	ae29cd0d3b2779c1cf0968fe44082e4c	755	Pfam	PF00226	DnaJ domain	1	62	2.2E-24	T	IPR001623	DnaJ domain
RPRC005114-RA._1	ae29cd0d3b2779c1cf0968fe44082e4c	755	SUPERFAMILY	SSF52833		73	209	5.27E-18	T	IPR036249	Thioredoxin-like superfamily
RPRC012140-RA._1	ebaf5484b6ff5812c54b08d0938d72e9	636	Pfam	PF14492	Elongation Factor G, domain II	519	582	7.4E-14	T	IPR041095	Elongation Factor G, domain II
RPRC012140-RA._1	ebaf5484b6ff5812c54b08d0938d72e9	636	SUPERFAMILY	SSF52540		35	376	3.91E-111	T	IPR027417	P-loop containing nucleoside triphosphate hydrolase
RPRC012140-RA._1	ebaf5484b6ff5812c54b08d0938d72e9	636	Pfam	PF03144	Elongation factor Tu domain 2	427	502	9.2E-11	T	IPR004161	Translation elongation factor EFTu-like, domain 2
RPRC012140-RA._1	ebaf5484b6ff5812c54b08d0938d72e9	636	Pfam	PF00009	Elongation factor Tu GTP binding domain	49	376	2.6E-66	T	IPR000795	Transcription factor, GTP-binding domain
RPRC012140-RA._1	ebaf5484b6ff5812c54b08d0938d72e9	636	SUPERFAMILY	SSF54211		594	635	2.92E-11	T	IPR020568	Ribosomal protein S5 domain 2-type fold
RPRC012140-RA._1	ebaf5484b6ff5812c54b08d0938d72e9	636	SUPERFAMILY	SSF50447		377	514	1.04E-42	T	IPR009000	Translation protein, beta-barrel domain superfamily
RPRC012140-RA._1	ebaf5484b6ff5812c54b08d0938d72e9	636	SUPERFAMILY	SSF54980		517	592	6.47E-21	T	IPR035647	EF-G domain III/V-like
RPRC007989-RA._2	9ef5d85baae239036296c0818f61d0ab	590	Pfam	PF04506	Rft protein	75	577	3.4E-151	T	IPR007594	RFT1
RPRC007598-RA._2	c85536c601f52ab8d9b1e5006bb22f3f	285	SUPERFAMILY	SSF51713		59	271	5.75E-35	T	IPR036511	Queuine tRNA-ribosyltransferase-like
RPRC007598-RA._2	c85536c601f52ab8d9b1e5006bb22f3f	285	Pfam	PF01702	Queuine tRNA-ribosyltransferase	62	271	6.3E-33	T	IPR002616	tRNA-guanine(15) transglycosylase-like
RPRC002316-RA._1	c9b63135759daeea1d751badb82b1a99	308	Pfam	PF05383	La domain	72	124	4.4E-15	T	IPR006630	La-type HTH domain
RPRC002316-RA._1	c9b63135759daeea1d751badb82b1a99	308	Pfam	PF00076	RNA recognition motif. (a.k.a. RRM, RBD, or RNP domain)	153	213	7.4E-16	T	IPR000504	RNA recognition motif domain
RPRC002316-RA._1	c9b63135759daeea1d751badb82b1a99	308	SUPERFAMILY	SSF46785		65	138	3.54E-19	T	IPR036390	Winged helix DNA-binding domain superfamily
RPRC002316-RA._1	c9b63135759daeea1d751badb82b1a99	308	SUPERFAMILY	SSF54928		145	212	2.15E-19	T	IPR035979	RNA-binding domain superfamily
RPRC008947-RA._2	bb142771de9369b4c9a0b9c27a854151	175	Pfam	PF03911	Sec61beta family	87	126	4.4E-20	T	IPR016482	Protein transport protein SecG/Sec61-beta/Sbh
RPRC015182-RA._2	ed2847228398352c94184aebbf0751b3	343	SUPERFAMILY	SSF50729		28	130	3.01E-20	T
RPRC015182-RA._2	ed2847228398352c94184aebbf0751b3	343	Pfam	PF06311	NUMB domain	205	304	1.6E-37	T	IPR010449	NUMB domain
RPRC002472-RA._3	de7007e911bb367923ba277afb6471e2	597	Pfam	PF01483	Proprotein convertase P-domain	527	596	2.5E-20	T	IPR002884	P domain
RPRC002472-RA._3	de7007e911bb367923ba277afb6471e2	597	SUPERFAMILY	SSF54897		46	117	3.4E-23	T
RPRC002472-RA._3	de7007e911bb367923ba277afb6471e2	597	Pfam	PF00082	Subtilase family	177	466	4.7E-46	T	IPR000209	Peptidase S8/S53 domain
RPRC002472-RA._3	de7007e911bb367923ba277afb6471e2	597	Pfam	PF16470	Peptidase S8 pro-domain	49	125	2.0E-24	T	IPR032815	Peptidase S8, pro-domain
RPRC002472-RA._3	de7007e911bb367923ba277afb6471e2	597	SUPERFAMILY	SSF49785		474	596	3.32E-31	T	IPR008979	Galactose-binding-like domain superfamily
RPRC002472-RA._3	de7007e911bb367923ba277afb6471e2	597	SUPERFAMILY	SSF52743		143	480	6.15E-86	T	IPR036852	Peptidase S8/S53 domain superfamily
RPRC010673-RA._1	4ed23f2a97ed91fe3724aac3d7f85b32	106	Pfam	PF04908	SH3-binding, glutamic acid-rich protein	1	96	5.7E-36	T	IPR006993	SH3-binding, glutamic acid-rich protein
RPRC010673-RA._1	4ed23f2a97ed91fe3724aac3d7f85b32	106	SUPERFAMILY	SSF52833		1	95	5.97E-15	T	IPR036249	Thioredoxin-like superfamily
RPRC002851-RA._3	4ecb1a90c668a90448a3b0517dfe51b1	433	SUPERFAMILY	SSF56112		75	367	9.85E-87	T	IPR011009	Protein kinase-like domain superfamily
RPRC002851-RA._3	4ecb1a90c668a90448a3b0517dfe51b1	433	Pfam	PF00069	Protein kinase domain	78	362	4.3E-65	T	IPR000719	Protein kinase domain
RPRC002774-RA._3	eb1d9b769fe9631e18f91c3c21dc7eb8	169	Pfam	PF00076	RNA recognition motif. (a.k.a. RRM, RBD, or RNP domain)	98	159	8.5E-13	T	IPR000504	RNA recognition motif domain
RPRC002774-RA._3	eb1d9b769fe9631e18f91c3c21dc7eb8	169	Pfam	PF00076	RNA recognition motif. (a.k.a. RRM, RBD, or RNP domain)	7	73	1.8E-17	T	IPR000504	RNA recognition motif domain
RPRC002774-RA._3	eb1d9b769fe9631e18f91c3c21dc7eb8	169	SUPERFAMILY	SSF54928		4	159	2.31E-37	T	IPR035979	RNA-binding domain superfamily
RPRC007003-RA._2	4877d6048323b938b098d9aa6b0bb5bd	184	Pfam	PF08523	Multiprotein bridging factor 1	40	109	4.9E-24	T	IPR013729	Multiprotein bridging factor 1, N-terminal
RPRC007003-RA._2	4877d6048323b938b098d9aa6b0bb5bd	184	SUPERFAMILY	SSF47413		110	168	1.55E-12	T	IPR010982	Lambda repressor-like, DNA-binding domain superfamily
RPRC007003-RA._2	4877d6048323b938b098d9aa6b0bb5bd	184	Pfam	PF01381	Helix-turn-helix	117	168	3.2E-12	T	IPR001387	Cro/C1-type helix-turn-helix domain
RPRC007451-RA._2	cf45aa14ebceb042b7462832fa312ab5	229	SUPERFAMILY	SSF56808		15	229	7.85E-69	T	IPR023674	Ribosomal protein L1-like
RPRC007451-RA._2	cf45aa14ebceb042b7462832fa312ab5	229	Pfam	PF00687	Ribosomal protein L1p/L10e family	36	224	1.2E-45	T	IPR028364	Ribosomal protein L1/ribosomal biogenesis protein
RPRC013538-RA._3	08cd6092ff59f94b190919515dde94dc	502	SUPERFAMILY	SSF50978		43	372	1.98E-47	T	IPR036322	WD40-repeat-containing domain superfamily
RPRC013538-RA._3	08cd6092ff59f94b190919515dde94dc	502	Pfam	PF00400	WD domain, G-beta repeat	207	235	0.029	T	IPR001680	WD40 repeat
RPRC013538-RA._3	08cd6092ff59f94b190919515dde94dc	502	Pfam	PF00400	WD domain, G-beta repeat	54	85	0.0021	T	IPR001680	WD40 repeat
RPRC009237-RA._3	a5e72e514bdb88005f756c9c8bcc167f	731	Pfam	PF04136	Sec34-like family	46	188	9.3E-35	T	IPR007265	Conserved oligomeric Golgi complex, subunit 3
RPRC014433-RA._2	854ca7a432edbd145e68db0e556cbea5	1144	SUPERFAMILY	SSF49899		226	377	3.05E-25	T	IPR013320	Concanavalin A-like lectin/glucanase domain superfamily
RPRC014433-RA._2	854ca7a432edbd145e68db0e556cbea5	1144	Pfam	PF00008	EGF-like domain	827	849	3.0E-6	T	IPR000742	EGF-like domain
RPRC014433-RA._2	854ca7a432edbd145e68db0e556cbea5	1144	Pfam	PF00008	EGF-like domain	408	438	5.9E-5	T	IPR000742	EGF-like domain
RPRC014433-RA._2	854ca7a432edbd145e68db0e556cbea5	1144	SUPERFAMILY	SSF49785		1	46	8.6E-12	T	IPR008979	Galactose-binding-like domain superfamily
RPRC014433-RA._2	854ca7a432edbd145e68db0e556cbea5	1144	SUPERFAMILY	SSF49899		39	210	7.29E-36	T	IPR013320	Concanavalin A-like lectin/glucanase domain superfamily
RPRC014433-RA._2	854ca7a432edbd145e68db0e556cbea5	1144	SUPERFAMILY	SSF49899		427	823	6.82E-31	T	IPR013320	Concanavalin A-like lectin/glucanase domain superfamily
RPRC014433-RA._2	854ca7a432edbd145e68db0e556cbea5	1144	SUPERFAMILY	SSF49899		831	1015	1.17E-23	T	IPR013320	Concanavalin A-like lectin/glucanase domain superfamily
RPRC014433-RA._2	854ca7a432edbd145e68db0e556cbea5	1144	Pfam	PF02210	Laminin G domain	79	200	3.5E-25	T	IPR001791	Laminin G domain
RPRC014433-RA._2	854ca7a432edbd145e68db0e556cbea5	1144	Pfam	PF02210	Laminin G domain	893	1016	5.7E-15	T	IPR001791	Laminin G domain
RPRC014433-RA._2	854ca7a432edbd145e68db0e556cbea5	1144	Pfam	PF02210	Laminin G domain	265	379	7.7E-15	T	IPR001791	Laminin G domain
RPRC014433-RA._2	854ca7a432edbd145e68db0e556cbea5	1144	Pfam	PF02210	Laminin G domain	685	804	4.3E-22	T	IPR001791	Laminin G domain
RPRC011763-RA._3	c35e861f3b4dea092f5ab8a67fdb6197	394	SUPERFAMILY	SSF52777		205	393	3.47E-64	T
RPRC011763-RA._3	c35e861f3b4dea092f5ab8a67fdb6197	394	Pfam	PF00198	2-oxoacid dehydrogenases acyltransferase (catalytic domain)	215	393	7.2E-64	T	IPR001078	2-oxoacid dehydrogenase acyltransferase, catalytic domain
RPRC011763-RA._3	c35e861f3b4dea092f5ab8a67fdb6197	394	SUPERFAMILY	SSF51230		25	116	3.8E-25	T	IPR011053	Single hybrid motif
RPRC011763-RA._3	c35e861f3b4dea092f5ab8a67fdb6197	394	Pfam	PF00364	Biotin-requiring enzyme	29	101	1.2E-17	T	IPR000089	Biotin/lipoyl attachment
RPRC013721-RA._1	7d353c7ce66f174779744e905d0a7cfd	125	Pfam	PF05205	COMPASS (Complex proteins associated with Set1p) component shg1	16	110	6.9E-23	T
RPRC007547-RA._1	fca397a357461eeff898226a327f75bc	264	Pfam	PF03556	Cullin binding	142	251	8.9E-31	T	IPR005176	Potentiating neddylation domain
RPRC007941-RA._1	0eeed1b2bf3f6f6ec98e6fb79104070b	154	SUPERFAMILY	SSF58038		80	153	2.46E-18	T
RPRC007941-RA._1	0eeed1b2bf3f6f6ec98e6fb79104070b	154	SUPERFAMILY	SSF58038		1	31	6.98E-8	T
RPRC007941-RA._1	0eeed1b2bf3f6f6ec98e6fb79104070b	154	Pfam	PF00835	SNAP-25 family	40	91	3.8E-21	T	IPR000928	SNAP-25
RPRC005495-RA._1	9aff1cb4b732cac9015380bd3e067c35	511	SUPERFAMILY	SSF54928		230	281	2.01E-6	T	IPR035979	RNA-binding domain superfamily
RPRC005495-RA._1	9aff1cb4b732cac9015380bd3e067c35	511	SUPERFAMILY	SSF54928		16	98	8.6E-18	T	IPR035979	RNA-binding domain superfamily
RPRC005495-RA._1	9aff1cb4b732cac9015380bd3e067c35	511	Pfam	PF00076	RNA recognition motif. (a.k.a. RRM, RBD, or RNP domain)	24	88	1.1E-13	T	IPR000504	RNA recognition motif domain
RPRC011461-RA._3	d64ce9d7a1d4db98f3db01c951260be0	709	Pfam	PF01266	FAD dependent oxidoreductase	11	376	4.5E-50	T	IPR006076	FAD dependent oxidoreductase
RPRC011461-RA._3	d64ce9d7a1d4db98f3db01c951260be0	709	Pfam	PF16901	C-terminal domain of alpha-glycerophosphate oxidase	398	507	1.7E-29	T	IPR031656	Alpha-glycerophosphate oxidase, C-terminal
RPRC011461-RA._3	d64ce9d7a1d4db98f3db01c951260be0	709	SUPERFAMILY	SSF51905		4	243	2.7E-44	T	IPR036188	FAD/NAD(P)-binding domain superfamily
RPRC011461-RA._3	d64ce9d7a1d4db98f3db01c951260be0	709	Pfam	PF13499	EF-hand domain pair	547	607	7.8E-12	T	IPR002048	EF-hand domain
RPRC011461-RA._3	d64ce9d7a1d4db98f3db01c951260be0	709	SUPERFAMILY	SSF54373		249	339	2.98E-5	T
RPRC011461-RA._3	d64ce9d7a1d4db98f3db01c951260be0	709	SUPERFAMILY	SSF47473		534	632	1.83E-16	T	IPR011992	EF-hand domain pair
RPRC009950-RA._1	1d4f1cded930d790eec6666fe0b7476e	596	Pfam	PF16969	RNA-binding signal recognition particle 68	45	561	5.6E-129	T	IPR026258	Signal recognition particle subunit SRP68
RPRC013013-RA._2	859f7cc82b03ec3f60a121c2bc5ce403	446	SUPERFAMILY	SSF50044		106	250	5.25E-37	T	IPR036028	SH3-like domain superfamily
RPRC013013-RA._2	859f7cc82b03ec3f60a121c2bc5ce403	446	SUPERFAMILY	SSF50156		38	126	2.76E-20	T	IPR036034	PDZ superfamily
RPRC013013-RA._2	859f7cc82b03ec3f60a121c2bc5ce403	446	Pfam	PF07653	Variant SH3 domain	143	206	7.5E-10	T	IPR001452	SH3 domain
RPRC013013-RA._2	859f7cc82b03ec3f60a121c2bc5ce403	446	SUPERFAMILY	SSF52540		263	446	1.11E-48	T	IPR027417	P-loop containing nucleoside triphosphate hydrolase
RPRC013013-RA._2	859f7cc82b03ec3f60a121c2bc5ce403	446	Pfam	PF00625	Guanylate kinase	264	436	2.6E-59	T	IPR008145	Guanylate kinase/L-type calcium channel beta subunit
RPRC013013-RA._2	859f7cc82b03ec3f60a121c2bc5ce403	446	Pfam	PF00595	PDZ domain	43	119	1.5E-15	T	IPR001478	PDZ domain
RPRC002737-RA._1	27fc0d60b0207efffdcd57e0cc66491b	526	Pfam	PF00595	PDZ domain	27	114	2.4E-16	T	IPR001478	PDZ domain
RPRC002737-RA._1	27fc0d60b0207efffdcd57e0cc66491b	526	Pfam	PF00787	PX domain	164	245	1.1E-17	T	IPR001683	Phox homologous domain
RPRC002737-RA._1	27fc0d60b0207efffdcd57e0cc66491b	526	SUPERFAMILY	SSF64268		130	249	3.79E-25	T	IPR036871	PX domain superfamily
RPRC002737-RA._1	27fc0d60b0207efffdcd57e0cc66491b	526	Pfam	PF00788	Ras association (RalGDS/AF-6) domain	264	341	1.2E-10	T	IPR000159	Ras-associating (RA) domain
RPRC002737-RA._1	27fc0d60b0207efffdcd57e0cc66491b	526	Pfam	PF18116	Sorting Nexin 17 FERM C-terminal domain	405	500	1.3E-5	T	IPR040842	Sorting nexin-17/31, FERM domain
RPRC002737-RA._1	27fc0d60b0207efffdcd57e0cc66491b	526	SUPERFAMILY	SSF50156		18	119	6.57E-25	T	IPR036034	PDZ superfamily
RPRC002737-RA._1	27fc0d60b0207efffdcd57e0cc66491b	526	SUPERFAMILY	SSF54236		251	336	1.28E-7	T	IPR029071	Ubiquitin-like domain superfamily
RPRC004938-RA._3	0d4135fd0e57a48e27417e961f43caf4	302	Pfam	PF00293	NUDIX domain	104	218	6.6E-17	T	IPR000086	NUDIX hydrolase domain
RPRC004938-RA._3	0d4135fd0e57a48e27417e961f43caf4	302	Pfam	PF05026	Dcp2, box A domain	17	99	9.8E-29	T	IPR007722	mRNA decapping protein 2, Box A domain
RPRC004938-RA._3	0d4135fd0e57a48e27417e961f43caf4	302	SUPERFAMILY	SSF140586		11	100	1.27E-32	T	IPR036189	mRNA decapping protein 2, Box A domain superfamily
RPRC004938-RA._3	0d4135fd0e57a48e27417e961f43caf4	302	SUPERFAMILY	SSF55811		104	219	2.71E-23	T	IPR015797	NUDIX hydrolase-like domain superfamily
RPRC009911-RA._2	5fe2cc358bd2e90891d7eff9a7500ca5	267	Pfam	PF18408	C2H2 Hakai zinc finger domain	94	129	9.1E-19	T	IPR041042	Hakai, C2H2 zinc finger domain
RPRC009911-RA._2	5fe2cc358bd2e90891d7eff9a7500ca5	267	SUPERFAMILY	SSF57850		42	88	2.8E-5	T
RPRC001559-RA._1	990e3606cb0a410d0d99e2ec53915e35	362	SUPERFAMILY	SSF48371		7	346	4.61E-8	T	IPR016024	Armadillo-type fold
RPRC001559-RA._1	990e3606cb0a410d0d99e2ec53915e35	362	Pfam	PF05285	SDA1	318	361	1.6E-19	T	IPR007949	SDA1 domain
RPRC001559-RA._1	990e3606cb0a410d0d99e2ec53915e35	362	Pfam	PF08158	NUC130/3NT domain	62	100	3.2E-13	T	IPR012977	Uncharacterised domain NUC130/133, N-terminal
RPRC013795-RA._2	3217723e8303de50479d43c22ef30e2f	277	SUPERFAMILY	SSF57850		25	77	1.66E-13	T
RPRC013795-RA._2	3217723e8303de50479d43c22ef30e2f	277	Pfam	PF13639	Ring finger domain	29	70	1.6E-8	T	IPR001841	Zinc finger, RING-type
RPRC013795-RA._2	3217723e8303de50479d43c22ef30e2f	277	Pfam	PF00628	PHD-finger	115	160	1.3E-12	T	IPR019787	Zinc finger, PHD-finger
RPRC013795-RA._2	3217723e8303de50479d43c22ef30e2f	277	SUPERFAMILY	SSF57903		105	160	8.2E-17	T	IPR011011	Zinc finger, FYVE/PHD-type
RPRC014159-RA._2	8c3055dc718beea2bbe96131c4716a8b	314	Pfam	PF01564	Spermine/spermidine synthase domain	89	273	1.7E-62	T
RPRC014159-RA._2	8c3055dc718beea2bbe96131c4716a8b	314	Pfam	PF17284	Spermidine synthase tetramerisation domain	33	86	3.7E-18	T	IPR035246	Spermidine synthase, tetramerisation domain
RPRC014159-RA._2	8c3055dc718beea2bbe96131c4716a8b	314	SUPERFAMILY	SSF53335		32	312	3.33E-85	T	IPR029063	S-adenosyl-L-methionine-dependent methyltransferase
RPRC007485-RA._1	2fe9f3c4f5cbd039fcfbab309a142185	242	SUPERFAMILY	SSF54999		47	145	6.41E-20	T	IPR036838	Ribosomal protein S10 domain superfamily
RPRC007485-RA._1	2fe9f3c4f5cbd039fcfbab309a142185	242	Pfam	PF00338	Ribosomal protein S10p/S20e	49	145	5.2E-23	T	IPR027486	Ribosomal protein S10 domain
RPRC000966-RA._3	a7f773b399130176e848482fc44fa750	718	Pfam	PF00643	B-box zinc finger	165	203	2.0E-5	T	IPR000315	B-box-type zinc finger
RPRC000966-RA._3	a7f773b399130176e848482fc44fa750	718	SUPERFAMILY	SSF57845		163	223	2.29E-10	T
RPRC000966-RA._3	a7f773b399130176e848482fc44fa750	718	Pfam	PF01436	NHL repeat	643	671	2.7E-4	T	IPR001258	NHL repeat
RPRC000966-RA._3	a7f773b399130176e848482fc44fa750	718	Pfam	PF01436	NHL repeat	600	627	1.8E-4	T	IPR001258	NHL repeat
RPRC000966-RA._3	a7f773b399130176e848482fc44fa750	718	Pfam	PF01436	NHL repeat	461	488	7.3E-10	T	IPR001258	NHL repeat
RPRC000966-RA._3	a7f773b399130176e848482fc44fa750	718	SUPERFAMILY	SSF57850		32	82	4.42E-7	T
RPRC000966-RA._3	a7f773b399130176e848482fc44fa750	718	SUPERFAMILY	SSF101898		452	713	1.1E-32	T
RPRC013509-RA._1	113a82c881fb052600a7e33769cce006	212	Pfam	PF10208	Degradation arginine-rich protein for mis-folding	58	208	4.8E-63	T	IPR019345	Armet protein
RPRC013509-RA._1	113a82c881fb052600a7e33769cce006	212	SUPERFAMILY	SSF68906		162	204	1.01E-12	T	IPR036361	SAP domain superfamily
RPRC008561-RA._3	7dc91ae7a7f016ed13dd9279b413e5f8	472	SUPERFAMILY	SSF51905		80	223	1.12E-22	T	IPR036188	FAD/NAD(P)-binding domain superfamily
RPRC008561-RA._3	7dc91ae7a7f016ed13dd9279b413e5f8	472	SUPERFAMILY	SSF51905		202	336	3.61E-18	T	IPR036188	FAD/NAD(P)-binding domain superfamily
RPRC008561-RA._3	7dc91ae7a7f016ed13dd9279b413e5f8	472	Pfam	PF07992	Pyridine nucleotide-disulphide oxidoreductase	82	196	6.5E-10	T	IPR023753	FAD/NAD(P)-binding domain
RPRC002623-RA+_2	e37be2ec7161f7f02ff5f675e1c245f3	543	Pfam	PF15679	Domain of unknown function (DUF4665)	379	468	4.1E-8	T	IPR031389	Ribosomal biogenesis factor
RPRC014910-RA._1	01ddb4236b1ab16fb6d076955df527e8	180	Pfam	PF00025	ADP-ribosylation factor family	6	176	4.3E-78	T	IPR006689	Small GTPase superfamily, ARF/SAR type
RPRC014910-RA._1	01ddb4236b1ab16fb6d076955df527e8	180	SUPERFAMILY	SSF52540		14	175	3.26E-56	T	IPR027417	P-loop containing nucleoside triphosphate hydrolase
RPRC012411-RA._3	18da7760e542ff883f2f928f59b81784	187	Pfam	PF05753	Translocon-associated protein beta (TRAPB)	6	181	1.4E-27	T
RPRC003788-RA+_1	25fb4710e272328143dd19ef9a40e01b	524	Pfam	PF13191	AAA ATPase domain	217	404	1.5E-9	T	IPR041664	Orc1-like, AAA ATPase domain
RPRC003788-RA+_1	25fb4710e272328143dd19ef9a40e01b	524	Pfam	PF17872	AAA lid domain	362	400	1.6E-9	T	IPR041083	AAA lid domain
RPRC003788-RA+_1	25fb4710e272328143dd19ef9a40e01b	524	Pfam	PF09079	CDC6, C terminal winged helix domain	450	521	1.3E-9	T	IPR015163	Cdc6, C-terminal
RPRC003788-RA+_1	25fb4710e272328143dd19ef9a40e01b	524	SUPERFAMILY	SSF52540		209	420	1.63E-19	T	IPR027417	P-loop containing nucleoside triphosphate hydrolase
RPRC000720-RA._1	1f46f3b5400228645385c1f3962c9403	269	SUPERFAMILY	SSF48371		2	242	1.76E-87	T	IPR016024	Armadillo-type fold
RPRC000720-RA._1	1f46f3b5400228645385c1f3962c9403	269	Pfam	PF00806	Pumilio-family RNA binding repeat	187	215	5.1E-8	T	IPR001313	Pumilio RNA-binding repeat
RPRC000720-RA._1	1f46f3b5400228645385c1f3962c9403	269	Pfam	PF00806	Pumilio-family RNA binding repeat	109	138	1.2E-8	T	IPR001313	Pumilio RNA-binding repeat
RPRC000720-RA._1	1f46f3b5400228645385c1f3962c9403	269	Pfam	PF00806	Pumilio-family RNA binding repeat	2	30	1.0E-5	T	IPR001313	Pumilio RNA-binding repeat
RPRC000720-RA._1	1f46f3b5400228645385c1f3962c9403	269	Pfam	PF00806	Pumilio-family RNA binding repeat	36	69	4.6E-9	T	IPR001313	Pumilio RNA-binding repeat
RPRC000720-RA._1	1f46f3b5400228645385c1f3962c9403	269	Pfam	PF00806	Pumilio-family RNA binding repeat	146	171	1.4E-4	T	IPR001313	Pumilio RNA-binding repeat
RPRC000720-RA._1	1f46f3b5400228645385c1f3962c9403	269	Pfam	PF00806	Pumilio-family RNA binding repeat	73	105	3.6E-10	T	IPR001313	Pumilio RNA-binding repeat
RPRC005922-RA._3	e0fee97c0974a092013c81ca8e4e96b7	252	Pfam	PF05615	Tho complex subunit 7	36	169	3.6E-29	T	IPR008501	THO complex subunit 7/Mft1
RPRC006735-RA._1	98b29ca6873e40b112b4803dd7228d49	460	Pfam	PF10037	Mitochondrial 28S ribosomal protein S27	17	402	7.9E-93	T	IPR034913	MRPS27/PTCD2
RPRC005875-RA._1	a085a6967f1a991167d773d1389e30a6	158	SUPERFAMILY	SSF46561		26	87	2.35E-17	T	IPR036049	Ribosomal protein L29/L35 superfamily
RPRC005875-RA._1	a085a6967f1a991167d773d1389e30a6	158	Pfam	PF00831	Ribosomal L29 protein	29	86	2.4E-19	T	IPR001854	Ribosomal protein L29/L35
RPRC001511-RA._3	c20517eebe75b5da57851026251cad28	201	SUPERFAMILY	SSF46785		86	166	1.13E-22	T	IPR036390	Winged helix DNA-binding domain superfamily
RPRC001511-RA._3	c20517eebe75b5da57851026251cad28	201	Pfam	PF02319	E2F/DP family winged-helix DNA-binding domain	86	165	7.1E-27	T	IPR003316	E2F/DP family, winged-helix DNA-binding domain
RPRC003400-RA._3	90d652965dae111d979a8d734c215a36	337	SUPERFAMILY	SSF46785		106	200	8.84E-39	T	IPR036390	Winged helix DNA-binding domain superfamily
RPRC003400-RA._3	90d652965dae111d979a8d734c215a36	337	Pfam	PF00250	Forkhead domain	105	191	2.0E-37	T	IPR001766	Fork head domain
RPRC006566-RA._3	7056b76d206d4ef059755ff266f764f5	895	SUPERFAMILY	SSF50978		65	274	3.02E-5	T	IPR036322	WD40-repeat-containing domain superfamily
RPRC006566-RA._3	7056b76d206d4ef059755ff266f764f5	895	Pfam	PF04840	Vps16, C-terminal region	508	821	1.6E-95	T	IPR006925	Vps16, C-terminal
RPRC006566-RA._3	7056b76d206d4ef059755ff266f764f5	895	Pfam	PF04841	Vps16, N-terminal region	4	413	2.1E-104	T	IPR006926	Vps16, N-terminal
RPRC007479-RA._2	e26bf3fd552cda2e2bf0111fbec9e501	519	SUPERFAMILY	SSF57552		249	332	1.96E-7	T	IPR036436	Disintegrin domain superfamily
RPRC007479-RA._2	e26bf3fd552cda2e2bf0111fbec9e501	519	Pfam	PF13574	Metallo-peptidase family M12B Reprolysin-like	17	221	2.1E-30	T
RPRC007479-RA._2	e26bf3fd552cda2e2bf0111fbec9e501	519	SUPERFAMILY	SSF55486		8	222	7.08E-42	T
RPRC007479-RA._2	e26bf3fd552cda2e2bf0111fbec9e501	519	Pfam	PF00200	Disintegrin	247	332	1.2E-11	T	IPR001762	Disintegrin domain
RPRC001031-RA._1	2940cf5c6091f386a56d6de1316f4c10	360	SUPERFAMILY	SSF47954		28	172	6.81E-40	T	IPR036915	Cyclin-like superfamily
RPRC001031-RA._1	2940cf5c6091f386a56d6de1316f4c10	360	Pfam	PF00134	Cyclin, N-terminal domain	47	170	8.9E-10	T	IPR006671	Cyclin, N-terminal
RPRC001031-RA._1	2940cf5c6091f386a56d6de1316f4c10	360	SUPERFAMILY	SSF47954		173	273	9.68E-30	T	IPR036915	Cyclin-like superfamily
RPRC008168-RA._1	d9c390708e3563e78ee39243d92f8582	414	SUPERFAMILY	SSF51206		104	228	1.96E-33	T	IPR018490	Cyclic nucleotide-binding-like
RPRC008168-RA._1	d9c390708e3563e78ee39243d92f8582	414	SUPERFAMILY	SSF47391		9	49	4.32E-10	T
RPRC008168-RA._1	d9c390708e3563e78ee39243d92f8582	414	SUPERFAMILY	SSF51206		240	369	3.67E-33	T	IPR018490	Cyclic nucleotide-binding-like
RPRC008168-RA._1	d9c390708e3563e78ee39243d92f8582	414	Pfam	PF02197	Regulatory subunit of type II PKA R-subunit	16	49	7.7E-7	T	IPR003117	cAMP-dependent protein kinase regulatory subunit, dimerization-anchoring domain
RPRC008168-RA._1	d9c390708e3563e78ee39243d92f8582	414	Pfam	PF00027	Cyclic nucleotide-binding domain	143	227	1.9E-19	T	IPR000595	Cyclic nucleotide-binding domain
RPRC008168-RA._1	d9c390708e3563e78ee39243d92f8582	414	Pfam	PF00027	Cyclic nucleotide-binding domain	265	349	1.7E-23	T	IPR000595	Cyclic nucleotide-binding domain
RPRC002697-RA._1	973ebc11b812e65e91ca82608496731b	422	Pfam	PF04189	Gcd10p family	4	258	1.1E-55	T	IPR017423	tRNA (adenine(58)-N(1))-methyltransferase non-catalytic subunit TRM6
RPRC005386-RA._3	caddc9800c49e73a036c2fb0d697dd87	190	Pfam	PF00622	SPRY domain	79	187	8.0E-18	T	IPR003877	SPRY domain
RPRC005386-RA._3	caddc9800c49e73a036c2fb0d697dd87	190	SUPERFAMILY	SSF49899		40	187	4.75E-18	T	IPR013320	Concanavalin A-like lectin/glucanase domain superfamily
RPRC001331-RA._1	d63ed921b284020bedaa5a1a155f9358	574	Pfam	PF06732	Pescadillo N-terminus	7	270	8.8E-105	T	IPR010613	Pescadillo
RPRC001331-RA._1	d63ed921b284020bedaa5a1a155f9358	574	SUPERFAMILY	SSF52113		321	413	1.06E-14	T	IPR036420	BRCT domain superfamily
RPRC015116-RA._1	566b06ef7e6da4ea574624e3f4185262	695	Pfam	PF09797	N-acetyltransferase B complex (NatB) non catalytic subunit	260	641	2.8E-98	T	IPR019183	N-acetyltransferase B complex, non-catalytic subunit
RPRC015116-RA._1	566b06ef7e6da4ea574624e3f4185262	695	SUPERFAMILY	SSF48452		22	136	7.32E-11	T	IPR011990	Tetratricopeptide-like helical domain superfamily
RPRC014139-RA._1	4f2ed99c574e5a65e333909aad73e4c0	226	Pfam	PF02628	Cytochrome oxidase assembly protein	104	226	8.3E-39	T	IPR003780	COX15/CtaA family
RPRC014139-RA._1	4f2ed99c574e5a65e333909aad73e4c0	226	SUPERFAMILY	SSF50494		103	150	4.18E-5	T	IPR009003	Peptidase S1, PA clan
RPRC013694-RA._1	4d97fc19e7b895ccc62ca5ad7bcdbec9	276	Pfam	PF08241	Methyltransferase domain	57	142	2.2E-11	T	IPR013216	Methyltransferase type 11
RPRC013694-RA._1	4d97fc19e7b895ccc62ca5ad7bcdbec9	276	Pfam	PF12589	Methyltransferase involved in Williams-Beuren syndrome	203	273	3.3E-17	T	IPR022238	18S rRNA (guanine(1575)-N(7))-methyltransferase Bud23, C-terminal
RPRC013694-RA._1	4d97fc19e7b895ccc62ca5ad7bcdbec9	276	SUPERFAMILY	SSF53335		6	201	1.11E-26	T	IPR029063	S-adenosyl-L-methionine-dependent methyltransferase
RPRC000415-RA._3	451e1f792c53803dd423ac9fe12078f3	278	Pfam	PF04893	Yip1 domain	65	242	5.0E-16	T	IPR006977	Yip1 domain
RPRC011738-RA._3	851529625d2d126c50980ddaa1de9ff3	412	SUPERFAMILY	SSF50978		53	378	1.22E-80	T	IPR036322	WD40-repeat-containing domain superfamily
RPRC011738-RA._3	851529625d2d126c50980ddaa1de9ff3	412	Pfam	PF00400	WD domain, G-beta repeat	262	291	0.0013	T	IPR001680	WD40 repeat
RPRC011738-RA._3	851529625d2d126c50980ddaa1de9ff3	412	Pfam	PF00400	WD domain, G-beta repeat	89	124	0.0091	T	IPR001680	WD40 repeat
RPRC011738-RA._3	851529625d2d126c50980ddaa1de9ff3	412	Pfam	PF00400	WD domain, G-beta repeat	52	81	8.0E-4	T	IPR001680	WD40 repeat
RPRC011738-RA._3	851529625d2d126c50980ddaa1de9ff3	412	Pfam	PF00400	WD domain, G-beta repeat	338	376	8.7E-5	T	IPR001680	WD40 repeat
RPRC011738-RA._3	851529625d2d126c50980ddaa1de9ff3	412	Pfam	PF00400	WD domain, G-beta repeat	215	250	2.3E-5	T	IPR001680	WD40 repeat
RPRC011738-RA._3	851529625d2d126c50980ddaa1de9ff3	412	Pfam	PF00400	WD domain, G-beta repeat	173	208	0.0013	T	IPR001680	WD40 repeat
RPRC011738-RA._3	851529625d2d126c50980ddaa1de9ff3	412	Pfam	PF00400	WD domain, G-beta repeat	298	334	1.3E-5	T	IPR001680	WD40 repeat
RPRC002632-RA._1	fa70cc3c5d821defe8a1a2d2bf4807df	1665	Pfam	PF04983	RNA polymerase Rpb1, domain 3	596	784	3.3E-35	T	IPR007066	RNA polymerase Rpb1, domain 3
RPRC002632-RA._1	fa70cc3c5d821defe8a1a2d2bf4807df	1665	SUPERFAMILY	SSF64484		11	1663	0.0	T
RPRC002632-RA._1	fa70cc3c5d821defe8a1a2d2bf4807df	1665	Pfam	PF04997	RNA polymerase Rpb1, domain 1	17	371	5.2E-26	T	IPR007080	RNA polymerase Rpb1, domain 1
RPRC002632-RA._1	fa70cc3c5d821defe8a1a2d2bf4807df	1665	Pfam	PF00623	RNA polymerase Rpb1, domain 2	417	593	1.5E-69	T	IPR000722	RNA polymerase, alpha subunit
RPRC002632-RA._1	fa70cc3c5d821defe8a1a2d2bf4807df	1665	Pfam	PF04998	RNA polymerase Rpb1, domain 5	936	1611	3.6E-92	T	IPR007081	RNA polymerase Rpb1, domain 5
RPRC002632-RA._1	fa70cc3c5d821defe8a1a2d2bf4807df	1665	Pfam	PF05000	RNA polymerase Rpb1, domain 4	841	929	1.2E-22	T	IPR007083	RNA polymerase Rpb1, domain 4
RPRC013364-RA._3	054c0d10b74703d19a7ed37d9dd16aa5	595	Pfam	PF00152	tRNA synthetases class II (D, K and N)	274	588	3.4E-100	T	IPR004364	Aminoacyl-tRNA synthetase, class II (D/K/N)
RPRC013364-RA._3	054c0d10b74703d19a7ed37d9dd16aa5	595	SUPERFAMILY	SSF50249		141	259	3.64E-22	T	IPR012340	Nucleic acid-binding, OB-fold
RPRC013364-RA._3	054c0d10b74703d19a7ed37d9dd16aa5	595	Pfam	PF01336	OB-fold nucleic acid binding domain	175	255	5.6E-11	T	IPR004365	OB-fold nucleic acid binding domain, AA-tRNA synthetase-type
RPRC013364-RA._3	054c0d10b74703d19a7ed37d9dd16aa5	595	SUPERFAMILY	SSF55681		274	589	7.57E-87	T
RPRC015119-RA+_1	93a051c88e900188b5f3b38c73894a14	755	SUPERFAMILY	SSF56784		569	663	1.52E-11	T	IPR036412	HAD-like superfamily
RPRC015119-RA+_1	93a051c88e900188b5f3b38c73894a14	755	Pfam	PF02862	DDHD domain	239	428	4.1E-39	T	IPR004177	DDHD domain
RPRC000966-RA+_3	b4533a10e09fc61cfad4300039565129	641	SUPERFAMILY	SSF101898		459	637	2.04E-23	T
RPRC000966-RA+_3	b4533a10e09fc61cfad4300039565129	641	Pfam	PF00643	B-box zinc finger	165	203	1.7E-5	T	IPR000315	B-box-type zinc finger
RPRC000966-RA+_3	b4533a10e09fc61cfad4300039565129	641	SUPERFAMILY	SSF57850		32	82	3.53E-7	T
RPRC000966-RA+_3	b4533a10e09fc61cfad4300039565129	641	Pfam	PF01436	NHL repeat	461	488	6.4E-10	T	IPR001258	NHL repeat
RPRC000966-RA+_3	b4533a10e09fc61cfad4300039565129	641	Pfam	PF01436	NHL repeat	600	627	1.6E-4	T	IPR001258	NHL repeat
RPRC000966-RA+_3	b4533a10e09fc61cfad4300039565129	641	SUPERFAMILY	SSF57845		163	223	2.15E-10	T
RPRC002771-RA._1	b2e8e856696c5231c3915953ffb77438	270	SUPERFAMILY	SSF53790		1	267	3.49E-61	T	IPR035996	Tetrapyrrole methylase superfamily
RPRC002771-RA._1	b2e8e856696c5231c3915953ffb77438	270	Pfam	PF00590	Tetrapyrrole (Corrin/Porphyrin) Methylases	1	241	5.8E-21	T	IPR000878	Tetrapyrrole methylase
RPRC005483-RA._3	1136fd628954c66851a97bf363dec059	478	SUPERFAMILY	SSF50978		152	335	1.72E-29	T	IPR036322	WD40-repeat-containing domain superfamily
RPRC005483-RA._3	1136fd628954c66851a97bf363dec059	478	Pfam	PF00400	WD domain, G-beta repeat	181	218	2.2E-8	T	IPR001680	WD40 repeat
RPRC005483-RA._3	1136fd628954c66851a97bf363dec059	478	Pfam	PF17120	Zinc-ribbon, C4HC2 type	36	85	1.9E-7	T
RPRC004484-RA._3	78b1702de17124177840d5bed3193a81	452	SUPERFAMILY	SSF57414		2	56	9.81E-8	T
RPRC004484-RA._3	78b1702de17124177840d5bed3193a81	452	Pfam	PF00024	PAN domain	5	60	6.2E-8	T	IPR003609	PAN/Apple domain
RPRC009645-RA._2	29afce57cd07b7f57aa557a3f15e756c	607	SUPERFAMILY	SSF55681		389	605	1.59E-44	T
RPRC009645-RA._2	29afce57cd07b7f57aa557a3f15e756c	607	Pfam	PF03483	B3/4 domain	137	297	2.1E-22	T	IPR005146	B3/B4 tRNA-binding domain
RPRC009645-RA._2	29afce57cd07b7f57aa557a3f15e756c	607	SUPERFAMILY	SSF56037		223	278	5.75E-5	T
RPRC009645-RA._2	29afce57cd07b7f57aa557a3f15e756c	607	SUPERFAMILY	SSF46955		325	395	5.49E-14	T	IPR009061	Putative DNA-binding domain superfamily
RPRC009645-RA._2	29afce57cd07b7f57aa557a3f15e756c	607	SUPERFAMILY	SSF46955		23	102	2.01E-7	T	IPR009061	Putative DNA-binding domain superfamily
RPRC009645-RA._2	29afce57cd07b7f57aa557a3f15e756c	607	Pfam	PF03484	tRNA synthetase B5 domain	329	392	1.1E-12	T	IPR005147	tRNA synthetase, B5-domain
RPRC009645-RA._2	29afce57cd07b7f57aa557a3f15e756c	607	Pfam	PF18262	Phe-tRNA synthetase beta subunit B1 domain	18	106	5.9E-31	T	IPR040659	Phenylalanine--tRNA ligase beta subunit, B1 domain
RPRC009645-RA._2	29afce57cd07b7f57aa557a3f15e756c	607	Pfam	PF17759	Phenylalanyl tRNA synthetase beta chain CLM domain	397	602	6.3E-49	T	IPR041616	Phenylalanyl tRNA synthetase beta chain, core domain
RPRC005344-RA._1	240b7154263527e54b231e132e433a10	530	SUPERFAMILY	SSF48452		143	315	1.61E-5	T	IPR011990	Tetratricopeptide-like helical domain superfamily
RPRC005344-RA._1	240b7154263527e54b231e132e433a10	530	Pfam	PF04910	Transcriptional repressor TCF25	112	438	4.5E-109	T	IPR006994	TCF25/Rqc1
RPRC011990-RA._2	966569a13d126b7ba21086e8426e4126	171	SUPERFAMILY	SSF50182		61	123	5.03E-16	T	IPR010920	LSM domain superfamily
RPRC011990-RA._2	966569a13d126b7ba21086e8426e4126	171	Pfam	PF01423	LSM domain	63	116	5.5E-14	T	IPR001163	LSM domain, eukaryotic/archaea-type
RPRC000267-RA._1	a4cd5455f621b701ad672005651b76a7	188	SUPERFAMILY	SSF52540		17	180	1.13E-45	T	IPR027417	P-loop containing nucleoside triphosphate hydrolase
RPRC000267-RA._1	a4cd5455f621b701ad672005651b76a7	188	Pfam	PF00025	ADP-ribosylation factor family	11	179	1.2E-45	T	IPR006689	Small GTPase superfamily, ARF/SAR type
RPRC000496-RA._1	b13024baaa944e574d7936dd5c9cd4a6	197	Pfam	PF00010	Helix-loop-helix DNA-binding domain	18	75	3.8E-17	T	IPR011598	Myc-type, basic helix-loop-helix (bHLH) domain
RPRC000496-RA._1	b13024baaa944e574d7936dd5c9cd4a6	197	SUPERFAMILY	SSF47459		9	82	5.89E-15	T	IPR036638	Helix-loop-helix DNA-binding domain superfamily
RPRC000496-RA._1	b13024baaa944e574d7936dd5c9cd4a6	197	SUPERFAMILY	SSF158457		84	127	3.14E-8	T
RPRC011915-RA._1	3359394479ad345d3c3c7b5ac71b3798	393	Pfam	PF10250	GDP-fucose protein O-fucosyltransferase	27	356	4.6E-77	T	IPR019378	GDP-fucose protein O-fucosyltransferase
RPRC013611-RA._2	7cc150dedb9268bc50e6414bdfc9e99d	633	Pfam	PF00076	RNA recognition motif. (a.k.a. RRM, RBD, or RNP domain)	271	341	8.3E-17	T	IPR000504	RNA recognition motif domain
RPRC013611-RA._2	7cc150dedb9268bc50e6414bdfc9e99d	633	Pfam	PF00160	Cyclophilin type peptidyl-prolyl cis-trans isomerase/CLD	33	188	8.3E-31	T	IPR002130	Cyclophilin-type peptidyl-prolyl cis-trans isomerase domain
RPRC013611-RA._2	7cc150dedb9268bc50e6414bdfc9e99d	633	SUPERFAMILY	SSF54928		256	359	1.34E-27	T	IPR035979	RNA-binding domain superfamily
RPRC013611-RA._2	7cc150dedb9268bc50e6414bdfc9e99d	633	SUPERFAMILY	SSF50891		31	205	9.94E-46	T	IPR029000	Cyclophilin-like domain superfamily
RPRC010407-RA._1	f39f467a55475f9ebc5e36eb7b1401a9	745	SUPERFAMILY	SSF55486		49	713	2.2E-241	T
RPRC010407-RA._1	f39f467a55475f9ebc5e36eb7b1401a9	745	Pfam	PF01431	Peptidase family M13	506	712	1.3E-70	T	IPR018497	Peptidase M13, C-terminal domain
RPRC010407-RA._1	f39f467a55475f9ebc5e36eb7b1401a9	745	Pfam	PF05649	Peptidase family M13	62	447	1.4E-142	T	IPR008753	Peptidase M13, N-terminal domain
RPRC005549-RA._2	9136a86cfd04e9d630442ec00ca93399	316	Pfam	PF04733	Coatomer epsilon subunit	26	313	7.1E-110	T
RPRC005549-RA._2	9136a86cfd04e9d630442ec00ca93399	316	SUPERFAMILY	SSF48452		163	271	4.67E-11	T	IPR011990	Tetratricopeptide-like helical domain superfamily
RPRC015277-RA._1	e3ca89980f0cb5ee7c0b27abca3821f4	206	Pfam	PF00411	Ribosomal protein S11	95	204	9.5E-23	T	IPR001971	Ribosomal protein S11
RPRC015277-RA._1	e3ca89980f0cb5ee7c0b27abca3821f4	206	SUPERFAMILY	SSF53137		90	205	1.31E-33	T
RPRC011963-RA._3	c69a3e8a1a9eb50aa90929bbad0fb1c1	630	Pfam	PF00342	Phosphoglucose isomerase	57	546	7.1E-245	T	IPR001672	Phosphoglucose isomerase (PGI)
RPRC011963-RA._3	c69a3e8a1a9eb50aa90929bbad0fb1c1	630	SUPERFAMILY	SSF53697		6	552	4.45E-214	T
RPRC008461-RA._3	607e5fa476384d3db557bd7e3c0f8971	562	Pfam	PF09794	Transport protein Avl9	27	167	1.5E-6	T	IPR018307	AVL9/DENND6 domain
RPRC008461-RA._3	607e5fa476384d3db557bd7e3c0f8971	562	Pfam	PF08616	Stabilization of polarity axis	227	330	5.5E-15	T
RPRC011958-RA._1	95b8cebde181f784993e77bd15c95155	229	Pfam	PF01956	Integral membrane protein EMC3/TMCO1-like	5	162	6.1E-41	T	IPR002809	Integral membrane protein EMC3/TMCO1-like
RPRC001962-RA._2	3c310809db1cdc4cb31498916c19ae5f	239	Pfam	PF07525	SOCS box	199	235	6.2E-9	T	IPR001496	SOCS box domain
RPRC001962-RA._2	3c310809db1cdc4cb31498916c19ae5f	239	SUPERFAMILY	SSF158235		190	238	1.29E-9	T	IPR036036	SOCS box-like domain superfamily
RPRC001962-RA._2	3c310809db1cdc4cb31498916c19ae5f	239	SUPERFAMILY	SSF55550		58	163	6.6E-20	T	IPR036860	SH2 domain superfamily
RPRC001962-RA._2	3c310809db1cdc4cb31498916c19ae5f	239	Pfam	PF00017	SH2 domain	76	158	1.3E-5	T	IPR000980	SH2 domain
RPRC009495-RA._2	b8be849753afbe8c73f7371de3f82b16	223	SUPERFAMILY	SSF57667		98	149	3.42E-18	T	IPR036236	Zinc finger C2H2 superfamily
RPRC009495-RA._2	b8be849753afbe8c73f7371de3f82b16	223	SUPERFAMILY	SSF57667		137	189	1.26E-14	T	IPR036236	Zinc finger C2H2 superfamily
RPRC009495-RA._2	b8be849753afbe8c73f7371de3f82b16	223	Pfam	PF13909	C2H2-type zinc-finger domain	117	139	9.7E-8	T
RPRC009495-RA._2	b8be849753afbe8c73f7371de3f82b16	223	Pfam	PF13909	C2H2-type zinc-finger domain	143	167	1.3E-7	T
RPRC009495-RA._2	b8be849753afbe8c73f7371de3f82b16	223	Pfam	PF13909	C2H2-type zinc-finger domain	87	111	2.2E-7	T
RPRC009495-RA._2	b8be849753afbe8c73f7371de3f82b16	223	Pfam	PF00096	Zinc finger, C2H2 type	171	194	6.1E-4	T	IPR013087	Zinc finger C2H2-type
RPRC009495-RA._2	b8be849753afbe8c73f7371de3f82b16	223	Pfam	PF00096	Zinc finger, C2H2 type	59	81	0.0026	T	IPR013087	Zinc finger C2H2-type
RPRC009495-RA._2	b8be849753afbe8c73f7371de3f82b16	223	SUPERFAMILY	SSF57667		59	109	2.56E-14	T	IPR036236	Zinc finger C2H2 superfamily
RPRC017142-RA._1	a1491d72f0e220a061d3db091aa42436	349	Pfam	PF09139	Phosphatidate cytidylyltransferase, mitochondrial	17	336	2.4E-106	T	IPR015222	Phosphatidate cytidylyltransferase, mitochondrial
RPRC014362-RA._1	8307ca4d3951ed5b9dcf4c25a2d6b0dc	548	SUPERFAMILY	SSF50978		211	513	3.66E-74	T	IPR036322	WD40-repeat-containing domain superfamily
RPRC014362-RA._1	8307ca4d3951ed5b9dcf4c25a2d6b0dc	548	Pfam	PF17814	LisH-like dimerisation domain	11	40	5.6E-15	T
RPRC014362-RA._1	8307ca4d3951ed5b9dcf4c25a2d6b0dc	548	Pfam	PF00400	WD domain, G-beta repeat	300	337	2.3E-6	T	IPR001680	WD40 repeat
RPRC014362-RA._1	8307ca4d3951ed5b9dcf4c25a2d6b0dc	548	Pfam	PF00400	WD domain, G-beta repeat	343	381	1.1E-6	T	IPR001680	WD40 repeat
RPRC014362-RA._1	8307ca4d3951ed5b9dcf4c25a2d6b0dc	548	Pfam	PF00400	WD domain, G-beta repeat	215	246	1.8E-8	T	IPR001680	WD40 repeat
RPRC014362-RA._1	8307ca4d3951ed5b9dcf4c25a2d6b0dc	548	Pfam	PF00400	WD domain, G-beta repeat	271	296	1.6E-4	T	IPR001680	WD40 repeat
RPRC014362-RA._1	8307ca4d3951ed5b9dcf4c25a2d6b0dc	548	Pfam	PF00400	WD domain, G-beta repeat	476	513	0.0028	T	IPR001680	WD40 repeat
RPRC014521-RA._2	33662b035f2ace7d2313d51683bd2bde	666	SUPERFAMILY	SSF52540		285	523	2.89E-24	T	IPR027417	P-loop containing nucleoside triphosphate hydrolase
RPRC014521-RA._2	33662b035f2ace7d2313d51683bd2bde	666	Pfam	PF13481	AAA domain	292	472	1.8E-25	T
RPRC007489-RA._3	0bbb7a3da702fac82ddfe3b48db8787d	214	Pfam	PF00610	Domain found in Dishevelled, Egl-10, and Pleckstrin (DEP)	52	122	6.0E-17	T	IPR000591	DEP domain
RPRC007489-RA._3	0bbb7a3da702fac82ddfe3b48db8787d	214	SUPERFAMILY	SSF46785		30	130	1.74E-28	T	IPR036390	Winged helix DNA-binding domain superfamily
RPRC007489-RA._3	0bbb7a3da702fac82ddfe3b48db8787d	214	Pfam	PF18148	Regulator of G-protein signalling DHEX domain	126	211	3.7E-40	T	IPR040759	Regulator of G-protein signalling, DHEX domain
RPRC013517-RA._3	7d8bb5761c83f40d2076b2325d4e87e9	254	Pfam	PF00179	Ubiquitin-conjugating enzyme	110	213	2.3E-9	T	IPR000608	Ubiquitin-conjugating enzyme E2
RPRC013517-RA._3	7d8bb5761c83f40d2076b2325d4e87e9	254	SUPERFAMILY	SSF54495		85	218	4.24E-27	T	IPR016135	Ubiquitin-conjugating enzyme/RWD-like
RPRC002667-RA._1	6e7d2522e8d95d90d43290aab46b9243	279	SUPERFAMILY	SSF49764		128	270	1.92E-25	T	IPR008978	HSP20-like chaperone
RPRC002667-RA._1	6e7d2522e8d95d90d43290aab46b9243	279	Pfam	PF05002	SGS domain	214	270	2.2E-5	T	IPR007699	SGS domain
RPRC002667-RA._1	6e7d2522e8d95d90d43290aab46b9243	279	Pfam	PF04969	CS domain	129	208	3.4E-14	T	IPR007052	CS domain
RPRC002667-RA._1	6e7d2522e8d95d90d43290aab46b9243	279	SUPERFAMILY	SSF140106		54	102	7.06E-12	T	IPR037201	Calcyclin-binding protein, N-terminal
RPRC002667-RA._1	6e7d2522e8d95d90d43290aab46b9243	279	Pfam	PF09032	Siah interacting protein, N terminal	54	126	6.8E-21	T	IPR015120	Siah interacting protein, N-terminal
RPRC000107-RA._1	180cb60e423769e62c91d200df29783f	211	SUPERFAMILY	SSF57424		2	38	2.62E-9	T	IPR036055	LDL receptor-like superfamily
RPRC000107-RA._1	180cb60e423769e62c91d200df29783f	211	Pfam	PF00057	Low-density lipoprotein receptor domain class A	64	99	2.1E-6	T	IPR002172	Low-density lipoprotein (LDL) receptor class A repeat
RPRC000107-RA._1	180cb60e423769e62c91d200df29783f	211	Pfam	PF00057	Low-density lipoprotein receptor domain class A	3	30	3.1E-9	T	IPR002172	Low-density lipoprotein (LDL) receptor class A repeat
RPRC000107-RA._1	180cb60e423769e62c91d200df29783f	211	SUPERFAMILY	SSF57424		63	102	1.83E-9	T	IPR036055	LDL receptor-like superfamily
RPRC008593-RA._1	970978801eda4a0cb452f599e9653394	521	SUPERFAMILY	SSF103473		9	463	6.41E-76	T	IPR036259	MFS transporter superfamily
RPRC008593-RA._1	970978801eda4a0cb452f599e9653394	521	Pfam	PF07690	Major Facilitator Superfamily	20	418	4.8E-57	T	IPR011701	Major facilitator superfamily
RPRC012972-RA._1	ba40b6c6c312ab86803bcb76142c505d	316	Pfam	PF00622	SPRY domain	125	246	2.9E-21	T	IPR003877	SPRY domain
RPRC012972-RA._1	ba40b6c6c312ab86803bcb76142c505d	316	Pfam	PF12937	F-box-like	10	55	1.9E-11	T	IPR001810	F-box domain
RPRC012972-RA._1	ba40b6c6c312ab86803bcb76142c505d	316	SUPERFAMILY	SSF49899		49	254	5.8E-56	T	IPR013320	Concanavalin A-like lectin/glucanase domain superfamily
RPRC012972-RA._1	ba40b6c6c312ab86803bcb76142c505d	316	SUPERFAMILY	SSF81383		10	60	3.71E-13	T	IPR036047	F-box-like domain superfamily
RPRC003046-RA._1	4ccbc2b670689831ad47253a9e843248	823	SUPERFAMILY	SSF52113		305	386	1.6E-17	T	IPR036420	BRCT domain superfamily
RPRC003046-RA._1	4ccbc2b670689831ad47253a9e843248	823	SUPERFAMILY	SSF52113		118	194	9.55E-15	T	IPR036420	BRCT domain superfamily
RPRC003046-RA._1	4ccbc2b670689831ad47253a9e843248	823	Pfam	PF00533	BRCA1 C Terminus (BRCT) domain	27	99	2.1E-5	T	IPR001357	BRCT domain
RPRC003046-RA._1	4ccbc2b670689831ad47253a9e843248	823	Pfam	PF16770	Regulator of Ty1 transposition protein 107 BRCT domain	293	369	2.3E-8	T	IPR001357	BRCT domain
RPRC003046-RA._1	4ccbc2b670689831ad47253a9e843248	823	SUPERFAMILY	SSF52113		19	107	2.49E-11	T	IPR036420	BRCT domain superfamily
RPRC003046-RA._1	4ccbc2b670689831ad47253a9e843248	823	Pfam	PF12738	twin BRCT domain	127	189	5.3E-16	T	IPR001357	BRCT domain
RPRC011473-RA._1	7153b8a2bf9901dc291b55208c4211ec	511	SUPERFAMILY	SSF158235		456	489	4.45E-6	T	IPR036036	SOCS box-like domain superfamily
RPRC011473-RA._1	7153b8a2bf9901dc291b55208c4211ec	511	SUPERFAMILY	SSF55550		352	451	2.29E-24	T	IPR036860	SH2 domain superfamily
RPRC011473-RA._1	7153b8a2bf9901dc291b55208c4211ec	511	Pfam	PF00017	SH2 domain	373	438	5.2E-13	T	IPR000980	SH2 domain
RPRC005971-RA._1	9fce0ac2b2e06130ff0786ab2094fbd8	667	Pfam	PF01564	Spermine/spermidine synthase domain	468	612	3.5E-7	T
RPRC005971-RA._1	9fce0ac2b2e06130ff0786ab2094fbd8	667	SUPERFAMILY	SSF53335		12	196	2.93E-26	T	IPR029063	S-adenosyl-L-methionine-dependent methyltransferase
RPRC005971-RA._1	9fce0ac2b2e06130ff0786ab2094fbd8	667	Pfam	PF08241	Methyltransferase domain	53	157	4.5E-14	T	IPR013216	Methyltransferase type 11
RPRC005971-RA._1	9fce0ac2b2e06130ff0786ab2094fbd8	667	SUPERFAMILY	SSF53335		382	626	4.22E-32	T	IPR029063	S-adenosyl-L-methionine-dependent methyltransferase
RPRC004396-RA._3	64b28b28c944a6bb29cbe0512d471aa8	166	SUPERFAMILY	SSF50182		42	118	2.25E-17	T	IPR010920	LSM domain superfamily
RPRC004396-RA._3	64b28b28c944a6bb29cbe0512d471aa8	166	Pfam	PF01423	LSM domain	43	107	1.3E-15	T	IPR001163	LSM domain, eukaryotic/archaea-type
RPRC001675-RA._1	f61466ca06d7d12a24415b7857835ab2	479	SUPERFAMILY	SSF48179		211	310	1.28E-27	T	IPR008927	6-phosphogluconate dehydrogenase-like, C-terminal domain superfamily
RPRC001675-RA._1	f61466ca06d7d12a24415b7857835ab2	479	SUPERFAMILY	SSF51735		2	202	1.13E-41	T	IPR036291	NAD(P)-binding domain superfamily
RPRC001675-RA._1	f61466ca06d7d12a24415b7857835ab2	479	Pfam	PF00984	UDP-glucose/GDP-mannose dehydrogenase family, central domain	211	305	2.4E-31	T	IPR014026	UDP-glucose/GDP-mannose dehydrogenase, dimerisation
RPRC001675-RA._1	f61466ca06d7d12a24415b7857835ab2	479	SUPERFAMILY	SSF52413		314	454	1.22E-34	T	IPR036220	UDP-glucose/GDP-mannose dehydrogenase, C-terminal domain superfamily
RPRC001675-RA._1	f61466ca06d7d12a24415b7857835ab2	479	Pfam	PF03721	UDP-glucose/GDP-mannose dehydrogenase family, NAD binding domain	3	188	1.2E-63	T	IPR001732	UDP-glucose/GDP-mannose dehydrogenase, N-terminal
RPRC001675-RA._1	f61466ca06d7d12a24415b7857835ab2	479	Pfam	PF03720	UDP-glucose/GDP-mannose dehydrogenase family, UDP binding domain	329	444	3.1E-34	T	IPR014027	UDP-glucose/GDP-mannose dehydrogenase, C-terminal
RPRC002499-RA._3	6228fca46d267f1ccea3c1c55763da14	325	Pfam	PF00400	WD domain, G-beta repeat	231	259	0.15	T	IPR001680	WD40 repeat
RPRC002499-RA._3	6228fca46d267f1ccea3c1c55763da14	325	Pfam	PF00400	WD domain, G-beta repeat	269	302	3.2E-5	T	IPR001680	WD40 repeat
RPRC002499-RA._3	6228fca46d267f1ccea3c1c55763da14	325	SUPERFAMILY	SSF50978		163	324	4.33E-29	T	IPR036322	WD40-repeat-containing domain superfamily
RPRC012165-RA._1	97dab80de23ad83a8bd3813b349d03f1	175	Pfam	PF13519	von Willebrand factor type A domain	47	153	1.5E-22	T	IPR002035	von Willebrand factor, type A
RPRC012165-RA._1	97dab80de23ad83a8bd3813b349d03f1	175	SUPERFAMILY	SSF53300		45	174	3.71E-28	T	IPR036465	von Willebrand factor A-like domain superfamily
RPRC012079-RA._1	5cc637e10aab37bb4be4fe488e330f05	681	SUPERFAMILY	SSF74788		197	617	2.98E-6	T	IPR016159	Cullin repeat-like-containing domain superfamily
RPRC012079-RA._1	5cc637e10aab37bb4be4fe488e330f05	681	Pfam	PF06419	Conserved oligomeric complex COG6	34	617	1.0E-169	T	IPR010490	Conserved oligomeric Golgi complex subunit 6
RPRC012163-RA._1	cf87f0646722d57f14d525c58d306c61	226	Pfam	PF02809	Ubiquitin interaction motif	91	107	3.1E-4	T	IPR003903	Ubiquitin interacting motif
RPRC012163-RA._1	cf87f0646722d57f14d525c58d306c61	226	Pfam	PF02809	Ubiquitin interaction motif	70	80	0.55	T	IPR003903	Ubiquitin interacting motif
RPRC012163-RA._1	cf87f0646722d57f14d525c58d306c61	226	Pfam	PF02809	Ubiquitin interaction motif	23	39	0.0037	T	IPR003903	Ubiquitin interacting motif
RPRC007409-RA._1	b0ee5138e1ea42d82ce0f7e0814a598b	241	Pfam	PF05047	Mitochondrial ribosomal protein L51 / S25 / CI-B8 domain	45	93	2.1E-12	T	IPR007741	Ribosomal protein/NADH dehydrogenase domain
RPRC007409-RA._1	b0ee5138e1ea42d82ce0f7e0814a598b	241	SUPERFAMILY	SSF52833		27	111	1.65E-22	T	IPR036249	Thioredoxin-like superfamily
RPRC004632-RA._3	3211aa3325ba502ba4b01fdd90fd1829	151	Pfam	PF04696	pinin/SDK/memA/ protein conserved region	1	120	4.2E-35	T	IPR006786	Pinin/SDK/MemA protein
RPRC002666-RA._1	238b3860ede5f93bd49bd63558f8aff2	626	Pfam	PF02828	L27 domain	79	124	5.3E-6	T	IPR014775	L27 domain, C-terminal
RPRC002666-RA._1	238b3860ede5f93bd49bd63558f8aff2	626	Pfam	PF07653	Variant SH3 domain	244	307	1.3E-8	T	IPR001452	SH3 domain
RPRC002666-RA._1	238b3860ede5f93bd49bd63558f8aff2	626	SUPERFAMILY	SSF52540		394	595	1.13E-54	T	IPR027417	P-loop containing nucleoside triphosphate hydrolase
RPRC002666-RA._1	238b3860ede5f93bd49bd63558f8aff2	626	SUPERFAMILY	SSF101288		73	125	4.71E-11	T	IPR036892	L27 domain superfamily
RPRC002666-RA._1	238b3860ede5f93bd49bd63558f8aff2	626	SUPERFAMILY	SSF50044		217	327	4.07E-28	T	IPR036028	SH3-like domain superfamily
[truncated: 2,058 more rows]

## Sheet: Unf
Protein accession	Sequence MD5 digest	Sequence length	Analysis	Signature accession	Signature description	Start location	Stop location	Score	Status	InterPro annotations -accession	InterPro annotations - description
RPRC005919-RA._3	9a85cdd84192cb01399b0d1c0cbd93c1	243	SUPERFAMILY	SSF111126		21	186	4.97E-55	T	IPR024096	NO signalling/Golgi transport ligand-binding domain superfamily
RPRC005919-RA._3	9a85cdd84192cb01399b0d1c0cbd93c1	243	Pfam	PF04051	Transport protein particle (TRAPP) component	28	171	1.0E-37	T	IPR007194	Transport protein particle (TRAPP) component
RPRC013497-RA._3	7732749f18fe04657a4301ae7706eefa	945	SUPERFAMILY	SSF51004		196	504	4.97E-17	T	IPR011048	Cytochrome cd1-nitrite reductase-like, haem d1 domain superfamily
RPRC013497-RA._3	7732749f18fe04657a4301ae7706eefa	945	Pfam	PF00400	WD domain, G-beta repeat	218	254	1.6E-8	T	IPR001680	WD40 repeat
RPRC013497-RA._3	7732749f18fe04657a4301ae7706eefa	945	Pfam	PF00400	WD domain, G-beta repeat	89	125	3.3E-6	T	IPR001680	WD40 repeat
RPRC013497-RA._3	7732749f18fe04657a4301ae7706eefa	945	Pfam	PF00400	WD domain, G-beta repeat	10	41	0.077	T	IPR001680	WD40 repeat
RPRC013497-RA._3	7732749f18fe04657a4301ae7706eefa	945	Pfam	PF00400	WD domain, G-beta repeat	177	213	3.7E-7	T	IPR001680	WD40 repeat
RPRC013497-RA._3	7732749f18fe04657a4301ae7706eefa	945	Pfam	PF00400	WD domain, G-beta repeat	132	168	0.0021	T	IPR001680	WD40 repeat
RPRC013497-RA._3	7732749f18fe04657a4301ae7706eefa	945	SUPERFAMILY	SSF50978		4	295	5.65E-78	T	IPR036322	WD40-repeat-containing domain superfamily
RPRC013497-RA._3	7732749f18fe04657a4301ae7706eefa	945	Pfam	PF04053	Coatomer WD associated region	318	759	1.0E-136	T	IPR006692	Coatomer, WD associated region
RPRC007912-RA._1	46bc8d85aa19dd1ce084d5d9fc2c9661	598	Pfam	PF13424	Tetratricopeptide repeat	103	158	8.1E-8	T
RPRC007912-RA._1	46bc8d85aa19dd1ce084d5d9fc2c9661	598	Pfam	PF13424	Tetratricopeptide repeat	243	313	9.0E-9	T
RPRC007912-RA._1	46bc8d85aa19dd1ce084d5d9fc2c9661	598	Pfam	PF13424	Tetratricopeptide repeat	178	234	2.4E-7	T
RPRC007912-RA._1	46bc8d85aa19dd1ce084d5d9fc2c9661	598	Pfam	PF13176	Tetratricopeptide repeat	65	97	0.0011	T	IPR019734	Tetratricopeptide repeat
RPRC007912-RA._1	46bc8d85aa19dd1ce084d5d9fc2c9661	598	Pfam	PF13176	Tetratricopeptide repeat	324	356	0.0014	T	IPR019734	Tetratricopeptide repeat
RPRC007912-RA._1	46bc8d85aa19dd1ce084d5d9fc2c9661	598	SUPERFAMILY	SSF48452		27	157	7.75E-18	T	IPR011990	Tetratricopeptide-like helical domain superfamily
RPRC007912-RA._1	46bc8d85aa19dd1ce084d5d9fc2c9661	598	SUPERFAMILY	SSF48452		178	368	1.97E-31	T	IPR011990	Tetratricopeptide-like helical domain superfamily
RPRC007912-RA._1	46bc8d85aa19dd1ce084d5d9fc2c9661	598	Pfam	PF02188	GoLoco motif	451	472	1.6E-9	T	IPR003109	GoLoco motif
RPRC007912-RA._1	46bc8d85aa19dd1ce084d5d9fc2c9661	598	Pfam	PF02188	GoLoco motif	535	556	1.3E-8	T	IPR003109	GoLoco motif
RPRC007912-RA._1	46bc8d85aa19dd1ce084d5d9fc2c9661	598	Pfam	PF02188	GoLoco motif	498	519	5.7E-8	T	IPR003109	GoLoco motif
RPRC007912-RA._1	46bc8d85aa19dd1ce084d5d9fc2c9661	598	Pfam	PF02188	GoLoco motif	571	591	6.0E-10	T	IPR003109	GoLoco motif
RPRC000556-RA._3	2e9481ed2567111e5de842c654581860	696	Pfam	PF08447	PAS fold	209	249	1.1E-5	T	IPR013655	PAS fold-3
RPRC000556-RA._3	2e9481ed2567111e5de842c654581860	696	Pfam	PF14598	PAS domain	391	490	8.1E-21	T
RPRC000556-RA._3	2e9481ed2567111e5de842c654581860	696	Pfam	PF00010	Helix-loop-helix DNA-binding domain	113	164	3.6E-14	T	IPR011598	Myc-type, basic helix-loop-helix (bHLH) domain
RPRC000556-RA._3	2e9481ed2567111e5de842c654581860	696	SUPERFAMILY	SSF47459		103	172	1.83E-16	T	IPR036638	Helix-loop-helix DNA-binding domain superfamily
RPRC000556-RA._3	2e9481ed2567111e5de842c654581860	696	SUPERFAMILY	SSF55785		196	330	1.68E-16	T	IPR035965	PAS domain superfamily
RPRC000556-RA._3	2e9481ed2567111e5de842c654581860	696	SUPERFAMILY	SSF55785		391	490	2.65E-23	T	IPR035965	PAS domain superfamily
RPRC012549-RA._2	0a2aafc6fafc53b322ef93d7d01d9a51	628	Pfam	PF00226	DnaJ domain	108	177	1.0E-16	T	IPR001623	DnaJ domain
RPRC012549-RA._2	0a2aafc6fafc53b322ef93d7d01d9a51	628	Pfam	PF00249	Myb-like DNA-binding domain	566	611	2.7E-10	T	IPR001005	SANT/Myb domain
RPRC012549-RA._2	0a2aafc6fafc53b322ef93d7d01d9a51	628	Pfam	PF16717	Ribosome-associated complex head domain	359	444	6.9E-12	T	IPR032003	Ribosome-associated complex head domain
RPRC012549-RA._2	0a2aafc6fafc53b322ef93d7d01d9a51	628	SUPERFAMILY	SSF46689		459	498	8.22E-5	T	IPR009057	Homeobox-like domain superfamily
RPRC012549-RA._2	0a2aafc6fafc53b322ef93d7d01d9a51	628	SUPERFAMILY	SSF46565		94	176	1.44E-23	T	IPR036869	Chaperone J-domain superfamily
RPRC012549-RA._2	0a2aafc6fafc53b322ef93d7d01d9a51	628	SUPERFAMILY	SSF46689		565	618	2.87E-12	T	IPR009057	Homeobox-like domain superfamily
RPRC007397-RA._1	7c08efbd2d14ad5655e09759af1df167	190	SUPERFAMILY	SSF50249		71	170	1.29E-34	T	IPR012340	Nucleic acid-binding, OB-fold
RPRC007397-RA._1	7c08efbd2d14ad5655e09759af1df167	190	Pfam	PF00164	Ribosomal protein S12/S23	77	159	1.9E-23	T	IPR006032	Ribosomal protein S12/S23
RPRC005778-RA+_1	3d61d7b63e71ea328835704596c28d98	307	SUPERFAMILY	SSF46565		2	98	1.57E-33	T	IPR036869	Chaperone J-domain superfamily
RPRC005778-RA+_1	3d61d7b63e71ea328835704596c28d98	307	SUPERFAMILY	SSF49493		105	249	1.15E-17	T	IPR008971	HSP40/DnaJ peptide-binding
RPRC005778-RA+_1	3d61d7b63e71ea328835704596c28d98	307	Pfam	PF00226	DnaJ domain	6	64	1.4E-25	T	IPR001623	DnaJ domain
RPRC005778-RA+_1	3d61d7b63e71ea328835704596c28d98	307	SUPERFAMILY	SSF57938		131	203	1.05E-14	T	IPR036410	Heat shock protein DnaJ, cysteine-rich domain superfamily
RPRC005778-RA+_1	3d61d7b63e71ea328835704596c28d98	307	SUPERFAMILY	SSF49493		252	301	6.54E-9	T	IPR008971	HSP40/DnaJ peptide-binding
RPRC005778-RA+_1	3d61d7b63e71ea328835704596c28d98	307	Pfam	PF01556	DnaJ C terminal domain	109	303	8.2E-29	T	IPR002939	Chaperone DnaJ, C-terminal
RPRC005778-RA+_1	3d61d7b63e71ea328835704596c28d98	307	Pfam	PF00684	DnaJ central domain	134	200	2.0E-11	T	IPR001305	Heat shock protein DnaJ, cysteine-rich domain
RPRC008582-RA._1	3f9d8a3bdb9e1c159a2017f45ad6a580	2595	SUPERFAMILY	SSF57196		203	260	8.93E-6	T
RPRC008582-RA._1	3f9d8a3bdb9e1c159a2017f45ad6a580	2595	Pfam	PF00052	Laminin B (Domain IV)	421	569	3.1E-28	T	IPR000034	Laminin IV
RPRC008582-RA._1	3f9d8a3bdb9e1c159a2017f45ad6a580	2595	Pfam	PF00052	Laminin B (Domain IV)	1124	1263	7.6E-30	T	IPR000034	Laminin IV
RPRC008582-RA._1	3f9d8a3bdb9e1c159a2017f45ad6a580	2595	Pfam	PF00053	Laminin EGF domain	1306	1351	4.7E-8	T	IPR002049	Laminin EGF domain
RPRC008582-RA._1	3f9d8a3bdb9e1c159a2017f45ad6a580	2595	Pfam	PF00053	Laminin EGF domain	203	259	5.1E-4	T	IPR002049	Laminin EGF domain
RPRC008582-RA._1	3f9d8a3bdb9e1c159a2017f45ad6a580	2595	Pfam	PF00053	Laminin EGF domain	664	718	1.3E-6	T	IPR002049	Laminin EGF domain
RPRC008582-RA._1	3f9d8a3bdb9e1c159a2017f45ad6a580	2595	Pfam	PF00053	Laminin EGF domain	1408	1455	8.9E-7	T	IPR002049	Laminin EGF domain
RPRC008582-RA._1	3f9d8a3bdb9e1c159a2017f45ad6a580	2595	Pfam	PF00053	Laminin EGF domain	813	854	6.8E-8	T	IPR002049	Laminin EGF domain
RPRC008582-RA._1	3f9d8a3bdb9e1c159a2017f45ad6a580	2595	Pfam	PF00053	Laminin EGF domain	861	906	4.5E-9	T	IPR002049	Laminin EGF domain
RPRC008582-RA._1	3f9d8a3bdb9e1c159a2017f45ad6a580	2595	Pfam	PF00053	Laminin EGF domain	960	1001	1.2E-4	T	IPR002049	Laminin EGF domain
RPRC008582-RA._1	3f9d8a3bdb9e1c159a2017f45ad6a580	2595	Pfam	PF00053	Laminin EGF domain	1004	1052	9.1E-10	T	IPR002049	Laminin EGF domain
RPRC008582-RA._1	3f9d8a3bdb9e1c159a2017f45ad6a580	2595	Pfam	PF00053	Laminin EGF domain	614	661	1.5E-8	T	IPR002049	Laminin EGF domain
RPRC008582-RA._1	3f9d8a3bdb9e1c159a2017f45ad6a580	2595	Pfam	PF00053	Laminin EGF domain	766	803	1.5E-6	T	IPR002049	Laminin EGF domain
RPRC008582-RA._1	3f9d8a3bdb9e1c159a2017f45ad6a580	2595	Pfam	PF00053	Laminin EGF domain	577	601	0.034	T	IPR002049	Laminin EGF domain
RPRC008582-RA._1	3f9d8a3bdb9e1c159a2017f45ad6a580	2595	Pfam	PF00053	Laminin EGF domain	273	329	3.9E-5	T	IPR002049	Laminin EGF domain
RPRC008582-RA._1	3f9d8a3bdb9e1c159a2017f45ad6a580	2595	Pfam	PF00053	Laminin EGF domain	1354	1401	0.0071	T	IPR002049	Laminin EGF domain
RPRC008582-RA._1	3f9d8a3bdb9e1c159a2017f45ad6a580	2595	Pfam	PF00053	Laminin EGF domain	909	957	5.7E-11	T	IPR002049	Laminin EGF domain
RPRC008582-RA._1	3f9d8a3bdb9e1c159a2017f45ad6a580	2595	Pfam	PF00053	Laminin EGF domain	721	763	3.7E-4	T	IPR002049	Laminin EGF domain
RPRC008582-RA._1	3f9d8a3bdb9e1c159a2017f45ad6a580	2595	Pfam	PF00053	Laminin EGF domain	146	191	2.7E-5	T	IPR002049	Laminin EGF domain
RPRC008582-RA._1	3f9d8a3bdb9e1c159a2017f45ad6a580	2595	SUPERFAMILY	SSF57196		1408	1450	3.35E-5	T
RPRC008582-RA._1	3f9d8a3bdb9e1c159a2017f45ad6a580	2595	SUPERFAMILY	SSF49899		2216	2422	5.9E-25	T	IPR013320	Concanavalin A-like lectin/glucanase domain superfamily
RPRC008582-RA._1	3f9d8a3bdb9e1c159a2017f45ad6a580	2595	Pfam	PF00055	Laminin N-terminal (Domain VI)	1	144	2.4E-29	T	IPR008211	Laminin, N-terminal
RPRC008582-RA._1	3f9d8a3bdb9e1c159a2017f45ad6a580	2595	SUPERFAMILY	SSF49899		2048	2220	1.87E-17	T	IPR013320	Concanavalin A-like lectin/glucanase domain superfamily
RPRC008582-RA._1	3f9d8a3bdb9e1c159a2017f45ad6a580	2595	SUPERFAMILY	SSF57196		1306	1354	8.93E-9	T
RPRC008582-RA._1	3f9d8a3bdb9e1c159a2017f45ad6a580	2595	SUPERFAMILY	SSF57196		273	329	1.0E-4	T
RPRC008582-RA._1	3f9d8a3bdb9e1c159a2017f45ad6a580	2595	SUPERFAMILY	SSF57196		861	902	5.58E-7	T
RPRC008582-RA._1	3f9d8a3bdb9e1c159a2017f45ad6a580	2595	SUPERFAMILY	SSF57196		1004	1052	7.7E-7	T
RPRC008582-RA._1	3f9d8a3bdb9e1c159a2017f45ad6a580	2595	Pfam	PF02210	Laminin G domain	2063	2204	1.2E-12	T	IPR001791	Laminin G domain
RPRC008582-RA._1	3f9d8a3bdb9e1c159a2017f45ad6a580	2595	Pfam	PF02210	Laminin G domain	2264	2402	1.2E-12	T	IPR001791	Laminin G domain
RPRC008582-RA._1	3f9d8a3bdb9e1c159a2017f45ad6a580	2595	SUPERFAMILY	SSF57196		813	855	2.2E-6	T
RPRC008582-RA._1	3f9d8a3bdb9e1c159a2017f45ad6a580	2595	SUPERFAMILY	SSF57196		146	205	2.79E-8	T
RPRC008582-RA._1	3f9d8a3bdb9e1c159a2017f45ad6a580	2595	SUPERFAMILY	SSF57196		766	806	1.65E-5	T
RPRC008582-RA._1	3f9d8a3bdb9e1c159a2017f45ad6a580	2595	SUPERFAMILY	SSF49899		2418	2591	7.05E-22	T	IPR013320	Concanavalin A-like lectin/glucanase domain superfamily
RPRC008582-RA._1	3f9d8a3bdb9e1c159a2017f45ad6a580	2595	Pfam	PF00054	Laminin G domain	2452	2584	4.8E-16	T	IPR001791	Laminin G domain
RPRC008582-RA._1	3f9d8a3bdb9e1c159a2017f45ad6a580	2595	SUPERFAMILY	SSF57196		909	957	2.48E-9	T
RPRC008582-RA._1	3f9d8a3bdb9e1c159a2017f45ad6a580	2595	SUPERFAMILY	SSF57196		614	666	1.0E-8	T
RPRC008582-RA._1	3f9d8a3bdb9e1c159a2017f45ad6a580	2595	SUPERFAMILY	SSF57196		673	723	2.59E-8	T
RPRC007479-RA._2	dcd34bc009d1ada05ea5387e2eea8ff8	520	SUPERFAMILY	SSF55486		8	222	7.34E-42	T
RPRC007479-RA._2	dcd34bc009d1ada05ea5387e2eea8ff8	520	SUPERFAMILY	SSF57552		249	332	1.96E-7	T	IPR036436	Disintegrin domain superfamily
RPRC007479-RA._2	dcd34bc009d1ada05ea5387e2eea8ff8	520	Pfam	PF13574	Metallo-peptidase family M12B Reprolysin-like	17	221	2.1E-30	T
RPRC007479-RA._2	dcd34bc009d1ada05ea5387e2eea8ff8	520	Pfam	PF00200	Disintegrin	247	332	1.2E-11	T	IPR001762	Disintegrin domain
RPRC014433-RA+_3	0e75950d71aed97a15b7ea56a76696b1	1019	SUPERFAMILY	SSF49785		1	46	7.47E-12	T	IPR008979	Galactose-binding-like domain superfamily
RPRC014433-RA+_3	0e75950d71aed97a15b7ea56a76696b1	1019	SUPERFAMILY	SSF49899		226	377	2.6E-25	T	IPR013320	Concanavalin A-like lectin/glucanase domain superfamily
RPRC014433-RA+_3	0e75950d71aed97a15b7ea56a76696b1	1019	Pfam	PF00008	EGF-like domain	408	438	5.2E-5	T	IPR000742	EGF-like domain
RPRC014433-RA+_3	0e75950d71aed97a15b7ea56a76696b1	1019	Pfam	PF00008	EGF-like domain	827	849	2.7E-6	T	IPR000742	EGF-like domain
RPRC014433-RA+_3	0e75950d71aed97a15b7ea56a76696b1	1019	SUPERFAMILY	SSF49899		427	823	5.36E-31	T	IPR013320	Concanavalin A-like lectin/glucanase domain superfamily
RPRC014433-RA+_3	0e75950d71aed97a15b7ea56a76696b1	1019	SUPERFAMILY	SSF49899		39	210	5.64E-36	T	IPR013320	Concanavalin A-like lectin/glucanase domain superfamily
RPRC014433-RA+_3	0e75950d71aed97a15b7ea56a76696b1	1019	SUPERFAMILY	SSF57196		825	861	3.54E-7	T
RPRC014433-RA+_3	0e75950d71aed97a15b7ea56a76696b1	1019	Pfam	PF02210	Laminin G domain	79	200	3.0E-25	T	IPR001791	Laminin G domain
RPRC014433-RA+_3	0e75950d71aed97a15b7ea56a76696b1	1019	Pfam	PF02210	Laminin G domain	685	804	3.7E-22	T	IPR001791	Laminin G domain
RPRC014433-RA+_3	0e75950d71aed97a15b7ea56a76696b1	1019	Pfam	PF02210	Laminin G domain	265	379	6.6E-15	T	IPR001791	Laminin G domain
RPRC015156-RA._1	fb8d248b3820981de9c557ad4f75c28d	416	Pfam	PF00134	Cyclin, N-terminal domain	71	202	4.4E-14	T	IPR006671	Cyclin, N-terminal
RPRC015156-RA._1	fb8d248b3820981de9c557ad4f75c28d	416	SUPERFAMILY	SSF47954		205	309	6.47E-33	T	IPR036915	Cyclin-like superfamily
RPRC015156-RA._1	fb8d248b3820981de9c557ad4f75c28d	416	Pfam	PF02984	Cyclin, C-terminal domain	207	306	5.4E-5	T	IPR004367	Cyclin, C-terminal domain
RPRC015156-RA._1	fb8d248b3820981de9c557ad4f75c28d	416	SUPERFAMILY	SSF47954		68	204	6.19E-40	T	IPR036915	Cyclin-like superfamily
RPRC002315-RA._1	880b9803999648164d4bf21592e9dace	273	SUPERFAMILY	SSF54001		87	226	4.56E-23	T	IPR038765	Papain-like cysteine peptidase superfamily
RPRC002315-RA._1	880b9803999648164d4bf21592e9dace	273	Pfam	PF00443	Ubiquitin carboxyl-terminal hydrolase	156	223	6.8E-13	T	IPR001394	Peptidase C19, ubiquitin carboxyl-terminal hydrolase
RPRC002315-RA._1	880b9803999648164d4bf21592e9dace	273	SUPERFAMILY	SSF46934		8	84	4.18E-17	T	IPR009060	UBA-like superfamily
RPRC002315-RA._1	880b9803999648164d4bf21592e9dace	273	Pfam	PF00627	UBA/TS-N domain	97	133	4.0E-10	T	IPR015940	Ubiquitin-associated domain
RPRC014672-RA._1	e8701e8c09be3f9a11f72098b8cc5a77	107	SUPERFAMILY	SSF90209		1	22	9.42E-5	T	IPR036443	Zinc finger, RanBP2-type superfamily
RPRC014672-RA._1	e8701e8c09be3f9a11f72098b8cc5a77	107	Pfam	PF00641	Zn-finger in Ran binding protein and others	45	73	2.4E-8	T	IPR001876	Zinc finger, RanBP2-type
RPRC014672-RA._1	e8701e8c09be3f9a11f72098b8cc5a77	107	SUPERFAMILY	SSF90209		38	75	1.53E-12	T	IPR036443	Zinc finger, RanBP2-type superfamily
RPRC005833-RA._3	dbb3e09004a84d471a48c1f2b22a95e2	284	Pfam	PF04379	ApaG domain	169	251	6.7E-26	T	IPR007474	ApaG domain
RPRC005833-RA._3	dbb3e09004a84d471a48c1f2b22a95e2	284	SUPERFAMILY	SSF110069		151	269	3.01E-36	T	IPR036767	ApaG domain superfamily
RPRC005833-RA._3	dbb3e09004a84d471a48c1f2b22a95e2	284	Pfam	PF08755	Hemimethylated DNA-binding protein YccV like	39	115	5.1E-5	T	IPR011722	Hemimethylated DNA-binding domain
RPRC007424-RA._2	45f93c079f652aa64b29550a4983afce	267	Pfam	PF00076	RNA recognition motif. (a.k.a. RRM, RBD, or RNP domain)	115	185	2.9E-20	T	IPR000504	RNA recognition motif domain
RPRC007424-RA._2	45f93c079f652aa64b29550a4983afce	267	SUPERFAMILY	SSF54928		103	191	5.91E-28	T	IPR035979	RNA-binding domain superfamily
RPRC013460-RA._1	a1ac2f9ddae6238f0e222f226a3c39e7	210	Pfam	PF00957	Synaptobrevin	146	202	7.3E-13	T	IPR001388	Synaptobrevin
RPRC013460-RA._1	a1ac2f9ddae6238f0e222f226a3c39e7	210	SUPERFAMILY	SSF64356		11	147	1.14E-43	T	IPR011012	Longin-like domain superfamily
RPRC013460-RA._1	a1ac2f9ddae6238f0e222f226a3c39e7	210	Pfam	PF13774	Regulated-SNARE-like domain	55	120	1.5E-11	T	IPR010908	Longin domain
RPRC013460-RA._1	a1ac2f9ddae6238f0e222f226a3c39e7	210	SUPERFAMILY	SSF58038		142	205	8.37E-18	T
RPRC000060-RA._1	ca3e21841df81642d5b682ccfa72ff85	1755	SUPERFAMILY	SSF57424		956	992	6.81E-9	T	IPR036055	LDL receptor-like superfamily
RPRC000060-RA._1	ca3e21841df81642d5b682ccfa72ff85	1755	SUPERFAMILY	SSF57424		871	910	6.15E-8	T	IPR036055	LDL receptor-like superfamily
RPRC000060-RA._1	ca3e21841df81642d5b682ccfa72ff85	1755	SUPERFAMILY	SSF63825		1636	1754	1.83E-6	T
RPRC000060-RA._1	ca3e21841df81642d5b682ccfa72ff85	1755	SUPERFAMILY	SSF57424		747	785	4.32E-10	T	IPR036055	LDL receptor-like superfamily
RPRC000060-RA._1	ca3e21841df81642d5b682ccfa72ff85	1755	SUPERFAMILY	SSF57424		1046	1082	3.14E-10	T	IPR036055	LDL receptor-like superfamily
RPRC000060-RA._1	ca3e21841df81642d5b682ccfa72ff85	1755	SUPERFAMILY	SSF57196		702	762	8.38E-5	T
RPRC000060-RA._1	ca3e21841df81642d5b682ccfa72ff85	1755	SUPERFAMILY	SSF57424		781	824	1.57E-12	T	IPR036055	LDL receptor-like superfamily
RPRC000060-RA._1	ca3e21841df81642d5b682ccfa72ff85	1755	Pfam	PF12662	Complement Clr-like EGF-like	1192	1215	4.5E-9	T	IPR026823	Complement Clr-like EGF domain
RPRC000060-RA._1	ca3e21841df81642d5b682ccfa72ff85	1755	SUPERFAMILY	SSF63829		1324	1560	7.19E-32	T
RPRC000060-RA._1	ca3e21841df81642d5b682ccfa72ff85	1755	SUPERFAMILY	SSF63829		2	109	3.53E-5	T
RPRC000060-RA._1	ca3e21841df81642d5b682ccfa72ff85	1755	SUPERFAMILY	SSF57424		1090	1127	4.97E-10	T	IPR036055	LDL receptor-like superfamily
RPRC000060-RA._1	ca3e21841df81642d5b682ccfa72ff85	1755	SUPERFAMILY	SSF57424		1002	1040	1.96E-6	T	IPR036055	LDL receptor-like superfamily
RPRC000060-RA._1	ca3e21841df81642d5b682ccfa72ff85	1755	SUPERFAMILY	SSF57424		827	867	8.77E-8	T	IPR036055	LDL receptor-like superfamily
RPRC000060-RA._1	ca3e21841df81642d5b682ccfa72ff85	1755	Pfam	PF00057	Low-density lipoprotein receptor domain class A	914	951	1.2E-10	T	IPR002172	Low-density lipoprotein (LDL) receptor class A repeat
RPRC000060-RA._1	ca3e21841df81642d5b682ccfa72ff85	1755	Pfam	PF00057	Low-density lipoprotein receptor domain class A	957	995	2.5E-8	T	IPR002172	Low-density lipoprotein (LDL) receptor class A repeat
RPRC000060-RA._1	ca3e21841df81642d5b682ccfa72ff85	1755	Pfam	PF00057	Low-density lipoprotein receptor domain class A	828	867	3.1E-8	T	IPR002172	Low-density lipoprotein (LDL) receptor class A repeat
RPRC000060-RA._1	ca3e21841df81642d5b682ccfa72ff85	1755	Pfam	PF00057	Low-density lipoprotein receptor domain class A	748	781	7.6E-12	T	IPR002172	Low-density lipoprotein (LDL) receptor class A repeat
RPRC000060-RA._1	ca3e21841df81642d5b682ccfa72ff85	1755	Pfam	PF00057	Low-density lipoprotein receptor domain class A	789	824	4.7E-12	T	IPR002172	Low-density lipoprotein (LDL) receptor class A repeat
RPRC000060-RA._1	ca3e21841df81642d5b682ccfa72ff85	1755	Pfam	PF00057	Low-density lipoprotein receptor domain class A	999	1039	1.1E-8	T	IPR002172	Low-density lipoprotein (LDL) receptor class A repeat
RPRC000060-RA._1	ca3e21841df81642d5b682ccfa72ff85	1755	Pfam	PF00057	Low-density lipoprotein receptor domain class A	1050	1086	4.3E-11	T	IPR002172	Low-density lipoprotein (LDL) receptor class A repeat
RPRC000060-RA._1	ca3e21841df81642d5b682ccfa72ff85	1755	Pfam	PF00057	Low-density lipoprotein receptor domain class A	1091	1127	3.5E-11	T	IPR002172	Low-density lipoprotein (LDL) receptor class A repeat
RPRC000060-RA._1	ca3e21841df81642d5b682ccfa72ff85	1755	Pfam	PF00057	Low-density lipoprotein receptor domain class A	871	910	2.9E-8	T	IPR002172	Low-density lipoprotein (LDL) receptor class A repeat
RPRC000060-RA._1	ca3e21841df81642d5b682ccfa72ff85	1755	Pfam	PF00057	Low-density lipoprotein receptor domain class A	1133	1169	8.5E-10	T	IPR002172	Low-density lipoprotein (LDL) receptor class A repeat
RPRC000060-RA._1	ca3e21841df81642d5b682ccfa72ff85	1755	SUPERFAMILY	SSF63825		126	388	4.58E-35	T
RPRC000060-RA._1	ca3e21841df81642d5b682ccfa72ff85	1755	SUPERFAMILY	SSF57424		906	950	1.14E-10	T	IPR036055	LDL receptor-like superfamily
RPRC000060-RA._1	ca3e21841df81642d5b682ccfa72ff85	1755	SUPERFAMILY	SSF63825		444	698	4.32E-39	T
RPRC000060-RA._1	ca3e21841df81642d5b682ccfa72ff85	1755	SUPERFAMILY	SSF57184		1139	1603	5.96E-12	T	IPR009030	Growth factor receptor cysteine-rich domain superfamily
RPRC000060-RA._1	ca3e21841df81642d5b682ccfa72ff85	1755	Pfam	PF00058	Low-density lipoprotein receptor repeat class B	533	570	1.7E-5	T	IPR000033	LDLR class B repeat
RPRC000060-RA._1	ca3e21841df81642d5b682ccfa72ff85	1755	Pfam	PF00058	Low-density lipoprotein receptor repeat class B	1343	1382	2.2E-5	T	IPR000033	LDLR class B repeat
RPRC000060-RA._1	ca3e21841df81642d5b682ccfa72ff85	1755	Pfam	PF00058	Low-density lipoprotein receptor repeat class B	1432	1471	1.3E-10	T	IPR000033	LDLR class B repeat
RPRC000060-RA._1	ca3e21841df81642d5b682ccfa72ff85	1755	Pfam	PF00058	Low-density lipoprotein receptor repeat class B	303	338	7.6E-6	T	IPR000033	LDLR class B repeat
RPRC008109-RA._1	31a241c042155d9531a21aee8d172855	373	Pfam	PF17171	Glutathione S-transferase, C-terminal domain	234	298	4.1E-20	T	IPR033468	Metaxin, glutathione S-transferase domain
RPRC008109-RA._1	31a241c042155d9531a21aee8d172855	373	Pfam	PF17172	Glutathione S-transferase N-terminal domain	82	179	4.6E-27	T	IPR012336	Thioredoxin-like fold
RPRC008109-RA._1	31a241c042155d9531a21aee8d172855	373	SUPERFAMILY	SSF52833		80	166	1.8E-11	T	IPR036249	Thioredoxin-like superfamily
RPRC008109-RA._1	31a241c042155d9531a21aee8d172855	373	SUPERFAMILY	SSF47616		227	343	1.19E-10	T	IPR036282	Glutathione S-transferase, C-terminal domain superfamily
RPRC005791-RA._2	01f1b18be45a55b460a3e8ffbe72ac22	589	Pfam	PF00400	WD domain, G-beta repeat	268	305	1.1E-9	T	IPR001680	WD40 repeat
RPRC005791-RA._2	01f1b18be45a55b460a3e8ffbe72ac22	589	Pfam	PF00400	WD domain, G-beta repeat	360	398	5.1E-10	T	IPR001680	WD40 repeat
RPRC005791-RA._2	01f1b18be45a55b460a3e8ffbe72ac22	589	Pfam	PF00400	WD domain, G-beta repeat	92	126	9.2E-6	T	IPR001680	WD40 repeat
RPRC005791-RA._2	01f1b18be45a55b460a3e8ffbe72ac22	589	Pfam	PF00400	WD domain, G-beta repeat	153	180	3.7E-5	T	IPR001680	WD40 repeat
RPRC005791-RA._2	01f1b18be45a55b460a3e8ffbe72ac22	589	Pfam	PF00400	WD domain, G-beta repeat	310	356	5.0E-5	T	IPR001680	WD40 repeat
RPRC005791-RA._2	01f1b18be45a55b460a3e8ffbe72ac22	589	Pfam	PF00400	WD domain, G-beta repeat	188	222	0.0013	T	IPR001680	WD40 repeat
RPRC005791-RA._2	01f1b18be45a55b460a3e8ffbe72ac22	589	SUPERFAMILY	SSF50998		92	418	1.1E-65	T	IPR011047	Quinoprotein alcohol dehydrogenase-like superfamily
RPRC002778-RA._1	d4ba7f4a9ad42460c6efa35c99d5b806	1802	SUPERFAMILY	SSF57196		869	917	2.48E-7	T
RPRC002778-RA._1	d4ba7f4a9ad42460c6efa35c99d5b806	1802	SUPERFAMILY	SSF57196		350	402	5.3E-9	T
RPRC002778-RA._1	d4ba7f4a9ad42460c6efa35c99d5b806	1802	Pfam	PF00055	Laminin N-terminal (Domain VI)	53	284	1.4E-70	T	IPR008211	Laminin, N-terminal
RPRC002778-RA._1	d4ba7f4a9ad42460c6efa35c99d5b806	1802	SUPERFAMILY	SSF57196		1028	1076	7.25E-8	T
RPRC002778-RA._1	d4ba7f4a9ad42460c6efa35c99d5b806	1802	SUPERFAMILY	SSF57196		1079	1127	4.19E-8	T
RPRC002778-RA._1	d4ba7f4a9ad42460c6efa35c99d5b806	1802	SUPERFAMILY	SSF57196		286	338	3.35E-8	T
RPRC002778-RA._1	d4ba7f4a9ad42460c6efa35c99d5b806	1802	SUPERFAMILY	SSF57196		413	468	9.49E-7	T
RPRC002778-RA._1	d4ba7f4a9ad42460c6efa35c99d5b806	1802	SUPERFAMILY	SSF57196		775	816	1.03E-6	T
RPRC002778-RA._1	d4ba7f4a9ad42460c6efa35c99d5b806	1802	Pfam	PF00053	Laminin EGF domain	823	865	1.2E-9	T	IPR002049	Laminin EGF domain
RPRC002778-RA._1	d4ba7f4a9ad42460c6efa35c99d5b806	1802	Pfam	PF00053	Laminin EGF domain	521	558	1.0E-4	T	IPR002049	Laminin EGF domain
RPRC002778-RA._1	d4ba7f4a9ad42460c6efa35c99d5b806	1802	Pfam	PF00053	Laminin EGF domain	471	518	4.0E-10	T	IPR002049	Laminin EGF domain
RPRC002778-RA._1	d4ba7f4a9ad42460c6efa35c99d5b806	1802	Pfam	PF00053	Laminin EGF domain	1079	1122	1.4E-10	T	IPR002049	Laminin EGF domain
RPRC002778-RA._1	d4ba7f4a9ad42460c6efa35c99d5b806	1802	Pfam	PF00053	Laminin EGF domain	975	1020	5.0E-7	T	IPR002049	Laminin EGF domain
RPRC002778-RA._1	d4ba7f4a9ad42460c6efa35c99d5b806	1802	Pfam	PF00053	Laminin EGF domain	775	820	1.5E-8	T	IPR002049	Laminin EGF domain
RPRC002778-RA._1	d4ba7f4a9ad42460c6efa35c99d5b806	1802	Pfam	PF00053	Laminin EGF domain	916	972	1.3E-7	T	IPR002049	Laminin EGF domain
RPRC002778-RA._1	d4ba7f4a9ad42460c6efa35c99d5b806	1802	Pfam	PF00053	Laminin EGF domain	1127	1168	4.1E-5	T	IPR002049	Laminin EGF domain
RPRC002778-RA._1	d4ba7f4a9ad42460c6efa35c99d5b806	1802	Pfam	PF00053	Laminin EGF domain	413	468	2.8E-10	T	IPR002049	Laminin EGF domain
RPRC002778-RA._1	d4ba7f4a9ad42460c6efa35c99d5b806	1802	Pfam	PF00053	Laminin EGF domain	350	401	8.7E-7	T	IPR002049	Laminin EGF domain
RPRC002778-RA._1	d4ba7f4a9ad42460c6efa35c99d5b806	1802	Pfam	PF00053	Laminin EGF domain	1028	1076	4.0E-8	T	IPR002049	Laminin EGF domain
RPRC002778-RA._1	d4ba7f4a9ad42460c6efa35c99d5b806	1802	Pfam	PF00053	Laminin EGF domain	286	338	1.3E-6	T	IPR002049	Laminin EGF domain
RPRC002778-RA._1	d4ba7f4a9ad42460c6efa35c99d5b806	1802	SUPERFAMILY	SSF57196		471	513	4.46E-8	T
RPRC002778-RA._1	d4ba7f4a9ad42460c6efa35c99d5b806	1802	SUPERFAMILY	SSF57196		823	871	1.37E-9	T
RPRC002778-RA._1	d4ba7f4a9ad42460c6efa35c99d5b806	1802	SUPERFAMILY	SSF57196		926	977	5.86E-9	T
RPRC002778-RA._1	d4ba7f4a9ad42460c6efa35c99d5b806	1802	SUPERFAMILY	SSF57196		975	1029	3.35E-9	T
RPRC015039-RA._1	41a11c4332666af45489f5481e8dbbcc	210	Pfam	PF13499	EF-hand domain pair	84	145	4.2E-16	T	IPR002048	EF-hand domain
RPRC015039-RA._1	41a11c4332666af45489f5481e8dbbcc	210	Pfam	PF13499	EF-hand domain pair	13	74	2.2E-13	T	IPR002048	EF-hand domain
RPRC015039-RA._1	41a11c4332666af45489f5481e8dbbcc	210	SUPERFAMILY	SSF47473		3	148	4.7E-52	T	IPR011992	EF-hand domain pair
RPRC014336-RA._1	990f446e1c5968fd55f4722a2a9bf980	349	Pfam	PF00145	C-5 cytosine-specific DNA methylase	1	345	1.7E-42	T	IPR001525	C-5 cytosine methyltransferase
RPRC014336-RA._1	990f446e1c5968fd55f4722a2a9bf980	349	SUPERFAMILY	SSF53335		1	347	6.35E-68	T	IPR029063	S-adenosyl-L-methionine-dependent methyltransferase
RPRC012607-RA._1	76a6577391e66ffa5bc0ef2467123e58	382	Pfam	PF00076	RNA recognition motif. (a.k.a. RRM, RBD, or RNP domain)	19	89	1.0E-15	T	IPR000504	RNA recognition motif domain
RPRC012607-RA._1	76a6577391e66ffa5bc0ef2467123e58	382	Pfam	PF00076	RNA recognition motif. (a.k.a. RRM, RBD, or RNP domain)	103	176	1.4E-12	T	IPR000504	RNA recognition motif domain
RPRC012607-RA._1	76a6577391e66ffa5bc0ef2467123e58	382	Pfam	PF00076	RNA recognition motif. (a.k.a. RRM, RBD, or RNP domain)	302	371	1.7E-16	T	IPR000504	RNA recognition motif domain
RPRC012607-RA._1	76a6577391e66ffa5bc0ef2467123e58	382	SUPERFAMILY	SSF54928		17	185	7.43E-36	T	IPR035979	RNA-binding domain superfamily
RPRC012607-RA._1	76a6577391e66ffa5bc0ef2467123e58	382	SUPERFAMILY	SSF54928		289	380	8.06E-26	T	IPR035979	RNA-binding domain superfamily
RPRC014433-RA._3	d9e65f44be7493f17f46bf39207915b5	1145	Pfam	PF02210	Laminin G domain	265	379	7.8E-15	T	IPR001791	Laminin G domain
RPRC014433-RA._3	d9e65f44be7493f17f46bf39207915b5	1145	Pfam	PF02210	Laminin G domain	893	1016	5.7E-15	T	IPR001791	Laminin G domain
RPRC014433-RA._3	d9e65f44be7493f17f46bf39207915b5	1145	Pfam	PF02210	Laminin G domain	79	200	3.5E-25	T	IPR001791	Laminin G domain
RPRC014433-RA._3	d9e65f44be7493f17f46bf39207915b5	1145	Pfam	PF02210	Laminin G domain	685	804	4.3E-22	T	IPR001791	Laminin G domain
RPRC014433-RA._3	d9e65f44be7493f17f46bf39207915b5	1145	SUPERFAMILY	SSF49899		226	377	3.05E-25	T	IPR013320	Concanavalin A-like lectin/glucanase domain superfamily
RPRC014433-RA._3	d9e65f44be7493f17f46bf39207915b5	1145	SUPERFAMILY	SSF49899		427	823	6.94E-31	T	IPR013320	Concanavalin A-like lectin/glucanase domain superfamily
RPRC014433-RA._3	d9e65f44be7493f17f46bf39207915b5	1145	SUPERFAMILY	SSF49785		1	46	8.6E-12	T	IPR008979	Galactose-binding-like domain superfamily
RPRC014433-RA._3	d9e65f44be7493f17f46bf39207915b5	1145	SUPERFAMILY	SSF49899		39	210	7.29E-36	T	IPR013320	Concanavalin A-like lectin/glucanase domain superfamily
RPRC014433-RA._3	d9e65f44be7493f17f46bf39207915b5	1145	Pfam	PF00008	EGF-like domain	827	849	3.0E-6	T	IPR000742	EGF-like domain
RPRC014433-RA._3	d9e65f44be7493f17f46bf39207915b5	1145	Pfam	PF00008	EGF-like domain	408	438	6.0E-5	T	IPR000742	EGF-like domain
RPRC014433-RA._3	d9e65f44be7493f17f46bf39207915b5	1145	SUPERFAMILY	SSF49899		831	1015	1.17E-23	T	IPR013320	Concanavalin A-like lectin/glucanase domain superfamily
RPRC013527-RA._1	9083b28270ecdabbca44b72db5a0b8cd	346	Pfam	PF18190	Polo-like Kinase 4 Polo Box 1	13	121	8.2E-38	T	IPR033699	Plk4, first cryptic polo-box domain
RPRC013527-RA._1	9083b28270ecdabbca44b72db5a0b8cd	346	Pfam	PF18409	Polo-like Kinase 4 Polo Box 2	123	229	7.1E-36	T	IPR033698	Plk4, second cryptic polo-box domain
RPRC013527-RA._1	9083b28270ecdabbca44b72db5a0b8cd	346	SUPERFAMILY	SSF82615		273	343	3.26E-10	T
RPRC006089-RA._1	a32e9f0ad3a5b23d5ff435a6c33fb001	338	Pfam	PF08449	UAA transporter family	42	332	4.7E-76	T	IPR013657	UAA transporter
RPRC000138-RA._3	c60c190070e1cd2c1172b9b01a763222	1332	SUPERFAMILY	SSF57424		288	328	9.56E-10	T	IPR036055	LDL receptor-like superfamily
RPRC000138-RA._3	c60c190070e1cd2c1172b9b01a763222	1332	SUPERFAMILY	SSF57424		373	409	1.44E-6	T	IPR036055	LDL receptor-like superfamily
RPRC000138-RA._3	c60c190070e1cd2c1172b9b01a763222	1332	Pfam	PF00008	EGF-like domain	964	995	4.9E-6	T	IPR000742	EGF-like domain
RPRC000138-RA._3	c60c190070e1cd2c1172b9b01a763222	1332	Pfam	PF00008	EGF-like domain	932	958	1.8E-5	T	IPR000742	EGF-like domain
RPRC000138-RA._3	c60c190070e1cd2c1172b9b01a763222	1332	SUPERFAMILY	SSF57424		253	290	2.75E-10	T	IPR036055	LDL receptor-like superfamily
RPRC000138-RA._3	c60c190070e1cd2c1172b9b01a763222	1332	SUPERFAMILY	SSF57424		453	490	7.2E-10	T	IPR036055	LDL receptor-like superfamily
RPRC000138-RA._3	c60c190070e1cd2c1172b9b01a763222	1332	SUPERFAMILY	SSF57196		931	963	1.19E-5	T
RPRC000138-RA._3	c60c190070e1cd2c1172b9b01a763222	1332	SUPERFAMILY	SSF57196		966	1001	3.02E-5	T
RPRC000138-RA._3	c60c190070e1cd2c1172b9b01a763222	1332	SUPERFAMILY	SSF57196		1000	1035	3.14E-5	T
RPRC000138-RA._3	c60c190070e1cd2c1172b9b01a763222	1332	Pfam	PF00057	Low-density lipoprotein receptor domain class A	86	121	5.6E-8	T	IPR002172	Low-density lipoprotein (LDL) receptor class A repeat
RPRC000138-RA._3	c60c190070e1cd2c1172b9b01a763222	1332	Pfam	PF00057	Low-density lipoprotein receptor domain class A	414	448	1.7E-9	T	IPR002172	Low-density lipoprotein (LDL) receptor class A repeat
RPRC000138-RA._3	c60c190070e1cd2c1172b9b01a763222	1332	Pfam	PF00057	Low-density lipoprotein receptor domain class A	212	249	8.0E-10	T	IPR002172	Low-density lipoprotein (LDL) receptor class A repeat
RPRC000138-RA._3	c60c190070e1cd2c1172b9b01a763222	1332	Pfam	PF00057	Low-density lipoprotein receptor domain class A	293	328	1.2E-9	T	IPR002172	Low-density lipoprotein (LDL) receptor class A repeat
RPRC000138-RA._3	c60c190070e1cd2c1172b9b01a763222	1332	Pfam	PF00057	Low-density lipoprotein receptor domain class A	455	490	1.1E-10	T	IPR002172	Low-density lipoprotein (LDL) receptor class A repeat
RPRC000138-RA._3	c60c190070e1cd2c1172b9b01a763222	1332	Pfam	PF00057	Low-density lipoprotein receptor domain class A	373	407	4.2E-7	T	IPR002172	Low-density lipoprotein (LDL) receptor class A repeat
RPRC000138-RA._3	c60c190070e1cd2c1172b9b01a763222	1332	Pfam	PF00057	Low-density lipoprotein receptor domain class A	174	206	3.0E-9	T	IPR002172	Low-density lipoprotein (LDL) receptor class A repeat
RPRC000138-RA._3	c60c190070e1cd2c1172b9b01a763222	1332	Pfam	PF00057	Low-density lipoprotein receptor domain class A	253	289	1.4E-11	T	IPR002172	Low-density lipoprotein (LDL) receptor class A repeat
RPRC000138-RA._3	c60c190070e1cd2c1172b9b01a763222	1332	Pfam	PF00057	Low-density lipoprotein receptor domain class A	330	367	1.1E-9	T	IPR002172	Low-density lipoprotein (LDL) receptor class A repeat
RPRC000138-RA._3	c60c190070e1cd2c1172b9b01a763222	1332	Pfam	PF00057	Low-density lipoprotein receptor domain class A	45	82	5.0E-7	T	IPR002172	Low-density lipoprotein (LDL) receptor class A repeat
RPRC000138-RA._3	c60c190070e1cd2c1172b9b01a763222	1332	SUPERFAMILY	SSF57424		408	448	6.68E-11	T	IPR036055	LDL receptor-like superfamily
RPRC000138-RA._3	c60c190070e1cd2c1172b9b01a763222	1332	SUPERFAMILY	SSF57424		81	121	9.82E-10	T	IPR036055	LDL receptor-like superfamily
RPRC000138-RA._3	c60c190070e1cd2c1172b9b01a763222	1332	SUPERFAMILY	SSF63825		574	804	3.79E-17	T
RPRC000138-RA._3	c60c190070e1cd2c1172b9b01a763222	1332	SUPERFAMILY	SSF57196		1036	1080	2.3E-5	T
RPRC000138-RA._3	c60c190070e1cd2c1172b9b01a763222	1332	SUPERFAMILY	SSF57424		331	367	6.28E-9	T	IPR036055	LDL receptor-like superfamily
RPRC000138-RA._3	c60c190070e1cd2c1172b9b01a763222	1332	SUPERFAMILY	SSF57424		44	79	5.24E-7	T	IPR036055	LDL receptor-like superfamily
RPRC000138-RA._3	c60c190070e1cd2c1172b9b01a763222	1332	SUPERFAMILY	SSF57424		213	247	1.44E-8	T	IPR036055	LDL receptor-like superfamily
RPRC000138-RA._3	c60c190070e1cd2c1172b9b01a763222	1332	SUPERFAMILY	SSF57196		895	932	2.41E-5	T
RPRC000138-RA._3	c60c190070e1cd2c1172b9b01a763222	1332	SUPERFAMILY	SSF57424		172	208	4.58E-9	T	IPR036055	LDL receptor-like superfamily
RPRC013344-RA._3	685338d15846019e101ebd75317b27ad	942	Pfam	PF17849	Dis3-like cold-shock domain 2 (CSD2)	355	421	4.6E-20	T	IPR041505	Dis3-like cold-shock domain 2
RPRC013344-RA._3	685338d15846019e101ebd75317b27ad	942	Pfam	PF00773	RNB domain	450	778	2.3E-98	T	IPR001900	Ribonuclease II/R
RPRC013344-RA._3	685338d15846019e101ebd75317b27ad	942	SUPERFAMILY	SSF50249		410	817	1.41E-128	T	IPR012340	Nucleic acid-binding, OB-fold
RPRC013344-RA._3	685338d15846019e101ebd75317b27ad	942	Pfam	PF13638	PIN domain	65	187	3.4E-13	T	IPR002716	PIN domain
RPRC013344-RA._3	685338d15846019e101ebd75317b27ad	942	Pfam	PF17216	Rrp44-like cold shock domain	221	300	4.2E-13	T	IPR033771	Rrp44-like cold shock domain
RPRC013344-RA._3	685338d15846019e101ebd75317b27ad	942	SUPERFAMILY	SSF88723		61	190	4.32E-9	T	IPR029060	PIN-like domain superfamily
RPRC013344-RA._3	685338d15846019e101ebd75317b27ad	942	Pfam	PF17215	S1 domain	832	903	1.5E-6	T	IPR033770	Exosome complex exonuclease RRP44, S1 domain
RPRC013344-RA._3	685338d15846019e101ebd75317b27ad	942	SUPERFAMILY	SSF50249		833	911	3.26E-10	T	IPR012340	Nucleic acid-binding, OB-fold
RPRC013344-RA._3	685338d15846019e101ebd75317b27ad	942	SUPERFAMILY	SSF50249		219	405	1.07E-36	T	IPR012340	Nucleic acid-binding, OB-fold
RPRC013295-RA._3	c6ddd393ba5e51f60529126736f25730	279	Pfam	PF09750	Alternative splicing regulator	20	126	1.3E-30	T	IPR019147	Suppressor of white apricot, N-terminal domain
RPRC013295-RA._3	c6ddd393ba5e51f60529126736f25730	279	Pfam	PF01805	Surp module	178	224	6.2E-12	T	IPR000061	SWAP/Surp
RPRC013295-RA._3	c6ddd393ba5e51f60529126736f25730	279	SUPERFAMILY	SSF109905		154	224	1.31E-15	T	IPR035967	SWAP/Surp superfamily
RPRC006047-RA._2	d86c79f9cdf342545df60e52ffbf0237	439	SUPERFAMILY	SSF51735		35	299	1.2E-53	T	IPR036291	NAD(P)-binding domain superfamily
RPRC006047-RA._2	d86c79f9cdf342545df60e52ffbf0237	439	Pfam	PF00106	short chain dehydrogenase	41	231	3.6E-42	T	IPR002347	Short-chain dehydrogenase/reductase SDR
RPRC013688-RA+_2	f652dcfd2c006a96c2fa73a49cc8014a	316	SUPERFAMILY	SSF63380		108	191	1.77E-12	T	IPR017938	Riboflavin synthase-like beta-barrel
RPRC013688-RA+_2	f652dcfd2c006a96c2fa73a49cc8014a	316	Pfam	PF00970	Oxidoreductase FAD-binding domain	111	188	1.6E-10	T	IPR008333	Flavoprotein pyridine nucleotide cytochrome reductase-like, FAD-binding domain
RPRC013688-RA+_2	f652dcfd2c006a96c2fa73a49cc8014a	316	SUPERFAMILY	SSF52343		179	314	4.58E-27	T	IPR039261	Ferredoxin-NADP reductase (FNR), nucleotide-binding domain
RPRC013688-RA+_2	f652dcfd2c006a96c2fa73a49cc8014a	316	Pfam	PF00175	Oxidoreductase NAD-binding domain	198	306	1.5E-18	T	IPR001433	Oxidoreductase FAD/NAD(P)-binding
RPRC006459-RA._3	f03108d2d9617ce29e340d7034764c59	162	SUPERFAMILY	SSF47396		17	66	4.45E-16	T
RPRC006459-RA._3	f03108d2d9617ce29e340d7034764c59	162	Pfam	PF02268	Transcription initiation factor IIA, gamma subunit, helical domain	16	62	1.3E-22	T	IPR015872	Transcription initiation factor IIA, gamma subunit, N-terminal
RPRC006459-RA._3	f03108d2d9617ce29e340d7034764c59	162	Pfam	PF02751	Transcription initiation factor IIA, gamma subunit	71	115	3.2E-22	T	IPR015871	Transcription initiation factor IIA, gamma subunit, C-terminal
RPRC006459-RA._3	f03108d2d9617ce29e340d7034764c59	162	SUPERFAMILY	SSF50784		66	116	5.49E-18	T	IPR009088	Transcription factor IIA, beta-barrel
RPRC012115-RA._1	edba28320fff9e287110ea0359eb1c7c	420	Pfam	PF01490	Transmembrane amino acid transporter protein	21	411	5.7E-87	T	IPR013057	Amino acid transporter, transmembrane domain
RPRC004085-RA._3	957ec672d5f1dc1a2e3fa1d7a5a1f5ca	762	SUPERFAMILY	SSF48371		13	748	4.98E-15	T	IPR016024	Armadillo-type fold
RPRC002623-RA._1	52223e73b3bdc8e5661549124c7e4bd8	569	Pfam	PF02475	Met-10+ like-protein	127	326	6.6E-57	T	IPR030382	SAM-dependent methyltransferase TRM5/TYW2-type
RPRC002623-RA._1	52223e73b3bdc8e5661549124c7e4bd8	569	SUPERFAMILY	SSF53335		125	398	1.65E-57	T	IPR029063	S-adenosyl-L-methionine-dependent methyltransferase
RPRC002623-RA._1	52223e73b3bdc8e5661549124c7e4bd8	569	Pfam	PF15679	Domain of unknown function (DUF4665)	416	505	4.4E-8	T	IPR031389	Ribosomal biogenesis factor
RPRC010899-RA._3	b26d34969ab1c686cc350595b8934da8	674	SUPERFAMILY	SSF50249		1	56	1.03E-14	T	IPR012340	Nucleic acid-binding, OB-fold
RPRC010899-RA._3	b26d34969ab1c686cc350595b8934da8	674	Pfam	PF17877	DIS3-like exonuclease 2 C terminal	581	662	2.1E-9	T	IPR041093	DIS3-like exonuclease 2, C-terminal
RPRC010899-RA._3	b26d34969ab1c686cc350595b8934da8	674	Pfam	PF17849	Dis3-like cold-shock domain 2 (CSD2)	91	163	1.8E-17	T	IPR041505	Dis3-like cold-shock domain 2
RPRC010899-RA._3	b26d34969ab1c686cc350595b8934da8	674	SUPERFAMILY	SSF50249		155	579	4.11E-111	T	IPR012340	Nucleic acid-binding, OB-fold
RPRC010899-RA._3	b26d34969ab1c686cc350595b8934da8	674	Pfam	PF00773	RNB domain	194	533	7.1E-89	T	IPR001900	Ribonuclease II/R
RPRC010899-RA._3	b26d34969ab1c686cc350595b8934da8	674	SUPERFAMILY	SSF50249		65	168	3.6E-9	T	IPR012340	Nucleic acid-binding, OB-fold
RPRC007169-RA._1	6d5af0e7527431bbcdea7e1cc696e4ec	220	Pfam	PF00017	SH2 domain	60	134	7.1E-24	T	IPR000980	SH2 domain
RPRC007169-RA._1	6d5af0e7527431bbcdea7e1cc696e4ec	220	SUPERFAMILY	SSF55550		29	142	2.96E-33	T	IPR036860	SH2 domain superfamily
RPRC007169-RA._1	6d5af0e7527431bbcdea7e1cc696e4ec	220	SUPERFAMILY	SSF50044		3	41	2.2E-6	T	IPR036028	SH3-like domain superfamily
RPRC007169-RA._1	6d5af0e7527431bbcdea7e1cc696e4ec	220	SUPERFAMILY	SSF50044		161	219	1.84E-22	T	IPR036028	SH3-like domain superfamily
RPRC007169-RA._1	6d5af0e7527431bbcdea7e1cc696e4ec	220	Pfam	PF00018	SH3 domain	166	211	9.6E-16	T	IPR001452	SH3 domain
RPRC007169-RA._1	6d5af0e7527431bbcdea7e1cc696e4ec	220	Pfam	PF00018	SH3 domain	5	50	3.6E-15	T	IPR001452	SH3 domain
RPRC013846-RA._1	98938108627ebb6916380e16ff520a52	290	SUPERFAMILY	SSF57783		122	180	1.17E-19	T
RPRC007355-RA._2	cf08299e6133fc806839ef4932a78d17	382	SUPERFAMILY	SSF46785		295	345	3.54E-7	T	IPR036390	Winged helix DNA-binding domain superfamily
RPRC007355-RA._2	cf08299e6133fc806839ef4932a78d17	382	Pfam	PF01399	PCI domain	239	340	1.6E-10	T	IPR000717	Proteasome component (PCI) domain
RPRC015409-RA._1	8644a85af1afe42fe94cdf23324e35e6	254	SUPERFAMILY	SSF50104		87	191	7.78E-23	T	IPR008991	Translation protein SH3-like domain superfamily
RPRC015409-RA._1	8644a85af1afe42fe94cdf23324e35e6	254	Pfam	PF00467	KOW motif	96	126	2.9E-7	T	IPR005824	KOW
RPRC015409-RA._1	8644a85af1afe42fe94cdf23324e35e6	254	Pfam	PF17136	Ribosomal proteins 50S L24/mitochondrial 39S L24	129	192	1.2E-10	T	IPR003256	Ribosomal protein L24
RPRC014266-RA._2	1bed0fe450fa30536199b9c4761555de	447	Pfam	PF02759	RUN domain	100	222	4.9E-27	T	IPR004012	RUN domain
RPRC014266-RA._2	1bed0fe450fa30536199b9c4761555de	447	SUPERFAMILY	SSF140741		64	227	5.1E-44	T	IPR037213	RUN domain superfamily
RPRC007808-RA+_2	a2a8c1337e14c30abb925675867754c1	320	SUPERFAMILY	SSF57196		217	249	8.69E-6	T
RPRC007808-RA+_2	a2a8c1337e14c30abb925675867754c1	320	Pfam	PF02019	WIF domain	66	113	4.5E-8	T	IPR003306	WIF domain
RPRC004279-RA+_3	5d2a704319c557b12d29279392c9a999	2653	SUPERFAMILY	SSF48371		684	1317	4.8E-23	T	IPR016024	Armadillo-type fold
RPRC004279-RA+_3	5d2a704319c557b12d29279392c9a999	2653	SUPERFAMILY	SSF48371		1276	2000	2.38E-108	T	IPR016024	Armadillo-type fold
RPRC004279-RA+_3	5d2a704319c557b12d29279392c9a999	2653	SUPERFAMILY	SSF48371		2433	2563	6.19E-6	T	IPR016024	Armadillo-type fold
RPRC004279-RA+_3	5d2a704319c557b12d29279392c9a999	2653	SUPERFAMILY	SSF48371		76	556	1.93E-16	T	IPR016024	Armadillo-type fold
RPRC004279-RA+_3	5d2a704319c557b12d29279392c9a999	2653	SUPERFAMILY	SSF48371		1842	2406	2.38E-67	T	IPR016024	Armadillo-type fold
RPRC003348-RA._1	2f0f41640f0800eb6580bec2c1307f6f	810	SUPERFAMILY	SSF55874		102	312	1.96E-65	T	IPR036890	Histidine kinase/HSP90-like ATPase superfamily
RPRC003348-RA._1	2f0f41640f0800eb6580bec2c1307f6f	810	Pfam	PF00183	Hsp90 protein	284	794	1.0E-215	T	IPR001404	Heat shock protein Hsp90 family
RPRC003348-RA._1	2f0f41640f0800eb6580bec2c1307f6f	810	SUPERFAMILY	SSF110942		639	765	1.2E-26	T	IPR037196	HSP90, C-terminal domain
RPRC003348-RA._1	2f0f41640f0800eb6580bec2c1307f6f	810	Pfam	PF02518	Histidine kinase-, DNA gyrase B-, and HSP90-like ATPase	124	281	8.1E-12	T	IPR003594	Histidine kinase/HSP90-like ATPase
RPRC003348-RA._1	2f0f41640f0800eb6580bec2c1307f6f	810	SUPERFAMILY	SSF54211		366	618	2.65E-91	T	IPR020568	Ribosomal protein S5 domain 2-type fold
RPRC001333-RA._2	1595c11b171163384463a12c24c1b750	661	Pfam	PF18148	Regulator of G-protein signalling DHEX domain	40	137	2.5E-40	T	IPR040759	Regulator of G-protein signalling, DHEX domain
RPRC001333-RA._2	1595c11b171163384463a12c24c1b750	661	SUPERFAMILY	SSF48097		216	347	1.15E-38	T	IPR036305	RGS domain superfamily
RPRC001333-RA._2	1595c11b171163384463a12c24c1b750	661	Pfam	PF00631	GGL domain	153	209	1.9E-8	T	IPR015898	G-protein gamma-like domain
RPRC001333-RA._2	1595c11b171163384463a12c24c1b750	661	Pfam	PF00615	Regulator of G protein signaling domain	230	343	5.8E-31	T	IPR016137	RGS domain
RPRC001333-RA._2	1595c11b171163384463a12c24c1b750	661	SUPERFAMILY	SSF48670		154	205	2.75E-12	T	IPR036284	G-protein gamma-like domain superfamily
RPRC001333-RA._2	1595c11b171163384463a12c24c1b750	661	SUPERFAMILY	SSF46785		2	54	4.14E-8	T	IPR036390	Winged helix DNA-binding domain superfamily
RPRC013855-RA._1	139e65f99e81c1d6db2b916b3b16ccb1	331	SUPERFAMILY	SSF103473		11	321	1.57E-65	T	IPR036259	MFS transporter superfamily
RPRC013855-RA._1	139e65f99e81c1d6db2b916b3b16ccb1	331	Pfam	PF07690	Major Facilitator Superfamily	32	321	2.4E-54	T	IPR011701	Major facilitator superfamily
RPRC009929-RA._1	59a1b6ebe76428fddacd392b6e66de97	1227	Pfam	PF00562	RNA polymerase Rpb2, domain 6	761	1134	3.2E-126	T	IPR007120	DNA-directed RNA polymerase, subunit 2, hybrid-binding domain
RPRC009929-RA._1	59a1b6ebe76428fddacd392b6e66de97	1227	Pfam	PF04561	RNA polymerase Rpb2, domain 2	254	447	4.2E-54	T	IPR007642	RNA polymerase Rpb2, domain 2
RPRC009929-RA._1	59a1b6ebe76428fddacd392b6e66de97	1227	Pfam	PF04566	RNA polymerase Rpb2, domain 4	620	682	8.7E-24	T	IPR007646	RNA polymerase Rpb2, domain 4
RPRC009929-RA._1	59a1b6ebe76428fddacd392b6e66de97	1227	Pfam	PF04563	RNA polymerase beta subunit	90	494	2.8E-67	T	IPR007644	RNA polymerase, beta subunit, protrusion
RPRC009929-RA._1	59a1b6ebe76428fddacd392b6e66de97	1227	SUPERFAMILY	SSF64484		71	1226	0.0	T
RPRC009929-RA._1	59a1b6ebe76428fddacd392b6e66de97	1227	Pfam	PF04565	RNA polymerase Rpb2, domain 3	521	585	2.2E-24	T	IPR007645	RNA polymerase Rpb2, domain 3
RPRC009929-RA._1	59a1b6ebe76428fddacd392b6e66de97	1227	Pfam	PF04567	RNA polymerase Rpb2, domain 5	706	754	7.1E-18	T	IPR007647	RNA polymerase Rpb2, domain 5
RPRC009929-RA._1	59a1b6ebe76428fddacd392b6e66de97	1227	Pfam	PF04560	RNA polymerase Rpb2, domain 7	1136	1226	3.1E-33	T	IPR007641	RNA polymerase Rpb2, domain 7
RPRC003761-RA._2	50461f11b02c2ba04e3b2f69948415e8	142	SUPERFAMILY	SSF46579		2	71	5.62E-16	T
RPRC003761-RA._2	50461f11b02c2ba04e3b2f69948415e8	142	Pfam	PF01920	Prefoldin subunit	3	74	2.6E-15	T	IPR002777	Prefoldin beta-like
RPRC011783-RA._1	fbf9a3033da184f41691a0c7e2cbcaa6	301	Pfam	PF18391	CHIP N-terminal tetratricopeptide repeat domain	141	223	2.6E-28	T	IPR041312	CHIP N-terminal tetratricopeptide repeat domain
RPRC011783-RA._1	fbf9a3033da184f41691a0c7e2cbcaa6	301	SUPERFAMILY	SSF57850		219	298	1.68E-23	T
RPRC011783-RA._1	fbf9a3033da184f41691a0c7e2cbcaa6	301	Pfam	PF04564	U-box domain	225	297	2.4E-28	T	IPR003613	U box domain
RPRC011783-RA._1	fbf9a3033da184f41691a0c7e2cbcaa6	301	Pfam	PF12895	Anaphase-promoting complex, cyclosome, subunit 3	39	118	1.9E-7	T
RPRC011783-RA._1	fbf9a3033da184f41691a0c7e2cbcaa6	301	SUPERFAMILY	SSF48452		27	126	1.36E-28	T	IPR011990	Tetratricopeptide-like helical domain superfamily
RPRC011790-RA._1	42674c302f4cc535ced244f47332e928	151	SUPERFAMILY	SSF54495		5	149	6.56E-56	T	IPR016135	Ubiquitin-conjugating enzyme/RWD-like
RPRC011790-RA._1	42674c302f4cc535ced244f47332e928	151	Pfam	PF00179	Ubiquitin-conjugating enzyme	7	143	2.4E-47	T	IPR000608	Ubiquitin-conjugating enzyme E2
RPRC006114-RA._1	249ee05f6fccf339f82589067c08829b	270	Pfam	PF10197	N-terminal domain of CBF1 interacting co-repressor CIR	21	56	5.2E-6	T	IPR019339	CBF1-interacting co-repressor CIR, N-terminal domain
RPRC008498-RA._1	f39000095b90b4c25afdb53014a46661	557	SUPERFAMILY	SSF52540		137	419	1.45E-102	T	IPR027417	P-loop containing nucleoside triphosphate hydrolase
RPRC008498-RA._1	f39000095b90b4c25afdb53014a46661	557	SUPERFAMILY	SSF50615		51	135	1.05E-27	T	IPR036121	ATPase, F1/V1/A1 complex, alpha/beta subunit, N-terminal domain superfamily
RPRC008498-RA._1	f39000095b90b4c25afdb53014a46661	557	Pfam	PF02874	ATP synthase alpha/beta family, beta-barrel domain	67	133	2.2E-18	T	IPR004100	ATPase, F1/V1/A1 complex, alpha/beta subunit, N-terminal domain
RPRC008498-RA._1	f39000095b90b4c25afdb53014a46661	557	Pfam	PF00006	ATP synthase alpha/beta family, nucleotide-binding domain	190	413	3.2E-73	T	IPR000194	ATPase, F1/V1/A1 complex, alpha/beta subunit, nucleotide-binding domain
RPRC008498-RA._1	f39000095b90b4c25afdb53014a46661	557	SUPERFAMILY	SSF47917		421	549	1.2E-46	T
RPRC008498-RA._1	f39000095b90b4c25afdb53014a46661	557	Pfam	PF00306	ATP synthase alpha/beta chain, C terminal domain	420	545	1.1E-47	T	IPR000793	ATP synthase, alpha subunit, C-terminal
RPRC004198-RA._1	eb597b33352f47df94b221efb75324f5	386	Pfam	PF08711	TFIIS helical bundle-like domain	17	65	6.8E-11	T	IPR017923	Transcription factor IIS, N-terminal
RPRC004198-RA._1	eb597b33352f47df94b221efb75324f5	386	SUPERFAMILY	SSF47676		7	75	3.01E-15	T	IPR035441	TFIIS/LEDGF domain superfamily
RPRC004886-RA._1	4336f59f18b20fb18e9a609774bb8a4b	458	Pfam	PF00780	CNH domain	62	367	2.7E-75	T	IPR001180	Citron homology (CNH) domain
RPRC014806-RA._1	c73172e819a1ef2173fd8b425bf97732	910	SUPERFAMILY	SSF48334		267	580	1.96E-65	T	IPR036187	DNA mismatch repair protein MutS, core domain superfamily
RPRC014806-RA._1	c73172e819a1ef2173fd8b425bf97732	910	Pfam	PF01624	MutS domain I	3	97	1.1E-9	T	IPR007695	DNA mismatch repair protein MutS-like, N-terminal
RPRC014806-RA._1	c73172e819a1ef2173fd8b425bf97732	910	SUPERFAMILY	SSF52540		586	820	1.82E-55	T	IPR027417	P-loop containing nucleoside triphosphate hydrolase
RPRC014806-RA._1	c73172e819a1ef2173fd8b425bf97732	910	Pfam	PF00488	MutS domain V	633	819	7.5E-81	T	IPR000432	DNA mismatch repair protein MutS, C-terminal
RPRC014806-RA._1	c73172e819a1ef2173fd8b425bf97732	910	Pfam	PF05192	MutS domain III	270	576	4.9E-33	T	IPR007696	DNA mismatch repair protein MutS, core
RPRC014806-RA._1	c73172e819a1ef2173fd8b425bf97732	910	Pfam	PF05190	MutS family domain IV	440	536	3.7E-17	T	IPR007861	DNA mismatch repair protein MutS, clamp
RPRC014806-RA._1	c73172e819a1ef2173fd8b425bf97732	910	Pfam	PF05188	MutS domain II	115	253	9.8E-14	T	IPR007860	DNA mismatch repair protein MutS, connector domain
RPRC001845-RA._2	9e5775ca45752fa3570f475046540059	1521	SUPERFAMILY	SSF48452		859	995	1.23E-21	T	IPR011990	Tetratricopeptide-like helical domain superfamily
RPRC001845-RA._2	9e5775ca45752fa3570f475046540059	1521	Pfam	PF13181	Tetratricopeptide repeat	658	679	0.09	T	IPR019734	Tetratricopeptide repeat
RPRC001845-RA._2	9e5775ca45752fa3570f475046540059	1521	SUPERFAMILY	SSF48452		980	1091	1.52E-10	T	IPR011990	Tetratricopeptide-like helical domain superfamily
RPRC001845-RA._2	9e5775ca45752fa3570f475046540059	1521	SUPERFAMILY	SSF48452		203	349	2.88E-11	T	IPR011990	Tetratricopeptide-like helical domain superfamily
RPRC001845-RA._2	9e5775ca45752fa3570f475046540059	1521	Pfam	PF13424	Tetratricopeptide repeat	461	528	4.3E-10	T
RPRC001845-RA._2	9e5775ca45752fa3570f475046540059	1521	Pfam	PF13424	Tetratricopeptide repeat	942	1005	8.8E-9	T
RPRC001845-RA._2	9e5775ca45752fa3570f475046540059	1521	Pfam	PF13424	Tetratricopeptide repeat	699	768	6.7E-10	T
RPRC001845-RA._2	9e5775ca45752fa3570f475046540059	1521	Pfam	PF13424	Tetratricopeptide repeat	861	932	2.7E-9	T
RPRC001845-RA._2	9e5775ca45752fa3570f475046540059	1521	Pfam	PF13424	Tetratricopeptide repeat	777	848	1.2E-9	T
RPRC001845-RA._2	9e5775ca45752fa3570f475046540059	1521	Pfam	PF13424	Tetratricopeptide repeat	536	607	1.1E-9	T
RPRC001845-RA._2	9e5775ca45752fa3570f475046540059	1521	Pfam	PF13424	Tetratricopeptide repeat	316	387	8.5E-10	T
RPRC001845-RA._2	9e5775ca45752fa3570f475046540059	1521	SUPERFAMILY	SSF48452		693	852	8.09E-26	T	IPR011990	Tetratricopeptide-like helical domain superfamily
RPRC001845-RA._2	9e5775ca45752fa3570f475046540059	1521	SUPERFAMILY	SSF48452		474	686	1.86E-34	T	IPR011990	Tetratricopeptide-like helical domain superfamily
RPRC001845-RA._2	9e5775ca45752fa3570f475046540059	1521	SUPERFAMILY	SSF48452		59	171	2.74E-30	T	IPR011990	Tetratricopeptide-like helical domain superfamily
RPRC001845-RA._2	9e5775ca45752fa3570f475046540059	1521	Pfam	PF13176	Tetratricopeptide repeat	398	432	0.0057	T	IPR019734	Tetratricopeptide repeat
RPRC001845-RA._2	9e5775ca45752fa3570f475046540059	1521	Pfam	PF13176	Tetratricopeptide repeat	619	652	2.9E-4	T	IPR019734	Tetratricopeptide repeat
RPRC001845-RA._2	9e5775ca45752fa3570f475046540059	1521	SUPERFAMILY	SSF48452		309	487	6.35E-28	T	IPR011990	Tetratricopeptide-like helical domain superfamily
RPRC001638-RA._1	d92f6aaa20acf188b1a055ebe745a413	758	SUPERFAMILY	SSF57667		413	472	2.37E-5	T	IPR036236	Zinc finger C2H2 superfamily
RPRC001638-RA._1	d92f6aaa20acf188b1a055ebe745a413	758	SUPERFAMILY	SSF57667		617	654	2.43E-6	T	IPR036236	Zinc finger C2H2 superfamily
RPRC001638-RA._1	d92f6aaa20acf188b1a055ebe745a413	758	SUPERFAMILY	SSF57667		312	353	6.66E-5	T	IPR036236	Zinc finger C2H2 superfamily
RPRC001638-RA._1	d92f6aaa20acf188b1a055ebe745a413	758	SUPERFAMILY	SSF57667		556	608	3.48E-16	T	IPR036236	Zinc finger C2H2 superfamily
RPRC001638-RA._1	d92f6aaa20acf188b1a055ebe745a413	758	SUPERFAMILY	SSF57667		531	565	1.25E-6	T	IPR036236	Zinc finger C2H2 superfamily
RPRC001638-RA._1	d92f6aaa20acf188b1a055ebe745a413	758	Pfam	PF00096	Zinc finger, C2H2 type	453	475	5.5E-4	T	IPR013087	Zinc finger C2H2-type
RPRC001638-RA._1	d92f6aaa20acf188b1a055ebe745a413	758	Pfam	PF00096	Zinc finger, C2H2 type	590	613	0.0036	T	IPR013087	Zinc finger C2H2-type
RPRC001638-RA._1	d92f6aaa20acf188b1a055ebe745a413	758	Pfam	PF00096	Zinc finger, C2H2 type	629	651	0.0098	T	IPR013087	Zinc finger C2H2-type
RPRC001638-RA._1	d92f6aaa20acf188b1a055ebe745a413	758	Pfam	PF00096	Zinc finger, C2H2 type	562	584	4.4E-4	T	IPR013087	Zinc finger C2H2-type
RPRC001638-RA._1	d92f6aaa20acf188b1a055ebe745a413	758	Pfam	PF00096	Zinc finger, C2H2 type	535	556	0.0033	T	IPR013087	Zinc finger C2H2-type
RPRC004104-RA._3	31c74b728b5dda55d99e374d3114e6a3	1237	Pfam	PF13855	Leucine rich repeat	456	516	6.6E-12	T	IPR001611	Leucine-rich repeat
RPRC004104-RA._3	31c74b728b5dda55d99e374d3114e6a3	1237	Pfam	PF13855	Leucine rich repeat	216	275	3.1E-13	T	IPR001611	Leucine-rich repeat
RPRC004104-RA._3	31c74b728b5dda55d99e374d3114e6a3	1237	Pfam	PF13855	Leucine rich repeat	848	906	7.4E-13	T	IPR001611	Leucine-rich repeat
RPRC004104-RA._3	31c74b728b5dda55d99e374d3114e6a3	1237	Pfam	PF13855	Leucine rich repeat	386	445	2.2E-11	T	IPR001611	Leucine-rich repeat
RPRC004104-RA._3	31c74b728b5dda55d99e374d3114e6a3	1237	Pfam	PF13855	Leucine rich repeat	287	349	1.4E-13	T	IPR001611	Leucine-rich repeat
RPRC004104-RA._3	31c74b728b5dda55d99e374d3114e6a3	1237	SUPERFAMILY	SSF52058		98	325	8.84E-34	T
RPRC004104-RA._3	31c74b728b5dda55d99e374d3114e6a3	1237	SUPERFAMILY	SSF52058		258	635	1.5E-51	T
RPRC004104-RA._3	31c74b728b5dda55d99e374d3114e6a3	1237	Pfam	PF01582	TIR domain	1065	1166	6.4E-19	T	IPR000157	Toll/interleukin-1 receptor homology (TIR) domain
RPRC004104-RA._3	31c74b728b5dda55d99e374d3114e6a3	1237	SUPERFAMILY	SSF52200		1057	1201	1.23E-42	T	IPR035897	Toll/interleukin-1 receptor homology (TIR) domain superfamily
RPRC004104-RA._3	31c74b728b5dda55d99e374d3114e6a3	1237	SUPERFAMILY	SSF52058		806	939	6.8E-27	T
RPRC014707-RA._3	a2e0992818c060b8d2974a3f0692fe6d	526	Pfam	PF04146	YT521-B-like domain	175	315	2.8E-41	T	IPR007275	YTH domain
RPRC006779-RA._1	2f8eae1d7863de2ff8d3ec3d5b9224ef	1320	SUPERFAMILY	SSF52058		528	971	3.74E-56	T
RPRC006779-RA._1	2f8eae1d7863de2ff8d3ec3d5b9224ef	1320	SUPERFAMILY	SSF52058		916	1110	3.37E-13	T
RPRC006779-RA._1	2f8eae1d7863de2ff8d3ec3d5b9224ef	1320	Pfam	PF13516	Leucine Rich repeat	475	488	1.6	T	IPR001611	Leucine-rich repeat
RPRC006779-RA._1	2f8eae1d7863de2ff8d3ec3d5b9224ef	1320	Pfam	PF13516	Leucine Rich repeat	865	878	0.79	T	IPR001611	Leucine-rich repeat
RPRC006779-RA._1	2f8eae1d7863de2ff8d3ec3d5b9224ef	1320	SUPERFAMILY	SSF52058		252	610	2.21E-58	T
RPRC006779-RA._1	2f8eae1d7863de2ff8d3ec3d5b9224ef	1320	SUPERFAMILY	SSF52058		86	318	8.84E-40	T
RPRC006779-RA._1	2f8eae1d7863de2ff8d3ec3d5b9224ef	1320	Pfam	PF13855	Leucine rich repeat	306	366	3.0E-14	T	IPR001611	Leucine-rich repeat
RPRC006779-RA._1	2f8eae1d7863de2ff8d3ec3d5b9224ef	1320	Pfam	PF13855	Leucine rich repeat	674	732	2.4E-11	T	IPR001611	Leucine-rich repeat
RPRC006779-RA._1	2f8eae1d7863de2ff8d3ec3d5b9224ef	1320	Pfam	PF13855	Leucine rich repeat	404	464	4.6E-11	T	IPR001611	Leucine-rich repeat
RPRC006779-RA._1	2f8eae1d7863de2ff8d3ec3d5b9224ef	1320	Pfam	PF13855	Leucine rich repeat	549	608	7.8E-18	T	IPR001611	Leucine-rich repeat
RPRC006779-RA._1	2f8eae1d7863de2ff8d3ec3d5b9224ef	1320	Pfam	PF13855	Leucine rich repeat	187	246	1.0E-15	T	IPR001611	Leucine-rich repeat
RPRC006779-RA._1	2f8eae1d7863de2ff8d3ec3d5b9224ef	1320	Pfam	PF12799	Leucine Rich repeats (2 copies)	890	930	2.2E-7	T	IPR025875	Leucine rich repeat 4
RPRC005936-RA._2	95d4a9d72a682be5e0608c293f014644	776	Pfam	PF00009	Elongation factor Tu GTP binding domain	21	294	1.0E-61	T	IPR000795	Transcription factor, GTP-binding domain
RPRC005936-RA._2	95d4a9d72a682be5e0608c293f014644	776	SUPERFAMILY	SSF50447		278	416	2.59E-25	T	IPR009000	Translation protein, beta-barrel domain superfamily
RPRC005936-RA._2	95d4a9d72a682be5e0608c293f014644	776	Pfam	PF03764	Elongation factor G, domain IV	495	614	1.2E-31	T	IPR005517	Translation elongation factor EFG/EF2, domain IV
RPRC005936-RA._2	95d4a9d72a682be5e0608c293f014644	776	SUPERFAMILY	SSF54211		495	614	3.54E-28	T	IPR020568	Ribosomal protein S5 domain 2-type fold
RPRC005936-RA._2	95d4a9d72a682be5e0608c293f014644	776	Pfam	PF14492	Elongation Factor G, domain II	420	494	2.7E-27	T	IPR041095	Elongation Factor G, domain II
RPRC005936-RA._2	95d4a9d72a682be5e0608c293f014644	776	SUPERFAMILY	SSF54980		418	496	7.19E-20	T	IPR035647	EF-G domain III/V-like
RPRC005936-RA._2	95d4a9d72a682be5e0608c293f014644	776	SUPERFAMILY	SSF54980		621	708	4.8E-27	T	IPR035647	EF-G domain III/V-like
RPRC005936-RA._2	95d4a9d72a682be5e0608c293f014644	776	SUPERFAMILY	SSF52540		18	295	3.23E-98	T	IPR027417	P-loop containing nucleoside triphosphate hydrolase
RPRC005936-RA._2	95d4a9d72a682be5e0608c293f014644	776	Pfam	PF00679	Elongation factor G C-terminus	619	704	1.9E-28	T	IPR000640	Elongation factor EFG, domain V-like
RPRC005936-RA._2	95d4a9d72a682be5e0608c293f014644	776	Pfam	PF03144	Elongation factor Tu domain 2	340	403	1.7E-13	T	IPR004161	Translation elongation factor EFTu-like, domain 2
RPRC009901-RA._1	247e9bba2f155679ab0cf6de36483f94	1184	Pfam	PF00637	Region in Clathrin and VPS	541	677	7.0E-24	T	IPR000547	Clathrin, heavy chain/VPS, 7-fold repeat
RPRC009901-RA._1	247e9bba2f155679ab0cf6de36483f94	1184	Pfam	PF00637	Region in Clathrin and VPS	834	955	1.9E-28	T	IPR000547	Clathrin, heavy chain/VPS, 7-fold repeat
RPRC009901-RA._1	247e9bba2f155679ab0cf6de36483f94	1184	Pfam	PF00637	Region in Clathrin and VPS	688	819	3.9E-15	T	IPR000547	Clathrin, heavy chain/VPS, 7-fold repeat
RPRC009901-RA._1	247e9bba2f155679ab0cf6de36483f94	1184	Pfam	PF00637	Region in Clathrin and VPS	972	1112	3.0E-35	T	IPR000547	Clathrin, heavy chain/VPS, 7-fold repeat
RPRC009901-RA._1	247e9bba2f155679ab0cf6de36483f94	1184	SUPERFAMILY	SSF48371		880	1038	5.75E-37	T	IPR016024	Armadillo-type fold
RPRC009901-RA._1	247e9bba2f155679ab0cf6de36483f94	1184	Pfam	PF09268	Clathrin, heavy-chain linker	330	353	7.6E-13	T	IPR015348	Clathrin, heavy chain, linker, core motif
RPRC009901-RA._1	247e9bba2f155679ab0cf6de36483f94	1184	SUPERFAMILY	SSF48371		331	486	3.74E-60	T	IPR016024	Armadillo-type fold
RPRC009901-RA._1	247e9bba2f155679ab0cf6de36483f94	1184	SUPERFAMILY	SSF48371		443	772	6.04E-94	T	IPR016024	Armadillo-type fold
RPRC009901-RA._1	247e9bba2f155679ab0cf6de36483f94	1184	SUPERFAMILY	SSF48371		796	881	1.38E-5	T	IPR016024	Armadillo-type fold
RPRC009901-RA._1	247e9bba2f155679ab0cf6de36483f94	1184	Pfam	PF01394	Clathrin propeller repeat	197	233	1.6E-5	T	IPR022365	Clathrin, heavy chain, propeller repeat
RPRC009901-RA._1	247e9bba2f155679ab0cf6de36483f94	1184	Pfam	PF01394	Clathrin propeller repeat	295	329	9.4E-8	T	IPR022365	Clathrin, heavy chain, propeller repeat
RPRC009901-RA._1	247e9bba2f155679ab0cf6de36483f94	1184	Pfam	PF01394	Clathrin propeller repeat	255	287	2.1E-7	T	IPR022365	Clathrin, heavy chain, propeller repeat
RPRC009901-RA._1	247e9bba2f155679ab0cf6de36483f94	1184	Pfam	PF01394	Clathrin propeller repeat	144	186	1.8E-8	T	IPR022365	Clathrin, heavy chain, propeller repeat
RPRC009901-RA._1	247e9bba2f155679ab0cf6de36483f94	1184	Pfam	PF13838	Clathrin-H-link	355	420	1.8E-31	T
RPRC009901-RA._1	247e9bba2f155679ab0cf6de36483f94	1184	SUPERFAMILY	SSF48371		1030	1176	3.45E-30	T	IPR016024	Armadillo-type fold
RPRC009901-RA._1	247e9bba2f155679ab0cf6de36483f94	1184	SUPERFAMILY	SSF50989		1	328	2.22E-137	T	IPR016025	Clathrin heavy chain, N-terminal
RPRC004637-RA._2	de80b1c25301f2fd6f6f1ba8538f7172	422	SUPERFAMILY	SSF50978		9	369	1.06E-49	T	IPR036322	WD40-repeat-containing domain superfamily
RPRC004637-RA._2	de80b1c25301f2fd6f6f1ba8538f7172	422	Pfam	PF00400	WD domain, G-beta repeat	152	176	0.003	T	IPR001680	WD40 repeat
RPRC004637-RA._2	de80b1c25301f2fd6f6f1ba8538f7172	422	Pfam	PF00400	WD domain, G-beta repeat	48	85	0.0063	T	IPR001680	WD40 repeat
RPRC010206-RA._1	f01046d16f955f943c97330a4c35f26d	465	SUPERFAMILY	SSF57667		180	237	3.6E-16	T	IPR036236	Zinc finger C2H2 superfamily
RPRC010206-RA._1	f01046d16f955f943c97330a4c35f26d	465	SUPERFAMILY	SSF57667		354	391	3.04E-6	T	IPR036236	Zinc finger C2H2 superfamily
RPRC010206-RA._1	f01046d16f955f943c97330a4c35f26d	465	Pfam	PF00096	Zinc finger, C2H2 type	256	278	0.0027	T	IPR013087	Zinc finger C2H2-type
RPRC010206-RA._1	f01046d16f955f943c97330a4c35f26d	465	Pfam	PF00096	Zinc finger, C2H2 type	228	250	0.002	T	IPR013087	Zinc finger C2H2-type
RPRC010206-RA._1	f01046d16f955f943c97330a4c35f26d	465	Pfam	PF00096	Zinc finger, C2H2 type	354	375	3.8E-4	T	IPR013087	Zinc finger C2H2-type
RPRC010206-RA._1	f01046d16f955f943c97330a4c35f26d	465	Pfam	PF00096	Zinc finger, C2H2 type	440	462	9.4E-5	T	IPR013087	Zinc finger C2H2-type
RPRC010206-RA._1	f01046d16f955f943c97330a4c35f26d	465	Pfam	PF00096	Zinc finger, C2H2 type	408	428	1.3E-4	T	IPR013087	Zinc finger C2H2-type
RPRC010206-RA._1	f01046d16f955f943c97330a4c35f26d	465	Pfam	PF00096	Zinc finger, C2H2 type	200	222	0.0065	T	IPR013087	Zinc finger C2H2-type
RPRC010206-RA._1	f01046d16f955f943c97330a4c35f26d	465	SUPERFAMILY	SSF57667		278	329	2.61E-10	T	IPR036236	Zinc finger C2H2 superfamily
RPRC010206-RA._1	f01046d16f955f943c97330a4c35f26d	465	SUPERFAMILY	SSF57667		237	293	5.72E-17	T	IPR036236	Zinc finger C2H2 superfamily
RPRC010206-RA._1	f01046d16f955f943c97330a4c35f26d	465	SUPERFAMILY	SSF57667		406	462	5.91E-11	T	IPR036236	Zinc finger C2H2 superfamily
RPRC010206-RA._1	f01046d16f955f943c97330a4c35f26d	465	SUPERFAMILY	SSF57667		142	194	6.05E-16	T	IPR036236	Zinc finger C2H2 superfamily
RPRC003023-RA._1	a43d8230a4ef1861bcc3778d13e0ddc2	347	Pfam	PF02840	Prp18 domain	195	336	4.1E-60	T	IPR004098	Prp18
RPRC003023-RA._1	a43d8230a4ef1861bcc3778d13e0ddc2	347	Pfam	PF08799	pre-mRNA processing factor 4 (PRP4) like	88	115	1.0E-11	T	IPR014906	Pre-mRNA processing factor 4 (PRP4)-like
RPRC003023-RA._1	a43d8230a4ef1861bcc3778d13e0ddc2	347	SUPERFAMILY	SSF47938		182	337	7.72E-55	T
RPRC003023-RA._1	a43d8230a4ef1861bcc3778d13e0ddc2	347	SUPERFAMILY	SSF158230		80	125	2.22E-13	T	IPR036285	PRP4-like superfamily
RPRC015081-RA._1	c26f7e04cda76e77a688c1d4687bc433	247	Pfam	PF06229	FRG1-like domain	56	244	2.7E-71	T	IPR010414	Protein FRG1
RPRC015081-RA._1	c26f7e04cda76e77a688c1d4687bc433	247	SUPERFAMILY	SSF50405		46	169	4.06E-23	T	IPR008999	Actin-crosslinking
RPRC004844-RA._1	d8fcef1c3a4ce76bb25c44fcea86bed7	522	Pfam	PF01702	Queuine tRNA-ribosyltransferase	34	387	4.9E-144	T	IPR002616	tRNA-guanine(15) transglycosylase-like
RPRC004844-RA._1	d8fcef1c3a4ce76bb25c44fcea86bed7	522	SUPERFAMILY	SSF51713		22	386	2.88E-141	T	IPR036511	Queuine tRNA-ribosyltransferase-like
RPRC012768-RA._3	981f8e37f4cfa3a15734ae3247bbab72	275	Pfam	PF14048	C-terminal domain of methyl-CpG binding protein 2 and 3	153	244	2.0E-33	T	IPR025884	Methyl-CpG binding protein 2/3, C-terminal domain
RPRC012768-RA._3	981f8e37f4cfa3a15734ae3247bbab72	275	Pfam	PF16564	p55-binding region of Methyl-CpG-binding domain proteins MBD	78	148	4.7E-28	T	IPR032343	Methyl-CpG-binding domain protein 2/3, p55-binding region
RPRC012768-RA._3	981f8e37f4cfa3a15734ae3247bbab72	275	SUPERFAMILY	SSF54171		4	68	3.6E-9	T	IPR016177	DNA-binding domain superfamily
RPRC015110-RA._3	4cd6e2981a217cd8bd4da7e70d5c5f45	348	Pfam	PF01951	Archease protein family (MTH1598/TM1083)	143	280	2.6E-45	T	IPR023572	Archease domain
RPRC015110-RA._3	4cd6e2981a217cd8bd4da7e70d5c5f45	348	SUPERFAMILY	SSF69819		142	280	1.7E-44	T	IPR036820	Archease domain superfamily
RPRC008823-RA+_1	cff4a7ad236f6add05e1c872cdb5cada	403	Pfam	PF00085	Thioredoxin	292	393	4.7E-27	T	IPR013766	Thioredoxin domain
RPRC008823-RA+_1	cff4a7ad236f6add05e1c872cdb5cada	403	Pfam	PF00085	Thioredoxin	42	143	8.5E-24	T	IPR013766	Thioredoxin domain
RPRC008823-RA+_1	cff4a7ad236f6add05e1c872cdb5cada	403	Pfam	PF00085	Thioredoxin	173	270	3.2E-28	T	IPR013766	Thioredoxin domain
RPRC008823-RA+_1	cff4a7ad236f6add05e1c872cdb5cada	403	SUPERFAMILY	SSF52833		36	147	1.78E-31	T	IPR036249	Thioredoxin-like superfamily
RPRC008823-RA+_1	cff4a7ad236f6add05e1c872cdb5cada	403	SUPERFAMILY	SSF52833		170	275	7.5E-32	T	IPR036249	Thioredoxin-like superfamily
RPRC008823-RA+_1	cff4a7ad236f6add05e1c872cdb5cada	403	SUPERFAMILY	SSF52833		289	397	3.08E-32	T	IPR036249	Thioredoxin-like superfamily
RPRC005912-RA._1	5373a43f5a243d09566c736cd3fcbe41	372	SUPERFAMILY	SSF103506		12	291	3.01E-83	T	IPR023395	Mitochondrial carrier domain superfamily
RPRC005912-RA._1	5373a43f5a243d09566c736cd3fcbe41	372	Pfam	PF00153	Mitochondrial carrier protein	202	295	4.1E-23	T	IPR018108	Mitochondrial substrate/solute carrier
RPRC005912-RA._1	5373a43f5a243d09566c736cd3fcbe41	372	Pfam	PF00153	Mitochondrial carrier protein	12	106	4.8E-22	T	IPR018108	Mitochondrial substrate/solute carrier
RPRC005912-RA._1	5373a43f5a243d09566c736cd3fcbe41	372	Pfam	PF00153	Mitochondrial carrier protein	110	197	9.6E-22	T	IPR018108	Mitochondrial substrate/solute carrier
RPRC009291-RA._2	db8925cf7baccdfcf21cfe2da492de5f	774	SUPERFAMILY	SSF53335		172	469	5.5E-44	T	IPR029063	S-adenosyl-L-methionine-dependent methyltransferase
RPRC009291-RA._2	db8925cf7baccdfcf21cfe2da492de5f	774	Pfam	PF01189	16S rRNA methyltransferase RsmB/F	265	467	1.0E-36	T	IPR001678	SAM-dependent methyltransferase RsmB/NOP2-type
RPRC001447-RA._2	a6ba01451d787adf1d156cd3238d383a	406	Pfam	PF13912	C2H2-type zinc finger	98	120	0.0079	T
RPRC001447-RA._2	a6ba01451d787adf1d156cd3238d383a	406	Pfam	PF00096	Zinc finger, C2H2 type	126	148	9.6E-4	T	IPR013087	Zinc finger C2H2-type
RPRC001447-RA._2	a6ba01451d787adf1d156cd3238d383a	406	SUPERFAMILY	SSF57667		354	400	4.77E-6	T	IPR036236	Zinc finger C2H2 superfamily
RPRC001447-RA._2	a6ba01451d787adf1d156cd3238d383a	406	SUPERFAMILY	SSF57667		135	190	3.03E-5	T	IPR036236	Zinc finger C2H2 superfamily
RPRC001447-RA._2	a6ba01451d787adf1d156cd3238d383a	406	SUPERFAMILY	SSF57667		96	148	1.71E-15	T	IPR036236	Zinc finger C2H2 superfamily
RPRC001447-RA._2	a6ba01451d787adf1d156cd3238d383a	406	Pfam	PF12874	Zinc-finger of C2H2 type	154	174	0.057	T
RPRC001447-RA._2	a6ba01451d787adf1d156cd3238d383a	406	Pfam	PF12874	Zinc-finger of C2H2 type	381	405	0.059	T
RPRC008256-RA._2	cd038970e20d061f081305b455fbe5ac	413	Pfam	PF03194	LUC7 N_terminus	4	256	1.6E-100	T	IPR004882	Luc7-related
RPRC014771-RA._1	7ef254052bfbfd884e94bffeb675236b	751	SUPERFAMILY	SSF81660		114	357	2.55E-60	T	IPR023299	P-type ATPase, cytoplasmic domain N
RPRC014771-RA._1	7ef254052bfbfd884e94bffeb675236b	751	Pfam	PF13246	Cation transport ATPase (P-type)	176	285	5.9E-19	T
RPRC014771-RA._1	7ef254052bfbfd884e94bffeb675236b	751	Pfam	PF00689	Cation transporting ATPase, C-terminus	542	745	1.5E-42	T	IPR006068	Cation-transporting P-type ATPase, C-terminal
RPRC014771-RA._1	7ef254052bfbfd884e94bffeb675236b	751	Pfam	PF12710	haloacid dehalogenase-like hydrolase	364	470	3.6E-6	T
RPRC014771-RA._1	7ef254052bfbfd884e94bffeb675236b	751	SUPERFAMILY	SSF56784		344	507	3.93E-43	T	IPR036412	HAD-like superfamily
RPRC014771-RA._1	7ef254052bfbfd884e94bffeb675236b	751	SUPERFAMILY	SSF81665		2	749	2.48E-106	T	IPR023298	P-type ATPase, transmembrane domain superfamily
RPRC014771-RA._1	7ef254052bfbfd884e94bffeb675236b	751	Pfam	PF00122	E1-E2 ATPase	3	87	6.7E-18	T
RPRC015057-RA._1	37df4531249ff7d66e60a405d5f001b0	433	Pfam	PF03463	eRF1 domain 1	1	128	5.5E-53	T	IPR005140	eRF1 domain 1/Pelota-like
RPRC015057-RA._1	37df4531249ff7d66e60a405d5f001b0	433	SUPERFAMILY	SSF159065		1	130	8.63E-48	T	IPR038069	Pelota/DOM34, N-terminal domain
RPRC015057-RA._1	37df4531249ff7d66e60a405d5f001b0	433	SUPERFAMILY	SSF55315		266	370	1.82E-33	T	IPR029064	50S ribosomal protein L30e-like
RPRC015057-RA._1	37df4531249ff7d66e60a405d5f001b0	433	Pfam	PF03465	eRF1 domain 3	273	370	2.0E-25	T	IPR005142	eRF1 domain 3
RPRC015057-RA._1	37df4531249ff7d66e60a405d5f001b0	433	Pfam	PF03464	eRF1 domain 2	136	267	7.7E-33	T	IPR005141	eRF1 domain 2
RPRC015057-RA._1	37df4531249ff7d66e60a405d5f001b0	433	SUPERFAMILY	SSF53137		131	271	1.11E-52	T
RPRC015147-RA._2	8f5953c7fd4717fc5d28a0a125d3ae7c	245	SUPERFAMILY	SSF48371		33	154	3.91E-47	T	IPR016024	Armadillo-type fold
RPRC015147-RA._2	8f5953c7fd4717fc5d28a0a125d3ae7c	245	SUPERFAMILY	SSF46785		160	243	2.42E-27	T	IPR036390	Winged helix DNA-binding domain superfamily
RPRC015147-RA._2	8f5953c7fd4717fc5d28a0a125d3ae7c	245	Pfam	PF10075	CSN8/PSMD8/EIF3K family	90	227	4.5E-31	T	IPR033464	CSN8/PSMD8/EIF3K
RPRC011276-RA._1	f4543a6f515d497d73178b4054e12cd5	753	Pfam	PF13307	Helicase C-terminal domain	521	696	1.1E-43	T	IPR006555	ATP-dependent helicase, C-terminal
RPRC011276-RA._1	f4543a6f515d497d73178b4054e12cd5	753	Pfam	PF06777	Helical and beta-bridge domain	267	410	7.8E-39	T	IPR010643	Helical and beta-bridge domain
RPRC011276-RA._1	f4543a6f515d497d73178b4054e12cd5	753	SUPERFAMILY	SSF52540		11	261	2.11E-14	T	IPR027417	P-loop containing nucleoside triphosphate hydrolase
RPRC011276-RA._1	f4543a6f515d497d73178b4054e12cd5	753	Pfam	PF06733	DEAD_2	70	251	2.3E-53	T	IPR010614	DEAD2
RPRC014944-RA._1	d9dcc7dc31e336a99246296f33814709	313	SUPERFAMILY	SSF53335		89	183	7.04E-7	T	IPR029063	S-adenosyl-L-methionine-dependent methyltransferase
RPRC014944-RA._1	d9dcc7dc31e336a99246296f33814709	313	Pfam	PF11968	25S rRNA (adenine(2142)-N(1))-methyltransferase, Bmt2	68	253	6.3E-11	T	IPR021867	S-adenosylmethionine-dependent methyltransferase Bmt2-like
RPRC012015-RA._1	4319d79755e4350e1c5afae9c696c69c	783	SUPERFAMILY	SSF74788		284	512	6.28E-52	T	IPR016159	Cullin repeat-like-containing domain superfamily
RPRC012015-RA._1	4319d79755e4350e1c5afae9c696c69c	783	Pfam	PF08700	Vps51/Vps67	10	94	9.7E-17	T
RPRC012015-RA._1	4319d79755e4350e1c5afae9c696c69c	783	SUPERFAMILY	SSF50729		136	241	7.28E-19	T
RPRC012015-RA._1	4319d79755e4350e1c5afae9c696c69c	783	Pfam	PF16528	Exocyst component 84 C-terminal	290	496	3.0E-35	T	IPR032403	Exocyst component Exo84, C-terminal
RPRC004649-RA._3	42b8c615c03f79f56b7d507fc3d7ae65	1336	SUPERFAMILY	SSF57196		483	529	8.37E-12	T
RPRC004649-RA._3	42b8c615c03f79f56b7d507fc3d7ae65	1336	SUPERFAMILY	SSF57196		379	430	1.13E-9	T
RPRC004649-RA._3	42b8c615c03f79f56b7d507fc3d7ae65	1336	SUPERFAMILY	SSF57196		49	90	3.35E-6	T
RPRC004649-RA._3	42b8c615c03f79f56b7d507fc3d7ae65	1336	SUPERFAMILY	SSF57196		428	485	3.47E-5	T
RPRC004649-RA._3	42b8c615c03f79f56b7d507fc3d7ae65	1336	SUPERFAMILY	SSF57997		1041	1250	5.23E-6	T
RPRC004649-RA._3	42b8c615c03f79f56b7d507fc3d7ae65	1336	SUPERFAMILY	SSF57196		538	589	1.87E-9	T
RPRC004649-RA._3	42b8c615c03f79f56b7d507fc3d7ae65	1336	SUPERFAMILY	SSF57196		592	633	1.34E-7	T
RPRC004649-RA._3	42b8c615c03f79f56b7d507fc3d7ae65	1336	SUPERFAMILY	SSF57196		96	151	3.35E-7	T
RPRC004649-RA._3	42b8c615c03f79f56b7d507fc3d7ae65	1336	Pfam	PF00053	Laminin EGF domain	538	589	2.0E-11	T	IPR002049	Laminin EGF domain
RPRC004649-RA._3	42b8c615c03f79f56b7d507fc3d7ae65	1336	Pfam	PF00053	Laminin EGF domain	15	42	3.4E-4	T	IPR002049	Laminin EGF domain
RPRC004649-RA._3	42b8c615c03f79f56b7d507fc3d7ae65	1336	Pfam	PF00053	Laminin EGF domain	428	470	7.3E-6	T	IPR002049	Laminin EGF domain
RPRC004649-RA._3	42b8c615c03f79f56b7d507fc3d7ae65	1336	Pfam	PF00053	Laminin EGF domain	49	96	3.1E-10	T	IPR002049	Laminin EGF domain
RPRC004649-RA._3	42b8c615c03f79f56b7d507fc3d7ae65	1336	Pfam	PF00053	Laminin EGF domain	379	425	2.1E-9	T	IPR002049	Laminin EGF domain
RPRC004649-RA._3	42b8c615c03f79f56b7d507fc3d7ae65	1336	Pfam	PF00053	Laminin EGF domain	640	686	3.1E-7	T	IPR002049	Laminin EGF domain
RPRC004649-RA._3	42b8c615c03f79f56b7d507fc3d7ae65	1336	Pfam	PF00053	Laminin EGF domain	483	530	1.0E-10	T	IPR002049	Laminin EGF domain
RPRC004649-RA._3	42b8c615c03f79f56b7d507fc3d7ae65	1336	Pfam	PF00053	Laminin EGF domain	592	637	2.5E-9	T	IPR002049	Laminin EGF domain
RPRC004649-RA._3	42b8c615c03f79f56b7d507fc3d7ae65	1336	Pfam	PF00052	Laminin B (Domain IV)	212	343	9.7E-29	T	IPR000034	Laminin IV
RPRC009645-RA._1	a8a1322e5dcf62a1f4eb2622a2995164	602	SUPERFAMILY	SSF46955		324	394	5.49E-14	T	IPR009061	Putative DNA-binding domain superfamily
RPRC009645-RA._1	a8a1322e5dcf62a1f4eb2622a2995164	602	SUPERFAMILY	SSF56037		222	277	5.75E-5	T
RPRC009645-RA._1	a8a1322e5dcf62a1f4eb2622a2995164	602	SUPERFAMILY	SSF55681		388	602	6.46E-44	T
RPRC009645-RA._1	a8a1322e5dcf62a1f4eb2622a2995164	602	Pfam	PF18262	Phe-tRNA synthetase beta subunit B1 domain	17	105	5.8E-31	T	IPR040659	Phenylalanine--tRNA ligase beta subunit, B1 domain
RPRC009645-RA._1	a8a1322e5dcf62a1f4eb2622a2995164	602	Pfam	PF03483	B3/4 domain	136	296	2.1E-22	T	IPR005146	B3/B4 tRNA-binding domain
RPRC009645-RA._1	a8a1322e5dcf62a1f4eb2622a2995164	602	SUPERFAMILY	SSF46955		22	101	2.01E-7	T	IPR009061	Putative DNA-binding domain superfamily
RPRC009645-RA._1	a8a1322e5dcf62a1f4eb2622a2995164	602	Pfam	PF17759	Phenylalanyl tRNA synthetase beta chain CLM domain	396	601	6.2E-49	T	IPR041616	Phenylalanyl tRNA synthetase beta chain, core domain
RPRC009645-RA._1	a8a1322e5dcf62a1f4eb2622a2995164	602	Pfam	PF03484	tRNA synthetase B5 domain	328	391	1.1E-12	T	IPR005147	tRNA synthetase, B5-domain
RPRC013935-RA._1	03245851d05093c3856876129fe6a1a6	1906	SUPERFAMILY	SSF49265		483	689	2.18E-46	T	IPR036116	Fibronectin type III superfamily
RPRC013935-RA._1	03245851d05093c3856876129fe6a1a6	1906	SUPERFAMILY	SSF49265		194	388	3.67E-44	T	IPR036116	Fibronectin type III superfamily
RPRC013935-RA._1	03245851d05093c3856876129fe6a1a6	1906	SUPERFAMILY	SSF52799		1609	1897	6.94E-100	T	IPR029021	Protein-tyrosine phosphatase-like
RPRC013935-RA._1	03245851d05093c3856876129fe6a1a6	1906	Pfam	PF07679	Immunoglobulin I-set domain	7	93	1.1E-14	T	IPR013098	Immunoglobulin I-set
RPRC013935-RA._1	03245851d05093c3856876129fe6a1a6	1906	SUPERFAMILY	SSF49265		884	1005	1.46E-16	T	IPR036116	Fibronectin type III superfamily
RPRC013935-RA._1	03245851d05093c3856876129fe6a1a6	1906	SUPERFAMILY	SSF49265		970	1092	6.75E-12	T	IPR036116	Fibronectin type III superfamily
RPRC013935-RA._1	03245851d05093c3856876129fe6a1a6	1906	Pfam	PF13927	Immunoglobulin domain	105	177	5.5E-8	T
RPRC013935-RA._1	03245851d05093c3856876129fe6a1a6	1906	Pfam	PF00041	Fibronectin type III domain	585	677	6.2E-16	T	IPR003961	Fibronectin type III
RPRC013935-RA._1	03245851d05093c3856876129fe6a1a6	1906	Pfam	PF00041	Fibronectin type III domain	787	870	6.1E-15	T	IPR003961	Fibronectin type III
RPRC013935-RA._1	03245851d05093c3856876129fe6a1a6	1906	Pfam	PF00041	Fibronectin type III domain	486	570	7.0E-16	T	IPR003961	Fibronectin type III
RPRC013935-RA._1	03245851d05093c3856876129fe6a1a6	1906	Pfam	PF00041	Fibronectin type III domain	197	277	6.6E-16	T	IPR003961	Fibronectin type III
RPRC013935-RA._1	03245851d05093c3856876129fe6a1a6	1906	Pfam	PF00041	Fibronectin type III domain	705	772	9.0E-8	T	IPR003961	Fibronectin type III
RPRC013935-RA._1	03245851d05093c3856876129fe6a1a6	1906	Pfam	PF00041	Fibronectin type III domain	292	376	9.7E-17	T	IPR003961	Fibronectin type III
RPRC013935-RA._1	03245851d05093c3856876129fe6a1a6	1906	Pfam	PF00041	Fibronectin type III domain	884	967	9.1E-8	T	IPR003961	Fibronectin type III
RPRC013935-RA._1	03245851d05093c3856876129fe6a1a6	1906	Pfam	PF00041	Fibronectin type III domain	980	1065	1.4E-5	T	IPR003961	Fibronectin type III
RPRC013935-RA._1	03245851d05093c3856876129fe6a1a6	1906	Pfam	PF00041	Fibronectin type III domain	389	469	6.9E-16	T	IPR003961	Fibronectin type III
RPRC013935-RA._1	03245851d05093c3856876129fe6a1a6	1906	SUPERFAMILY	SSF48726		104	199	5.47E-14	T	IPR036179	Immunoglobulin-like domain superfamily
RPRC013935-RA._1	03245851d05093c3856876129fe6a1a6	1906	SUPERFAMILY	SSF48726		7	106	2.27E-20	T	IPR036179	Immunoglobulin-like domain superfamily
RPRC013935-RA._1	03245851d05093c3856876129fe6a1a6	1906	SUPERFAMILY	SSF49265		373	486	4.08E-22	T	IPR036116	Fibronectin type III superfamily
RPRC013935-RA._1	03245851d05093c3856876129fe6a1a6	1906	SUPERFAMILY	SSF52799		1333	1645	5.58E-107	T	IPR029021	Protein-tyrosine phosphatase-like
RPRC013935-RA._1	03245851d05093c3856876129fe6a1a6	1906	SUPERFAMILY	SSF49265		689	880	3.79E-33	T	IPR036116	Fibronectin type III superfamily
RPRC013935-RA._1	03245851d05093c3856876129fe6a1a6	1906	Pfam	PF00102	Protein-tyrosine phosphatase	1662	1895	4.2E-76	T	IPR000242	PTP type protein phosphatase
RPRC013935-RA._1	03245851d05093c3856876129fe6a1a6	1906	Pfam	PF00102	Protein-tyrosine phosphatase	1373	1604	5.3E-81	T	IPR000242	PTP type protein phosphatase
RPRC011461-RA._2	86f2d7ee830879dfc4fe83488242c4cb	722	Pfam	PF13499	EF-hand domain pair	556	616	8.0E-12	T	IPR002048	EF-hand domain
RPRC011461-RA._2	86f2d7ee830879dfc4fe83488242c4cb	722	Pfam	PF16901	C-terminal domain of alpha-glycerophosphate oxidase	407	516	1.8E-29	T	IPR031656	Alpha-glycerophosphate oxidase, C-terminal
RPRC011461-RA._2	86f2d7ee830879dfc4fe83488242c4cb	722	SUPERFAMILY	SSF51905		7	252	8.96E-45	T	IPR036188	FAD/NAD(P)-binding domain superfamily
RPRC011461-RA._2	86f2d7ee830879dfc4fe83488242c4cb	722	SUPERFAMILY	SSF47473		543	641	1.8E-16	T	IPR011992	EF-hand domain pair
RPRC011461-RA._2	86f2d7ee830879dfc4fe83488242c4cb	722	SUPERFAMILY	SSF54373		258	348	3.06E-5	T
RPRC011461-RA._2	86f2d7ee830879dfc4fe83488242c4cb	722	Pfam	PF01266	FAD dependent oxidoreductase	20	385	4.7E-50	T	IPR006076	FAD dependent oxidoreductase
RPRC015314-RA._1	e9698f9d9ed5ef83e0e8b8ab0256526b	1083	Pfam	PF04563	RNA polymerase beta subunit	12	380	4.1E-54	T	IPR007644	RNA polymerase, beta subunit, protrusion
RPRC015314-RA._1	e9698f9d9ed5ef83e0e8b8ab0256526b	1083	Pfam	PF00562	RNA polymerase Rpb2, domain 6	749	986	1.6E-82	T	IPR007120	DNA-directed RNA polymerase, subunit 2, hybrid-binding domain
RPRC015314-RA._1	e9698f9d9ed5ef83e0e8b8ab0256526b	1083	Pfam	PF00562	RNA polymerase Rpb2, domain 6	644	720	3.7E-16	T	IPR007120	DNA-directed RNA polymerase, subunit 2, hybrid-binding domain
RPRC015314-RA._1	e9698f9d9ed5ef83e0e8b8ab0256526b	1083	Pfam	PF04565	RNA polymerase Rpb2, domain 3	414	478	3.5E-21	T	IPR007645	RNA polymerase Rpb2, domain 3
RPRC015314-RA._1	e9698f9d9ed5ef83e0e8b8ab0256526b	1083	Pfam	PF04567	RNA polymerase Rpb2, domain 5	597	627	9.8E-10	T	IPR007647	RNA polymerase Rpb2, domain 5
RPRC015314-RA._1	e9698f9d9ed5ef83e0e8b8ab0256526b	1083	Pfam	PF04566	RNA polymerase Rpb2, domain 4	515	576	3.8E-24	T	IPR007646	RNA polymerase Rpb2, domain 4
RPRC015314-RA._1	e9698f9d9ed5ef83e0e8b8ab0256526b	1083	Pfam	PF04560	RNA polymerase Rpb2, domain 7	988	1073	3.6E-33	T	IPR007641	RNA polymerase Rpb2, domain 7
RPRC015314-RA._1	e9698f9d9ed5ef83e0e8b8ab0256526b	1083	Pfam	PF04561	RNA polymerase Rpb2, domain 2	161	339	2.2E-25	T	IPR007642	RNA polymerase Rpb2, domain 2
RPRC015314-RA._1	e9698f9d9ed5ef83e0e8b8ab0256526b	1083	SUPERFAMILY	SSF64484		1	1075	0.0	T
RPRC003046-RA._3	97985362733d499bd2f6b8d7a6aec28d	1348	Pfam	PF16770	Regulator of Ty1 transposition protein 107 BRCT domain	1157	1233	4.3E-8	T	IPR001357	BRCT domain
RPRC003046-RA._3	97985362733d499bd2f6b8d7a6aec28d	1348	Pfam	PF00533	BRCA1 C Terminus (BRCT) domain	891	963	3.9E-5	T	IPR001357	BRCT domain
RPRC003046-RA._3	97985362733d499bd2f6b8d7a6aec28d	1348	SUPERFAMILY	SSF52113		982	1058	1.96E-14	T	IPR036420	BRCT domain superfamily
RPRC003046-RA._3	97985362733d499bd2f6b8d7a6aec28d	1348	Pfam	PF12738	twin BRCT domain	91	140	2.7E-9	T	IPR001357	BRCT domain
RPRC003046-RA._3	97985362733d499bd2f6b8d7a6aec28d	1348	Pfam	PF12738	twin BRCT domain	991	1053	9.8E-16	T	IPR001357	BRCT domain
RPRC003046-RA._3	97985362733d499bd2f6b8d7a6aec28d	1348	SUPERFAMILY	SSF52113		1169	1250	2.88E-17	T	IPR036420	BRCT domain superfamily
RPRC003046-RA._3	97985362733d499bd2f6b8d7a6aec28d	1348	SUPERFAMILY	SSF52113		7	82	4.84E-7	T	IPR036420	BRCT domain superfamily
RPRC003046-RA._3	97985362733d499bd2f6b8d7a6aec28d	1348	SUPERFAMILY	SSF52113		79	174	1.23E-20	T	IPR036420	BRCT domain superfamily
RPRC003046-RA._3	97985362733d499bd2f6b8d7a6aec28d	1348	SUPERFAMILY	SSF52113		891	979	6.54E-11	T	IPR036420	BRCT domain superfamily
RPRC011478-RA._3	c0de418c23d4d6c0567aa0a8ce417e4d	654	Pfam	PF00147	Fibrinogen beta and gamma chains, C-terminal globular domain	407	624	9.7E-61	T	IPR002181	Fibrinogen, alpha/beta/gamma chain, C-terminal globular domain
RPRC011478-RA._3	c0de418c23d4d6c0567aa0a8ce417e4d	654	SUPERFAMILY	SSF56496		401	623	4.71E-72	T	IPR036056	Fibrinogen-like, C-terminal
RPRC008212-RA._1	b73846195b08de653615369fa574cea4	442	SUPERFAMILY	SSF48508		104	370	8.26E-61	T	IPR035500	Nuclear hormone receptor-like domain superfamily
RPRC008212-RA._1	b73846195b08de653615369fa574cea4	442	Pfam	PF00104	Ligand-binding domain of nuclear hormone receptor	158	357	1.3E-40	T	IPR000536	Nuclear hormone receptor, ligand-binding domain
RPRC008212-RA._1	b73846195b08de653615369fa574cea4	442	Pfam	PF00105	Zinc finger, C4 type (two domains)	36	105	2.8E-29	T	IPR001628	Zinc finger, nuclear hormone receptor-type
RPRC008212-RA._1	b73846195b08de653615369fa574cea4	442	SUPERFAMILY	SSF57716		35	117	3.16E-30	T
RPRC005778-RA._1	32950a79f4d3eed5b2da25f49510e99e	462	SUPERFAMILY	SSF57938		131	203	2.09E-14	T	IPR036410	Heat shock protein DnaJ, cysteine-rich domain superfamily
RPRC005778-RA._1	32950a79f4d3eed5b2da25f49510e99e	462	Pfam	PF00684	DnaJ central domain	134	200	3.8E-11	T	IPR001305	Heat shock protein DnaJ, cysteine-rich domain
RPRC005778-RA._1	32950a79f4d3eed5b2da25f49510e99e	462	SUPERFAMILY	SSF46565		2	98	3.4E-33	T	IPR036869	Chaperone J-domain superfamily
RPRC005778-RA._1	32950a79f4d3eed5b2da25f49510e99e	462	SUPERFAMILY	SSF49493		105	249	2.09E-17	T	IPR008971	HSP40/DnaJ peptide-binding
RPRC005778-RA._1	32950a79f4d3eed5b2da25f49510e99e	462	SUPERFAMILY	SSF49493		252	337	9.94E-21	T	IPR008971	HSP40/DnaJ peptide-binding
RPRC005778-RA._1	32950a79f4d3eed5b2da25f49510e99e	462	Pfam	PF01556	DnaJ C terminal domain	109	330	1.2E-40	T	IPR002939	Chaperone DnaJ, C-terminal
RPRC005778-RA._1	32950a79f4d3eed5b2da25f49510e99e	462	Pfam	PF00226	DnaJ domain	6	64	2.6E-25	T	IPR001623	DnaJ domain
RPRC006533-RA._1	5ec8b06709092f0774f891d71d168da8	351	SUPERFAMILY	SSF102645		73	345	8.11E-79	T	IPR035929	CoaB-like superfamily
RPRC006533-RA._1	5ec8b06709092f0774f891d71d168da8	351	Pfam	PF04127	DNA / pantothenate metabolism flavoprotein	83	136	2.5E-5	T	IPR007085	DNA/pantothenate metabolism flavoprotein, C-terminal
RPRC006533-RA._1	5ec8b06709092f0774f891d71d168da8	351	Pfam	PF04127	DNA / pantothenate metabolism flavoprotein	212	306	1.3E-8	T	IPR007085	DNA/pantothenate metabolism flavoprotein, C-terminal
RPRC013296-RA._1	bbe571a7e0a61f6807d010d5e27736d8	238	Pfam	PF12923	Ribosomal RNA-processing protein 7 (RRP7) C-terminal domain	147	236	8.0E-21	T	IPR024326	Ribosomal RNA-processing protein 7, C-terminal domain
RPRC013296-RA._1	bbe571a7e0a61f6807d010d5e27736d8	238	Pfam	PF17011	Domain of unknown function (DUF5093)	145	189	2.3E-6	T	IPR031533	Protein of unknown function DUF5093
RPRC007489-RA._3	543e0ed91d1737289009cfb1cae33083	219	Pfam	PF00615	Regulator of G protein signaling domain	77	191	2.3E-32	T	IPR016137	RGS domain
RPRC007489-RA._3	543e0ed91d1737289009cfb1cae33083	219	SUPERFAMILY	SSF48097		65	193	7.42E-41	T	IPR036305	RGS domain superfamily
RPRC007489-RA._3	543e0ed91d1737289009cfb1cae33083	219	SUPERFAMILY	SSF48670		3	53	3.01E-12	T	IPR036284	G-protein gamma-like domain superfamily
RPRC007489-RA._3	543e0ed91d1737289009cfb1cae33083	219	Pfam	PF00631	GGL domain	2	57	3.8E-9	T	IPR015898	G-protein gamma-like domain
RPRC008359-RA._2	27aa114e39d69fb552bd5d64a597f2c7	347	SUPERFAMILY	SSF50978		28	302	4.03E-35	T	IPR036322	WD40-repeat-containing domain superfamily
RPRC000267-RA._1	a4cd5455f621b701ad672005651b76a7	188	SUPERFAMILY	SSF52540		17	180	1.13E-45	T	IPR027417	P-loop containing nucleoside triphosphate hydrolase
RPRC000267-RA._1	a4cd5455f621b701ad672005651b76a7	188	Pfam	PF00025	ADP-ribosylation factor family	11	179	1.2E-45	T	IPR006689	Small GTPase superfamily, ARF/SAR type
RPRC000703-RA._1	8cbfb63c2b66da271d58b726956473d9	189	Pfam	PF00782	Dual specificity phosphatase, catalytic domain	37	170	7.0E-28	T	IPR000340	Dual specificity phosphatase, catalytic domain
RPRC000703-RA._1	8cbfb63c2b66da271d58b726956473d9	189	SUPERFAMILY	SSF52799		21	174	6.94E-40	T	IPR029021	Protein-tyrosine phosphatase-like
RPRC007808-RA._3	078d7fc7ce13e62d12e945a8916afcef	368	SUPERFAMILY	SSF57196		265	297	1.54E-5	T
RPRC007808-RA._3	078d7fc7ce13e62d12e945a8916afcef	368	Pfam	PF02019	WIF domain	24	161	1.6E-40	T	IPR003306	WIF domain
RPRC004687-RA._1	5e5982226a5ce33ad2d87b535d387454	612	Pfam	PF00400	WD domain, G-beta repeat	57	90	0.0062	T	IPR001680	WD40 repeat
RPRC004687-RA._1	5e5982226a5ce33ad2d87b535d387454	612	Pfam	PF00400	WD domain, G-beta repeat	237	267	5.5E-6	T	IPR001680	WD40 repeat
RPRC004687-RA._1	5e5982226a5ce33ad2d87b535d387454	612	Pfam	PF00400	WD domain, G-beta repeat	193	223	0.014	T	IPR001680	WD40 repeat
RPRC004687-RA._1	5e5982226a5ce33ad2d87b535d387454	612	Pfam	PF00400	WD domain, G-beta repeat	487	515	0.019	T	IPR001680	WD40 repeat
RPRC004687-RA._1	5e5982226a5ce33ad2d87b535d387454	612	Pfam	PF00400	WD domain, G-beta repeat	316	353	0.0015	T	IPR001680	WD40 repeat
RPRC004687-RA._1	5e5982226a5ce33ad2d87b535d387454	612	Pfam	PF00400	WD domain, G-beta repeat	529	560	2.4E-6	T	IPR001680	WD40 repeat
RPRC004687-RA._1	5e5982226a5ce33ad2d87b535d387454	612	SUPERFAMILY	SSF50998		22	565	1.02E-64	T	IPR011047	Quinoprotein alcohol dehydrogenase-like superfamily
RPRC010069-RA._3	cb3e6c080b2b3b6744e3a4e0deb4caf4	413	Pfam	PF01213	Adenylate cyclase associated (CAP) N terminal	14	257	2.3E-90	T	IPR013992	Adenylate cyclase-associated CAP, N-terminal
RPRC010069-RA._3	cb3e6c080b2b3b6744e3a4e0deb4caf4	413	Pfam	PF08603	Adenylate cyclase associated (CAP) C terminal	282	412	1.0E-53	T	IPR013912	Adenylate cyclase-associated CAP, C-terminal
RPRC010069-RA._3	cb3e6c080b2b3b6744e3a4e0deb4caf4	413	SUPERFAMILY	SSF69340		282	411	2.62E-52	T	IPR036223	Adenylate cyclase-associated CAP, C-terminal superfamily
RPRC010069-RA._3	cb3e6c080b2b3b6744e3a4e0deb4caf4	413	SUPERFAMILY	SSF101278		21	198	1.96E-64	T	IPR036222	Adenylate cyclase-associated CAP, N-terminal domain superfamily
RPRC006380-RA._2	36195c189141273f4d286c8f465c2588	755	SUPERFAMILY	SSF50729		227	460	3.44E-81	T
RPRC006380-RA._2	36195c189141273f4d286c8f465c2588	755	SUPERFAMILY	SSF47095		576	659	1.44E-22	T	IPR036910	High mobility group box domain superfamily
RPRC006380-RA._2	36195c189141273f4d286c8f465c2588	755	Pfam	PF08512	Histone chaperone Rttp106-like	373	460	1.2E-24	T	IPR013719	Domain of unknown function DUF1747
RPRC006380-RA._2	36195c189141273f4d286c8f465c2588	755	Pfam	PF17292	POB3-like N-terminal PH domain	40	131	8.4E-21	T	IPR035417	FACT complex subunit POB3-like, N-terminal PH domain
RPRC006380-RA._2	36195c189141273f4d286c8f465c2588	755	Pfam	PF03531	Structure-specific recognition protein (SSRP1)	139	203	2.6E-27	T	IPR024954	SSRP1 domain
RPRC006380-RA._2	36195c189141273f4d286c8f465c2588	755	Pfam	PF00505	HMG (high mobility group) box	591	657	3.9E-20	T	IPR009071	High mobility group box domain
RPRC014386-RA._1	04ba74aede0848e6b10c767a73755c68	149	SUPERFAMILY	SSF54292		36	136	9.0E-27	T	IPR036010	2Fe-2S ferredoxin-like superfamily
RPRC014386-RA._1	04ba74aede0848e6b10c767a73755c68	149	Pfam	PF00111	2Fe-2S iron-sulfur cluster binding domain	42	123	1.6E-9	T	IPR001041	2Fe-2S ferredoxin-type iron-sulfur binding domain
RPRC009608-RA._1	9280b38fdfe9e0dd96b9b1b24f886e66	217	Pfam	PF05608	Protein of unknown function (DUF778)	112	163	6.8E-12	T	IPR008496	TMEM222/RTE1
RPRC009608-RA._1	9280b38fdfe9e0dd96b9b1b24f886e66	217	Pfam	PF05608	Protein of unknown function (DUF778)	52	101	2.3E-23	T	IPR008496	TMEM222/RTE1
RPRC010251-RA._3	4f3bf66f8dce79a76c25983da2249f33	261	SUPERFAMILY	SSF52540		11	216	1.1E-44	T	IPR027417	P-loop containing nucleoside triphosphate hydrolase
RPRC010251-RA._3	4f3bf66f8dce79a76c25983da2249f33	261	Pfam	PF00485	Phosphoribulokinase / Uridine kinase family	17	211	5.2E-46	T	IPR006083	Phosphoribulokinase/uridine kinase
RPRC001331-RA._3	38f4e35320af2c7c35fcaee371c16f3e	573	SUPERFAMILY	SSF52113		320	412	1.05E-14	T	IPR036420	BRCT domain superfamily
RPRC001331-RA._3	38f4e35320af2c7c35fcaee371c16f3e	573	Pfam	PF06732	Pescadillo N-terminus	6	269	8.8E-105	T	IPR010613	Pescadillo
RPRC015028-RA._1	902fd4f92e44e6c6855bb4dc0199671d	375	SUPERFAMILY	SSF57850		29	105	5.2E-17	T
RPRC015028-RA._1	902fd4f92e44e6c6855bb4dc0199671d	375	Pfam	PF13923	Zinc finger, C3HC4 type (RING finger)	47	87	4.9E-15	T
RPRC015028-RA._1	902fd4f92e44e6c6855bb4dc0199671d	375	Pfam	PF16207	RAWUL domain RING finger- and WD40-associated ubiquitin-like	292	367	5.2E-25	T	IPR032443	RAWUL domain
RPRC006059-RA._1	5de8432358758452ab63724d309005b5	714	Pfam	PF13639	Ring finger domain	578	616	4.4E-9	T	IPR001841	Zinc finger, RING-type
RPRC006059-RA._1	5de8432358758452ab63724d309005b5	714	SUPERFAMILY	SSF57850		560	622	1.61E-16	T
RPRC006059-RA._1	5de8432358758452ab63724d309005b5	714	Pfam	PF13705	TRC8 N-terminal domain	9	548	1.9E-208	T	IPR025754	TRC8 N-terminal domain
RPRC007258-RA._1	8a8ed18d13df68913ab3bf2f6d9c9da9	801	SUPERFAMILY	SSF48452		64	594	1.33E-152	T	IPR011990	Tetratricopeptide-like helical domain superfamily
RPRC007258-RA._1	8a8ed18d13df68913ab3bf2f6d9c9da9	801	Pfam	PF05843	Suppressor of forked protein (Suf)	418	694	7.6E-82	T	IPR008847	Suppressor of forked
RPRC007121-RA._3	3b75a9602d5d60e114c2690435cf3a1a	333	Pfam	PF04142	Nucleotide-sugar transporter	10	315	5.2E-123	T	IPR007271	Nucleotide-sugar transporter
RPRC007121-RA._3	3b75a9602d5d60e114c2690435cf3a1a	333	SUPERFAMILY	SSF103481		84	163	6.41E-9	T
RPRC008855-RA._1	af8e6db21758ea5f80f264bb9e2f1cfd	903	SUPERFAMILY	SSF57889		3	56	2.84E-16	T
RPRC008855-RA._1	af8e6db21758ea5f80f264bb9e2f1cfd	903	SUPERFAMILY	SSF54236		264	349	3.27E-8	T	IPR029071	Ubiquitin-like domain superfamily
RPRC008855-RA._1	af8e6db21758ea5f80f264bb9e2f1cfd	903	SUPERFAMILY	SSF111331		540	876	2.18E-58	T	IPR016064	NAD kinase/diacylglycerol kinase-like domain superfamily
RPRC008855-RA._1	af8e6db21758ea5f80f264bb9e2f1cfd	903	SUPERFAMILY	SSF57889		126	188	6.88E-12	T
RPRC008855-RA._1	af8e6db21758ea5f80f264bb9e2f1cfd	903	Pfam	PF00130	Phorbol esters/diacylglycerol binding domain (C1 domain)	6	55	1.3E-11	T	IPR002219	Protein kinase C-like, phorbol ester/diacylglycerol-binding domain
RPRC008855-RA._1	af8e6db21758ea5f80f264bb9e2f1cfd	903	Pfam	PF00130	Phorbol esters/diacylglycerol binding domain (C1 domain)	135	186	1.0E-8	T	IPR002219	Protein kinase C-like, phorbol ester/diacylglycerol-binding domain
RPRC008855-RA._1	af8e6db21758ea5f80f264bb9e2f1cfd	903	Pfam	PF00609	Diacylglycerol kinase accessory domain	702	857	9.8E-58	T	IPR000756	Diacylglycerol kinase, accessory domain
RPRC008855-RA._1	af8e6db21758ea5f80f264bb9e2f1cfd	903	SUPERFAMILY	SSF54236		352	446	1.34E-17	T	IPR029071	Ubiquitin-like domain superfamily
RPRC008855-RA._1	af8e6db21758ea5f80f264bb9e2f1cfd	903	SUPERFAMILY	SSF57889		66	119	7.15E-9	T
RPRC008855-RA._1	af8e6db21758ea5f80f264bb9e2f1cfd	903	Pfam	PF00788	Ras association (RalGDS/AF-6) domain	264	347	7.2E-8	T	IPR000159	Ras-associating (RA) domain
RPRC008855-RA._1	af8e6db21758ea5f80f264bb9e2f1cfd	903	Pfam	PF00788	Ras association (RalGDS/AF-6) domain	352	446	6.3E-13	T	IPR000159	Ras-associating (RA) domain
RPRC008855-RA._1	af8e6db21758ea5f80f264bb9e2f1cfd	903	Pfam	PF00781	Diacylglycerol kinase catalytic domain	541	643	1.9E-23	T	IPR001206	Diacylglycerol kinase, catalytic domain
RPRC005412-RA._2	657552b2abe759a76e1ea4f872d2321b	206	Pfam	PF00076	RNA recognition motif. (a.k.a. RRM, RBD, or RNP domain)	8	74	1.1E-17	T	IPR000504	RNA recognition motif domain
RPRC005412-RA._2	657552b2abe759a76e1ea4f872d2321b	206	Pfam	PF00076	RNA recognition motif. (a.k.a. RRM, RBD, or RNP domain)	114	175	9.7E-11	T	IPR000504	RNA recognition motif domain
RPRC005412-RA._2	657552b2abe759a76e1ea4f872d2321b	206	SUPERFAMILY	SSF54928		5	180	2.19E-35	T	IPR035979	RNA-binding domain superfamily
RPRC006424-RA._3	169099e3a3f08aa12bbe1cb4414bcb48	192	SUPERFAMILY	SSF54928		13	118	3.12E-23	T	IPR035979	RNA-binding domain superfamily
RPRC006424-RA._3	169099e3a3f08aa12bbe1cb4414bcb48	192	Pfam	PF04847	Calcipressin	28	189	8.3E-38	T	IPR006931	Calcipressin
RPRC015105-RA._2	a129d86d642a02d23a7629643052d491	477	Pfam	PF17958	EF-hand domain	85	175	4.0E-35	T	IPR041534	PP2A regulatory subunit B'', EF-hand domain
RPRC015105-RA._2	a129d86d642a02d23a7629643052d491	477	Pfam	PF13499	EF-hand domain pair	190	297	2.2E-18	T	IPR002048	EF-hand domain
RPRC015105-RA._2	a129d86d642a02d23a7629643052d491	477	SUPERFAMILY	SSF47473		177	345	4.41E-24	T	IPR011992	EF-hand domain pair
RPRC015105-RA._2	a129d86d642a02d23a7629643052d491	477	SUPERFAMILY	SSF47473		29	162	6.17E-7	T	IPR011992	EF-hand domain pair
RPRC007039-RA._1	73fa9f612b1b17ddeaa6aa0d07e22f7c	397	SUPERFAMILY	SSF54928		224	309	1.61E-19	T	IPR035979	RNA-binding domain superfamily
RPRC007039-RA._1	73fa9f612b1b17ddeaa6aa0d07e22f7c	397	Pfam	PF00076	RNA recognition motif. (a.k.a. RRM, RBD, or RNP domain)	234	298	2.1E-9	T	IPR000504	RNA recognition motif domain
RPRC007039-RA._1	73fa9f612b1b17ddeaa6aa0d07e22f7c	397	SUPERFAMILY	SSF90229		162	184	3.61E-6	T	IPR036855	Zinc finger, CCCH-type superfamily
RPRC008369-RA._1	b355bca0f48dcf9d58f0f6bc9468449f	479	Pfam	PF09382	RQC domain	184	305	1.8E-21	T	IPR018982	RQC domain
RPRC008369-RA._1	b355bca0f48dcf9d58f0f6bc9468449f	479	Pfam	PF00570	HRDC domain	333	399	2.1E-14	T	IPR002121	HRDC domain
RPRC008369-RA._1	b355bca0f48dcf9d58f0f6bc9468449f	479	Pfam	PF16124	RecQ zinc-binding	109	179	3.7E-17	T	IPR032284	ATP-dependent DNA helicase RecQ, zinc-binding domain
RPRC008369-RA._1	b355bca0f48dcf9d58f0f6bc9468449f	479	SUPERFAMILY	SSF47819		331	403	8.29E-14	T	IPR010997	HRDC-like superfamily
RPRC008369-RA._1	b355bca0f48dcf9d58f0f6bc9468449f	479	Pfam	PF00271	Helicase conserved C-terminal domain	5	96	9.7E-15	T	IPR001650	Helicase, C-terminal
RPRC008369-RA._1	b355bca0f48dcf9d58f0f6bc9468449f	479	SUPERFAMILY	SSF52540		3	242	3.07E-49	T	IPR027417	P-loop containing nucleoside triphosphate hydrolase
RPRC013568-RA._3	e19c0066f6bf87f8c406fafb2e75a3a8	513	Pfam	PF09243	Mitochondrial small ribosomal subunit Rsm22	218	495	1.4E-62	T	IPR015324	Ribosomal protein Rsm22-like
RPRC013568-RA._3	e19c0066f6bf87f8c406fafb2e75a3a8	513	SUPERFAMILY	SSF53335		226	376	4.63E-7	T	IPR029063	S-adenosyl-L-methionine-dependent methyltransferase
RPRC000922-RA._1	bcd125c2aefd36eef087d4902380d2a0	99	SUPERFAMILY	SSF46911		7	80	1.09E-21	T	IPR036870	Ribosomal protein S18 superfamily
RPRC000922-RA._1	bcd125c2aefd36eef087d4902380d2a0	99	Pfam	PF01084	Ribosomal protein S18	23	73	2.2E-17	T	IPR001648	Ribosomal protein S18
RPRC006827-RA._3	5be047ddb657ad91be780d940b513c55	648	Pfam	PF16199	Radical_SAM C-terminal domain	341	420	1.9E-33	T	IPR032432	Radical SAM, C-terminal extension
RPRC006827-RA._3	5be047ddb657ad91be780d940b513c55	648	SUPERFAMILY	SSF102114		147	386	3.92E-29	T
RPRC006827-RA._3	5be047ddb657ad91be780d940b513c55	648	SUPERFAMILY	SSF55729		381	570	2.41E-8	T	IPR016181	Acyl-CoA N-acyltransferase
RPRC006827-RA._3	5be047ddb657ad91be780d940b513c55	648	Pfam	PF04055	Radical SAM superfamily	135	331	2.5E-21	T	IPR007197	Radical SAM
RPRC006827-RA._3	5be047ddb657ad91be780d940b513c55	648	Pfam	PF00583	Acetyltransferase (GNAT) family	426	563	1.5E-10	T	IPR000182	GNAT domain
RPRC001218-RA._3	06cdd33da4dc5a3e62f72fa1f922f15d	398	SUPERFAMILY	SSF51735		9	274	2.52E-54	T	IPR036291	NAD(P)-binding domain superfamily
RPRC001218-RA._3	06cdd33da4dc5a3e62f72fa1f922f15d	398	SUPERFAMILY	SSF54427		265	385	2.72E-20	T	IPR032710	NTF2-like domain superfamily
RPRC001218-RA._3	06cdd33da4dc5a3e62f72fa1f922f15d	398	Pfam	PF00106	short chain dehydrogenase	15	221	9.2E-32	T	IPR002347	Short-chain dehydrogenase/reductase SDR
RPRC001218-RA._3	06cdd33da4dc5a3e62f72fa1f922f15d	398	Pfam	PF04280	Tim44-like domain	265	378	3.4E-22	T	IPR007379	Tim44-like domain
RPRC013952-RA._1	fbea78b820dab481a308cafae7bb19db	232	SUPERFAMILY	SSF52833		74	218	2.1E-19	T	IPR036249	Thioredoxin-like superfamily
RPRC013952-RA._1	fbea78b820dab481a308cafae7bb19db	232	Pfam	PF10262	Rdx family	77	215	1.0E-16	T	IPR011893	Selenoprotein, Rdx-type
RPRC000162-RA+_2	91975fd632090d0d2eeb6a51a5241146	2646	SUPERFAMILY	SSF49313		1254	1363	5.23E-28	T	IPR015919	Cadherin-like superfamily
RPRC000162-RA+_2	91975fd632090d0d2eeb6a51a5241146	2646	SUPERFAMILY	SSF49313		386	522	3.28E-29	T	IPR015919	Cadherin-like superfamily
RPRC000162-RA+_2	91975fd632090d0d2eeb6a51a5241146	2646	SUPERFAMILY	SSF49313		2123	2220	2.22E-9	T	IPR015919	Cadherin-like superfamily
RPRC000162-RA+_2	91975fd632090d0d2eeb6a51a5241146	2646	SUPERFAMILY	SSF49313		1020	1135	1.43E-13	T	IPR015919	Cadherin-like superfamily
RPRC000162-RA+_2	91975fd632090d0d2eeb6a51a5241146	2646	SUPERFAMILY	SSF49313		702	798	4.06E-13	T	IPR015919	Cadherin-like superfamily
RPRC000162-RA+_2	91975fd632090d0d2eeb6a51a5241146	2646	SUPERFAMILY	SSF49313		1685	1800	7.85E-25	T	IPR015919	Cadherin-like superfamily
RPRC000162-RA+_2	91975fd632090d0d2eeb6a51a5241146	2646	SUPERFAMILY	SSF49313		498	600	9.28E-21	T	IPR015919	Cadherin-like superfamily
RPRC000162-RA+_2	91975fd632090d0d2eeb6a51a5241146	2646	SUPERFAMILY	SSF49313		6	68	5.76E-12	T	IPR015919	Cadherin-like superfamily
RPRC000162-RA+_2	91975fd632090d0d2eeb6a51a5241146	2646	SUPERFAMILY	SSF49313		913	1045	2.86E-21	T	IPR015919	Cadherin-like superfamily
RPRC000162-RA+_2	91975fd632090d0d2eeb6a51a5241146	2646	SUPERFAMILY	SSF49313		1356	1486	2.86E-16	T	IPR015919	Cadherin-like superfamily
RPRC000162-RA+_2	91975fd632090d0d2eeb6a51a5241146	2646	SUPERFAMILY	SSF49313		1124	1231	1.33E-24	T	IPR015919	Cadherin-like superfamily
RPRC000162-RA+_2	91975fd632090d0d2eeb6a51a5241146	2646	SUPERFAMILY	SSF49313		815	924	2.28E-12	T	IPR015919	Cadherin-like superfamily
RPRC000162-RA+_2	91975fd632090d0d2eeb6a51a5241146	2646	SUPERFAMILY	SSF49313		1483	1589	4.57E-28	T	IPR015919	Cadherin-like superfamily
RPRC000162-RA+_2	91975fd632090d0d2eeb6a51a5241146	2646	SUPERFAMILY	SSF49313		189	292	6.54E-18	T	IPR015919	Cadherin-like superfamily
RPRC000162-RA+_2	91975fd632090d0d2eeb6a51a5241146	2646	SUPERFAMILY	SSF49313		280	390	7.28E-23	T	IPR015919	Cadherin-like superfamily
RPRC000162-RA+_2	91975fd632090d0d2eeb6a51a5241146	2646	SUPERFAMILY	SSF49313		46	183	7.33E-15	T	IPR015919	Cadherin-like superfamily
RPRC000162-RA+_2	91975fd632090d0d2eeb6a51a5241146	2646	SUPERFAMILY	SSF49313		1794	1896	5.85E-29	T	IPR015919	Cadherin-like superfamily
RPRC000162-RA+_2	91975fd632090d0d2eeb6a51a5241146	2646	SUPERFAMILY	SSF49313		594	714	3.53E-23	T	IPR015919	Cadherin-like superfamily
RPRC000162-RA+_2	91975fd632090d0d2eeb6a51a5241146	2646	SUPERFAMILY	SSF49313		1585	1681	3.4E-18	T	IPR015919	Cadherin-like superfamily
RPRC000162-RA+_2	91975fd632090d0d2eeb6a51a5241146	2646	SUPERFAMILY	SSF49313		1996	2121	6.64E-34	T	IPR015919	Cadherin-like superfamily
RPRC000162-RA+_2	91975fd632090d0d2eeb6a51a5241146	2646	Pfam	PF00028	Cadherin domain	98	180	1.9E-13	T	IPR002126	Cadherin-like
RPRC000162-RA+_2	91975fd632090d0d2eeb6a51a5241146	2646	Pfam	PF00028	Cadherin domain	1908	1998	3.6E-23	T	IPR002126	Cadherin-like
RPRC000162-RA+_2	91975fd632090d0d2eeb6a51a5241146	2646	Pfam	PF00028	Cadherin domain	407	493	4.6E-14	T	IPR002126	Cadherin-like
RPRC000162-RA+_2	91975fd632090d0d2eeb6a51a5241146	2646	Pfam	PF00028	Cadherin domain	630	702	1.9E-11	T	IPR002126	Cadherin-like
RPRC000162-RA+_2	91975fd632090d0d2eeb6a51a5241146	2646	Pfam	PF00028	Cadherin domain	297	389	4.4E-13	T	IPR002126	Cadherin-like
RPRC000162-RA+_2	91975fd632090d0d2eeb6a51a5241146	2646	Pfam	PF00028	Cadherin domain	1140	1231	3.1E-15	T	IPR002126	Cadherin-like
RPRC000162-RA+_2	91975fd632090d0d2eeb6a51a5241146	2646	Pfam	PF00028	Cadherin domain	1265	1353	2.3E-17	T	IPR002126	Cadherin-like
RPRC000162-RA+_2	91975fd632090d0d2eeb6a51a5241146	2646	Pfam	PF00028	Cadherin domain	1702	1788	1.1E-11	T	IPR002126	Cadherin-like
RPRC000162-RA+_2	91975fd632090d0d2eeb6a51a5241146	2646	Pfam	PF00028	Cadherin domain	1499	1588	7.8E-16	T	IPR002126	Cadherin-like
RPRC000162-RA+_2	91975fd632090d0d2eeb6a51a5241146	2646	Pfam	PF00028	Cadherin domain	509	590	3.2E-13	T	IPR002126	Cadherin-like
RPRC000162-RA+_2	91975fd632090d0d2eeb6a51a5241146	2646	Pfam	PF00028	Cadherin domain	936	1018	2.6E-9	T	IPR002126	Cadherin-like
RPRC000162-RA+_2	91975fd632090d0d2eeb6a51a5241146	2646	Pfam	PF00028	Cadherin domain	1603	1675	9.0E-8	T	IPR002126	Cadherin-like
RPRC000162-RA+_2	91975fd632090d0d2eeb6a51a5241146	2646	Pfam	PF00028	Cadherin domain	1805	1894	2.7E-22	T	IPR002126	Cadherin-like
RPRC000162-RA+_2	91975fd632090d0d2eeb6a51a5241146	2646	Pfam	PF00028	Cadherin domain	2013	2105	7.1E-24	T	IPR002126	Cadherin-like
RPRC000162-RA+_2	91975fd632090d0d2eeb6a51a5241146	2646	Pfam	PF00028	Cadherin domain	199	282	2.9E-12	T	IPR002126	Cadherin-like
RPRC000162-RA+_2	91975fd632090d0d2eeb6a51a5241146	2646	SUPERFAMILY	SSF49313		1896	2000	3.14E-31	T	IPR015919	Cadherin-like superfamily
RPRC012361-RA._1	217091623f0559a91df7265cdda9a5d0	525	Pfam	PF07690	Major Facilitator Superfamily	13	357	2.5E-33	T	IPR011701	Major facilitator superfamily
RPRC012361-RA._1	217091623f0559a91df7265cdda9a5d0	525	SUPERFAMILY	SSF103473		12	418	3.92E-51	T	IPR036259	MFS transporter superfamily
RPRC013030-RA._1	74d0ca9403964c55462fec0b670855d2	442	SUPERFAMILY	SSF54928		120	205	5.91E-20	T	IPR035979	RNA-binding domain superfamily
RPRC013030-RA._1	74d0ca9403964c55462fec0b670855d2	442	SUPERFAMILY	SSF54928		226	432	5.26E-29	T	IPR035979	RNA-binding domain superfamily
RPRC013030-RA._1	74d0ca9403964c55462fec0b670855d2	442	Pfam	PF00076	RNA recognition motif. (a.k.a. RRM, RBD, or RNP domain)	363	422	8.2E-6	T	IPR000504	RNA recognition motif domain
RPRC013030-RA._1	74d0ca9403964c55462fec0b670855d2	442	Pfam	PF00076	RNA recognition motif. (a.k.a. RRM, RBD, or RNP domain)	122	196	2.5E-6	T	IPR000504	RNA recognition motif domain
RPRC013030-RA._1	74d0ca9403964c55462fec0b670855d2	442	Pfam	PF00076	RNA recognition motif. (a.k.a. RRM, RBD, or RNP domain)	232	301	7.6E-17	T	IPR000504	RNA recognition motif domain
RPRC005378-RA._1	e2c9f76fabdd9930cdac7a3e8f10b701	195	SUPERFAMILY	SSF49785		22	166	2.87E-45	T	IPR008979	Galactose-binding-like domain superfamily
RPRC005378-RA._1	e2c9f76fabdd9930cdac7a3e8f10b701	195	Pfam	PF03256	Anaphase-promoting complex, subunit 10 (APC10)	24	173	4.0E-72	T	IPR004939	APC10/DOC domain
RPRC005029-RA._2	3a42d2fdcd70b9cf5c751c8a9cfe064c	312	SUPERFAMILY	SSF54919		62	211	2.23E-42	T	IPR036850	Nucleoside diphosphate kinase-like domain superfamily
RPRC005029-RA._2	3a42d2fdcd70b9cf5c751c8a9cfe064c	312	Pfam	PF00334	Nucleoside diphosphate kinase	63	198	1.1E-34	T	IPR034907	Nucleoside diphosphate kinase-like domain
RPRC013987-RA._2	11f3bc734fe24799a29855117dc66be4	1653	Pfam	PF02785	Biotin carboxylase C-terminal domain	423	529	2.6E-20	T	IPR005482	Biotin carboxylase, C-terminal
RPRC013987-RA._2	11f3bc734fe24799a29855117dc66be4	1653	Pfam	PF00289	Biotin carboxylase, N-terminal domain	38	157	2.3E-32	T	IPR005481	Biotin carboxylase-like, N-terminal domain
RPRC013987-RA._2	11f3bc734fe24799a29855117dc66be4	1653	SUPERFAMILY	SSF52096		1486	1652	1.03E-33	T	IPR029045	ClpP/crotonase-like domain superfamily
RPRC013987-RA._2	11f3bc734fe24799a29855117dc66be4	1653	Pfam	PF01039	Carboxyl transferase domain	1577	1652	1.9E-16	T	IPR034733	Acetyl-CoA carboxylase
RPRC013987-RA._2	11f3bc734fe24799a29855117dc66be4	1653	Pfam	PF08326	Acetyl-CoA carboxylase, central region	729	1478	6.1E-267	T	IPR013537	Acetyl-CoA carboxylase, central domain
RPRC013987-RA._2	11f3bc734fe24799a29855117dc66be4	1653	SUPERFAMILY	SSF51230		654	728	3.93E-11	T	IPR011053	Single hybrid motif
RPRC013987-RA._2	11f3bc734fe24799a29855117dc66be4	1653	SUPERFAMILY	SSF51246		418	529	4.03E-27	T	IPR011054	Rudiment single hybrid motif
RPRC013987-RA._2	11f3bc734fe24799a29855117dc66be4	1653	Pfam	PF00364	Biotin-requiring enzyme	664	727	4.3E-14	T	IPR000089	Biotin/lipoyl attachment
RPRC013987-RA._2	11f3bc734fe24799a29855117dc66be4	1653	SUPERFAMILY	SSF52440		18	160	3.07E-52	T	IPR016185	Pre-ATP-grasp domain superfamily
RPRC013987-RA._2	11f3bc734fe24799a29855117dc66be4	1653	Pfam	PF02786	Carbamoyl-phosphate synthase L chain, ATP binding domain	202	386	1.8E-51	T	IPR005479	Carbamoyl-phosphate synthetase large subunit-like, ATP-binding domain
RPRC013987-RA._2	11f3bc734fe24799a29855117dc66be4	1653	SUPERFAMILY	SSF56059		161	408	6.54E-68	T
RPRC014424-RA._3	e6c0206ac1d6421230193f858ba055d5	575	SUPERFAMILY	SSF103473		6	449	8.63E-72	T	IPR036259	MFS transporter superfamily
RPRC014424-RA._3	e6c0206ac1d6421230193f858ba055d5	575	Pfam	PF07690	Major Facilitator Superfamily	16	412	4.4E-58	T	IPR011701	Major facilitator superfamily
RPRC004999-RA._1	544c93cf3d5415ccdd8e60bd1fbdb792	474	Pfam	PF09325	Vps5 C terminal like	167	327	7.5E-12	T	IPR015404	Sorting nexin Vps5-like, C-terminal
RPRC004999-RA._1	544c93cf3d5415ccdd8e60bd1fbdb792	474	SUPERFAMILY	SSF64268		14	151	6.05E-13	T	IPR036871	PX domain superfamily
RPRC004999-RA._1	544c93cf3d5415ccdd8e60bd1fbdb792	474	Pfam	PF00787	PX domain	10	149	6.2E-19	T	IPR001683	Phox homologous domain
RPRC015419-RA._3	249e91c2f45dd51bd1edb3d74251bd6d	691	Pfam	PF17125	N-terminal domain of 16S rRNA methyltransferase RsmF	318	405	2.4E-8	T	IPR031341	Ribosomal RNA small subunit methyltransferase F, N-terminal
RPRC015419-RA._3	249e91c2f45dd51bd1edb3d74251bd6d	691	Pfam	PF01189	16S rRNA methyltransferase RsmB/F	409	617	9.3E-72	T	IPR001678	SAM-dependent methyltransferase RsmB/NOP2-type
RPRC015419-RA._3	249e91c2f45dd51bd1edb3d74251bd6d	691	SUPERFAMILY	SSF53335		305	618	1.8E-68	T	IPR029063	S-adenosyl-L-methionine-dependent methyltransferase
RPRC015180-RA._2	ecf828aad929cbf3766b01b482a42ee5	207	Pfam	PF02815	MIR domain	22	114	1.6E-14	T	IPR016093	MIR motif
RPRC015180-RA._2	ecf828aad929cbf3766b01b482a42ee5	207	SUPERFAMILY	SSF82109		5	165	2.62E-55	T	IPR036300	Mir domain superfamily
RPRC015116-RA._1	566b06ef7e6da4ea574624e3f4185262	695	Pfam	PF09797	N-acetyltransferase B complex (NatB) non catalytic subunit	260	641	2.8E-98	T	IPR019183	N-acetyltransferase B complex, non-catalytic subunit
RPRC015116-RA._1	566b06ef7e6da4ea574624e3f4185262	695	SUPERFAMILY	SSF48452		22	136	7.32E-11	T	IPR011990	Tetratricopeptide-like helical domain superfamily
RPRC015369-RA._3	4d634483feaeb40804690fc4d689b252	719	SUPERFAMILY	SSF52540		183	296	3.95E-10	T	IPR027417	P-loop containing nucleoside triphosphate hydrolase
RPRC015369-RA._3	4d634483feaeb40804690fc4d689b252	719	Pfam	PF12513	Mitochondrial degradasome RNA helicase subunit C terminal	608	653	1.5E-12	T	IPR022192	Mitochondrial degradasome RNA helicase subunit, C-terminal domain
RPRC015369-RA._3	4d634483feaeb40804690fc4d689b252	719	Pfam	PF18147	Suv3 C-terminal domain 1	540	581	1.4E-16	T	IPR041082	Suv3, C-terminal domain 1
RPRC015369-RA._3	4d634483feaeb40804690fc4d689b252	719	Pfam	PF00271	Helicase conserved C-terminal domain	350	457	1.6E-10	T	IPR001650	Helicase, C-terminal
RPRC015369-RA._3	4d634483feaeb40804690fc4d689b252	719	SUPERFAMILY	SSF52540		344	586	4.71E-27	T	IPR027417	P-loop containing nucleoside triphosphate hydrolase
RPRC015369-RA._3	4d634483feaeb40804690fc4d689b252	719	Pfam	PF18114	Suv3 helical N-terminal domain	48	162	1.3E-38	T	IPR041453	Suv3, N-terminal
RPRC011042-RA._1	7e04deb1405ea45f64a57ba9116e45bc	333	SUPERFAMILY	SSF48464		9	148	2.47E-38	T	IPR008942	ENTH/VHS
RPRC011042-RA._1	7e04deb1405ea45f64a57ba9116e45bc	333	Pfam	PF03127	GAT domain	217	292	1.2E-18	T	IPR004152	GAT domain
RPRC011042-RA._1	7e04deb1405ea45f64a57ba9116e45bc	333	SUPERFAMILY	SSF89009		166	292	1.84E-28	T
RPRC011042-RA._1	7e04deb1405ea45f64a57ba9116e45bc	333	Pfam	PF00790	VHS domain	6	141	2.3E-32	T	IPR002014	VHS domain
RPRC011042-RA._1	7e04deb1405ea45f64a57ba9116e45bc	333	Pfam	PF18308	GGA N-GAT domain	164	201	4.0E-19	T	IPR041198	GGA, N-GAT domain
RPRC010828-RA._3	19984e2451ee4364596ec103c30e25ad	348	Pfam	PF01545	Cation efflux family	36	268	3.4E-48	T	IPR002524	Cation efflux protein
RPRC010828-RA._3	19984e2451ee4364596ec103c30e25ad	348	SUPERFAMILY	SSF161111		31	269	5.89E-52	T	IPR027469	Cation efflux transmembrane domain superfamily
RPRC007958-RA._1	4a506ebf1de68501f1e7644b3f9b9038	856	SUPERFAMILY	SSF49265		7	185	2.02E-26	T	IPR036116	Fibronectin type III superfamily
RPRC007958-RA._1	4a506ebf1de68501f1e7644b3f9b9038	856	Pfam	PF00102	Protein-tyrosine phosphatase	625	847	8.1E-36	T	IPR000242	PTP type protein phosphatase
RPRC007958-RA._1	4a506ebf1de68501f1e7644b3f9b9038	856	Pfam	PF00102	Protein-tyrosine phosphatase	330	568	1.6E-81	T	IPR000242	PTP type protein phosphatase
RPRC007958-RA._1	4a506ebf1de68501f1e7644b3f9b9038	856	SUPERFAMILY	SSF52799		585	847	8.04E-49	T	IPR029021	Protein-tyrosine phosphatase-like
RPRC007958-RA._1	4a506ebf1de68501f1e7644b3f9b9038	856	Pfam	PF00041	Fibronectin type III domain	118	185	8.7E-6	T	IPR003961	Fibronectin type III
RPRC007958-RA._1	4a506ebf1de68501f1e7644b3f9b9038	856	Pfam	PF00041	Fibronectin type III domain	8	84	2.0E-12	T	IPR003961	Fibronectin type III
RPRC007958-RA._1	4a506ebf1de68501f1e7644b3f9b9038	856	SUPERFAMILY	SSF52799		281	570	5.31E-101	T	IPR029021	Protein-tyrosine phosphatase-like
RPRC015390-RA._2	d6617e52885bbd425f085bf582adee14	165	Pfam	PF04699	ARP2/3 complex 16 kDa subunit (p16-Arc)	8	150	7.1E-50	T	IPR006789	Actin-related protein 2/3 complex subunit 5
RPRC015390-RA._2	d6617e52885bbd425f085bf582adee14	165	SUPERFAMILY	SSF69103		8	150	2.48E-49	T	IPR036743	Actin-related protein 2/3 complex subunit 5 superfamily
RPRC010092-RA._1	71dcdefc04e4cfe6b81985a4153a6d1b	432	Pfam	PF03619	Organic solute transporter Ostalpha	36	307	1.3E-88	T	IPR005178	Organic solute transporter subunit alpha/Transmembrane protein 184
RPRC003299-RA._1	b8a54c039d1d1b80f3612e72bd7247a7	305	SUPERFAMILY	SSF47060		126	206	1.32E-19	T	IPR009068	S15/NS1, RNA-binding
RPRC003299-RA._1	b8a54c039d1d1b80f3612e72bd7247a7	305	Pfam	PF00312	Ribosomal protein S15	130	206	3.0E-20	T	IPR000589	Ribosomal protein S15
RPRC006390-RA._1	50413a85dd63c12a16420ff7985aa991	519	Pfam	PF07714	Protein tyrosine kinase	204	440	7.2E-31	T	IPR001245	Serine-threonine/tyrosine-protein kinase, catalytic domain
RPRC006390-RA._1	50413a85dd63c12a16420ff7985aa991	519	Pfam	PF13637	Ankyrin repeats (many copies)	36	87	1.4E-13	T
RPRC006390-RA._1	50413a85dd63c12a16420ff7985aa991	519	SUPERFAMILY	SSF56112		182	458	3.03E-41	T	IPR011009	Protein kinase-like domain superfamily
RPRC006390-RA._1	50413a85dd63c12a16420ff7985aa991	519	SUPERFAMILY	SSF48403		6	141	5.11E-39	T	IPR036770	Ankyrin repeat-containing domain superfamily
RPRC006390-RA._1	50413a85dd63c12a16420ff7985aa991	519	Pfam	PF13857	Ankyrin repeats (many copies)	90	140	8.1E-8	T
RPRC012581-RA._1	f81b703442b3404a234fbeea52579021	238	Pfam	PF13656	RNA polymerase Rpb3/Rpb11 dimerisation domain	18	87	3.4E-24	T	IPR009025	DNA-directed RNA polymerase, RBP11-like dimerisation domain
RPRC012581-RA._1	f81b703442b3404a234fbeea52579021	238	SUPERFAMILY	SSF55257		11	97	1.22E-25	T	IPR036603	RNA polymerase, RBP11-like subunit
RPRC005519-RA._3	1c4fd7b6a020d351c9f81b9870586632	929	Pfam	PF02883	Adaptin C-terminal domain	815	924	3.8E-30	T	IPR008152	Clathrin adaptor, alpha/beta/gamma-adaptin, appendage, Ig-like subdomain
RPRC005519-RA._3	1c4fd7b6a020d351c9f81b9870586632	929	SUPERFAMILY	SSF48371		117	692	6.08E-104	T	IPR016024	Armadillo-type fold
RPRC005519-RA._3	1c4fd7b6a020d351c9f81b9870586632	929	SUPERFAMILY	SSF49348		749	928	6.63E-37	T	IPR013041	Clathrin adaptor, appendage, Ig-like subdomain superfamily
RPRC005519-RA._3	1c4fd7b6a020d351c9f81b9870586632	929	Pfam	PF01602	Adaptin N terminal region	118	675	4.8E-141	T	IPR002553	Clathrin/coatomer adaptor, adaptin-like, N-terminal
RPRC008862-RA._1	61266d2c0a7ac46cc844fbdbe2648fe9	167	SUPERFAMILY	SSF57667		62	92	5.6E-8	T	IPR036236	Zinc finger C2H2 superfamily
RPRC008862-RA._1	61266d2c0a7ac46cc844fbdbe2648fe9	167	Pfam	PF00096	Zinc finger, C2H2 type	15	37	6.1E-4	T	IPR013087	Zinc finger C2H2-type
RPRC008862-RA._1	61266d2c0a7ac46cc844fbdbe2648fe9	167	Pfam	PF00096	Zinc finger, C2H2 type	43	65	6.9E-6	T	IPR013087	Zinc finger C2H2-type
RPRC008862-RA._1	61266d2c0a7ac46cc844fbdbe2648fe9	167	Pfam	PF00096	Zinc finger, C2H2 type	71	94	1.1E-4	T	IPR013087	Zinc finger C2H2-type
RPRC008862-RA._1	61266d2c0a7ac46cc844fbdbe2648fe9	167	SUPERFAMILY	SSF57667		12	71	1.74E-18	T	IPR036236	Zinc finger C2H2 superfamily
RPRC009960-RA._1	e3d692c696b7ccc36fce8b7ea12a4907	737	Pfam	PF01751	Toprim domain	34	178	8.3E-18	T	IPR006171	TOPRIM domain
RPRC009960-RA._1	e3d692c696b7ccc36fce8b7ea12a4907	737	Pfam	PF01131	DNA topoisomerase	193	600	2.5E-113	T	IPR013497	DNA topoisomerase, type IA, central
RPRC009960-RA._1	e3d692c696b7ccc36fce8b7ea12a4907	737	SUPERFAMILY	SSF56712		32	614	2.88E-163	T	IPR023405	DNA topoisomerase, type IA, core domain
RPRC009426-RA._2	f54f59af6307a85de03d14b7e95082a7	221	SUPERFAMILY	SSF81698		77	133	4.45E-11	T	IPR036517	FF domain superfamily
RPRC009426-RA._2	f54f59af6307a85de03d14b7e95082a7	221	Pfam	PF01846	FF domain	77	128	1.5E-10	T	IPR002713	FF domain
RPRC009426-RA._2	f54f59af6307a85de03d14b7e95082a7	221	Pfam	PF01846	FF domain	136	195	9.5E-11	T	IPR002713	FF domain
RPRC009426-RA._2	f54f59af6307a85de03d14b7e95082a7	221	Pfam	PF01846	FF domain	19	70	9.3E-8	T	IPR002713	FF domain
RPRC009426-RA._2	f54f59af6307a85de03d14b7e95082a7	221	SUPERFAMILY	SSF81698		9	79	1.96E-13	T	IPR036517	FF domain superfamily
RPRC009760-RA._1	3889adb6b7fa060697f00d1c4b6ca210	207	SUPERFAMILY	SSF47095		152	200	2.62E-5	T	IPR036910	High mobility group box domain superfamily
RPRC009760-RA._1	3889adb6b7fa060697f00d1c4b6ca210	207	Pfam	PF06244	Coiled-coil domain-containing protein 124 /Oxs1	95	204	3.5E-36	T	IPR010422	Coiled-coil domain-containing protein 124/Oxs1
RPRC002519-RA._3	2ea67a562999e834b46e6c555224cfb9	306	SUPERFAMILY	SSF54001		72	301	6.67E-62	T	IPR038765	Papain-like cysteine peptidase superfamily
RPRC002519-RA._3	2ea67a562999e834b46e6c555224cfb9	306	Pfam	PF10275	Peptidase C65 Otubain	67	300	1.8E-81	T	IPR019400	Peptidase C65, otubain
RPRC010853-RA._2	1286b49edb119c48044e3ff4a65f940e	271	Pfam	PF00181	Ribosomal Proteins L2, RNA binding domain	26	102	6.1E-19	T	IPR022666	Ribosomal Proteins L2, RNA binding domain
RPRC010853-RA._2	1286b49edb119c48044e3ff4a65f940e	271	SUPERFAMILY	SSF50104		112	259	4.09E-52	T	IPR008991	Translation protein SH3-like domain superfamily
RPRC010853-RA._2	1286b49edb119c48044e3ff4a65f940e	271	SUPERFAMILY	SSF50249		12	110	5.14E-24	T	IPR012340	Nucleic acid-binding, OB-fold
RPRC010853-RA._2	1286b49edb119c48044e3ff4a65f940e	271	Pfam	PF03947	Ribosomal Proteins L2, C-terminal domain	111	237	2.0E-46	T	IPR022669	Ribosomal protein L2, C-terminal
RPRC004141-RA._3	28afa5e4fcf27f806a3d213c3871927e	357	SUPERFAMILY	SSF50729		9	124	6.15E-37	T
RPRC004141-RA._3	28afa5e4fcf27f806a3d213c3871927e	357	Pfam	PF16741	mRNA-decapping enzyme C-terminus	319	353	2.2E-13	T	IPR031953	mRNA-decapping enzyme, C-terminal
RPRC004141-RA._3	28afa5e4fcf27f806a3d213c3871927e	357	Pfam	PF06058	Dcp1-like decapping family	7	120	4.7E-38	T	IPR010334	mRNA-decapping enzyme subunit 1
RPRC010922-RA._3	049e5ac2029d105ee3f890b34e641b8d	631	SUPERFAMILY	SSF52833		514	622	4.68E-22	T	IPR036249	Thioredoxin-like superfamily
RPRC010922-RA._3	049e5ac2029d105ee3f890b34e641b8d	631	SUPERFAMILY	SSF52833		379	490	1.11E-30	T	IPR036249	Thioredoxin-like superfamily
RPRC010922-RA._3	049e5ac2029d105ee3f890b34e641b8d	631	Pfam	PF00085	Thioredoxin	388	490	2.2E-25	T	IPR013766	Thioredoxin domain
RPRC010922-RA._3	049e5ac2029d105ee3f890b34e641b8d	631	Pfam	PF00085	Thioredoxin	263	366	1.9E-27	T	IPR013766	Thioredoxin domain
RPRC010922-RA._3	049e5ac2029d105ee3f890b34e641b8d	631	Pfam	PF00085	Thioredoxin	520	620	9.6E-14	T	IPR013766	Thioredoxin domain
RPRC010922-RA._3	049e5ac2029d105ee3f890b34e641b8d	631	Pfam	PF00085	Thioredoxin	150	242	1.7E-23	T	IPR013766	Thioredoxin domain
RPRC010922-RA._3	049e5ac2029d105ee3f890b34e641b8d	631	SUPERFAMILY	SSF52833		261	368	9.05E-33	T	IPR036249	Thioredoxin-like superfamily
RPRC010922-RA._3	049e5ac2029d105ee3f890b34e641b8d	631	SUPERFAMILY	SSF52833		133	242	4.81E-28	T	IPR036249	Thioredoxin-like superfamily
RPRC010922-RA._3	049e5ac2029d105ee3f890b34e641b8d	631	SUPERFAMILY	SSF52833		17	125	9.08E-10	T	IPR036249	Thioredoxin-like superfamily
RPRC005199-RA._3	390ee67cd17ef90e00d973f15da8d151	331	Pfam	PF00400	WD domain, G-beta repeat	258	290	0.06	T	IPR001680	WD40 repeat
RPRC005199-RA._3	390ee67cd17ef90e00d973f15da8d151	331	Pfam	PF00400	WD domain, G-beta repeat	46	81	5.1E-6	T	IPR001680	WD40 repeat
RPRC005199-RA._3	390ee67cd17ef90e00d973f15da8d151	331	Pfam	PF00400	WD domain, G-beta repeat	85	123	2.0E-6	T	IPR001680	WD40 repeat
RPRC005199-RA._3	390ee67cd17ef90e00d973f15da8d151	331	Pfam	PF00400	WD domain, G-beta repeat	4	39	0.0019	T	IPR001680	WD40 repeat
RPRC005199-RA._3	390ee67cd17ef90e00d973f15da8d151	331	Pfam	PF00400	WD domain, G-beta repeat	209	249	0.041	T	IPR001680	WD40 repeat
RPRC005199-RA._3	390ee67cd17ef90e00d973f15da8d151	331	SUPERFAMILY	SSF50978		5	283	1.24E-63	T	IPR036322	WD40-repeat-containing domain superfamily
RPRC012003-RA._3	0cbb6522ec832d4fe8e82ed767eefbed	1892	Pfam	PF05000	RNA polymerase Rpb1, domain 4	735	835	3.1E-37	T	IPR007083	RNA polymerase Rpb1, domain 4
RPRC012003-RA._3	0cbb6522ec832d4fe8e82ed767eefbed	1892	Pfam	PF04992	RNA polymerase Rpb1, domain 6	910	1091	1.2E-63	T	IPR007075	RNA polymerase Rpb1, domain 6
RPRC012003-RA._3	0cbb6522ec832d4fe8e82ed767eefbed	1892	Pfam	PF04998	RNA polymerase Rpb1, domain 5	842	1439	4.4E-101	T	IPR007081	RNA polymerase Rpb1, domain 5
RPRC012003-RA._3	0cbb6522ec832d4fe8e82ed767eefbed	1892	Pfam	PF04990	RNA polymerase Rpb1, domain 7	1176	1312	4.9E-56	T	IPR007073	RNA polymerase Rpb1, domain 7
RPRC012003-RA._3	0cbb6522ec832d4fe8e82ed767eefbed	1892	Pfam	PF00623	RNA polymerase Rpb1, domain 2	368	531	2.0E-72	T	IPR000722	RNA polymerase, alpha subunit
RPRC012003-RA._3	0cbb6522ec832d4fe8e82ed767eefbed	1892	Pfam	PF04983	RNA polymerase Rpb1, domain 3	536	704	3.6E-50	T	IPR007066	RNA polymerase Rpb1, domain 3
RPRC012003-RA._3	0cbb6522ec832d4fe8e82ed767eefbed	1892	Pfam	PF04997	RNA polymerase Rpb1, domain 1	29	366	1.7E-106	T	IPR007080	RNA polymerase Rpb1, domain 1
RPRC012003-RA._3	0cbb6522ec832d4fe8e82ed767eefbed	1892	SUPERFAMILY	SSF64484		24	1491	0.0	T
RPRC003777-RA._1	74f6f692daa42a70f7933cc967d83abd	351	SUPERFAMILY	SSF50978		38	336	1.67E-101	T	IPR036322	WD40-repeat-containing domain superfamily
RPRC003777-RA._1	74f6f692daa42a70f7933cc967d83abd	351	Pfam	PF00400	WD domain, G-beta repeat	251	292	1.1E-5	T	IPR001680	WD40 repeat
RPRC003777-RA._1	74f6f692daa42a70f7933cc967d83abd	351	Pfam	PF00400	WD domain, G-beta repeat	166	204	5.0E-9	T	IPR001680	WD40 repeat
RPRC003777-RA._1	74f6f692daa42a70f7933cc967d83abd	351	Pfam	PF00400	WD domain, G-beta repeat	298	336	0.0084	T	IPR001680	WD40 repeat
RPRC003777-RA._1	74f6f692daa42a70f7933cc967d83abd	351	Pfam	PF00400	WD domain, G-beta repeat	44	77	5.8E-9	T	IPR001680	WD40 repeat
RPRC003777-RA._1	74f6f692daa42a70f7933cc967d83abd	351	Pfam	PF00400	WD domain, G-beta repeat	85	119	2.2E-7	T	IPR001680	WD40 repeat
[truncated: 3,329 more rows]

## Sheet: 0 hPL
Protein accession	Sequence MD5 digest	Sequence length	Analysis	Signature accession	Signature description	Start location	Stop location	Score	Status	InterPro annotations -accession	InterPro annotations - description
[truncated: 4,102 more rows]

[truncated: 3 more sheets: 12 hPL, 24 hPL, 48 hPL]
