# Supplementary material for: Dynamics of maternal gene expression in Rhodnius prolixus
Source: Sci Rep. 2022 Apr 20;12:6538. doi: 10.1038/s41598-022-09874-7 (PMC9023505; doi:10.1038/s41598-022-09874-7)
Supplement: Supplementary file 5 — Supplementary Information 5. [file 41598_2022_9874_MOESM5_ESM.xlsx]

## Sheet: GO terms
Category	GO ID	GO TERM	p-value	q-value	Number of transcripts
Vitellogenic Ovary
Biological Process	GO:0044260	cellular macromolecule metabolic process	< 1e-30	2.00E-23	438
	GO:0034641	cellular nitrogen compound metabolic process	3.6e-30	3.60E-23	344
	GO:0044237	cellular metabolic process	2.4e-28	1.60E-21	532
	GO:0010467	gene expression	4.9e-25	2.45E-18	258
	GO:0006807	nitrogen compound metabolic process	7.1e-22	2.84E-15	512
	GO:0043170	macromolecule metabolic process	3.4e-19	1.13E-12	467
	GO:0009987	cellular process	1.0e-16	2.86E-10	659
	GO:0006725	cellular aromatic compound metabolic process	1.8e-16	4.50E-10	269
	GO:0046483	heterocycle metabolic process	2.7e-16	5.64E-10	269
	GO:0006139	nucleobase-containing compound metabolic process	2.9e-16	5.64E-10	261
Cellular Component	GO:0005622	intracellular	< 1e-30	4.00E-24	484
	GO:0044424	intracellular part	< 1e-30	4.00E-24	437
	GO:0005623	cell	< 1e-30	4.00E-24	503
	GO:0032991	protein-containing complex	< 1e-30	4.00E-24	278
	GO:0044464	cell part	< 1e-30	4.00E-24	495
	GO:0043229	intracellular organelle	3.2e-27	1.07E-20	353
	GO:0005737	cytoplasm	4.7e-27	1.34E-20	237
	GO:0043226	organelle	1.4e-26	3.50E-20	354
	GO:0044444	cytoplasmic part	1.6e-23	3.56E-17	189
	GO:1990904	ribonucleoprotein complex	5.4e-22	1.08E-15	91
Molecular Function	GO:0003723	RNA binding	1.1e-16	2.20E-09	107
	GO:0003735	structural constituent of ribosome	1.8e-13	1.80E-06	52
Unfertilized
Biological Process	GO:0044260	cellular macromolecule metabolic process	< 1e-30	1.00E-23	437
	GO:0034641	cellular nitrogen compound metabolic process	< 1e-30	1.00E-23	343
	GO:0044237	cellular metabolic process	1.7e-28	1.13333e-21	528
	GO:0010467	gene expression	8.7e-26	4.35E-19	258
	GO:0006807	nitrogen compound metabolic process	2.6e-21	1.04E-14	506
	GO:0043170	macromolecule metabolic process	1.5e-18	5.00E-12	461
	GO:1901566	organonitrogen compound biosynthetic process	4.7e-17	1.34E-10	140
	GO:0006725	cellular aromatic compound metabolic process	8.2e-17	2.05E-10	268
	GO:0009987	cellular process	1.1e-16	2.44E-10	653
	GO:0046483	heterocycle metabolic process	1.3e-16	2.55E-10	268
Cellular Component	GO:0005622	intracellular	< 1e-30	4.00E-24	482
	GO:0044424	intracellular part	< 1e-30	4.00E-24	435
	GO:0005623	cell	< 1e-30	4.00E-24	503
	GO:0044464	cell part	< 1e-30	4.00E-24	494
	GO:0032991	protein-containing complex	< 1e-30	4.00E-24	275
	GO:0043229	intracellular organelle	2.7e-27	9.00E-21	354
	GO:0043226	organelle	2.9e-26	8.29E-20	354
	GO:0005737	cytoplasm	4.4e-25	1.10E-18	233
	GO:1990904	ribonucleoprotein complex	6.7e-22	1.49E-15	91
	GO:0044444	cytoplasmic part	1.4e-21	2.80E-15	185
Molecular Function	GO:0003723	RNA binding	5.1e-16	1.02E-08	105
	GO:0003735	structural constituent of ribosome	1.3e-13	1.30E-06	52
0 hPL
Biological Process	GO:0044260	cellular macromolecule metabolic process	1.8e-29	3.60E-22	431
	GO:0034641	cellular nitrogen compound metabolic process	4.0e-28	4.00E-21	337
	GO:0044237	cellular metabolic process	1.6e-25	1.07E-18	521
	GO:0010467	gene expression	8.8e-25	4.40E-18	256
	GO:0006807	nitrogen compound metabolic process	5.0e-20	2.00E-13	503
	GO:0043170	macromolecule metabolic process	1.1e-17	3.67E-11	459
	GO:1901566	organonitrogen compound biosynthetic process	4.1e-16	1.17E-09	138
	GO:0006725	cellular aromatic compound metabolic process	8.1e-15	2.03E-08	262
	GO:0009987	cellular process	1.2e-14	2.40E-08	648
	GO:0046483	heterocycle metabolic process	1.2e-14	2.40E-08	262
	GO:0006139	nucleobase-containing compound metabolic process	1.4e-14	2.55E-08	254
Cellular Component	GO:0005622	intracellular	< 1e-30	4.00E-24	478
	GO:0044424	intracellular part	< 1e-30	4.00E-24	431
	GO:0032991	protein-containing complex	< 1e-30	4.00E-24	274
	GO:0005623	cell	< 1e-30	4.00E-24	495
	GO:0044464	cell part	< 1e-30	4.00E-24	487
	GO:0043229	intracellular organelle	2.4e-27	8.00E-21	350
	GO:0043226	organelle	1.0e-26	2.86E-20	351
	GO:0005737	cytoplasm	1.3e-26	3.25E-20	234
	GO:0044444	cytoplasmic part	7.2e-23	1.60E-16	186
	GO:1990904	ribonucleoprotein complex	2.2e-22	4.40E-16	91
Molecular Function	GO:0003723	RNA binding	1.2e-15	2.40E-08	104
	GO:0003735	structural constituent of ribosome	1.1e-13	1.10E-06	52
12 hPL
Biological Process	GO:0044260	cellular macromolecule metabolic process	< 1e-30	2.00E-23	439
	GO:0034641	cellular nitrogen compound metabolic process	4.0e-30	4.00E-23	342
	GO:0044237	cellular metabolic process	7.8e-29	5.20E-22	530
	GO:0010467	gene expression	1.3e-25	6.50E-19	258
	GO:0006807	nitrogen compound metabolic process	6.2e-23	2.48E-16	512
	GO:0043170	macromolecule metabolic process	4.4e-20	1.47E-13	467
	GO:1901566	organonitrogen compound biosynthetic process	6.0e-17	1.71E-10	140
	GO:0006725	cellular aromatic compound metabolic process	1.2e-16	3.00E-10	268
	GO:0046483	heterocycle metabolic process	1.8e-16	4.00E-10	268
	GO:0006139	nucleobase-containing compound metabolic process	2.0e-16	4.00E-10	260
Cellular Component	GO:0005622	intracellular	< 1e-30	4.00E-24	485
	GO:0044424	intracellular part	< 1e-30	4.00E-24	437
	GO:0044464	cell part	< 1e-30	4.00E-24	494
	GO:0032991	protein-containing complex	< 1e-30	4.00E-24	276
	GO:0005623	cell	< 1e-30	4.00E-24	501
	GO:0043229	intracellular organelle	7.2e-28	2.40E-21	355
	GO:0043226	organelle	7.9e-27	2.26E-20	355
	GO:0005737	cytoplasm	1.7e-26	4.25E-20	236
	GO:0044444	cytoplasmic part	5.4e-23	1.20E-16	188
	GO:1990904	ribonucleoprotein complex	6.0e-22	1.20E-15	91
Molecular Function	GO:0003723	RNA binding	5.9e-16	1.18E-08	105
	GO:0003735	structural constituent of ribosome	1.4e-13	1.14E-06	52
	GO:0016740	transferase activity	5.2e-12	3.47E-05	192
24 hPL
Biological Process	GO:0044260	cellular macromolecule metabolic process	< 1e-30	2.00E-23	437
	GO:0034641	cellular nitrogen compound metabolic process	1.9e-29	1.90E-22	340
	GO:0044237	cellular metabolic process	1.2e-28	8.00E-22	529
	GO:0010467	gene expression	1.8e-24	9.00E-18	255
	GO:0006807	nitrogen compound metabolic process	1.9e-22	7.60E-16	510
	GO:0043170	macromolecule metabolic process	5.2e-19	1.73E-12	463
	GO:1901566	organonitrogen compound biosynthetic process	5.3e-17	1.51E-10	140
	GO:0009987	cellular process	8.3e-16	1.89E-09	651
	GO:0006725	cellular aromatic compound metabolic process	8.5e-16	1.89E-09	265
	GO:0046483	heterocycle metabolic process	1.3e-15	2.55E-09	265
Cellular Component	GO:0005622	intracellular	< 1e-30	4.00E-24	486
	GO:0044424	intracellular part	< 1e-30	4.00E-24	438
	GO:0044464	cell part	< 1e-30	4.00E-24	496
	GO:0032991	protein-containing complex	< 1e-30	4.00E-24	277
	GO:0005623	cell	< 1e-30	4.00E-24	502
	GO:0043229	intracellular organelle	1.3e-27	4.33E-21	356
	GO:0043226	organelle	1.4e-26	4.00E-20	356
	GO:0005737	cytoplasm	1.7e-26	4.25E-20	237
	GO:0044444	cytoplasmic part	4.3e-23	9.56E-17	189
	GO:1990904	ribonucleoprotein complex	9.3e-22	1.86E-15	91
Molecular Function	GO:0003723	RNA binding	2.8e-15	5.60E-08	104
	GO:0003735	structural constituent of ribosome	1.8e-13	1.80E-06	52
	GO:0016740	transferase activity	2.6e-12	1.73E-05	194
48 hPL
Biological Process	GO:0044260	cellular macromolecule metabolic process	< 1e-30	2.00E-23	434
	GO:0034641	cellular nitrogen compound metabolic process	3.1e-30	3.10E-23	341
	GO:0044237	cellular metabolic process	1.2e-26	8.00E-20	522
	GO:0010467	gene expression	1.5e-25	7.50E-19	257
	GO:0006807	nitrogen compound metabolic process	2.2e-20	8.80E-14	502
	GO:0043170	macromolecule metabolic process	5.9e-18	1.97E-11	458
	GO:0006725	cellular aromatic compound metabolic process	2.4e-16	6.75E-10	266
	GO:1901566	organonitrogen compound biosynthetic process	2.7e-16	6.75E-10	138
	GO:0046483	heterocycle metabolic process	3.7e-16	8.20E-10	266
	GO:0006139	nucleobase-containing compound metabolic process	4.1e-16	8.20E-10	258
Cellular Component	GO:0005622	intracellular	< 1e-30	4.00E-24	474
	GO:0044424	intracellular part	< 1e-30	4.00E-24	425
	GO:0005623	cell	< 1e-30	4.00E-24	494
	GO:0044464	cell part	< 1e-30	4.00E-24	485
	GO:0032991	protein-containing complex	< 1e-30	4.00E-24	267
	GO:0043229	intracellular organelle	1.5e-26	5.00E-20	346
	GO:0043226	organelle	5.9e-26	1.69E-19	347
	GO:0005737	cytoplasm	6.0e-25	1.50E-18	229
	GO:1990904	ribonucleoprotein complex	1.2e-22	2.67E-16	91
	GO:0044444	cytoplasmic part	5.8e-22	1.16E-15	183
Molecular Function	GO:0003723	RNA binding	3.4e-16	6.80E-09	105
	GO:0003735	structural constituent of ribosome	4.3e-13	4.30E-06	51
