# Supplementary material for: Dynamics of maternal gene expression in Rhodnius prolixus
Source: Sci Rep. 2022 Apr 20;12:6538. doi: 10.1038/s41598-022-09874-7 (PMC9023505; doi:10.1038/s41598-022-09874-7)
Supplement: Supplementary file 6 — Supplementary Information 6. [file 41598_2022_9874_MOESM6_ESM.xlsx]

## Sheet: BP
	GO.ID	Term	Annotated	Significant	Expected	classicFisher	Adjpvalue
	GO:0034641	cellular nitrogen compound metabolic process	1230	318	186.62	< 1e-30	1.20E-29
	GO:0044260	cellular macromolecule metabolic process	1709	399	259.29	1.2e-30	1.20E-29
	GO:0044237	cellular metabolic process	2289	483	347.29	4.4e-28	2.93E-27
	GO:0010467	gene expression	873	240	132.45	5.4e-26	2.70E-25
	GO:0006807	nitrogen compound metabolic process	2280	461	345.93	1.3e-20	5.20E-20
	GO:1901566	organonitrogen compound biosynthetic process	432	134	65.54	1.4e-18	4.66E-17
	GO:0043170	macromolecule metabolic process	2067	419	313.61	1.3e-17	3.71E-17
	GO:0006725	cellular aromatic compound metabolic process	1044	244	158.4	8.8e-16	2.36E-15
	GO:0043043	peptide biosynthetic process	215	79	32.62	1.2e-15	2.36E-15
	GO:0046483	heterocycle metabolic process	1047	244	158.85	1.3e-15	2.36E-15
	GO:0006412	translation	211	78	32.01	1.3e-15	2.36E-15
	GO:0006139	nucleobase-containing compound metabolic process	1007	236	152.78	2.5e-15	4.16E-15
	GO:0006518	peptide metabolic process	226	81	34.29	2.8e-15	4.31E-15
	GO:1901360	organic cyclic compound metabolic process	1061	245	160.98	3.7e-15	5.28E-15
	GO:0043604	amide biosynthetic process	225	80	34.14	7.0e-15	9.33E-15
	GO:0006396	RNA processing	219	78	33.23	1.4e-14	1.75E-14
	GO:0043603	cellular amide metabolic process	245	84	37.17	1.6e-14	1.88E-14
	GO:0009987	cellular process	3309	587	502.05	1.9e-14	2.11E-14
	GO:0090304	nucleic acid metabolic process	866	207	131.39	3.5e-14	3.68E-14
	GO:0009058	biosynthetic process	1023	235	155.21	3.8e-14	3.80E-14

## Sheet: CC
	GO.ID	Term	Annotated	Significant	Expected	classicFisher	Adjpvalue
	GO:0005622	intracellular	1987	444	276.09	< 1e-30	4.00E-30
	GO:0044424	intracellular part	1737	401	241.35	< 1e-30	4.00E-30
	GO:0032991	protein-containing complex	903	260	125.47	< 1e-30	4.00E-30
	GO:0044464	cell part	2170	450	301.52	< 1e-30	4.00E-30
	GO:0005623	cell	2222	455	308.74	< 1e-30	4.00E-30
	GO:0005737	cytoplasm	822	223	114.21	5.0e-30	1.67E-29
	GO:0043229	intracellular organelle	1449	324	201.33	5.0e-29	1.43E-28
	GO:0043226	organelle	1464	324	203.42	4.9e-28	1.22E-27
	GO:0044444	cytoplasmic part	625	178	86.84	9.4e-26	2.09E-25
	GO:1990904	ribonucleoprotein complex	214	90	29.73	1.7e-25	3.40E-25
	GO:0044446	intracellular organelle part	759	192	105.46	5.6e-21	1.02E-20
	GO:0044422	organelle part	766	192	106.43	1.8e-20	3.00E-20
	GO:0043231	intracellular membrane-bounded organelle	1146	251	159.23	8.7e-19	1.24E-18
	GO:0005840	ribosome	153	65	21.26	8.7e-19	1.24E-18
	GO:0043227	membrane-bounded organelle	1148	251	159.51	1.1e-18	1.46E-18
	GO:0044428	nuclear part	305	89	42.38	3.6e-13	4.50E-13
	GO:0031974	membrane-enclosed lumen	243	75	33.76	1.5e-12	1.58E-12
	GO:0043233	organelle lumen	243	75	33.76	1.5e-12	1.58E-12
	GO:0070013	intracellular organelle lumen	243	75	33.76	1.5e-12	1.58E-12
	GO:0043228	non-membrane-bounded organelle	458	115	63.64	7.2e-12	7.20E-12
