# Supplementary material for: Dynamics of maternal gene expression in Rhodnius prolixus
Source: Sci Rep. 2022 Apr 20;12:6538. doi: 10.1038/s41598-022-09874-7 (PMC9023505; doi:10.1038/s41598-022-09874-7)
Supplement: Supplementary file 7 — Supplementary Information 7. [file 41598_2022_9874_MOESM7_ESM.xlsx]

## Sheet: Ovary
query	subject	% id	alignment length	mismatches	gap openings	query start	query end	subject strat	subject end	e-value	bit score
RPRC000002-RA.	CG5377-PA	42041	245	139	2	19	744	33	277	3.74e-70	217
RPRC000003-RA.	CG6295-PA	39336	211	118	6	7	633	92	294	3.75e-31	116
RPRC000003-RA.	CG6296-PA	36585	246	149	5	111	848	71	309	1.51e-40	148
RPRC000005-RA.	Cyp6v1-PA	30168	179	108	2	1	531	188	351	4.36e-13	65.5
RPRC000006-RA.	CG5966-PA	35751	386	210	10	98	1171	31	406	8.73e-71	234
RPRC000020-RA.	zld-PF	79487	39	8	0	616	732	530	568	4.55e-15	73.6
RPRC000020-RA.	zld-PG	58929	112	44	2	219	548	1327	1438	4.82e-41	147
RPRC000027-RA.	Cyp4d2-PB	43215	479	258	9	72	1484	27	499	7.63e-129	383
RPRC000033-RA.	CG4914-PA	28500	200	122	7	609	1196	119	301	2.40e-17	82.0
RPRC000035-RA+	Sirt6-PB	62332	223	82	2	3	665	2	224	8.79e-94	276
RPRC000036-RA.	Cpr62Bb-PB	73913	69	18	0	155	361	34	102	1.37e-28	103
RPRC000039-RA.	boca-PA	78808	151	32	0	67	519	22	172	3.49e-76	225
RPRC000042-RA.	Gasp-PB	33679	193	110	5	69	608	29	216	1.52e-23	96.3
RPRC000042-RA.	Gasp-PB	29921	127	77	3	69	425	99	221	3.67e-09	55.5
RPRC000042-RA.	Gasp-PB	28829	111	65	3	273	566	27	136	4.61e-08	52.4
RPRC000045-RA.	CG2818-PA	38235	204	99	8	84	659	39	227	5.69e-35	130
RPRC000046-RA.	Cyp6w1-PB	31138	501	308	11	33	1490	11	489	5.60e-70	231
RPRC000048-RA.	ppk-PA	33396	536	311	12	9	1502	57	584	1.99e-104	323
RPRC000049-RA.	arr-PA	45455	55	28	2	97	261	1347	1399	3.75e-09	53.5
RPRC000049-RA.	arr-PA	35955	89	48	5	7	252	1347	1433	1.53e-08	51.6
RPRC000049-RA.	CG4914-PA	35789	285	155	9	1411	2226	96	365	4.56e-39	148
RPRC000049-RA.	arr-PA	29677	155	81	6	382	789	1309	1454	1.88e-09	58.5
RPRC000049-RA.	arr-PA	28814	118	64	3	280	618	1339	1441	6.66e-09	56.6
RPRC000060-RA.	arr-PA	29319	631	389	14	787	2610	107	703	1.91e-74	274
RPRC000060-RA.	arr-PA	27340	812	532	28	631	3012	673	1444	1.07e-61	233
RPRC000060-RA.	arr-PA	30802	474	290	14	3871	5244	81	532	1.62e-54	209
RPRC000060-RA.	arr-PA	28715	498	323	16	3775	5244	366	839	1.25e-50	197
RPRC000060-RA.	arr-PA	28511	470	304	16	3775	5157	673	1119	6.53e-41	165
RPRC000060-RA.	arr-PA	40310	129	59	5	2995	3357	1315	1433	1.02e-15	82.8
RPRC000060-RA.	arr-PA	39837	123	61	6	3121	3483	1324	1435	7.05e-14	76.6
RPRC000060-RA.	arr-PA	32667	150	79	7	3271	3696	1323	1458	6.00e-13	73.6
RPRC000060-RA.	arr-PA	34722	144	66	5	88	483	1308	1435	2.80e-12	71.2
RPRC000060-RA.	arr-PA	38679	106	53	5	37	348	1340	1435	5.32e-12	70.5
RPRC000060-RA.	arr-PA	26894	264	176	9	3775	4551	978	1229	1.12e-11	69.3
RPRC000060-RA.	arr-PA	36000	100	46	4	220	489	1309	1400	4.64e-08	57.4
RPRC000060-RA.	arr-PA	27757	789	503	31	2	2296	283	1028	8.40e-72	264
RPRC000060-RA.	arr-PA	28100	637	397	23	383	2233	110	705	1.46e-66	248
RPRC000060-RA.	arr-PA	27012	907	579	38	2	2623	589	1445	5.49e-64	239
RPRC000060-RA.	arr-PA	30270	185	115	5	3641	4171	666	844	1.89e-20	97.8
RPRC000060-RA.	arr-PA	29282	181	122	3	3647	4177	361	539	3.25e-17	87.0
RPRC000060-RA.	arr-PA	42056	107	48	4	3056	3373	1340	1433	3.03e-15	80.9
RPRC000060-RA.	arr-PA	38636	132	61	5	3131	3496	1312	1433	2.48e-14	77.8
RPRC000060-RA.	arr-PA	30556	144	87	4	3785	4177	89	232	2.85e-11	67.8
RPRC000060-RA.	arr-PA	36559	93	46	2	3245	3496	1308	1396	1.11e-09	62.4
RPRC000060-RA.	arr-PA	33813	139	62	6	2870	3256	1318	1436	3.65e-09	60.8
RPRC000060-RA.	arr-PA	40336	119	53	5	2771	3127	1337	1437	1.23e-08	58.9
RPRC000062-RA.	qm-PA	81818	88	16	0	3	266	75	162	2.85e-50	164
RPRC000066-RA.	CG15715-PA	81333	75	14	0	150	374	1	75	2.08e-23	87.0
RPRC000085-RA.	CG11596-PB	49383	81	41	0	3	245	267	347	4.41e-24	93.6
RPRC000086-RA.	Desat1-PB	30435	207	141	1	3	614	147	353	8.15e-35	126
RPRC000087-RA.	Xpc-PA	42045	88	51	0	1	264	1206	1293	5.42e-21	85.1
RPRC000087-RA.	Xpc-PC	41704	223	120	3	1258	1923	930	1143	2.26e-52	194
RPRC000087-RA.	Xpc-PC	29940	167	103	4	649	1107	369	535	3.65e-20	94.7
RPRC000090-RA.	CG12299-PA	35052	291	170	3	57	872	254	544	1.37e-48	179
RPRC000090-RA.	CG12299-PA	39759	249	148	2	897	1640	254	501	5.23e-46	171
RPRC000090-RA.	CG12299-PA	38559	236	142	3	297	998	250	484	1.60e-44	167
RPRC000090-RA.	CG12299-PA	34127	252	165	1	129	881	250	501	2.26e-42	161
RPRC000090-RA.	CG12299-PA	36555	238	151	0	981	1694	254	491	3.33e-39	152
RPRC000090-RA.	CG12299-PA	34818	247	142	3	18	701	297	543	1.32e-37	147
RPRC000090-RA.	CG12299-PA	46392	97	52	0	3	293	405	501	1.40e-21	98.2
RPRC000090-RA.	CG12299-PA	35849	159	73	1	1305	1694	249	407	4.16e-20	93.6
RPRC000096-RA.	CG9631-PA	24865	185	131	4	1	537	255	437	9.56e-11	58.9
RPRC000099-RA.	ppk-PA	25200	250	153	6	70	720	345	593	6.51e-07	49.3
RPRC000101-RA.	GCS2beta-PB	35626	567	285	12	55	1647	26	548	3.89e-96	302
RPRC000107-RA.	Sb-PB	42529	174	87	4	1	504	621	787	1.33e-37	137
RPRC000107-RA.	arr-PA	35345	116	66	5	19	345	1339	1452	6.12e-10	56.2
RPRC000110-RA+	pdgy-PB	37134	307	186	5	41	955	32	333	6.44e-56	194
RPRC000110-RA+	pdgy-PB	47857	140	71	2	953	1366	452	591	1.45e-34	135
RPRC000110-RA.	pdgy-PB	40726	248	142	4	3	731	344	591	5.24e-58	192
RPRC000113-RA.	CG10383-PB	30330	455	244	15	3	1196	298	736	2.80e-49	177
RPRC000117-RA.	Cpr92F-PA	60000	50	20	0	3	152	46	95	3.75e-14	65.9
RPRC000119-RA.	loqs-PD	32973	185	101	2	4	489	134	318	7.44e-19	85.1
RPRC000121-RA.	CG31523-PG	43269	104	54	1	11	307	175	278	3.53e-09	52.0
RPRC000126-RA.	CG30172-PB	25714	105	77	1	2	313	8	112	6.52e-08	46.2
RPRC000127-RA.	wtrw-PB	60494	324	124	2	54	1013	565	888	4.12e-127	388
RPRC000127-RA.	wtrw-PB	42714	398	208	6	128	1264	69	465	2.13e-91	295
RPRC000133-RA.	slp1-PA	52525	99	46	1	82	378	120	217	1.54e-31	117
RPRC000135-RA.	Ptr-PB	20896	402	259	13	1398	2486	194	575	1.70e-12	71.2
RPRC000135-RA.	Ptr-PB	29255	188	125	4	2949	3497	661	845	4.55e-11	66.6
RPRC000138-RA.	arr-PA	33333	132	77	4	27	413	1340	1463	7.69e-08	49.7
RPRC000138-RA.	arr-PA	27723	303	209	7	176	1075	359	654	1.10e-33	131
RPRC000138-RA.	arr-PA	26733	303	202	10	146	1033	656	945	6.75e-23	99.8
RPRC000138-RA.	arr-PA	24910	277	191	9	164	985	967	1229	3.53e-16	79.3
RPRC000138-RA.	arr-PA	29560	159	104	5	542	1012	173	325	2.74e-14	73.6
RPRC000138-RA.	arr-PA	28571	105	70	2	779	1078	161	265	1.36e-06	49.7
RPRC000138-RA.	arr-PA	29770	870	535	31	237	2801	353	1161	4.36e-106	360
RPRC000138-RA.	arr-PA	29405	823	519	26	393	2801	78	858	1.89e-103	353
RPRC000138-RA.	arr-PA	32252	555	345	15	908	2533	169	705	4.01e-79	283
RPRC000138-RA.	arr-PA	27247	712	472	21	557	2644	365	1046	3.16e-70	256
RPRC000138-RA.	arr-PA	23579	827	554	33	557	2965	672	1444	2.75e-50	193
RPRC000138-RA.	arr-PA	30696	316	195	9	1631	2527	89	397	2.55e-35	145
RPRC000138-RA.	arr-PA	23741	417	258	15	1991	3154	1048	1433	3.31e-14	76.6
RPRC000138-RA.	arr-PA	37778	135	65	9	14	415	1317	1433	7.55e-10	62.4
RPRC000138-RA.	arr-PA	36620	284	163	6	910	1743	368	640	1.28e-54	200
RPRC000138-RA.	arr-PA	29720	286	177	6	994	1809	79	354	6.32e-40	155
RPRC000138-RA.	arr-PA	30650	323	204	9	859	1809	659	967	1.01e-39	155
RPRC000138-RA.	arr-PA	28777	278	168	8	898	1704	976	1232	2.96e-20	94.7
RPRC000138-RA.	arr-PA	42537	134	56	7	85	450	1309	1433	3.22e-16	82.0
RPRC000138-RA.	arr-PA	37719	114	64	3	22	357	1337	1445	3.43e-14	75.5
RPRC000138-RA.	arr-PA	35156	128	62	5	199	552	1308	1424	4.65e-11	65.5
RPRC000138-RA.	arr-PA	37719	114	53	5	382	720	1337	1433	2.16e-09	60.1
RPRC000138-RA.	N-PA	30316	475	238	20	2446	3630	568	1029	6.10e-31	132
RPRC000138-RA.	N-PA	29356	419	240	15	2440	3618	141	529	1.04e-27	121
RPRC000138-RA.	N-PA	29040	427	231	16	2446	3618	62	452	8.17e-27	119
RPRC000138-RA.	N-PA	28995	438	216	18	2566	3630	680	1105	8.53e-27	118
RPRC000138-RA.	N-PA	29596	446	238	22	2437	3603	947	1373	2.16e-26	117
RPRC000138-RA.	N-PA	29078	423	237	16	2446	3618	795	1186	4.77e-26	116
RPRC000138-RA.	N-PA	30676	414	231	18	2440	3615	490	869	4.95e-25	112
RPRC000138-RA.	N-PA	29118	340	166	13	2692	3660	67	348	3.66e-21	100
RPRC000138-RA.	N-PA	28955	335	157	15	2803	3630	67	379	3.73e-20	97.1
RPRC000138-RA.	N-PA	28609	381	177	17	2446	3393	1102	1452	5.43e-17	86.7
RPRC000145-RA.	MESK2-PD	67791	326	100	2	24	992	14	337	7.61e-159	447
RPRC000148-RA.	RhoGEF2-PG	62903	62	23	0	156	341	260	321	1.20e-17	76.3
RPRC000150-RA.	mas-PC	32824	131	69	6	467	817	776	901	6.18e-12	64.7
RPRC000150-RA.	bark-PA	35065	77	46	2	452	676	1071	1145	1.56e-09	57.0
RPRC000151-RA.	CG9631-PA	29921	254	161	8	1040	1780	195	438	5.45e-20	92.0
RPRC000152-RA.	p24-1-PA	61429	140	54	0	4	423	50	189	3.91e-62	188
RPRC000162-RA+	shg-PA	25568	880	546	31	3386	5890	82	897	1.44e-44	178
RPRC000162-RA+	shg-PA	28378	666	421	28	4463	6337	81	731	2.81e-41	167
RPRC000162-RA+	shg-PA	24222	900	555	36	3713	6205	56	897	2.33e-39	160
RPRC000162-RA+	shg-PA	25741	843	519	36	3056	5452	81	860	5.67e-39	159
RPRC000162-RA+	shg-PA	25624	761	477	31	890	3016	93	816	1.01e-31	135
RPRC000162-RA+	shg-PA	27586	638	373	25	65	1861	165	752	3.18e-30	130
RPRC000162-RA+	shg-PA	25000	796	462	37	1964	4156	135	860	1.55e-27	122
RPRC000162-RA+	shg-PA	24158	683	447	29	365	2290	121	773	1.19e-22	106
RPRC000162-RA+	shg-PA	26128	421	265	13	5426	6634	102	494	3.62e-22	104
RPRC000162-RA+	shg-PA	29858	211	142	3	5723	6343	93	301	2.29e-21	102
RPRC000162-RA+	shg-PA	25225	666	412	29	563	2395	82	716	1.06e-20	99.8
RPRC000162-RA+	shg-PA	26037	434	280	17	275	1498	416	834	1.97e-18	92.4
RPRC000167-RA.	CkIalpha-PA	68942	293	91	0	3	881	13	305	4.70e-155	438
RPRC000171-RA.	Cyp6w1-PB	28733	442	289	8	201	1496	59	484	1.33e-53	187
RPRC000173-RA.	Cpr64Aa-PA	64151	53	19	0	145	303	67	119	1.42e-19	78.6
RPRC000176-RA.	Cyp6t1-PA	30742	283	184	7	6	824	20	300	1.08e-29	116
RPRC000176-RA.	Cyp6w1-PB	36364	198	119	3	3	578	306	502	5.75e-44	152
RPRC000180-RA.	CG8924-PB	58475	118	48	1	3204	3554	6	123	5.16e-38	149
RPRC000180-RA.	CG8924-PB	62712	59	22	0	4086	4262	353	411	1.86e-16	83.6
RPRC000186-RA.	HP1b-PA	46000	50	27	0	778	927	1	50	1.08e-10	60.1
RPRC000192-RA.	Ugt302C1-PA	37209	129	81	0	2	388	354	482	2.18e-24	95.9
RPRC000192-RA.	Ugt36D1-PD	40541	74	44	0	1	222	283	356	9.74e-16	68.9
RPRC000196-RA.	Cyp4d1-PA	36404	456	253	10	4	1281	59	507	2.16e-89	279
RPRC000198-RA.	loqs-PF	53352	358	140	7	259	1272	114	464	1.49e-107	324
RPRC000205-RA.	26-29-p-PA	43506	308	161	8	79	981	245	546	1.48e-73	236
RPRC000210-RA.	CG30427-PG	44848	165	91	0	7	501	100	264	9.34e-50	166
RPRC000213-RA.	His2Av-PA	98969	97	1	0	73	363	26	122	5.83e-65	192
RPRC000214-RA.	Pp1alpha-96A-PB	92638	326	23	1	9	983	2	327	0.0	628
RPRC000215-RA.	Herc4-PB	34815	135	76	6	1	381	46	176	7.69e-10	58.2
RPRC000215-RA.	Herc4-PB	28467	137	80	5	46	420	7	137	1.86e-06	47.8
RPRC000215-RA.	Herc4-PB	26667	150	98	4	1	420	149	296	4.70e-06	46.6
RPRC000217-RA.	Chd1-PC	35398	113	63	3	72	383	1487	1598	8.49e-17	74.3
RPRC000218-RA.	nebu-PC	29777	403	273	6	26	1219	60	457	1.12e-52	181
RPRC000230-RA.	hb-PB	66667	159	53	0	643	1119	221	379	2.18e-74	252
RPRC000230-RA.	hb-PB	55769	52	23	0	1714	1869	705	756	4.44e-14	74.7
RPRC000231-RA+	hth-PI	53968	126	48	3	51	401	76	200	1.27e-36	132
RPRC000231-RA.	hth-PI	55285	123	45	3	60	401	79	200	2.90e-36	133
RPRC000232-RA.	Lip4-PA	43868	212	102	3	23	646	79	277	4.91e-56	183
RPRC000234-RA.	Cyp6w1-PB	27397	365	226	6	117	1100	70	432	1.03e-42	154
RPRC000240-RA.	pns-PA	55111	450	164	6	91	1338	998	1443	1.21e-140	436
RPRC000240-RA.	pns-PA	44800	375	150	9	670	1788	608	927	2.53e-85	290
RPRC000240-RA.	pns-PA	58571	140	57	1	13	429	326	465	5.07e-44	168
RPRC000246-RA.	CG6277-PA	31496	254	170	4	41	796	88	339	1.91e-33	124
RPRC000248-RA.	Akt1-PC	42553	94	52	2	6	287	498	589	1.08e-15	70.1
RPRC000258-RA.	CG30427-PG	50552	453	222	1	2	1354	23	475	1.67e-153	446
RPRC000261-RA.	Cyp6w1-PB	41538	65	37	1	14	208	295	358	1.01e-10	54.3
RPRC000261-RA.	Cyp6v1-PA	26792	265	174	6	97	846	24	283	8.59e-24	99.8
RPRC000264-RA.	Six4-PB	73214	168	45	0	43	546	179	346	1.75e-92	274
RPRC000267-RA.	Arl8-PB	88525	183	21	0	1	549	1	183	3.65e-123	344
RPRC000269-RA.	CG12170-PA	25114	438	281	12	60	1292	19	436	8.55e-28	114
RPRC000270-RA.	arr-PA	34286	315	194	8	2227	3162	402	706	4.73e-43	172
RPRC000270-RA.	arr-PA	31447	318	193	11	2233	3159	709	1010	2.66e-36	150
RPRC000270-RA.	arr-PA	31193	327	196	12	2236	3171	89	401	2.54e-35	147
RPRC000270-RA.	arr-PA	29343	426	262	20	2299	3549	1040	1435	7.95e-33	139
RPRC000270-RA.	arr-PA	40678	118	50	3	3877	4230	1336	1433	2.68e-17	88.2
RPRC000270-RA.	arr-PA	36752	117	54	5	3421	3741	1309	1415	1.62e-10	65.9
RPRC000270-RA.	arr-PA	36975	119	54	5	4039	4392	1337	1435	9.71e-09	60.1
RPRC000270-RA.	arr-PA	33028	109	51	3	4069	4395	1313	1399	3.56e-07	55.1
RPRC000272-RA.	Herp-PC	33613	119	73	2	35	373	29	147	1.56e-14	68.2
RPRC000277-RA.	Cyp4g15-PC	37725	167	100	3	19	510	402	567	9.22e-31	115
RPRC000281-RA.	arr-PA	30460	348	199	11	1815	2813	361	680	2.58e-36	148
RPRC000281-RA.	arr-PA	32673	303	175	12	1947	2816	88	374	4.33e-33	137
RPRC000281-RA.	arr-PA	27405	343	218	12	1809	2813	666	985	5.51e-29	124
RPRC000281-RA.	arr-PA	32323	297	167	13	60	917	1175	1448	8.79e-27	117
RPRC000281-RA.	arr-PA	34659	176	94	6	3	527	856	1011	5.00e-22	102
RPRC000281-RA.	arr-PA	33333	171	96	3	3	515	243	395	9.63e-22	101
RPRC000281-RA.	arr-PA	29864	221	114	7	3	626	551	743	1.20e-21	100
RPRC000281-RA.	arr-PA	23569	297	195	11	1785	2657	963	1233	8.63e-12	68.6
RPRC000287-RA.	Pect-PD	69565	207	63	0	1	621	154	360	7.07e-108	314
RPRC000287-RA.	Pect-PD	32919	161	92	3	100	582	8	152	1.22e-20	87.8
RPRC000293-RA.	CG11123-PA	29279	222	153	2	850	1503	416	637	1.06e-28	119
RPRC000294-RA.	26-29-p-PA	42955	291	152	8	80	928	248	532	2.11e-66	216
RPRC000295-RA.	Paf-AHalpha-PB	46696	227	117	3	1	675	1	225	6.41e-67	205
RPRC000302-RA.	rept-PC	73263	475	104	1	20	1444	8	459	0.0	670
RPRC000304-RA.	pasha-PA	31967	122	49	3	56	346	55	167	1.83e-10	55.8
RPRC000304-RA.	pasha-PB	58564	362	145	5	3	1076	218	578	4.40e-142	414
RPRC000305-RA.	Dgat2-PA	36467	351	208	2	10	1017	1	351	1.19e-73	233
RPRC000308-RA.	CG9953-PA	52548	314	143	2	26	961	91	400	9.31e-119	350
RPRC000309-RA.	26-29-p-PA	42138	159	90	2	351	821	330	488	3.77e-38	139
RPRC000316-RA.	CG3104-PA	33969	262	158	6	565	1329	13	266	1.01e-23	101
RPRC000316-RA.	CG3104-PA	28824	170	118	1	550	1050	108	277	1.42e-13	71.2
RPRC000320-RA.	mtSSB-PA	61062	113	43	1	904	1239	34	146	3.71e-47	157
RPRC000321-RA.	CG4839-PA	41839	533	296	5	3	1574	475	1002	4.60e-152	459
RPRC000322-RA.	CG1309-PA	37234	94	56	2	10	285	49	141	1.72e-15	69.3
RPRC000322-RA.	CG1309-PA	45290	276	145	4	3	830	240	509	1.50e-73	233
RPRC000323-RA.	twi-PB	48000	125	38	2	199	492	358	482	4.85e-29	110
RPRC000324-RA.	tok-PA	35088	171	97	8	61	552	1152	1315	3.85e-16	74.7
RPRC000324-RA.	tok-PA	23256	215	114	4	49	552	988	1198	1.46e-10	58.5
RPRC000324-RA.	tok-PA	26455	189	94	5	109	552	853	1037	4.10e-10	57.4
RPRC000324-RA.	fw-PB	35556	90	55	2	1157	1420	375	463	1.16e-08	57.0
RPRC000324-RA.	fw-PB	30172	116	74	3	8	346	170	281	5.81e-08	54.7
RPRC000324-RA.	fw-PB	28947	114	79	2	2	337	483	596	8.79e-08	53.9
RPRC000324-RA.	fw-PB	25984	127	87	3	53	415	383	508	2.73e-07	52.4
RPRC000324-RA.	fw-PB	30526	95	65	1	62	343	246	340	4.06e-07	52.0
RPRC000324-RA.	fw-PB	26042	96	71	0	47	334	6	101	5.30e-06	48.1
RPRC000326-RA.	wech-PA	43644	236	125	3	184	885	538	767	3.61e-55	190
RPRC000326-RA.	wech-PA	40816	196	107	3	304	885	531	719	7.57e-36	135
RPRC000327-RA.	CG30172-PB	28972	107	69	4	1	315	9	110	1.89e-09	50.8
RPRC000333-RA.	sgg-PJ	84840	376	56	1	1	1125	4	379	0.0	665
RPRC000335-RA.	CG5026-PC	63158	76	28	0	2	229	349	424	2.48e-29	107
RPRC000335-RA.	CG5026-PC	41667	132	66	3	4	390	225	348	7.22e-30	111
RPRC000335-RA.	CG5026-PC	54955	111	42	3	20	328	1	111	1.64e-30	112
RPRC000341-RA.	ppk-PA	26316	190	119	3	805	1311	389	578	4.94e-15	76.6
RPRC000345-RA.	Sclp-PA	48045	179	92	1	70	603	71	249	5.29e-55	174
RPRC000346-RA.	CG7632-PB	32215	298	188	5	2	877	17	306	1.18e-46	158
RPRC000348-RA+	SrpRalpha-PA	48953	621	239	8	2	1654	2	614	0.0	535
RPRC000348-RA.	SrpRalpha-PA	57488	621	250	5	2	1846	2	614	0.0	689
RPRC000352-RA.	Mbs-PP	62963	81	29	1	1	240	5	85	2.70e-31	110
RPRC000357-RA.	Zir-PA	36890	656	386	9	1683	3614	1403	2042	5.73e-120	410
RPRC000357-RA.	Zir-PA	32245	245	140	3	468	1124	964	1208	2.16e-28	123
RPRC000358-RA.	Cyp6w1-PB	28939	311	207	5	3	917	133	435	3.00e-43	154
RPRC000358-RA.	Cyp6w1-PB	31672	341	222	6	1	1014	27	359	6.00e-48	167
RPRC000365-RA.	CG6277-PA	36726	226	136	5	33	707	68	287	8.17e-35	127
RPRC000370-RA.	Kyat-PA	24579	297	192	10	352	1170	127	415	1.70e-19	90.5
RPRC000372-RA.	eIF6-PA	79444	180	37	0	7	546	66	245	2.24e-108	309
RPRC000377-RA.	spn-B-PA	37179	78	42	1	239	472	94	164	2.41e-06	47.4
RPRC000381-RA.	serp-PC	90392	510	46	2	63	1586	26	534	0.0	974
RPRC000382-RA.	Pect-PD	56667	60	26	0	181	2	149	208	6.21e-20	82.4
RPRC000382-RA.	Pect-PD	77778	117	26	0	15	365	19	135	7.24e-67	205
RPRC000382-RA.	Pect-PD	35780	109	67	2	27	344	215	323	5.35e-16	71.6
RPRC000392-RA.	CG14647-PB	49315	73	33	1	6	212	77	149	5.24e-13	63.9
RPRC000393-RA.	vri-PC	73043	115	31	0	228	572	91	205	1.05e-51	181
RPRC000393-RA.	vri-PC	54867	113	39	6	846	1163	501	608	1.76e-20	92.4
RPRC000394-RA.	Kyat-PA	24766	214	147	6	309	908	96	309	4.05e-09	56.2
RPRC000395-RA.	Fer2LCH-PB	37056	197	117	5	51	629	23	216	7.92e-36	124
RPRC000396-RA.	pigeon-PB	58824	51	21	0	3	155	795	845	2.68e-11	55.1
RPRC000398-RA.	Cpr65Ec-PA	33333	75	39	1	278	502	31	94	6.23e-09	50.8
RPRC000400-RA.	ecd-PA	39497	676	343	18	21	1889	9	671	1.90e-141	426
RPRC000403-RA.	Herc4-PB	34591	159	98	4	139	609	6	160	4.26e-20	87.0
RPRC000403-RA.	Herc4-PB	35065	154	87	6	172	609	119	267	1.77e-18	82.0
RPRC000403-RA.	Herc4-PB	34078	179	108	6	76	603	146	317	6.94e-17	77.4
RPRC000403-RA.	Herc4-PB	33129	163	98	7	109	582	50	206	1.04e-15	74.3
RPRC000403-RA.	Herc4-PB	31624	117	60	4	286	609	2	107	8.38e-08	50.8
RPRC000404-RA.	cdi-PB	58462	195	79	2	2	583	173	366	1.21e-78	261
RPRC000405-RA.	26-29-p-PA	41194	335	174	10	22	996	225	546	1.26e-72	233
RPRC000410-RA.	CG12299-PA	38306	248	152	1	2018	2758	254	501	9.94e-52	193
RPRC000410-RA.	CG12299-PA	40323	248	147	1	1934	2674	254	501	4.33e-51	191
RPRC000410-RA.	CG12299-PA	39516	248	149	1	1682	2422	254	501	3.10e-50	189
RPRC000410-RA.	CG12299-PA	37903	248	153	1	1346	2086	254	501	1.26e-46	178
RPRC000410-RA.	CG12299-PA	36594	276	146	2	2	826	254	501	1.86e-45	174
RPRC000410-RA.	CG12299-PA	38956	249	151	1	506	1249	254	502	5.24e-44	170
RPRC000410-RA.	CG12299-PA	35081	248	160	1	1178	1918	254	501	1.00e-41	163
RPRC000410-RA.	CG12299-PA	36290	248	157	1	1262	2002	254	501	8.58e-41	160
RPRC000410-RA.	CG12299-PA	35484	248	159	1	758	1498	254	501	1.71e-40	159
RPRC000410-RA.	CG12299-PA	37200	250	152	3	254	994	254	501	6.75e-40	157
RPRC000410-RA.	CG12299-PA	39896	193	115	1	2186	2761	254	446	2.51e-35	143
RPRC000410-RA.	CG12299-PA	32584	178	102	2	2	481	367	544	5.55e-25	110
RPRC000411-RA.	Ptr-PB	60648	216	82	2	3	647	9	222	3.37e-87	278
RPRC000411-RA.	Ptr-PB	61642	670	228	7	2	1927	304	972	0.0	762
RPRC000415-RA.	CG4645-PC	43981	216	105	4	165	767	108	322	1.36e-47	161
RPRC000417-RA.	Herc4-PC	32432	259	144	10	1	717	7	254	1.45e-32	124
RPRC000417-RA.	Herc4-PC	36000	225	134	6	1	645	116	340	4.62e-32	122
RPRC000417-RA.	Herc4-PC	34359	195	115	7	148	702	6	197	2.59e-28	112
RPRC000417-RA.	Herc4-PC	31760	233	135	5	1	645	61	287	4.18e-25	102
RPRC000417-RA.	Herc4-PC	31176	170	95	5	1	444	224	393	4.64e-12	64.3
RPRC000419-RA.	anne-PI	42991	535	266	6	256	1761	238	766	6.78e-136	438
RPRC000419-RA.	anne-PI	42138	318	178	3	1831	2781	896	1208	1.05e-61	228
RPRC000425-RA.	Pcyt1-PD	72761	268	69	2	17	820	169	432	8.86e-150	430
RPRC000426-RA.	mor-PA	57413	688	244	12	2	1954	121	796	0.0	703
RPRC000426-RA.	mor-PA	62112	161	55	1	2102	2566	885	1045	1.55e-28	122
RPRC000427-RA.	Clk-PA	23507	268	173	9	600	1316	99	363	2.39e-09	60.8
RPRC000428-RA.	CG13360-PA	26048	334	234	7	5	982	51	379	2.26e-26	108
RPRC000439-RA.	Acsl-PC	32562	648	389	13	218	2047	69	706	1.52e-88	291
RPRC000443-RA.	SMC5-PE	36620	71	42	1	6	218	453	520	1.11e-10	54.7
RPRC000444-RA.	Atpalpha-PA	91400	407	35	0	2	1222	36	442	0.0	746
RPRC000444-RA.	Atpalpha-PA	91909	309	25	0	1205	2131	505	813	8.98e-174	524
RPRC000445-RA.	CG11837-PA	68613	137	43	0	2	412	2	138	4.38e-60	186
RPRC000450-RA.	CG4078-PA	41322	121	65	3	3	347	624	744	1.62e-23	93.2
RPRC000450-RA.	CG4078-PA	25325	154	108	3	1336	1794	439	586	1.16e-12	70.1
RPRC000450-RA.	CG4078-PA	37662	77	48	0	838	1068	193	269	1.53e-11	66.6
RPRC000450-RA.	CG4078-PA	30337	89	39	2	55	321	13	78	6.92e-07	51.6
RPRC000454-RA.	wtrw-PB	24646	706	429	23	367	2334	180	832	1.65e-24	109
RPRC000454-RA.	wtrw-PB	29834	181	123	4	79	615	290	468	1.22e-09	61.2
RPRC000454-RA.	wtrw-PB	34426	122	70	5	223	567	232	350	1.64e-06	51.2
RPRC000455-RA.	cwo-PA	40594	202	66	6	13	561	4	170	4.15e-34	132
RPRC000465-RA-	PAPLA1-PA	48166	627	294	8	13	1815	1373	1994	0.0	577
RPRC000470-RA.	CG30172-PB	42169	83	48	0	78	326	30	112	4.92e-22	82.4
RPRC000471-RA.	ppk-PA	30556	144	98	2	40	468	296	438	9.99e-20	84.0
RPRC000473-RA.	5-HT2A-PF	56962	79	32	1	83	319	774	850	6.34e-28	105
RPRC000474-RA.	CG6271-PA	28205	117	83	1	21	371	75	190	2.64e-09	52.8
RPRC000474-RA.	CG5162-PB	33621	116	68	4	20	358	261	370	2.42e-14	68.6
RPRC000475-RA.	CG14232-PB	39252	214	85	4	36	554	170	379	1.36e-40	143
RPRC000475-RA.	CG14232-PB	50450	111	55	0	132	464	26	136	7.22e-35	125
RPRC000477-RA.	puml-PA	31356	118	70	4	33	368	107	219	4.63e-07	50.1
RPRC000480-RA.	Ptr-PB	27442	215	150	5	50	691	636	845	5.55e-24	99.4
RPRC000481-RA.	CG14629-PA	40909	154	85	3	3	455	132	282	8.60e-34	120
RPRC000482-RA.	CG10175-PA	30579	121	71	4	72	404	480	597	2.72e-11	60.1
RPRC000486-RA.	CG4115-PA	69780	182	54	1	2	544	38	219	1.44e-96	278
RPRC000487-RA.	nebu-PC	33131	329	214	3	70	1050	31	355	4.17e-44	157
RPRC000494-RA.	sNPF-R-PB	34188	117	75	2	3	347	293	409	3.36e-13	66.2
RPRC000496-RA.	h-PB	69355	124	36	1	7	378	19	140	1.03e-50	166
RPRC000497-RA.	Hsl-PA	58462	130	47	2	745	1125	429	554	6.74e-43	163
RPRC000497-RA.	Hsl-PA	36752	234	140	4	64	744	59	291	9.90e-42	159
RPRC000497-RA.	Hsl-PA	55844	77	34	0	1372	1602	756	832	1.16e-22	101
RPRC000503-RA.	Taf5-PA	38119	202	84	2	1101	1589	446	645	1.22e-34	137
RPRC000506-RA.	CG14762-PB	36066	122	72	3	14	361	212	333	2.25e-12	63.2
RPRC000506-RA.	CG14762-PB	37600	125	72	4	56	415	276	399	1.19e-09	55.1
RPRC000506-RA.	CG14762-PB	34146	123	77	3	56	415	131	252	1.15e-08	52.4
RPRC000506-RA.	CG14762-PB	29752	121	82	2	2	355	135	255	5.85e-07	47.4
RPRC000510-RA.	Ppa-PC	32095	377	233	9	62	1162	155	518	9.90e-39	145
RPRC000510-RA.	Ppa-PC	29870	231	143	6	527	1171	191	418	2.46e-18	86.3
RPRC000511-RA.	B52-PI	30769	65	45	0	22	216	3	67	4.20e-09	48.5
RPRC000513-RA.	Cyp305a1-PA	36902	439	259	8	2	1267	37	474	2.33e-93	290
RPRC000514-RA.	CG10005-PA	38764	178	101	5	42	560	32	206	2.08e-38	130
RPRC000525-RA.	CG1441-PB	53012	83	39	0	6	254	407	489	5.46e-24	92.8
RPRC000525-RA.	CG1441-PB	52778	216	101	1	8	652	26	241	1.47e-70	223
RPRC000528-RA.	defl-PA	38883	985	497	22	6	2672	8	983	0.0	603
RPRC000529-RA.	CG33096-PE	73118	186	49	1	62	616	20	205	3.26e-98	285
RPRC000532-RA+	CG7115-PC	76351	148	35	0	2352	2795	269	416	1.18e-69	241
RPRC000533-RA.	e-PA	24147	381	235	11	17	1015	186	560	9.85e-14	74.3
RPRC000540-RA.	CG42399-PB	46667	225	120	0	871	1545	1429	1653	1.41e-54	197
RPRC000545-RA.	Elovl7-PA	40833	240	120	4	1	657	21	259	6.84e-51	167
RPRC000548-RA.	botv-PA	25490	204	123	8	246	779	211	411	1.45e-08	55.1
RPRC000551-RA.	CG31999-PA	42466	73	39	1	20	229	668	740	1.78e-09	57.8
RPRC000551-RA.	arr-PA	27923	727	461	23	714	2810	366	1057	2.26e-68	252
RPRC000551-RA.	arr-PA	27719	570	380	16	1008	2681	162	711	4.76e-56	213
RPRC000551-RA.	arr-PA	24911	839	517	30	714	3119	673	1435	2.45e-54	207
RPRC000551-RA.	arr-PA	37615	109	57	3	234	560	1336	1433	1.89e-11	68.2
RPRC000551-RA.	arr-PA	45902	61	32	1	3327	3509	1340	1399	1.52e-08	58.5
RPRC000551-RA.	arr-PA	25564	266	172	10	1863	2627	138	388	8.10e-08	56.2
RPRC000551-RA.	arr-PA	29801	151	47	6	3054	3500	1340	1433	1.58e-06	52.0
RPRC000551-RA.	arr-PA	33696	92	47	4	312	572	1318	1400	7.42e-06	49.7
RPRC000556-RA.	Clk-PA	25693	397	222	13	339	1463	12	357	8.74e-28	119
RPRC000558-RA.	l(2)k09022-PA	32197	1261	742	33	2270	5893	895	2095	7.94e-136	470
RPRC000558-RA.	l(2)k09022-PA	46500	200	106	1	5	601	3	202	9.22e-40	162
RPRC000558-RA.	l(2)k09022-PA	23077	286	165	9	557	1273	279	556	4.93e-10	64.3
RPRC000565-RA.	Ubx-PB	100000	54	0	0	45	206	265	318	5.85e-35	120
RPRC000569-RA.	CG15111-PA	39607	356	156	8	75	974	35	387	6.96e-86	263
RPRC000571-RA.	ps-PI	29940	167	103	3	358	819	74	239	2.74e-10	61.6
RPRC000571-RA.	ps-PI	31655	139	79	4	1021	1401	74	208	2.92e-09	58.5
RPRC000574-RA.	CG5568-PA	26241	282	162	14	110	907	241	492	9.89e-13	68.6
RPRC000575-RA.	caps-PA	47817	504	238	5	75	1526	41	539	9.76e-145	425
RPRC000576-RA.	Cad96Ca-PA	41026	273	151	3	3	800	477	746	7.22e-65	222
RPRC000581-RA.	CG8207-PA	58295	434	165	4	3	1256	2	435	2.02e-180	509
RPRC000595-RA.	pdgy-PB	36977	311	186	7	362	1279	287	592	5.90e-65	218
RPRC000597-RA.	alpha-Man-IIb-PA	42424	132	60	3	5	370	256	381	1.98e-30	114
RPRC000605-RA.	SPR-PB	58095	105	44	0	149	463	70	174	6.95e-39	135
RPRC000605-RA.	SPR-PB	59036	166	66	2	4	498	241	405	4.74e-57	184
RPRC000606-RA.	mael-PC	27336	289	181	8	327	1169	74	341	3.08e-23	101
RPRC000608-RA.	sNPF-R-PB	31081	148	97	2	115	552	68	212	6.32e-13	67.0
RPRC000610-RA.	Sp7-PE	26531	147	89	7	186	587	245	385	6.95e-06	44.7
RPRC000614-RA.	CG5326-PA	56627	83	36	0	234	482	136	218	5.97e-28	103
RPRC000617-RA.	Desat1-PB	66458	319	107	0	69	1025	60	378	1.84e-166	468
RPRC000618-RA.	CG6055-PB	50220	227	95	5	3	668	5	218	8.54e-71	214
RPRC000620-RA.	CG11892-PA	25360	347	252	6	4	1035	41	383	1.31e-24	103
RPRC000624-RA.	Naus-PA	45104	337	165	4	161	1162	96	415	2.68e-64	215
RPRC000625-RA.	Cont-PA	21672	323	205	9	51	959	513	807	4.92e-15	75.1
RPRC000625-RA.	Cont-PA	21277	235	145	8	99	758	625	834	1.05e-06	49.7
RPRC000632-RA.	BicD-PC	63592	206	73	1	76	693	558	761	2.32e-79	253
RPRC000638-RA.	Spn-PF	41489	94	49	3	1103	1375	1257	1347	5.41e-11	64.3
RPRC000640-RA.	CG11147-PB	30387	181	120	5	2	535	53	230	1.02e-15	75.9
RPRC000641-RA.	ScpX-PA	65041	123	42	1	44	409	422	544	3.92e-50	166
RPRC000643-RA.	CG7903-PA	33333	84	48	2	46	297	1	76	1.18e-07	52.4
RPRC000644-RA.	grsm-PB	32039	309	194	7	218	1117	209	510	9.99e-37	139
RPRC000650-RA.	CG12104-PC	53488	43	20	0	514	642	52	94	2.09e-09	54.7
RPRC000654-RA.	Pka-R1-PO	28235	85	58	1	12	266	207	288	2.27e-06	45.8
RPRC000655-RA.	Cont-PA	26941	219	152	6	8	649	599	814	2.81e-21	90.9
RPRC000655-RA.	Cont-PA	25616	203	126	7	41	604	509	701	1.86e-11	62.0
RPRC000655-RA.	Cont-PA	22523	222	127	8	41	625	416	619	9.64e-07	48.1
RPRC000664-RA.	CG2852-PD	58101	179	74	1	9	545	22	199	4.99e-70	210
RPRC000670-RA.	Ptp4E-PG	54167	144	64	2	1	429	289	431	3.06e-42	147
RPRC000670-RA.	Ptp4E-PG	32479	117	73	4	49	399	866	976	6.53e-07	46.6
RPRC000670-RA.	Ptp4E-PC	51592	157	76	0	4	474	83	239	6.30e-52	176
RPRC000671-RA.	ry-PA	59406	303	118	2	100	993	1032	1334	1.93e-116	364
RPRC000671-RA.	ry-PA	50000	68	34	0	1	204	895	962	1.03e-12	68.2
RPRC000672-RA.	CG31122-PB	71429	140	39	1	267	686	340	478	1.39e-62	203
RPRC000672-RA.	CG31122-PB	73333	45	12	0	3	137	107	151	2.19e-15	74.3
RPRC000673-RA.	CG31122-PC	40000	90	41	2	38	292	27	108	7.10e-12	58.9
RPRC000682-RA.	fru-PB	45763	59	32	0	190	366	720	778	9.01e-13	63.5
RPRC000686-RA.	Kr-PB	35088	57	36	1	10	180	216	271	1.32e-06	42.7
RPRC000687-RA.	mRpL30-PA	49020	153	75	2	19	471	29	180	9.35e-45	144
RPRC000693-RA.	Zyx-PH	61538	299	80	6	564	1358	196	493	2.68e-123	367
RPRC000697-RA.	Cnb-PA	33065	124	76	1	50	400	456	579	9.47e-13	63.2
RPRC000701-RA.	shop-PA	40000	45	27	0	1	135	108	152	1.69e-07	45.4
RPRC000703-RA.	CG7378-PA	54362	149	67	1	96	539	52	200	7.98e-55	172
RPRC000704-RA.	BicD-PC	72072	111	31	0	21	353	14	124	2.27e-39	138
RPRC000706-RA.	PRL-1-PA	30000	120	78	3	327	671	38	156	2.35e-11	59.7
RPRC000710-RA.	D2hgdh-PC	25263	190	131	4	517	1074	102	284	1.06e-10	63.5
RPRC000719-RA.	CG8668-PB	50820	122	57	1	164	520	309	430	7.03e-37	132
RPRC000719-RA.	CG8668-PB	69128	149	45	1	2	448	432	579	1.27e-73	229
RPRC000721-RA.	Nrt-PB	36963	349	197	9	2	1012	496	833	6.57e-63	213
RPRC000721-RA.	Nrt-PB	33735	166	87	8	182	640	108	263	4.79e-07	50.1
RPRC000725-RA.	Dgk-PK	42520	127	69	2	232	612	447	569	5.42e-22	97.1
RPRC000725-RA.	Dgk-PK	28409	176	93	3	661	1089	876	1051	1.06e-16	81.3
RPRC000740-RA.	dati-PB	42857	161	83	3	55	513	435	594	4.23e-34	132
RPRC000740-RA.	dati-PB	28511	235	96	8	7	498	448	681	4.15e-13	70.1
RPRC000745-RA.	CG9410-PA	55224	134	56	2	3	404	64	193	9.71e-46	147
RPRC000750-RA.	krz-PA	83333	222	35	1	3	668	80	299	3.64e-137	392
RPRC000760-RA.	Pfas-PA	60084	238	92	1	409	1113	240	477	5.36e-79	263
RPRC000760-RA.	Pfas-PA	26577	222	144	7	49	687	21	232	3.24e-11	64.3
RPRC000764-RA.	Usp20-33-PA	34104	173	92	3	253	771	390	540	2.74e-23	99.0
RPRC000765-RA.	CG5886-PA	41379	87	48	1	106	366	89	172	1.41e-10	56.2
RPRC000769-RA.	su(Hw)-PA	26705	176	110	3	2308	2835	464	620	2.10e-11	68.2
RPRC000776-RA.	Tsp66E-PB	26616	263	166	7	28	741	6	266	7.75e-26	101
RPRC000781-RA.	Mtor-PA	26478	812	562	8	2251	4590	673	1481	2.00e-45	180
RPRC000781-RA.	Mtor-PA	33484	442	276	6	442	1737	140	573	7.46e-42	168
RPRC000784-RA.	CG14721-PB	36538	260	143	8	35	772	10	261	3.55e-53	172
RPRC000788-RA.	Cyp6w1-PB	30505	436	271	10	3	1268	88	505	5.68e-60	202
RPRC000791-RA.	spn-E-PA	38679	530	287	12	823	2337	327	843	5.65e-100	337
RPRC000791-RA.	spn-E-PA	53801	171	78	1	301	810	100	270	2.94e-50	190
RPRC000798-RA.	Lk6-PB	54213	356	144	5	142	1173	53	401	2.92e-127	395
RPRC000811-RA.	Dgk-PK	30435	92	61	1	48	323	164	252	1.06e-08	51.2
RPRC000814-RA.	trbl-PA	41573	89	38	3	49	273	184	272	5.61e-17	73.6
RPRC000818-RA.	cg-PJ	38793	116	68	1	41	388	330	442	1.30e-20	85.5
RPRC000818-RA.	cg-PJ	39316	117	68	1	44	394	275	388	5.33e-20	83.6
RPRC000818-RA.	cg-PJ	36800	125	74	2	23	394	352	472	1.73e-18	79.3
RPRC000818-RA.	cg-PJ	35833	120	74	1	29	388	298	414	1.00e-17	77.0
RPRC000818-RA.	cg-PJ	46296	54	24	2	149	298	708	760	2.10e-06	44.7
RPRC000821-RA.	Evi5-PD	31250	80	54	1	508	744	153	232	4.90e-10	58.5
RPRC000822-RA.	TBC1D23-PA	34568	81	52	1	13	252	155	235	1.67e-09	53.5
RPRC000824-RA.	Hr3-PD	59155	213	85	2	7	645	206	416	2.13e-77	238
RPRC000828-RA.	Mkp3-PA	34286	140	90	1	94	507	47	186	2.48e-19	82.0
RPRC000829-RA.	Hip14-PB	28696	230	134	10	237	902	373	580	3.39e-20	93.6
RPRC000830-RA.	Sms-PB	58639	191	79	0	6	578	173	363	3.55e-82	247
RPRC000831-RA.	chinmo-PF	75000	44	11	0	1	132	86	129	1.10e-13	69.3
RPRC000836-RA.	CG6295-PA	36525	282	159	8	132	926	59	337	3.51e-48	164
RPRC000842-RA.	fz2-PF	49138	116	55	2	96	431	63	178	2.86e-34	132
RPRC000842-RA.	fz2-PF	54762	84	37	1	657	905	297	380	5.05e-24	101
RPRC000844-RA.	chn-PI	72727	66	18	0	173	370	303	368	5.58e-33	121
RPRC000848-RA.	ETHR-PB	79487	78	16	0	202	435	6	83	9.64e-27	102
RPRC000849-RA.	RhoGAP5A-PA	28079	203	125	5	433	993	294	491	4.69e-17	82.4
RPRC000850-RA.	mRpL42-PB	48421	95	48	1	130	411	30	124	7.41e-27	96.3
RPRC000852-RA.	CG12299-PA	27099	262	176	6	817	1599	254	501	3.86e-29	123
RPRC000852-RA.	CG12299-PA	37383	107	67	0	1282	1602	255	361	1.69e-18	89.4
RPRC000852-RA.	CG12299-PA	35455	110	70	1	1282	1608	311	420	9.69e-15	77.4
RPRC000852-RA.	CG12299-PA	23134	268	186	6	259	1062	254	501	1.29e-11	67.4
RPRC000852-RA.	CG12299-PA	24066	241	164	5	253	975	280	501	3.51e-11	65.9
RPRC000852-RA.	CG12299-PA	32143	112	73	2	259	594	395	503	2.18e-10	63.5
RPRC000852-RA.	CG12299-PA	35294	85	53	1	253	507	421	503	2.56e-10	63.2
RPRC000852-RA.	CG12299-PA	24803	254	143	7	310	1071	243	448	2.79e-10	63.2
RPRC000853-RA.	Eip75B-PG	63850	213	71	3	3	641	104	310	5.07e-87	275
RPRC000856-RA.	ADD1-PB	30337	89	42	3	3	269	759	827	6.17e-07	48.1
RPRC000859-RA.	inaC-PA	34615	78	49	1	56	283	137	214	4.53e-09	51.6
RPRC000859-RA.	inaC-PA	36000	50	32	0	56	205	72	121	3.11e-08	48.9
RPRC000860-RA.	Tsc1-PA	45736	258	139	1	10	780	3	260	2.09e-66	242
RPRC000860-RA.	Tsc1-PA	25100	502	264	16	1579	2868	502	963	3.83e-16	82.8
RPRC000862-RA.	Dyrk2-PC	38938	226	134	4	518	1192	179	401	1.25e-42	158
RPRC000863-RA.	MAPk-Ak2-PF	37771	323	189	5	169	1107	25	345	7.50e-54	187
RPRC000864-RA.	JIL-1-PC	50735	136	67	0	3	410	450	585	3.10e-42	147
RPRC000866-RA.	E2f2-PB	35465	172	93	8	139	624	77	240	1.80e-19	85.5
RPRC000868-RA.	FIG4-PA	28571	532	310	16	103	1524	43	562	2.25e-48	180
RPRC000874-RA.	Awh-PA	44000	75	42	0	28	252	133	207	7.12e-19	77.0
RPRC000880-RA.	CG30427-PF	34375	96	62	1	40	324	365	460	7.30e-13	62.4
RPRC000889-RA.	Dys-PE	58333	276	82	4	4	741	720	992	1.01e-77	252
RPRC000890-RA.	Sb-PB	79825	114	23	0	1	342	571	684	1.01e-62	202
RPRC000893-RA.	sel-PA	47967	123	60	3	6	365	68	189	4.51e-32	110
RPRC000896-RA.	Ptp4E-PB	45380	368	172	9	17	1069	654	1009	3.12e-88	289
RPRC000896-RA.	Ptp4E-PB	24815	270	185	9	95	883	212	470	8.24e-10	59.7
RPRC000896-RA.	Ptp4E-PB	21978	273	181	9	98	883	404	655	3.03e-07	51.6
RPRC000898-RA.	krz-PA	37674	215	117	5	7	639	195	396	3.91e-33	125
RPRC000904-RA.	SH3PX1-PA	68519	54	17	0	1	162	5	58	3.59e-21	85.5
RPRC000904-RA.	SH3PX1-PA	58400	125	38	2	3	377	248	358	1.05e-45	154
RPRC000905-RA.	CG2493-PA	44796	442	235	4	55	1362	34	472	2.78e-145	422
RPRC000908-RA.	RhoGAP5A-PA	35503	169	97	5	885	1370	301	464	2.03e-23	104
RPRC000908-RA+	RhoGAP5A-PA	35503	169	97	5	885	1370	301	464	1.89e-23	104
RPRC000910-RA.	Ccdc85-PA	60360	222	51	6	260	820	249	468	7.87e-52	180
RPRC000910-RA.	Ccdc85-PA	67857	56	13	2	887	1039	543	598	1.73e-13	70.5
RPRC000911-RA+	CG8001-PD	43318	217	103	5	797	1399	441	653	5.25e-52	187
RPRC000911-RA+	CG8001-PD	40909	110	55	3	436	738	255	363	2.48e-16	81.3
RPRC000911-RA.	CG8001-PD	38710	403	178	8	436	1449	255	653	1.49e-84	276
RPRC000915-RA.	CG5854-PA	50000	282	131	2	22	852	7	283	2.50e-98	292
RPRC000916-RA.	hzg-PA	44382	178	96	2	578	1111	69	243	3.93e-42	149
RPRC000917-RA.	RhoGAP1A-PA	29897	97	60	2	109	384	1217	1310	2.06e-08	53.9
RPRC000919-RA.	Hrb98DE-PF	74000	50	13	0	11	160	16	65	7.36e-19	86.7
RPRC000921-RA.	Fic-PA	63481	293	106	1	249	1127	117	408	1.06e-133	390
RPRC000922-RA.	mRpS18B-PA	32787	61	40	1	46	225	123	183	4.18e-08	47.8
RPRC000925-RA.	Bap170-PA	48000	75	38	1	3	224	83	157	3.11e-19	80.5
RPRC000925-RA.	Bap170-PA	30519	154	78	4	514	888	1471	1624	8.37e-18	82.8
RPRC000925-RA.	Bap170-PA	37443	219	133	1	9	653	347	565	2.40e-32	134
RPRC000925-RA.	Bap170-PA	38889	108	56	3	1251	1544	670	777	4.39e-15	79.0
RPRC000927-RA.	Cep135-PC	24013	304	174	11	22	801	8	298	1.24e-06	51.6
RPRC000929-RA.	Sap130-PF	48026	152	73	1	3	458	1064	1209	3.94e-44	153
RPRC000930-RA.	Hsc70-3-PC	60815	319	123	2	3	959	96	412	1.99e-118	354
RPRC000930-RA.	Hsc70-3-PC	56489	131	57	0	2	394	436	566	1.86e-42	147
RPRC000932-RA.	CG2225-PG	64151	53	16	2	2047	2196	870	922	3.83e-11	65.9
RPRC000935-RA.	Ude-PB	32075	212	133	5	31	651	66	271	1.32e-20	87.4
RPRC000935-RA.	Ude-PB	32075	159	103	3	115	579	9	166	8.25e-12	62.8
RPRC000939-RA.	Atx2-PB	50000	220	105	4	76	729	51	267	8.29e-51	193
RPRC000939-RA.	Atx2-PB	45217	115	44	5	1969	2271	852	961	2.48e-11	67.0
RPRC000943-RA.	mio-PA	35491	479	249	12	1080	2369	400	867	1.86e-84	286
RPRC000943-RA.	mio-PA	36061	330	183	11	15	962	8	323	1.36e-49	187
RPRC000944-RA.	CG13937-PD	34657	277	148	7	127	939	104	353	1.58e-42	149
RPRC000949-RA.	CG3356-PA	45416	469	242	5	17	1399	648	1110	1.52e-126	393
RPRC000950-RA.	Sbf-PA	28729	181	105	5	83	559	1790	1968	9.91e-08	51.6
RPRC000950-RA.	RhoGAP5A-PA	38095	63	34	1	293	481	240	297	4.97e-10	56.6
RPRC000951-RA.	Nf-YA-PA	85246	61	7	1	85	267	287	345	1.20e-27	103
RPRC000954-RA.	C15-PA	41935	93	47	2	146	406	195	286	3.46e-16	74.3
RPRC000956-RA.	CG10338-PA	33918	171	107	3	3	512	204	369	1.58e-16	75.5
RPRC000958-RA.	CG4622-PA	38916	203	97	3	85	693	178	353	1.57e-38	145
RPRC000958-RA.	CG4622-PA	44706	85	41	2	1084	1323	467	550	2.84e-12	67.8
RPRC000959-RA.	CG33993-PA	42349	281	105	7	2	688	146	421	3.30e-55	181
RPRC000960-RA.	CG10904-PA	29762	84	55	2	11	259	24	104	5.38e-06	45.4
RPRC000961-RA.	Ptpmeg2-PF	48276	87	45	0	153	413	316	402	5.96e-20	84.0
RPRC000966-RA.	brat-PF	62667	300	101	3	1245	2141	738	1027	1.59e-129	408
RPRC000966-RA.	brat-PF	25234	214	143	4	501	1103	326	535	1.33e-10	63.9
RPRC000966-RA.	brat-PF	56098	41	18	0	321	443	179	219	4.04e-09	59.3
RPRC000966-RA+	brat-PF	60793	227	78	3	1245	1922	738	954	3.93e-87	292
RPRC000966-RA+	brat-PF	25234	214	143	4	501	1103	326	535	1.70e-10	63.5
RPRC000966-RA+	brat-PF	56098	41	18	0	321	443	179	219	4.51e-09	58.9
RPRC000968-RA.	VhaAC45-PB	46250	80	37	2	1027	1251	299	377	9.22e-11	62.4
RPRC000971-RA.	aux-PC	43312	471	202	11	56	1375	34	470	3.45e-110	350
RPRC000972-RA.	mRpS31-PA	66197	71	24	0	11	223	295	365	7.58e-33	115
RPRC000974-RA.	CG10527-PA	42105	133	76	1	8	406	165	296	1.40e-34	120
RPRC000976-RA.	TTLL5-PA	34462	325	172	5	33	968	258	554	1.01e-49	176
RPRC000978-RA.	Herc4-PC	29909	331	200	11	3	944	7	322	6.61e-29	116
RPRC000978-RA.	Herc4-PC	30996	271	168	8	174	947	7	271	1.13e-21	94.7
RPRC000978-RA.	Herc4-PC	30833	240	143	6	3	680	116	346	9.40e-21	92.0
RPRC000978-RA.	Herc4-PC	27044	318	182	13	15	896	65	356	5.08e-18	84.0
RPRC000980-RA.	Tdrd3-PA	42705	281	144	6	3	800	60	338	1.88e-50	185
RPRC000980-RA.	Tdrd3-PA	57895	57	24	0	1251	1421	728	784	3.56e-18	87.4
RPRC000982-RA.	Irc-PB	33010	515	289	18	529	1983	206	694	4.22e-67	233
RPRC000986-RA.	Oli-PC	57143	49	19	1	340	480	142	190	1.14e-09	55.5
RPRC000989-RA.	CG7889-PA	29044	272	169	7	53	835	33	291	7.18e-31	117
RPRC000990-RA.	PPO3-PA	25978	639	387	20	167	1981	89	675	1.14e-46	174
RPRC000991-RA.	Gclc-PD	62899	345	93	3	1	963	1	334	7.04e-152	442
RPRC000992-RA+	GEFmeso-PG	24681	235	159	7	273	956	236	459	3.35e-10	62.0
RPRC000993-RA.	CTCF-PA	28070	114	81	1	531	869	346	459	6.56e-09	59.7
RPRC000995-RA.	Sobp-PA	53691	149	60	2	115	555	236	377	3.92e-44	164
RPRC000996-RA.	l(2)09851-PA	20502	239	147	10	424	1077	176	392	1.52e-06	49.3
RPRC000997-RA.	Syt1-PE	29482	251	140	7	5	745	231	448	4.93e-22	94.0
RPRC000997-RA.	Syt1-PE	33645	107	69	1	377	697	209	313	5.23e-14	70.5
RPRC001001-RA.	CG8079-PC	41667	264	131	8	688	1452	211	460	2.66e-54	189
RPRC001004-RA.	PGAP2-PA	47500	80	42	0	4	243	59	138	4.22e-18	74.3
RPRC001006-RA.	CG10904-PA	39474	76	43	1	7	234	24	96	1.90e-13	63.5
RPRC001012-RA.	CG5504-PE	62532	387	135	4	126	1262	52	436	1.12e-175	499
RPRC001014-RA.	RasGAP1-PC	23926	163	120	2	626	1102	456	618	1.06e-08	56.2
RPRC001019-RA.	Usf-PC	37008	127	50	2	13	303	250	376	8.93e-15	68.2
RPRC001020-RA.	betaCOP-PA	73077	104	27	1	10	321	3	105	5.79e-47	159
RPRC001020-RA.	betaCOP-PA	66085	802	235	5	2	2356	162	943	0.0	1055
RPRC001021-RA.	orb-PG	45109	184	92	4	160	693	574	754	1.46e-45	161
RPRC001023-RA.	CG10011-PA	38272	162	93	4	12	479	1320	1480	7.06e-21	87.4
RPRC001023-RA.	CG10011-PA	40000	125	73	2	84	455	1481	1604	4.93e-15	70.9
RPRC001023-RA.	CG10011-PA	33758	157	100	3	12	473	1622	1777	2.36e-14	68.9
RPRC001023-RA.	CG10011-PA	33333	153	96	4	12	455	1387	1538	2.16e-11	60.1
RPRC001023-RA.	CG10011-PA	29936	157	105	4	12	470	1555	1710	1.58e-09	54.7
RPRC001023-RA.	CG10011-PA	31206	141	84	1	87	470	1268	1408	6.63e-09	53.1
RPRC001025-RA.	side-VI-PC	48029	279	144	1	95	931	210	487	6.40e-91	286
RPRC001027-RA.	CG7786-PA	60656	61	24	0	502	684	120	180	1.34e-06	46.6
RPRC001031-RA.	CG16903-PA	70040	247	74	0	61	801	79	325	9.67e-129	379
RPRC001034-RA.	Dap160-PB	41734	369	144	5	469	1503	681	1002	2.26e-83	288
RPRC001034-RA.	Dap160-PB	34211	266	138	9	106	858	675	918	2.57e-34	140
RPRC001034-RA.	Dap160-PB	25984	254	139	9	118	855	784	996	5.71e-17	85.1
RPRC001035-RA.	Dap160-PC	41085	129	70	2	540	911	445	572	3.52e-22	95.9
RPRC001035-RA.	Dap160-PC	48649	111	32	3	3	260	241	351	2.67e-16	78.6
RPRC001036-RA.	Dap160-PC	72527	91	25	0	8	280	5	95	3.36e-40	150
RPRC001036-RA.	Dap160-PC	35514	107	63	2	17	319	185	291	1.53e-13	70.9
RPRC001037-RA.	Gug-PA	40698	86	48	2	666	917	88	172	8.76e-11	63.2
RPRC001042-RA.	ACXD-PA	29630	162	111	2	1	486	321	479	1.01e-20	91.3
RPRC001042-RA.	ACXD-PA	40506	79	46	1	304	540	1063	1140	1.57e-09	57.8
RPRC001043-RA.	RpL40-PB	39130	69	42	0	274	480	8	76	2.99e-11	57.0
RPRC001044-RA.	caps-PE	27733	375	229	9	52	1092	39	399	2.45e-26	113
RPRC001046-RA.	Cont-PA	32609	92	51	3	21	290	756	838	5.67e-08	48.1
RPRC001046-RA.	Cont-PA	30000	90	58	1	21	290	661	745	3.68e-07	45.8
RPRC001046-RA.	Cont-PA	29126	103	63	3	15	299	360	460	1.79e-06	43.9
RPRC001047-RA.	fra-PC	33553	152	92	4	1	444	275	421	3.55e-16	73.6
RPRC001047-RA.	fra-PC	25974	154	99	4	22	444	180	331	1.28e-09	54.7
RPRC001051-RA.	Nup214-PA	26736	288	162	6	4	723	122	408	2.88e-29	120
RPRC001052-RA.	CG9171-PF	51447	311	137	5	24	938	139	441	2.57e-108	325
RPRC001058-RA.	N-PA	29905	525	258	22	189	1526	447	940	5.90e-38	149
RPRC001058-RA.	N-PA	31098	492	258	21	189	1526	215	671	8.42e-38	149
RPRC001058-RA.	N-PA	31463	499	284	25	192	1640	176	632	3.49e-33	135
RPRC001058-RA.	N-PA	28929	560	263	23	195	1526	791	1331	1.64e-32	133
RPRC001058-RA.	N-PA	32487	394	198	20	636	1688	162	530	4.91e-30	125
RPRC001058-RA.	N-PA	28668	593	296	23	207	1718	62	616	5.09e-29	122
RPRC001058-RA.	N-PA	26167	600	309	24	207	1658	871	1452	1.57e-25	111
RPRC001058-RA.	N-PA	26626	492	285	17	195	1526	984	1447	3.28e-24	107
RPRC001058-RA.	aspr-PD	39552	134	75	3	182	571	31	162	4.48e-17	77.0
RPRC001058-RA.	aspr-PD	29651	172	98	7	17	472	226	394	3.38e-10	57.4
RPRC001058-RA.	aspr-PD	33784	148	71	7	194	571	138	280	5.52e-09	53.9
RPRC001058-RA.	aspr-PD	28395	162	72	5	158	571	246	387	1.19e-08	52.8
RPRC001058-RA.	N-PA	45333	75	34	4	49	261	411	482	1.05e-09	53.9
RPRC001058-RA.	N-PA	30769	104	64	3	43	339	255	355	8.03e-07	45.8
RPRC001058-RA.	N-PA	34513	113	64	5	49	366	179	288	9.19e-07	45.4
RPRC001058-RA.	N-PA	38889	72	40	2	49	261	1223	1291	1.16e-06	45.1
RPRC001058-RA.	N-PA	37209	86	45	4	1	255	668	745	2.46e-06	44.3
RPRC001058-RA.	aspr-PD	28499	393	185	21	3	1067	55	389	1.56e-15	78.2
RPRC001058-RA.	aspr-PD	29504	383	208	17	759	1769	23	389	3.67e-14	73.9
RPRC001058-RA.	aspr-PD	27249	389	226	19	360	1418	30	397	3.28e-12	67.8
RPRC001058-RA.	aspr-PD	28251	223	118	11	1125	1775	39	225	2.54e-07	52.4
RPRC001058-RA+	aspr-PB	41270	63	35	1	1	189	374	434	6.97e-06	48.9
RPRC001060-RA.	Zfrp8-PA	39706	68	41	0	28	231	125	192	5.81e-09	56.6
RPRC001061-RA.	CG13398-PA	38298	47	29	0	395	535	59	105	7.31e-07	48.5
RPRC001064-RA.	Hnf4-PD	87179	39	5	0	90	206	146	184	2.73e-22	87.0
RPRC001064-RA.	Hnf4-PD	65217	138	47	1	21	431	352	489	7.04e-57	189
RPRC001066-RA.	Usp2-PK	36054	147	81	4	2338	2745	170	314	4.00e-19	88.6
RPRC001066-RA.	Usp2-PK	37500	56	35	0	337	504	38	93	2.78e-06	49.7
RPRC001074-RA.	Nup133-PA	24697	1154	690	28	93	3104	66	1190	4.57e-72	260
RPRC001077-RA.	CG1662-PA	51397	179	87	0	28	564	57	235	2.17e-67	205
RPRC001078-RA.	Cad96Ca-PA	39316	234	108	7	577	1263	460	664	5.93e-44	162
RPRC001081-RA.	Vta1-PA	45833	288	126	6	5	796	35	316	1.43e-75	231
RPRC001082-RA.	CG4080-PB	60345	174	65	1	153	674	41	210	8.75e-79	257
RPRC001084-RA.	timeout-PA	41489	658	368	6	30	1967	2	654	3.40e-160	495
RPRC001085-RA.	CG14762-PB	30870	230	131	6	12	683	172	379	3.71e-13	68.2
RPRC001085-RA.	CG14762-PB	26752	157	92	2	189	650	134	270	1.16e-06	48.5
RPRC001086-RA.	timeout-PA	45082	122	66	1	94	456	694	815	5.76e-26	112
RPRC001089-RA.	ArgRS-m-PA	40000	465	257	11	334	1677	135	594	2.52e-101	317
RPRC001090-RA.	cic-PB	53061	196	68	9	4961	5515	1615	1797	1.07e-44	177
RPRC001090-RA.	cic-PB	81333	75	14	0	3089	3313	486	560	8.49e-37	152
RPRC001091-RA.	CG4042-PA	37247	247	137	5	52	780	42	274	2.71e-44	150
RPRC001098-RA.	CG7546-PA	63333	30	11	0	10	99	393	422	7.35e-08	49.3
RPRC001099-RA.	CG7546-PD	56164	73	32	0	2	220	3	75	1.21e-24	96.7
RPRC001100-RA.	CG6282-PB	70169	295	84	3	2	880	3	295	1.26e-152	429
RPRC001101-RA.	eIF2beta-PA	73664	262	62	3	175	951	54	311	5.72e-116	336
RPRC001102-RA.	Sik2-PA	48485	99	46	3	1	282	365	463	7.89e-21	97.4
RPRC001103-RA.	XRCC1-PA	30000	190	70	4	214	612	401	584	1.56e-17	83.6
RPRC001104-RA.	XRCC1-PA	47826	138	69	3	24	434	9	144	2.27e-35	131
RPRC001106-RA.	trn-PA	23810	315	177	9	103	867	136	447	6.38e-09	59.3
RPRC001107-RA.	pdgy-PB	44565	184	97	3	41	577	410	593	6.09e-46	158
RPRC001108-RA.	pdgy-PB	40758	211	117	4	7	615	379	589	3.25e-46	159
RPRC001109-RA.	sprt-PA	30000	270	109	7	262	903	79	324	5.56e-23	102
RPRC001110-RA.	Cpr64Aa-PA	50847	59	29	0	3	179	61	119	4.13e-13	64.7
RPRC001111-RA.	ari-1-PE	27000	200	115	4	31	618	150	322	4.90e-14	71.6
RPRC001118-RA.	Zip42C.1-PA	28082	292	161	6	9	743	24	313	8.50e-19	84.0
RPRC001119-RA.	Ask1-PC	62533	766	255	7	90	2297	1	764	0.0	964
RPRC001120-RA.	ash1-PB	58917	314	111	5	3956	4870	1235	1539	1.12e-113	404
RPRC001120-RA.	ash1-PB	41286	482	218	10	5339	6622	1649	2119	2.97e-95	344
RPRC001121-RA.	Mitofilin-PD	36447	653	342	6	214	1977	92	736	4.04e-98	316
RPRC001129-RA.	Rpt2-PA	42991	107	57	4	2	319	316	419	1.00e-08	50.8
RPRC001132-RA.	CG7950-PB	66316	95	32	0	22	306	8	102	3.59e-46	147
RPRC001135-RA.	cora-PA	38565	223	134	3	16	681	54	274	7.81e-50	173
RPRC001136-RA.	CG8927-PC	61765	68	26	0	44	247	257	324	3.91e-25	100
RPRC001137-RA.	Sfmbt-PD	32812	320	192	9	2155	3063	657	970	3.32e-36	149
RPRC001137-RA.	Sfmbt-PD	38140	215	113	6	2167	2769	767	975	7.91e-29	125
RPRC001137-RA.	Sfmbt-PD	25704	284	188	10	2257	3051	583	862	3.24e-20	97.1
RPRC001137-RA.	Sfmbt-PD	27982	218	137	7	2461	3063	534	748	2.60e-16	84.0
RPRC001137-RA.	Sfmbt-PD	37634	93	56	1	2137	2415	875	965	1.23e-12	72.0
RPRC001140-RA.	klu-PC	85455	165	23	1	909	1403	545	708	3.76e-95	305
RPRC001140-RA.	klu-PC	35802	81	44	2	1239	1457	590	670	6.07e-06	48.1
RPRC001144-RA.	Rab19-PA	70297	202	59	1	25	630	13	213	7.72e-99	285
RPRC001145-RA.	bel-PA	31298	393	217	10	238	1395	291	637	1.66e-36	144
RPRC001146-RA.	Rad9-PA	31939	263	171	4	3	785	2	258	2.10e-36	138
RPRC001150-RA.	CG10252-PA	28241	216	135	6	211	819	8	216	3.07e-17	78.6
RPRC001150-RA.	CG10252-PA	27778	216	136	6	316	924	8	216	2.02e-16	76.3
RPRC001150-RA.	CG10252-PA	27778	216	136	6	1	609	8	216	2.33e-16	75.9
RPRC001150-RA.	CG10252-PA	29565	115	73	3	631	951	8	122	9.64e-06	45.1
RPRC001152-RA-	Tsf2-PA	25194	258	163	11	546	1259	32	279	1.66e-11	66.2
RPRC001152-RA-	Tsf2-PA	25223	337	221	14	558	1514	453	776	1.75e-11	66.2
RPRC001158-RA.	CG17321-PA	51759	199	75	4	205	756	41	233	2.65e-32	120
RPRC001158-RA+	CG5608-PA	51579	380	178	3	14	1144	5	381	7.11e-138	411
RPRC001158-RA+	CG5608-PA	48485	99	47	2	1152	1436	462	560	3.73e-21	95.9
RPRC001158-RA.	CG5608-PA	48673	113	54	2	70	396	447	559	6.53e-30	112
RPRC001159-RA.	Dg-PB	35714	616	347	13	73	1866	302	886	2.97e-117	370
RPRC001163-RA.	PNPase-PE	53388	369	168	4	3	1097	77	445	6.82e-133	397
RPRC001165-RA.	CG5262-PB	41203	449	222	10	2	1255	70	507	1.92e-103	315
RPRC001169-RA.	Diap2-PA	43750	48	27	0	377	520	451	498	1.56e-09	55.1
RPRC001170-RA.	CG12121-PA	42336	137	67	5	63	455	30	160	1.63e-21	92.0
RPRC001170-RA.	CG12121-PA	57143	42	15	1	558	674	359	400	1.50e-09	56.6
RPRC001174-RA.	CG31793-PC	46875	224	108	4	11	652	971	1193	4.10e-54	187
RPRC001175-RA.	MRP-PQ	40541	555	309	10	881	2515	306	849	1.86e-102	347
RPRC001175-RA.	MRP-PQ	26295	251	170	4	1811	2521	1274	1523	4.39e-09	59.7
RPRC001177-RA.	CG9426-PA	55789	570	247	4	107	1807	60	627	0.0	607
RPRC001178-RA.	CG12299-PA	25628	199	116	5	271	774	284	481	1.63e-11	63.2
RPRC001179-RA.	subdued-PD	47682	151	77	1	3	449	614	764	1.68e-44	154
RPRC001179-RA.	subdued-PE	46899	258	122	6	129	884	164	412	1.14e-67	225
RPRC001181-RA.	RnrL-PA	70000	430	122	3	6	1277	384	812	0.0	644
RPRC001182-RA.	trn-PB	26502	283	165	11	83	829	159	432	3.45e-13	70.1
RPRC001182-RA.	trn-PB	24670	227	140	3	77	679	85	306	3.40e-09	57.8
RPRC001185-RA.	CG9170-PA	44628	121	65	1	28	384	37	157	2.73e-30	120
RPRC001188-RA.	CycB-PC	42969	128	72	1	318	698	214	341	7.14e-30	115
RPRC001191-RA.	CG9631-PA	34146	246	134	11	490	1200	207	433	1.11e-34	132
RPRC001192-RA.	Elp1-PB	31791	497	306	11	1310	2752	581	1060	3.83e-69	250
RPRC001192-RA.	Elp1-PB	35395	291	167	8	2	841	128	408	1.12e-43	171
RPRC001198-RA.	Vha100-2-PB	68539	178	53	1	30	554	156	333	2.24e-87	272
RPRC001198-RA.	Vha100-2-PB	57143	112	47	1	2	334	45	156	9.37e-32	118
RPRC001199-RA.	Vha100-4-PA	64865	148	52	0	35	478	689	836	1.32e-53	180
RPRC001204-RA.	Bgb-PA	73810	84	20	1	1	252	35	116	8.40e-40	129
RPRC001206-RA.	kat80-PC	46789	109	57	1	12	335	63	171	2.28e-30	116
RPRC001206-RA.	kat80-PC	23529	85	56	1	78	332	10	85	8.11e-06	45.1
RPRC001207-RA.	sky-PG	80620	129	24	1	1	384	437	565	2.24e-73	227
RPRC001211-RA.	Dok-PA	44082	245	116	8	7	702	1	237	4.37e-55	191
RPRC001214-RA.	Cont-PA	65407	344	117	1	31	1062	1014	1355	1.09e-138	427
RPRC001215-RA.	Rac1-PA	42708	96	55	0	5	292	64	159	5.39e-28	102
RPRC001217-RA-	SKIP-PG	38261	115	54	4	73	396	319	423	7.18e-13	63.2
RPRC001217-RA.	SKIP-PG	50000	154	66	2	814	1251	732	882	2.09e-40	155
RPRC001217-RA.	SKIP-PG	34247	73	48	0	1069	1287	9	81	5.14e-07	52.0
RPRC001217-RA.	SKIP-PG	38947	95	37	4	256	498	494	581	1.31e-06	50.4
RPRC001218-RA.	CG2070-PB	47170	265	126	6	46	825	43	298	3.57e-59	194
RPRC001219-RA.	CG5800-PA	31599	269	162	6	6	752	265	531	7.36e-29	115
RPRC001225-RA.	FucTB-PD	48511	235	114	6	11	703	43	274	2.51e-68	216
RPRC001226-RA.	Ack-PA	57768	457	175	7	9	1355	8	454	2.93e-172	512
RPRC001226-RA.	Ack-PA	32184	87	58	1	579	836	986	1072	7.00e-07	49.7
RPRC001227-RA+	baz-PC	45492	488	203	9	4	1386	285	736	8.95e-97	337
RPRC001227-RA+	baz-PC	37175	269	104	8	1630	2274	867	1124	2.57e-24	110
RPRC001228-RA.	Deaf1-PB	66964	112	37	0	428	763	214	325	1.20e-48	177
RPRC001228-RA.	Deaf1-PB	34722	144	78	4	1160	1588	442	570	1.70e-21	97.4
RPRC001229-RA.	CG8461-PA	30412	194	127	3	19	576	32	225	7.94e-19	80.9
RPRC001230-RA.	HDAC6-PD	60664	211	82	1	3	632	67	277	3.64e-88	276
RPRC001230-RA.	HDAC6-PD	42180	211	120	2	6	635	496	705	3.58e-59	198
RPRC001232-RA.	PAPLA1-PB	25411	669	341	24	253	1956	22	633	1.67e-38	150
RPRC001233-RA.	CG10082-PB	74545	110	28	0	2	331	98	207	4.00e-51	175
RPRC001235-RA.	Pp4-19C-PA	32444	225	112	7	1	654	55	246	6.62e-32	117
RPRC001238-RA.	CG10237-PA	38525	122	70	2	8	373	107	223	2.11e-22	88.6
RPRC001239-RA.	CG10175-PB	31304	345	201	11	58	1014	96	430	1.37e-35	136
RPRC001241-RA.	Cad96Ca-PA	43158	95	53	1	1	285	655	748	2.57e-23	96.7
RPRC001243-RA.	Naa15-16-PB	35354	99	61	2	8	301	748	844	1.81e-15	72.0
RPRC001244-RA.	Naa15-16-PB	73864	176	46	0	1	528	402	577	4.01e-98	301
RPRC001245-RA+	Ocrl-PA	29630	324	175	12	938	1828	184	481	2.19e-33	135
RPRC001246-RA.	Irp-1A-PA	71885	907	236	6	2	2695	4	900	0.0	1303
RPRC001246-RA+	Irp-1A-PA	71166	163	39	2	54	539	745	900	7.54e-75	239
RPRC001248-RA.	ETHR-PC	26190	294	176	8	8	838	39	308	7.31e-15	73.9
RPRC001249-RA.	MICU1-PB	77143	70	13	1	472	681	163	229	1.22e-29	114
RPRC001249-RA.	MICU1-PB	42331	163	68	4	43	468	60	217	8.29e-28	109
RPRC001250-RA.	CG13937-PD	32639	288	171	6	4	816	70	351	2.86e-46	157
RPRC001251-RA.	MICU1-PB	78516	256	55	0	6	773	269	524	1.81e-139	401
RPRC001255-RA.	JIL-1-PC	69863	73	22	0	4	222	271	343	4.06e-23	89.7
RPRC001258-RA.	dpr15-PA	50000	68	34	0	3	206	223	290	9.59e-20	80.1
RPRC001260-RA.	Smu1-PB	29008	131	87	6	34	411	199	328	5.52e-06	48.1
RPRC001261-RA.	IntS2-PA	31544	149	100	2	2	442	954	1102	1.24e-21	89.4
RPRC001266-RA.	Daao1-PB	48903	319	145	8	26	952	5	315	4.02e-106	312
RPRC001267-RA.	scny-PI	53456	217	96	3	621	1262	175	389	1.03e-69	247
RPRC001273-RA.	tx-PA	54217	83	33	1	117	350	77	159	3.37e-20	83.2
RPRC001275-RA.	Drp1-PB	71603	736	160	8	1	2082	4	732	0.0	1035
RPRC001277-RA.	ihog-PA	26724	116	76	4	422	748	272	385	2.74e-06	47.4
RPRC001280-RA.	Taf5-PA	29577	213	133	1	26	664	446	641	9.21e-22	96.7
RPRC001282-RA.	por-PA	34795	342	188	14	437	1363	185	524	3.20e-47	169
RPRC001283-RA.	Elp2-PA	50000	60	28	2	53	232	276	333	4.64e-15	67.0
RPRC001283-RA.	Elp2-PA	37931	58	35	1	34	204	3	60	1.63e-07	45.1
RPRC001283-RA.	Elp2-PA	46494	385	184	9	3	1145	428	794	7.71e-114	349
RPRC001284-RA.	CG12299-PA	31250	288	158	6	34	897	254	501	1.22e-38	145
RPRC001284-RA.	CG12299-PA	36232	138	85	2	490	900	283	418	3.24e-21	94.0
RPRC001284-RA.	CG12299-PA	25532	282	156	7	4	714	272	544	6.20e-17	81.3
RPRC001284-RA.	CG12299-PA	36522	115	71	1	571	915	254	366	7.45e-17	80.9
RPRC001284-RA.	CG12299-PA	32955	88	57	1	634	897	247	332	8.74e-10	59.3
RPRC001286-RA.	PhKgamma-PF	30104	289	181	9	211	1062	28	300	7.10e-30	117
RPRC001295-RA.	CG3045-PA	22568	257	155	10	61	750	77	316	2.59e-06	48.5
RPRC001296-RA.	CG6565-PA	35912	181	92	2	565	1041	192	370	9.72e-41	149
RPRC001301-RA.	Cyp305a1-PA	38532	327	192	4	4192	5145	27	353	4.51e-70	244
RPRC001302-RA.	Klp10A-PA	60000	125	50	0	1	375	217	341	6.53e-41	143
RPRC001303-RA.	SCCRO-PE	39706	204	115	6	313	915	54	252	1.06e-39	140
RPRC001305-RA.	CG7368-PB	81452	124	23	0	722	1093	314	437	3.57e-71	230
RPRC001305-RA.	CG7368-PB	47500	80	26	2	377	616	160	223	6.03e-16	78.2
RPRC001305-RA.	CG7368-PB	41818	55	32	0	764	928	384	438	2.06e-06	48.5
RPRC001307-RA.	stas-PA	56667	210	91	0	13	642	73	282	6.30e-89	265
RPRC001308-RA.	Dap160-PA	39130	92	55	1	296	571	6	96	1.04e-14	76.3
RPRC001308-RA.	Dap160-PA	36047	86	55	0	302	559	185	270	1.44e-07	53.1
RPRC001315-RA.	shg-PA	41401	157	88	3	148	615	81	234	6.24e-30	115
RPRC001315-RA.	shg-PA	33333	171	95	7	136	621	402	562	3.19e-15	72.8
RPRC001315-RA.	shg-PA	28713	202	123	6	31	615	477	664	2.28e-12	64.7
RPRC001320-RA.	cbt-PA	53448	58	27	0	2	175	253	310	1.42e-16	73.9
RPRC001325-RA.	Dsor1-PB	30392	204	122	5	193	762	120	317	1.77e-15	75.1
RPRC001326-RA.	CG8202-PA	42241	348	181	7	61	1065	95	435	2.54e-81	265
RPRC001327-RA.	CG8202-PA	40909	220	124	4	3	653	501	717	1.08e-39	147
RPRC001327-RA.	CG8202-PA	37500	88	54	1	645	908	818	904	4.47e-12	65.9
RPRC001328-RA.	mRpS14-PB	60185	108	42	1	79	402	22	128	9.89e-42	134
RPRC001332-RA.	gol-PD	26540	211	132	8	240	812	141	348	1.10e-16	81.6
RPRC001333-RA.	loco-PC	33846	130	83	3	657	1040	112	240	3.04e-15	78.6
RPRC001336-RA.	Mef2-PI	86441	118	12	1	1	354	19	132	2.72e-69	217
RPRC001337-RA+	lgs-PA	46218	119	49	6	712	1029	245	361	2.35e-16	82.4
RPRC001337-RA+	lgs-PA	72340	47	9	1	1237	1377	512	554	6.53e-13	71.2
RPRC001337-RA.	lgs-PA	46218	119	49	6	869	1186	245	361	1.05e-15	80.5
RPRC001337-RA.	lgs-PA	72340	47	9	1	1394	1534	512	554	7.68e-13	71.2
RPRC001339-RA.	fzr-PA	86066	244	34	0	1	732	232	475	2.12e-158	447
RPRC001339-RA.	fzr-PA	27879	165	106	5	208	684	217	374	6.72e-08	51.6
RPRC001342-RA.	CG31522-PF	30337	89	57	2	3	254	10	98	4.41e-06	43.1
RPRC001345-RA.	l(1)G0196-PK	79016	386	81	0	3	1160	569	954	0.0	654
RPRC001346-RA.	l(1)G0196-PK	78929	579	88	5	1	1656	1	572	0.0	945
RPRC001347-RA.	CG9005-PC	40654	214	92	3	3	539	1078	1291	1.15e-44	156
RPRC001348-RA.	CG8080-PE	36935	398	225	8	57	1175	15	411	1.22e-86	268
RPRC001349-RA.	SP1029-PE	26437	348	243	5	235	1251	33	376	1.13e-39	150
RPRC001350-RA+	eIF2Bdelta-PD	52848	316	147	1	7	948	257	572	9.38e-116	345
RPRC001354-RA.	beat-IIIc-PB	42857	140	79	1	54	470	39	178	9.67e-37	128
RPRC001355-RA.	bigmax-PA	30519	154	89	5	1768	2178	70	222	3.51e-12	66.2
RPRC001356-RA.	CG17544-PA	39858	562	278	6	3	1517	100	658	8.07e-137	410
RPRC001357-RA.	Cyp6w1-PB	35185	162	96	3	9	470	291	451	5.79e-29	109
RPRC001358-RA.	Cyp6w1-PB	26493	268	183	6	31	804	12	275	9.53e-26	105
RPRC001360-RA.	elB-PD	36181	199	69	8	400	828	352	548	5.11e-15	73.9
RPRC001360-RA.	elB-PD	55556	45	17	2	7	132	1	45	5.31e-06	46.6
RPRC001367-RA.	Sirt1-PA	57183	355	141	3	355	1386	151	505	6.07e-143	431
RPRC001369-RA.	CG13398-PA	35616	146	88	3	3	422	2	147	5.09e-22	90.1
RPRC001372-RA.	Prosbeta5-PB	68163	245	78	0	88	822	35	279	8.70e-126	358
RPRC001373-RA.	sona-PC	40670	209	73	3	169	669	158	357	2.74e-40	146
RPRC001374-RA.	sona-PA	84324	185	29	0	3	557	445	629	7.13e-114	337
RPRC001376-RA.	Fbw5-PA	57090	268	105	3	40	813	36	303	5.32e-103	322
RPRC001376-RA.	Fbw5-PA	66812	229	74	2	844	1524	407	635	1.17e-101	319
RPRC001377-RA.	EndoB-PD	65094	106	37	0	1	318	13	118	4.25e-48	155
RPRC001382-RA.	CG4213-PB	47642	212	91	4	246	827	473	682	6.85e-38	141
RPRC001388-RA.	Uvrag-PA	29615	260	153	8	752	1468	333	583	2.55e-19	91.3
RPRC001388-RA.	Uvrag-PA	29944	177	84	5	29	451	6	178	4.51e-08	55.5
RPRC001389-RA.	RhoGEF2-PE	45968	248	111	7	1	705	1247	1484	1.92e-54	187
RPRC001392-RA.	ND-20-PC	86897	145	18	1	197	628	52	196	6.04e-79	234
RPRC001393-RA.	fy-PB	30896	424	250	9	12	1190	5	416	4.65e-60	199
RPRC001394-RA.	nAChRbeta3-PA	29787	94	51	3	4	267	167	251	3.51e-09	50.8
RPRC001396-RA.	CG6749-PA	32432	148	95	3	31	468	294	438	6.95e-14	70.1
RPRC001396-RA.	CG6749-PA	30405	148	94	4	40	468	197	340	7.61e-07	48.9
RPRC001396-RA.	CG6749-PA	31897	116	72	3	115	462	130	238	6.81e-06	46.2
RPRC001398-RA.	CG6621-PA	42290	428	234	10	28	1290	6	427	5.38e-98	314
RPRC001405-RA.	Pcl-PA	30886	395	201	10	69	1181	350	696	2.31e-57	207
RPRC001405-RA.	Pcl-PA	29902	204	71	5	1437	1832	819	1022	4.25e-08	55.5
RPRC001406-RA-	d4-PD	41176	102	56	3	582	875	387	488	1.35e-18	85.5
RPRC001407-RA+	CG12123-PA	56863	102	44	0	51	356	100	201	9.02e-36	121
RPRC001407-RA.	Klp67A-PB	50725	276	133	2	96	917	2	276	5.54e-91	294
RPRC001408-RA.	snu-PE	44565	92	42	1	3	251	73	164	5.82e-18	75.5
RPRC001408-RA.	snu-PE	38060	134	71	2	231	596	27	160	8.78e-22	91.7
RPRC001409-RA.	syd-PE	53665	382	137	9	10	1122	19	371	4.87e-98	326
RPRC001410-RA.	syd-PK	61049	267	85	2	75	875	899	1146	5.67e-112	349
RPRC001411-RA.	dnc-PL	25828	302	214	6	8	889	130	429	2.33e-30	119
RPRC001412-RA.	CG4679-PA	35607	601	343	5	7	1680	51	650	6.03e-128	388
RPRC001415-RA.	exu-PD	42331	163	90	2	22	498	34	196	1.21e-38	145
RPRC001417-RA.	GAA1-PA	39604	202	118	3	1	594	4	205	1.28e-44	156
RPRC001418-RA+	Dys-PJ	30247	162	105	2	89	574	445	598	4.50e-20	90.5
RPRC001418-RA+	Dys-PJ	41379	58	34	0	619	792	662	719	7.85e-12	65.9
RPRC001420-RA.	qkr54B-PA	56250	176	75	2	67	591	62	236	2.49e-48	167
RPRC001421-RA.	Rpt2-PA	38800	250	141	4	779	1513	183	425	6.46e-53	191
RPRC001422-RA.	Set2-PB	60444	225	89	0	1576	2250	1284	1508	9.34e-89	313
RPRC001422-RA.	Set2-PB	44954	109	60	0	2335	2661	1609	1717	3.62e-23	106
RPRC001422-RA.	Set2-PB	78788	33	7	0	2872	2970	1740	1772	2.93e-08	57.4
RPRC001423-RA.	Set2-PB	38614	101	61	1	686	985	2206	2306	5.80e-19	87.4
RPRC001427-RA.	CG17068-PA	41667	84	49	0	12	263	1	84	5.47e-18	81.3
RPRC001427-RA.	CG17068-PA	51111	45	22	0	477	611	337	381	1.71e-07	50.4
RPRC001434-RA.	Cul1-PB	21197	401	251	11	31	1056	14	408	1.76e-17	83.2
RPRC001435-RA.	CG9449-PK	29355	310	196	8	1	906	76	370	9.80e-40	142
RPRC001436-RA.	Vps35-PA	54091	440	187	4	1	1278	258	696	3.95e-169	493
RPRC001441-RA.	Rgk2-PC	45860	157	65	5	13	477	597	735	1.13e-31	118
RPRC001443-RA.	CG5597-PA	36559	93	57	1	32	310	33	123	1.72e-16	71.6
RPRC001444-RA.	hfp-PD	31944	72	48	1	198	413	39	109	2.06e-06	47.0
RPRC001447-RA.	CG12769-PA	59500	200	28	1	287	727	183	382	5.71e-74	243
RPRC001447-RA.	CG12769-PA	75556	45	11	0	1064	1198	655	699	5.70e-19	88.2
RPRC001448-RA.	CG33158-PB	34752	141	73	4	1803	2186	22	156	1.58e-08	57.8
RPRC001449-RA.	gukh-PB	41429	70	41	0	79	288	134	203	6.31e-11	56.2
RPRC001450-RA.	dpr11-PC	29474	95	62	1	33	302	228	322	4.08e-11	57.0
RPRC001451-RA.	CG6296-PA	24762	210	145	5	47	673	92	289	5.89e-13	68.2
RPRC001454-RA.	CG7139-PA	41615	161	89	2	446	919	91	249	1.86e-31	133
RPRC001454-RA.	CG7139-PA	40714	140	75	2	3695	4090	820	959	3.52e-23	106
RPRC001457-RA.	msk-PA	51613	465	165	5	269	1483	215	679	9.50e-154	464
RPRC001457-RA.	msk-PA	44643	112	54	3	5	340	33	136	1.78e-23	103
RPRC001458-RA.	msk-PA	57029	377	152	6	2	1123	680	1049	3.89e-126	387
RPRC001458-RA+	msk-PA	48276	232	113	4	153	839	822	1049	1.35e-60	182
RPRC001458-RA+	msk-PA	73469	49	9	1	16	150	748	796	1.35e-60	68.9
RPRC001459-RA.	casp-PA	41929	477	258	7	4	1395	225	695	1.02e-116	357
RPRC001466-RA.	Rox8-PD	26174	149	95	3	116	517	9	157	1.61e-07	52.4
RPRC001467-RA.	SdhC-PB	48000	125	63	1	142	510	45	169	2.36e-34	118
RPRC001468-RA.	ASPP-PA	74725	91	23	0	3	275	901	991	1.08e-29	109
RPRC001468-RA.	ASPP-PC	57576	99	27	3	1	252	124	222	1.26e-13	73.9
RPRC001472-RA.	wds-PB	25000	140	101	4	202	615	120	257	1.68e-07	50.8
RPRC001474-RA.	syd-PI	25882	255	161	9	510	1211	910	1157	2.47e-12	68.6
RPRC001477-RA.	Ns2-PA	34812	293	161	3	396	1274	206	468	4.14e-52	188
RPRC001478-RA.	pigeon-PA	35563	568	308	14	7	1608	24	567	5.23e-93	303
RPRC001481-RA.	Plap-PB	33028	109	63	2	4	315	7	110	2.06e-10	55.1
RPRC001488-RA.	sax-PB	68075	213	68	0	5	643	275	487	4.66e-99	296
RPRC001489-RA.	CG1307-PC	47000	100	51	1	292	591	73	170	2.28e-23	92.4
RPRC001490-RA.	wds-PB	24312	218	131	8	985	1596	111	308	3.59e-08	54.7
RPRC001491-RA.	CG10237-PA	45205	219	116	1	67	723	78	292	2.36e-71	220
RPRC001493-RA.	Set1-PI	49007	151	76	1	4	453	41	191	1.88e-41	158
RPRC001493-RA.	Set1-PI	67619	315	86	6	1016	1924	1331	1641	3.30e-131	421
RPRC001493-RA.	Set1-PI	43836	146	59	5	11	394	723	863	3.62e-22	101
RPRC001496-RA.	Lac-PA	44262	61	28	2	59	241	157	211	9.87e-08	46.2
RPRC001497-RA.	CG14894-PA	28276	145	97	3	5	418	109	253	3.02e-12	61.2
RPRC001498-RA.	beat-IIIc-PB	59677	62	25	0	45	230	195	256	1.48e-23	90.5
RPRC001501-RA.	CG11247-PB	23469	196	119	4	535	1107	146	315	1.18e-12	68.2
RPRC001501-RA.	CG11247-PB	38462	52	32	0	541	696	291	342	3.11e-07	51.2
RPRC001506-RA.	CG31998-PA	27384	409	175	15	915	1811	613	1009	1.51e-24	108
RPRC001506-RA.	CG31998-PA	58333	72	28	1	195	410	314	383	1.07e-14	77.4
RPRC001509-RA.	puc-PB	47253	91	48	0	307	579	70	160	7.59e-20	85.9
RPRC001510-RA.	cbt-PB	52000	150	59	3	679	1098	121	267	8.97e-46	160
RPRC001511-RA.	Dp-PC	58268	127	49	1	225	605	129	251	1.99e-44	151
RPRC001516-RA.	Rnf146-PB	53846	169	69	3	157	657	123	284	3.99e-61	195
RPRC001517-RA.	CG4374-PB	47826	46	23	1	27	164	651	695	6.36e-09	49.3
RPRC001524-RA.	Rbsn-5-PA	29921	254	159	5	314	1039	246	492	6.25e-24	102
RPRC001524-RA.	Rbsn-5-PA	46512	43	23	0	8	136	14	56	3.85e-08	53.9
RPRC001525-RA.	Cnot4-PH	83412	211	35	0	18	650	6	216	8.15e-122	369
RPRC001526-RA.	CG17486-PB	34249	473	282	9	55	1431	104	561	3.89e-81	261
RPRC001527-RA.	MED26-PB	35955	89	52	1	6	257	49	137	2.26e-07	52.0
RPRC001530-RA.	CG6051-PD	52381	63	29	1	1510	1695	902	964	1.05e-16	84.0
RPRC001531-RA.	CG12084-PB	30025	403	261	7	844	2025	343	733	5.44e-51	189
RPRC001532-RA.	CG6051-PD	60927	302	110	2	1	882	1	302	1.22e-114	363
RPRC001533-RA.	CG1161-PA	64615	65	22	1	1	195	151	214	2.03e-26	94.7
RPRC001542-RA.	Crag-PA	26429	280	152	9	490	1200	403	671	2.77e-18	89.0
RPRC001543-RA.	ssx-PB	46667	180	83	1	139	678	91	257	5.65e-51	171
RPRC001546-RA.	CG8952-PA	23164	177	115	5	39	527	64	233	3.36e-08	52.4
RPRC001548-RA.	Cen-PA	30642	545	275	18	500	1891	233	755	2.69e-39	153
RPRC001548-RA.	Cen-PA	50862	116	44	1	2	349	22	124	2.39e-23	104
RPRC001551-RA.	SPR-PD	29008	131	78	4	169	543	112	233	9.16e-06	44.7
RPRC001552-RA.	PolH-PA	42322	534	246	12	7	1527	15	513	2.87e-125	398
RPRC001553-RA.	JMJD4-PA	45338	311	145	5	15	905	101	400	1.22e-85	263
RPRC001554-RA.	hpo-PA	40278	72	40	1	14	229	38	106	9.68e-09	48.9
RPRC001555-RA.	hpo-PA	53623	207	92	2	13	621	110	316	2.23e-69	229
RPRC001557-RA.	DIP-alpha-PB	46575	146	78	0	2	439	83	228	9.20e-46	155
RPRC001559-RA.	Mys45A-PA	67647	170	55	0	574	1083	283	452	2.76e-82	263
RPRC001559-RA.	Mys45A-PA	38235	204	64	6	58	483	20	223	1.32e-26	110
RPRC001561-RA.	Atf3-PC	49032	155	54	3	316	705	114	268	2.24e-23	98.6
RPRC001562-RA.	Clamp-PA	56818	44	19	0	2	133	451	494	3.99e-10	54.7
RPRC001562-RA.	Clamp-PA	50000	42	21	0	35	160	406	447	6.41e-07	45.4
RPRC001562-RA.	Clamp-PA	40909	44	26	0	8	139	481	524	4.45e-06	43.1
RPRC001564-RA.	yki-PD	33610	241	54	9	31	465	31	261	1.65e-23	93.2
RPRC001566-RA.	CG33090-PC	45064	233	120	2	417	1094	530	761	5.16e-60	206
RPRC001566-RA.	CG33090-PC	56364	165	69	1	6	491	331	495	3.02e-55	192
RPRC001567-RA.	CG16974-PA	63226	155	56	1	7	471	816	969	6.48e-66	218
RPRC001568-RA.	numb-PB	36047	86	51	1	420	677	41	122	7.40e-10	58.9
RPRC001575-RA.	CG8778-PA	26718	131	93	3	130	519	48	176	7.52e-09	54.7
RPRC001576-RA+	Rab32-PD	73451	113	30	0	4	342	79	191	2.04e-60	185
RPRC001577-RA.	Clamp-PB	37671	146	89	1	730	1161	384	529	5.60e-31	123
RPRC001577-RA.	Clamp-PB	37226	137	84	1	751	1155	363	499	4.65e-26	108
RPRC001577-RA.	Clamp-PB	41463	82	48	0	910	1155	362	443	5.68e-16	78.6
RPRC001582-RA.	CG33158-PB	76613	124	29	0	4	375	910	1033	4.81e-67	217
RPRC001583-RA.	Gpat4-PB	56944	432	108	6	10	1140	20	428	8.45e-169	478
RPRC001584-RA.	Nup62-PA	33862	189	125	0	511	1077	201	389	1.38e-28	114
RPRC001585-RA.	Coq8-PA	59041	271	96	3	422	1216	191	452	4.03e-98	305
RPRC001586-RA.	Coq8-PA	55446	202	89	1	9	614	454	654	1.05e-75	239
RPRC001590-RA.	snRNP-U1-70K-PC	36082	97	62	0	390	680	94	190	1.67e-13	69.3
RPRC001591-RA.	Helz-PC	63556	1018	334	7	554	3520	271	1280	0.0	1360
RPRC001591-RA.	Helz-PC	29070	172	96	6	8	445	6	177	1.01e-11	69.3
RPRC001592-RA.	CG10175-PB	28767	438	253	17	80	1258	94	517	3.44e-42	154
RPRC001593-RA.	CG15676-PA	29586	169	109	3	49	543	19	181	1.41e-13	65.1
RPRC001595-RA.	Clk-PA	24928	345	214	10	30	962	34	367	1.39e-19	91.3
RPRC001596-RA.	wtrw-PB	38667	75	45	1	276	500	323	396	7.72e-08	50.4
RPRC001597-RA.	wtrw-PB	31633	98	57	5	40	324	458	548	1.84e-06	45.8
RPRC001597-RA.	wtrw-PB	28049	164	106	5	2	472	716	874	3.64e-12	65.5
RPRC001601-RA.	CG2247-PD	24412	340	213	5	2188	3138	639	957	5.12e-20	95.9
RPRC001602-RA.	Cpr62Bb-PB	60317	63	25	0	141	329	33	95	8.32e-17	76.6
RPRC001604-RA.	CG4452-PA	49216	319	141	6	22	942	6	315	9.50e-77	239
RPRC001609-RA.	CG8032-PB	34016	244	133	3	944	1618	326	560	6.36e-29	120
RPRC001610-RA.	Cad96Ca-PA	44106	263	140	4	28	813	497	753	3.57e-77	250
RPRC001611-RA.	PPO3-PA	23936	376	247	9	68	1147	75	427	9.28e-25	105
RPRC001613-RA.	Dp1-PD	24731	279	176	9	7	816	625	878	3.15e-11	65.1
RPRC001613-RA.	Dp1-PD	25114	219	133	8	190	816	608	805	8.96e-09	57.0
RPRC001614-RA.	dl-PF	80392	51	10	0	67	219	39	89	4.02e-23	89.7
RPRC001616-RA.	CG10413-PA	33588	131	64	3	39	362	811	941	1.64e-16	73.2
RPRC001617-RA.	CG10413-PA	57527	372	152	4	3	1112	367	734	1.16e-133	404
RPRC001619-RA.	CG7332-PB	51168	471	184	4	35	1327	96	560	2.06e-164	474
RPRC001622-RA.	Tdrd3-PA	37500	72	43	2	387	596	82	153	1.85e-06	50.1
RPRC001627-RA.	ase-PA	68966	58	15	1	218	391	173	227	1.98e-16	75.9
RPRC001632-RA.	CG6136-PD	49020	204	101	2	2079	2681	8	211	3.23e-54	188
RPRC001633-RA.	Atpalpha-PF	90062	161	16	0	3	485	839	999	1.63e-104	320
RPRC001634-RA.	Cont-PA	23729	177	112	5	343	822	767	937	2.52e-06	49.7
RPRC001635-RA.	CG12581-PB	50909	330	88	7	8	781	3	330	1.37e-101	319
RPRC001635-RA.	CG12581-PB	56044	91	24	2	1280	1552	547	621	4.11e-20	93.2
RPRC001636-RA.	Bsg-PG	62500	48	18	0	1	144	595	642	4.34e-13	60.8
RPRC001637-RA.	Cad96Ca-PA	38298	282	152	4	12	800	476	754	2.61e-61	212
RPRC001638-RA.	CG3407-PA	37725	167	58	1	1605	1967	497	663	2.44e-30	126
RPRC001638-RA.	CG3407-PA	37647	85	52	1	1605	1859	582	665	6.33e-14	74.7
RPRC001641-RA.	Drak-PE	54331	254	116	0	3	764	45	298	2.31e-92	298
RPRC001649-RA.	CG3420-PA	52542	59	27	1	15	188	21	79	6.92e-14	68.9
RPRC001653-RA.	CG3104-PA	32569	218	146	1	74	727	76	292	1.05e-30	118
RPRC001653-RA.	CG3104-PA	28571	217	154	1	86	733	13	229	3.64e-21	92.0
RPRC001658-RA.	Herc4-PB	24675	154	91	5	804	1223	34	176	2.04e-06	49.3
RPRC001662-RA.	chm-PC	75083	301	66	3	1064	1948	506	803	1.91e-166	496
RPRC001663-RA.	ETHR-PC	21782	303	196	9	226	1044	19	310	2.61e-07	52.4
RPRC001664-RA.	CG15814-PC	50794	189	93	0	16	582	15	203	4.69e-56	179
RPRC001666-RA.	Eip63E-PH	71981	207	57	1	4	621	193	399	6.75e-104	309
RPRC001667-RA.	CG3402-PA	85833	120	17	0	1	360	4	123	7.88e-78	224
RPRC001668-RA.	Art4-PA	56164	292	116	2	7	879	24	304	6.00e-111	332
RPRC001669-RA.	CG9467-PB	56034	464	137	7	472	1707	240	688	2.22e-176	515
RPRC001669-RA.	CG9467-PB	71667	60	17	0	1	180	61	120	6.93e-23	102
RPRC001670-RA.	CG8405-PB	64865	74	26	0	537	758	219	292	2.64e-29	115
RPRC001671-RA.	CG9514-PA	54412	68	30	1	2	202	345	412	2.46e-18	75.9
RPRC001671-RA.	CG9514-PA	62617	107	40	0	6	326	552	658	2.67e-41	143
RPRC001672-RA.	CG9514-PA	50597	419	197	3	2	1258	249	657	8.45e-139	413
RPRC001673-RA.	Atg2-PA	44516	465	235	6	29	1363	1441	1902	7.27e-122	390
RPRC001674-RA.	mRpL9-PA	48765	162	82	1	14	499	79	239	5.60e-52	166
RPRC001675-RA.	sgl-PA	77021	470	108	0	7	1416	2	471	0.0	775
RPRC001678-RA.	Cyp6w1-PB	26562	128	93	1	40	420	24	151	6.31e-11	63.2
RPRC001678-RA.	Cyp6w1-PB	34043	94	60	1	907	1182	412	505	1.77e-10	61.6
RPRC001678-RA.	Bap170-PA	33150	546	313	11	75	1595	211	743	1.67e-70	259
RPRC001678-RA.	Bap170-PA	33962	212	97	5	3333	3944	1479	1655	2.97e-25	113
RPRC001681-RA.	Mbs-PF	61682	107	38	3	526	837	261	367	4.19e-10	58.9
RPRC001691-RA.	Phyhd1-PB	55714	280	117	4	66	887	6	284	1.19e-113	328
RPRC001694-RA.	CG5038-PA	37001	727	409	14	26	2176	10	697	6.92e-138	421
RPRC001695-RA.	Gasz-PA	24422	303	220	5	49	948	40	336	8.87e-19	87.0
RPRC001696-RA.	CG9044-PB	31013	158	98	4	1624	2097	592	738	4.03e-13	73.2
RPRC001696-RA.	CG9044-PB	23239	284	167	10	2644	3384	1016	1285	1.05e-08	58.9
RPRC001697-RA.	Acer-PB	51579	95	46	0	2	286	515	609	1.21e-26	100
RPRC001700-RA.	Tace-PA	34322	236	117	12	1	690	425	628	1.34e-20	95.9
RPRC001702-RA.	CG32099-PA	41667	264	136	7	22	777	7	264	7.68e-62	196
RPRC001703-RA.	Vajk2-PA	44037	109	45	3	561	887	92	184	8.92e-13	66.6
RPRC001703-RA.	Vajk2-PA	35870	184	81	8	246	761	52	210	1.94e-07	50.8
RPRC001704-RA.	CG12895-PA	47664	107	53	2	88	399	50	156	1.14e-29	104
RPRC001706-RA.	ari-1-PE	23558	208	139	7	3629	4240	131	322	1.18e-09	61.6
RPRC001707-RA.	N-PA	39744	78	45	1	584	817	1020	1095	2.81e-08	55.1
RPRC001707-RA.	N-PA	36905	84	46	2	575	826	488	564	3.66e-08	54.7
RPRC001707-RA.	N-PA	30667	75	50	1	596	820	219	291	8.88e-08	53.5
RPRC001707-RA.	N-PA	36145	83	49	2	596	838	641	721	1.24e-07	52.8
RPRC001707-RA.	N-PA	28814	118	71	2	500	820	750	865	1.29e-07	52.8
RPRC001707-RA.	N-PA	37500	80	48	1	590	829	946	1023	1.45e-07	52.8
RPRC001707-RA.	N-PA	41667	84	40	3	575	820	1259	1335	1.76e-07	52.4
RPRC001707-RA.	N-PA	34737	95	51	4	575	853	829	914	1.79e-07	52.4
RPRC001707-RA.	N-PA	37805	82	47	2	587	826	252	331	6.63e-07	50.4
RPRC001707-RA.	N-PA	35526	76	47	1	599	826	529	602	6.91e-06	47.4
RPRC001708-RA.	Ptpmeg2-PI	27094	203	137	5	2	583	233	433	5.49e-20	86.3
RPRC001709-RA.	cora-PE	30870	230	142	6	11	673	89	310	2.51e-27	115
RPRC001710-RA.	Tsp26A-PC	77358	106	19	2	46	357	114	216	7.21e-57	176
RPRC001711-RA.	Tsp26A-PB	63542	96	35	0	26	313	219	314	6.13e-40	133
RPRC001725-RA.	CG2931-PA	76471	119	28	0	446	802	177	295	9.17e-65	204
RPRC001727-RA.	CG10089-PE	66116	121	40	1	1	363	94	213	3.15e-40	140
RPRC001728-RA.	spas-PF	63043	138	51	0	2	415	352	489	1.34e-55	179
RPRC001732-RA.	CBP-PB	60674	178	70	0	239	772	51	228	1.42e-78	236
RPRC001733-RA.	scrib-PT	27354	223	117	8	1031	1657	1138	1329	2.41e-10	62.8
RPRC001733-RA.	scrib-PT	33333	99	61	1	1058	1339	932	1030	3.60e-07	52.8
RPRC001734-RA.	Kank-PJ	42857	420	183	8	3	1220	48	424	2.44e-94	290
RPRC001738-RA.	Grip84-PD	42647	136	70	3	7	405	579	709	1.99e-30	113
RPRC001739-RA.	Osbp-PA	66667	243	79	1	2	724	419	661	2.50e-123	367
RPRC001740-RA.	Dyrk2-PC	50230	217	105	1	255	896	126	342	1.03e-71	239
RPRC001741-RA.	Osbp-PA	68108	185	56	2	29	577	16	199	2.51e-76	246
RPRC001745-RA.	Cyp301a1-PA	66894	293	92	2	6	884	262	549	8.79e-142	409
RPRC001747-RA.	Usp2-PH	30848	389	205	14	69	1169	218	564	1.24e-37	142
RPRC001752-RA.	bs-PB	65556	90	22	4	146	391	108	196	1.43e-27	103
RPRC001753-RA.	AlaRS-m-PA	55769	52	22	1	211	366	114	164	4.45e-15	69.3
RPRC001753-RA.	AlaRS-m-PA	60000	45	17	1	82	213	12	56	4.41e-10	55.1
RPRC001760-RA.	Cont-PA	34783	92	49	3	17	286	756	838	9.42e-11	56.2
RPRC001760-RA.	Cont-PA	29358	109	65	3	11	310	360	465	1.92e-06	43.9
RPRC001764-RA.	CG11523-PA	30392	102	57	1	79	342	35	136	1.26e-10	54.3
RPRC001768-RA.	l(3)87Df-PA	37647	85	53	0	31	285	14	98	6.17e-15	66.6
RPRC001770-RA.	Evi5-PD	33677	291	174	6	1624	2478	105	382	3.67e-41	162
RPRC001770-RA+	Evi5-PA	33677	291	174	6	1624	2478	105	382	5.86e-41	162
RPRC001771-RA.	TBCC-PB	35125	279	176	2	97	930	47	321	5.44e-45	155
RPRC001772-RA.	CG12121-PA	22807	228	160	5	214	864	324	546	1.61e-06	48.9
RPRC001773-RA.	Mgstl-PC	57522	113	47	1	12	350	35	146	3.56e-39	127
RPRC001774-RA.	conu-PI	37292	421	227	10	22	1239	179	577	1.31e-65	224
RPRC001781-RA.	SERCA-PH	27170	265	152	9	51	797	18	257	9.94e-12	66.2
RPRC001782-RA.	Atpalpha-PG	35821	335	158	10	143	1081	551	850	3.19e-44	166
RPRC001786-RA.	CG4497-PA	45238	168	64	6	145	627	123	269	4.32e-26	105
RPRC001789-RA.	CG6479-PC	37131	237	136	4	765	1439	301	536	1.52e-43	160
RPRC001790-RA.	Akt1-PB	55245	143	59	2	147	563	214	355	3.84e-49	166
RPRC001794-RA.	EcR-PC	27059	425	266	14	47	1297	55	443	8.00e-30	121
RPRC001796-RA.	Nep1-PD	70880	443	127	1	3	1325	400	842	0.0	686
RPRC001797-RA.	CG8924-PB	55752	113	49	1	1244	1579	7	119	6.21e-41	156
RPRC001798-RA.	Fas3-PC	27295	403	223	10	13	1035	22	416	1.19e-23	100
RPRC001801-RA.	RhoGEF64C-PB	62081	567	182	8	84	1742	1437	1984	0.0	603
RPRC001805-RA.	CG7627-PA	51831	355	160	5	5	1051	956	1305	3.46e-110	348
RPRC001805-RA.	CG7627-PA	30120	249	140	10	353	1054	419	648	1.47e-19	89.4
RPRC001808-RA+	Hcs-PD	44412	340	173	4	629	1606	405	742	1.85e-78	270
RPRC001808-RA+	Hcs-PD	46386	166	88	1	1610	2104	832	997	1.33e-42	165
RPRC001808-RA.	Hcs-PD	44412	340	173	4	958	1935	405	742	1.59e-77	270
RPRC001808-RA.	Hcs-PD	46386	166	88	1	1939	2433	832	997	2.88e-42	165
RPRC001809-RA.	Diap1-PB	33081	396	182	10	136	1089	40	430	4.46e-71	227
RPRC001810-RA.	Ttc7-PA	48571	280	135	5	11	832	475	751	3.88e-53	184
RPRC001811-RA.	awd-PC	72368	76	21	0	6	233	93	168	4.56e-37	121
RPRC001817-RA.	CG13360-PA	33673	98	61	1	13	306	285	378	1.00e-13	65.9
RPRC001818-RA.	lqfR-PC	46400	125	65	2	22	390	14	138	8.89e-33	131
RPRC001824-RA.	CG11044-PA	47436	156	79	2	21	482	48	202	4.36e-49	164
RPRC001825-RA.	Rrp45-PA	37413	286	175	2	19	870	13	296	3.86e-59	197
RPRC001830-RA.	syd-PH	29592	294	181	6	364	1212	907	1185	1.33e-32	130
RPRC001830-RA.	pbl-PA	28077	260	171	8	7	765	392	642	2.56e-18	86.3
RPRC001833-RA.	CG7878-PA	40571	350	174	11	318	1280	230	574	1.73e-75	248
RPRC001834-RA.	CG4338-PA	63158	171	63	0	148	660	67	237	3.79e-77	232
RPRC001835-RA.	eco-PB	30159	252	150	7	1004	1717	803	1042	3.91e-30	125
RPRC001836-RA.	SPARC-PA	27679	112	73	2	471	782	171	282	4.79e-06	46.6
RPRC001837-RA.	dpr11-PC	29167	72	40	2	7	201	249	316	9.28e-06	40.4
RPRC001849-RA.	Ppn-PF	33071	254	148	10	28	771	91	328	2.00e-30	119
RPRC001849-RA.	Ppn-PC	42697	89	45	3	72	320	578	666	1.71e-13	64.7
RPRC001849-RA.	Ppn-PC	38372	86	41	4	78	320	525	603	2.62e-09	52.8
RPRC001849-RA.	Ppn-PC	33708	89	51	4	78	320	400	488	3.43e-06	43.9
RPRC001849-RA.	Ppn-PC	33981	103	62	5	27	323	325	425	6.18e-06	43.1
RPRC001849-RA.	Ppn-PC	31765	85	54	2	75	320	464	547	6.48e-06	43.1
RPRC001851-RA+	RhoGAP15B-PB	35640	578	324	9	1117	2721	804	1376	3.11e-105	356
RPRC001851-RA+	RhoGAP15B-PB	35640	578	324	9	1401	3005	804	1376	2.78e-104	356
RPRC001853-RA.	CG3529-PC	36429	140	82	4	47	451	28	165	4.94e-19	84.0
RPRC001854-RA.	Mhcl-PB	34021	97	57	2	82	354	496	591	1.22e-11	59.3
RPRC001856-RA.	CG10254-PC	34005	744	408	18	10	2100	79	786	8.92e-114	387
RPRC001856-RA.	CG10254-PC	39950	398	206	8	2575	3702	963	1349	3.73e-86	306
RPRC001857-RA.	fra-PB	25818	275	159	11	3	728	278	540	2.15e-17	80.5
RPRC001858-RA+	Taf1-PD	55729	1798	570	31	2	4876	7	1751	0.0	1659
RPRC001858-RA+	Taf1-PD	74419	43	10	1	4985	5110	1876	1918	8.12e-11	66.6
RPRC001859-RA.	fra-PA	28646	192	126	4	1017	1589	249	430	2.91e-15	80.9
RPRC001859-RA.	fra-PA	23582	335	183	8	1065	2036	158	430	1.16e-11	69.3
RPRC001859-RA.	fra-PA	20370	216	136	3	654	1298	251	431	2.17e-08	58.5
RPRC001859-RA.	Ppn-PC	25882	255	128	9	27	746	1911	2119	1.55e-07	56.6
RPRC001860-RA.	wds-PB	22945	292	198	8	802	1647	73	347	1.96e-12	68.2
RPRC001860-RA.	wds-PB	22917	240	159	6	844	1545	138	357	3.57e-07	51.6
RPRC001862-RA.	Gbeta76C-PA	27545	167	112	4	55	534	53	217	3.59e-12	65.5
RPRC001862-RA.	Gbeta76C-PA	21667	180	135	4	7	534	168	345	1.44e-08	54.7
RPRC001864-RA.	Tomosyn-PH	47273	55	23	2	31	177	18	72	5.39e-10	52.0
RPRC001864-RA.	Tomosyn-PH	26466	631	340	19	4	1605	75	678	1.50e-45	177
RPRC001866-RA.	cu-PD	47912	407	144	8	61	1083	145	549	1.39e-114	345
RPRC001867-RA.	CG12926-PA	24620	329	186	11	91	945	3	313	2.21e-15	74.7
RPRC001869-RA.	Cad96Ca-PA	34286	210	118	5	959	1528	412	621	2.60e-24	106
RPRC001871-RA.	TfIIFalpha-PA	76562	64	15	0	563	754	514	577	1.93e-24	100
RPRC001872-RA+	Vdup1-PC	28346	127	85	5	462	839	179	300	5.50e-08	52.4
RPRC001872-RA+	Vdup1-PC	36283	113	62	4	35	367	18	122	1.20e-07	51.2
RPRC001874-RA.	CG10927-PA	28363	342	191	9	66	938	17	355	1.39e-43	154
RPRC001874-RA.	gem-PC	61024	254	58	2	226	864	394	647	1.94e-98	316
RPRC001874-RA.	gem-PC	38667	75	42	2	1060	1278	762	834	2.88e-09	58.9
RPRC001875-RA.	CG7985-PB	32049	493	301	8	28	1416	191	679	1.39e-71	239
RPRC001878-RA.	Sirt6-PB	35172	290	158	9	194	1018	9	283	1.67e-39	145
RPRC001879-RA.	ckn-PD	43103	290	124	6	108	959	163	417	2.85e-46	172
RPRC001879-RA.	ckn-PD	50667	75	26	2	1398	1622	780	843	1.44e-10	63.2
RPRC001880-RA.	smid-PG	58065	310	123	4	972	1895	596	900	1.22e-123	387
RPRC001880-RA.	smid-PG	43348	233	97	2	159	752	212	444	2.57e-51	190
RPRC001880-RA.	smid-PG	35537	242	146	5	1029	1745	204	438	6.05e-35	140
RPRC001880-RA.	smid-PG	34468	235	116	4	156	746	622	856	3.39e-34	138
RPRC001882-RA.	CG11892-PA	28152	341	225	8	8	1000	27	357	1.81e-34	132
RPRC001884-RA.	CG13360-PA	30435	345	216	12	90	1091	44	375	1.07e-40	148
RPRC001888-RA.	fliI-PA	33333	183	97	8	240	731	80	256	2.21e-07	50.8
RPRC001891-RA.	piwi-PB	41276	831	403	13	5	2326	40	842	0.0	630
RPRC001893-RA.	CG11504-PA	32323	99	57	2	1	291	2	92	1.73e-09	56.2
RPRC001894-RA.	Alg9-PA	46610	236	121	1	9	701	218	453	7.63e-53	179
RPRC001894-RA.	Alg9-PA	65714	35	12	0	388	492	71	105	1.27e-11	60.8
RPRC001899-RA.	Doc1-PB	62366	186	63	2	1	558	51	229	7.68e-70	220
RPRC001902-RA.	Sarm-PJ	36170	141	64	4	299	673	86	216	3.09e-17	80.9
RPRC001904-RA.	cora-PE	42391	184	100	2	108	647	29	210	2.05e-42	150
RPRC001907-RA.	CG15011-PA	46718	655	314	13	550	2469	127	761	9.47e-158	483
RPRC001908-RA.	sv-PD	38849	139	64	7	31	393	445	580	7.77e-10	58.9
RPRC001908-RA.	sv-PD	50000	62	22	3	751	936	625	677	9.66e-06	46.2
RPRC001915-RA.	ftz-f1-PA	71429	168	48	0	8	511	635	802	5.72e-76	241
RPRC001918-RA.	puc-PB	57432	148	50	3	99	536	28	164	1.41e-47	158
RPRC001921-RA.	Liprin-alpha-PE	77037	135	31	0	19	423	403	537	1.83e-62	205
RPRC001922-RA.	Liprin-alpha-PA	67424	132	35	5	2	391	589	714	5.12e-38	135
RPRC001923-RA.	Liprin-alpha-PC	80714	280	54	0	17	856	874	1153	1.54e-164	486
RPRC001926-RA.	CG12299-PA	29960	247	164	5	665	1378	254	500	1.87e-26	113
RPRC001926-RA.	CG12299-PA	25610	246	174	5	587	1297	256	501	1.12e-20	95.1
RPRC001926-RA.	CG12299-PA	26490	302	178	9	191	1042	222	497	1.37e-16	82.4
RPRC001927-RA.	sca-PB	44051	395	172	9	20	1075	337	725	2.08e-104	323
RPRC001929-RA.	CG4751-PA	49306	144	72	1	450	878	320	463	4.92e-42	153
RPRC001929-RA.	CG4751-PA	68041	97	29	1	129	413	127	223	1.18e-40	149
RPRC001931-RA.	wapl-PB	41103	399	179	6	1859	3016	662	1017	5.86e-78	276
RPRC001931-RA.	wapl-PB	71429	91	26	0	1583	1855	488	578	5.10e-36	147
RPRC001933-RA.	mthl1-PA	27976	336	185	13	90	947	59	387	1.60e-29	117
RPRC001934-RA.	apolpp-PD	21084	332	244	8	3657	4631	2784	3104	3.26e-18	91.3
RPRC001935-RA.	Ankle2-PF	44841	252	136	2	111	860	164	414	1.44e-53	198
RPRC001935-RA.	Ankle2-PF	27586	203	118	3	870	1454	548	729	6.70e-15	77.8
RPRC001936-RA.	Clamp-PA	41808	177	100	2	1094	1615	333	509	4.39e-41	158
RPRC001936-RA.	Clamp-PA	36269	193	107	3	995	1570	345	522	2.81e-34	138
RPRC001936-RA.	Clamp-PA	40714	140	83	0	1244	1663	358	497	5.85e-29	122
RPRC001938-RA.	Nf-YB-PA	58647	133	45	4	52	444	6	130	1.16e-47	150
RPRC001940-RA.	Cdk5-PA	46128	297	123	13	79	939	4	273	6.25e-71	223
RPRC001941-RA.	CG30159-PA	28774	212	114	10	58	621	12	210	7.32e-14	67.8
RPRC001944-RA.	CalpC-PA	21622	222	159	5	112	741	434	652	5.19e-08	52.4
RPRC001947-RA.	CG10075-PA	52469	162	67	3	181	654	75	230	5.58e-51	165
RPRC001949-RA.	MTPAP-PA	51176	340	155	6	199	1200	172	506	8.14e-100	310
RPRC001950-RA.	CG12935-PB	63542	96	35	0	82	369	135	230	5.98e-40	132
RPRC001953-RA.	CG8878-PA	38732	142	80	3	409	813	518	659	1.65e-21	96.7
RPRC001953-RA.	CG8878-PA	36842	133	70	3	28	390	152	282	7.06e-20	91.7
RPRC001957-RA.	Not10-PB	25526	380	185	10	835	1812	294	629	2.82e-23	103
RPRC001958-RA.	Atg14-PA	38462	299	169	4	171	1031	172	467	5.53e-59	198
RPRC001959-RA.	Ptpmeg2-PI	38400	250	137	4	3914	4621	230	476	8.41e-47	176
RPRC001961-RA.	CG30427-PG	34123	211	137	1	5	631	252	462	3.98e-39	139
RPRC001963-RA.	CG12288-PA	33813	139	79	5	65	448	197	333	1.65e-15	73.9
RPRC001964-RA.	CG3437-PB	24716	352	247	10	109	1137	2	344	1.06e-10	63.9
RPRC001965-RA.	Vha100-1-PK	41598	363	190	4	38	1060	160	522	2.47e-90	291
RPRC001965-RA.	Vha100-1-PK	37398	123	65	2	1058	1420	641	753	1.23e-13	72.4
RPRC001966-RA.	CG14881-PA	33803	284	145	7	4	750	1	276	2.09e-48	165
RPRC001968-RA.	Rev1-PA	36907	970	419	20	16	2418	3	948	0.0	581
RPRC001970-RA.	Iswi-PB	39434	530	217	12	204	1679	120	583	5.45e-111	355
RPRC001971-RA.	Fkbp59-PB	29323	133	85	2	469	864	239	363	9.98e-10	58.2
RPRC001972-RA.	lolal-PG	50000	122	61	0	2	367	3	124	7.05e-39	135
RPRC001973-RA.	CG18507-PC	53137	271	69	6	184	822	221	491	1.13e-69	222
RPRC001974-RA.	spir-PB	42520	127	46	3	3	314	719	841	9.47e-22	90.5
RPRC001974-RA.	spir-PB	46154	52	24	2	393	536	939	990	6.42e-08	50.4
RPRC001975-RA-	spir-PD	44400	250	100	8	20	664	269	514	9.78e-50	172
RPRC001976-RA+	mop-PA	47472	811	380	14	1	2418	1	770	0.0	709
RPRC001977-RA.	rau-PA	53927	191	62	3	2	496	61	251	1.23e-62	197
RPRC001981-RA.	Cpr78Cc-PA	44737	76	32	1	360	587	37	102	6.55e-12	59.7
RPRC001982-RA.	Cpr78Cc-PA	43902	82	38	1	2	247	45	118	2.12e-15	66.2
RPRC001983-RA.	CG6654-PA	41481	135	51	1	330	650	410	544	1.07e-30	117
RPRC001983-RA.	CG6654-PA	40952	105	62	0	336	650	468	572	4.76e-24	98.6
RPRC001983-RA.	CG6654-PA	36449	107	68	0	324	644	492	598	8.54e-20	86.3
RPRC001983-RA.	CG6654-PA	39785	93	56	0	294	572	510	602	1.06e-15	74.3
RPRC001983-RA.	CG6654-PA	31343	134	65	3	327	647	326	459	1.59e-14	70.9
RPRC001984-RA.	CG4914-PA	32812	128	80	3	1	378	180	303	1.33e-16	73.6
RPRC001985-RA.	P5CDh1-PF	68037	219	70	0	37	693	19	237	2.63e-106	325
RPRC001985-RA.	P5CDh1-PF	67179	195	64	0	694	1278	375	569	2.63e-82	263
RPRC001992-RA.	JMJD7-PA	24113	282	167	10	372	1100	20	293	3.67e-15	74.7
RPRC001993-RA.	yps-PA	81250	96	18	0	139	426	58	153	5.60e-47	161
RPRC001996-RA.	Coq2-PA	59790	286	111	1	170	1027	55	336	1.54e-127	370
RPRC001996-RA+	Coq2-PA	62903	124	46	0	21	392	190	313	7.56e-54	172
RPRC001997-RA.	nemy-PC	52632	152	67	3	1	447	39	188	1.22e-37	126
RPRC001998-RA.	fra-PB	36047	86	47	4	1686	1943	363	440	6.47e-08	55.1
RPRC001998-RA.	fra-PB	34091	88	54	2	1656	1919	260	343	5.99e-07	52.0
RPRC001999-RA.	sqa-PB	32174	115	66	1	1731	2075	11	113	1.11e-13	73.2
RPRC001999-RA.	sqa-PB	56716	67	29	0	2067	2267	225	291	1.14e-11	67.0
RPRC002001-RA.	fmt-PD	30100	402	210	8	11	1024	23	417	1.32e-36	143
RPRC002001-RA.	fmt-PD	31707	82	45	3	1079	1303	576	653	1.56e-07	53.1
RPRC002002-RA.	twz-PA	64651	215	58	3	4	612	126	334	5.16e-89	264
RPRC002004-RA.	gb-PB	38776	98	49	3	3	293	305	392	1.99e-12	62.4
RPRC002005-RA.	mnd-PC	45638	149	73	2	278	724	37	177	1.13e-33	125
RPRC002012-RA+	AMPKalpha-PB	43411	258	145	1	111	881	32	289	9.46e-61	218
RPRC002012-RA+	AMPKalpha-PB	43411	258	145	1	111	881	32	289	4.02e-60	216
RPRC002014-RA.	Eglp2-PA	51852	108	52	0	132	455	133	240	9.09e-29	105
RPRC002017-RA.	ste14-PB	50935	214	105	0	3	644	81	294	9.24e-82	244
RPRC002018-RA.	Ack-PA	32039	412	210	11	19	1086	18	415	1.95e-56	204
RPRC002022-RA.	LanA-PA	30935	139	81	3	2254	2670	1884	2007	3.16e-11	67.4
RPRC002022-RA.	LanA-PA	31818	132	79	4	2401	2766	1807	1937	8.25e-07	53.1
RPRC002022-RA.	LanA-PA	29798	198	108	11	2149	2676	484	672	2.34e-06	51.6
RPRC002022-RA.	LanA-PA	31343	134	78	5	2320	2694	1839	1967	3.85e-06	50.8
RPRC002022-RA.	CG12081-PA	25200	250	139	11	16	705	80	301	5.68e-09	58.9
RPRC002024-RA.	wds-PB	30741	270	167	5	1657	2436	68	327	4.11e-26	110
RPRC002028-RA.	Eno-PA	47465	217	100	6	2	622	155	367	5.20e-56	186
RPRC002028-RA.	CG10628-PA	41667	84	40	1	7	231	207	290	1.50e-16	73.6
RPRC002029-RA.	Pfas-PA	46927	179	78	2	2	514	1038	1207	2.19e-47	164
RPRC002031-RA.	scrib-PC	32609	138	88	5	87	485	61	198	4.45e-06	45.1
RPRC002034-RA.	fwe-PB	52071	169	81	0	25	531	23	191	1.99e-52	165
RPRC002036-RA.	ETHR-PB	27717	184	109	6	59	565	42	216	1.20e-07	51.2
RPRC002037-RA.	Socs36E-PA	72515	171	47	0	781	1293	448	618	1.79e-87	278
RPRC002038-RA.	AMPKalpha-PB	45652	184	96	3	29	568	28	211	2.37e-42	154
RPRC002041-RA.	CG14621-PB	29060	234	156	2	117	797	75	305	1.79e-31	119
RPRC002042-RA.	Rfx-PJ	55425	424	151	6	1	1170	433	852	2.02e-154	457
RPRC002043-RA.	PIG-B-PB	40719	501	274	10	40	1515	6	492	2.56e-123	370
RPRC002043-RA+	PIG-B-PB	46957	115	58	1	40	384	6	117	1.29e-27	105
RPRC002045-RA.	cindr-PJ	44828	58	32	0	1292	1465	94	151	4.97e-10	61.2
RPRC002046-RA.	CG11247-PB	26629	353	227	9	443	1486	88	413	1.72e-32	130
RPRC002046-RA.	CG11247-PB	25788	349	194	9	347	1327	95	400	5.15e-27	114
RPRC002046-RA.	CG11247-PB	27213	305	161	8	341	1240	150	398	9.14e-20	91.7
RPRC002047-RA.	NAT1-PD	29520	271	156	10	919	1632	520	788	6.65e-20	94.0
RPRC002047-RA.	NAT1-PD	28692	237	153	6	4	684	517	747	6.52e-17	84.3
RPRC002051-RA.	dnc-PN	29787	94	65	1	75	353	603	696	6.38e-06	42.7
RPRC002051-RA.	dnc-PI	32292	96	65	0	1	288	886	981	1.22e-13	72.8
RPRC002053-RA.	dock-PB	39216	51	31	0	37	189	258	308	1.53e-08	53.1
RPRC002054-RA.	CG5966-PB	39301	229	118	9	67	705	11	234	2.79e-44	153
RPRC002055-RA.	Su(var)2-10-PN	66160	263	89	0	81	869	171	433	2.72e-115	352
RPRC002056-RA.	crm-PB	37643	263	153	4	64	822	47	308	1.48e-45	176
RPRC002079-RA.	Gcn5-PA	38655	119	71	1	1064	1414	684	802	1.70e-15	81.6
RPRC002080-RA.	nSMase-PA	41132	265	143	5	5	769	15	276	2.86e-66	211
RPRC002084-RA.	CG5033-PA	59876	643	253	3	349	2277	147	784	0.0	822
RPRC002086-RA.	Mtr4-PA	60084	947	371	5	337	3159	110	1055	0.0	1110
RPRC002087-RA.	CG12321-PA	30645	248	150	6	25	738	12	247	1.31e-22	92.0
RPRC002092-RA.	ari-1-PE	34216	453	277	8	93	1397	39	488	9.98e-83	263
RPRC002097-RA.	bmm-PB	52373	569	209	11	3	1631	3	535	0.0	530
RPRC002103-RA+	mino-PB	25938	320	209	8	22	954	111	411	2.77e-30	123
RPRC002103-RA+	mino-PB	26115	314	207	8	22	927	111	411	5.16e-32	128
RPRC002104-RA.	CG7275-PA	27692	65	46	1	1820	2011	85	149	3.43e-06	50.1
RPRC002107-RA.	Snm1-PA	35000	160	83	8	30	503	271	411	1.08e-13	69.7
RPRC002110-RA.	Clk-PA	56742	356	135	3	47	1057	17	372	5.30e-146	446
RPRC002114-RA.	Chd64-PB	76056	142	34	0	1	426	19	160	8.00e-80	235
RPRC002115-RA.	CG16787-PA	61818	110	42	0	27	356	123	232	2.76e-51	161
RPRC002116-RA.	Herc4-PB	34356	163	95	3	79	549	4	160	4.48e-21	90.9
RPRC002116-RA.	Herc4-PB	33557	149	95	3	1	438	189	336	2.41e-16	77.0
RPRC002116-RA.	Herc4-PB	29310	174	117	5	37	546	95	266	2.64e-13	68.2
RPRC002116-RA.	Herc4-PB	27273	187	118	7	37	573	148	324	3.64e-12	64.7
RPRC002116-RA.	tex-PA	23462	260	156	11	185	919	8	239	6.25e-06	47.4
RPRC002116-RA.	CG2663-PA	30769	221	150	3	7	669	7	224	9.73e-26	107
RPRC002118-RA.	Cnx99A-PD	55282	284	126	1	117	965	66	349	4.82e-109	328
RPRC002118-RA.	atl-PB	71642	402	103	2	82	1278	4	397	0.0	551
RPRC002119-RA+	lap-PJ	61632	576	146	11	7	1587	47	596	0.0	621
RPRC002121-RA.	Tret1-2-PA	26625	477	293	11	61	1467	28	455	2.01e-34	134
RPRC002123-RA.	Jheh2-PA	28462	130	75	5	180	521	126	253	1.37e-06	49.3
RPRC002125-RA.	apolpp-PD	29703	808	509	23	46	2412	29	796	7.88e-90	311
RPRC002126-RA.	zda-PC	38462	338	185	7	547	1491	59	396	6.54e-72	237
RPRC002128-RA.	Scr-PB	61728	81	30	1	424	666	303	382	5.09e-23	101
RPRC002143-RA.	eEF2-PD	87663	843	104	0	2	2530	2	844	0.0	1498
RPRC002146-RA.	Cyp6w1-PB	30303	495	311	11	51	1487	13	489	2.36e-74	243
RPRC002170-RA.	CG7506-PA	29577	71	49	1	43	255	54	123	2.45e-07	45.8
RPRC002188-RA.	CG3104-PA	34021	194	127	1	2	583	36	228	2.32e-29	110
RPRC002188-RA.	CG3104-PA	33333	204	134	2	35	643	13	215	4.35e-28	107
RPRC002188-RA.	CG3104-PA	31088	193	131	2	2	580	102	292	4.41e-24	96.3
RPRC002188-RA.	CG3104-PA	31694	183	119	3	110	643	1	182	9.74e-20	84.7
RPRC002190-RA.	CG5853-PB	58278	151	56	2	50	481	72	222	6.05e-50	172
RPRC002190-RA.	CG5853-PB	68254	63	20	0	680	492	286	348	9.81e-27	106
RPRC002195-RA.	Rop-PB	21489	591	391	20	29	1660	28	592	1.09e-25	110
RPRC002208-RA.	CG7483-PA	93059	389	27	0	28	1194	9	397	0.0	761
RPRC002209-RA.	Slu7-PA	61765	238	77	3	20	724	9	235	1.51e-86	266
RPRC002209-RA.	Slu7-PA	68212	151	48	0	4	456	278	428	1.66e-71	230
RPRC002209-RA.	Slu7-PA	52500	40	19	0	820	939	535	574	5.56e-07	50.1
RPRC002211-RA.	CG1532-PA	54064	283	128	2	90	935	2	283	6.23e-101	297
RPRC002217-RA.	Tret1-2-PA	28571	287	181	8	263	1108	65	332	1.09e-19	89.4
RPRC002218-RA.	nebu-PB	37037	81	51	0	12	254	443	523	3.76e-13	62.0
RPRC002218-RA.	nebu-PC	29225	284	162	9	8	829	85	339	4.85e-21	91.3
RPRC002219-RA.	pck-PC	48444	225	113	1	3	668	12	236	3.83e-79	238
RPRC002220-RA.	MED20-PA	52968	219	83	5	1	597	1	219	5.67e-77	230
RPRC002232-RA.	CG31445-PA	33827	405	256	2	4	1182	515	919	1.32e-82	270
RPRC002232-RA.	CG31445-PA	42712	295	166	3	52	933	20	312	4.23e-80	260
RPRC002235-RA.	Cdc23-PB	54004	487	221	1	58	1518	68	551	3.58e-176	512
RPRC002237-RA.	CG1239-PC	27429	175	104	6	249	737	76	239	7.59e-11	60.8
RPRC002237-RA+	CG1239-PC	28169	142	82	5	161	559	109	239	1.65e-08	53.1
RPRC002238-RA.	Fam92-PA	27149	221	151	2	7	639	1	221	2.88e-27	106
RPRC002242-RA.	DNAlig4-PA	23529	170	119	5	110	589	670	838	1.82e-07	49.7
RPRC002242-RA.	DNAlig4-PA	33268	514	303	12	7	1470	69	568	6.74e-80	266
RPRC002255-RA.	tok-PA	22549	306	176	9	31	780	1008	1308	1.01e-09	58.2
RPRC002255-RA.	tok-PA	23874	222	153	6	37	660	1171	1390	2.16e-07	50.8
RPRC002255-RA.	tok-PA	20365	329	193	11	4	792	844	1169	8.90e-07	48.9
RPRC002269-RA.	sNPF-R-PB	64220	109	39	0	3	329	284	392	7.43e-41	140
RPRC002273-RA.	Ppa-PC	35211	71	45	1	3	215	377	446	7.20e-08	46.6
RPRC002274-RA.	mask-PD	35843	332	206	5	11	1000	261	587	1.09e-43	160
RPRC002274-RA.	mask-PD	32941	340	218	6	2	1009	291	624	1.00e-37	142
RPRC002274-RA.	mask-PD	30530	321	219	2	2	952	1952	2272	1.76e-36	139
RPRC002274-RA.	mask-PD	31143	350	208	2	44	1000	207	554	5.52e-35	134
RPRC002274-RA.	mask-PD	32399	321	206	5	2	952	358	671	2.26e-34	132
RPRC002274-RA.	mask-PD	27298	359	221	5	50	1009	1901	2258	1.16e-27	113
RPRC002274-RA.	mask-PD	27547	265	152	4	11	796	460	687	7.66e-16	78.2
RPRC002275-RA.	XNP-PB	41060	151	76	2	831	1244	878	1028	3.05e-26	110
RPRC002278-RA.	tok-PA	25758	198	137	6	49	624	1167	1360	2.83e-13	67.8
RPRC002278-RA.	tok-PA	24000	275	154	10	19	702	997	1263	3.83e-12	64.7
RPRC002282-RA.	trc-PA	92073	164	10	1	18	500	161	324	3.88e-110	320
RPRC002303-RA.	Atet-PC	33613	119	72	3	2	352	175	288	3.02e-16	72.4
RPRC002312-RA.	Nc73EF-PI	43548	124	67	2	3	368	364	486	3.76e-26	100
RPRC002313-RA.	to-PA	41176	119	70	0	64	420	122	240	1.00e-27	102
RPRC002315-RA.	Usp5-PC	44809	183	86	6	1	504	1	183	1.74e-41	146
RPRC002315-RA.	Usp5-PC	53304	227	104	2	1	675	599	825	3.23e-73	238
RPRC002316-RA.	larp-PE	42857	70	40	0	202	411	25	94	1.99e-09	57.8
RPRC002320-RA.	FucTB-PC	35664	143	81	7	2	400	36	177	1.81e-20	82.4
RPRC002326-RA.	CalpC-PA	35165	91	59	0	1	273	589	679	6.61e-13	63.2
RPRC002331-RA.	woc-PB	46281	121	58	1	95	457	1408	1521	1.01e-29	112
RPRC002335-RA.	CG13204-PA	30233	86	59	1	101	355	23	108	2.59e-08	53.5
RPRC002338-RA.	RacGAP84C-PA	39004	241	140	3	892	1614	101	334	1.13e-47	171
RPRC002348-RA.	snz-PB	27381	168	115	2	493	996	846	1006	1.00e-07	53.1
RPRC002350-RA.	Pp4-19C-PA	92182	307	24	0	199	1119	1	307	0.0	598
RPRC002351-RA.	CG8517-PA	39773	88	52	1	472	732	34	121	4.14e-19	80.5
RPRC002352-RA.	flw-PC	91250	320	28	0	1	960	1	320	0.0	621
RPRC002358-RA.	trc-PB	46040	404	207	4	160	1362	28	423	2.23e-126	376
RPRC002359-RA.	CG7737-PA	38703	478	254	12	63	1400	26	496	3.40e-99	308
RPRC002360-RA+	CG31810-PA	41434	251	136	5	77	820	55	297	9.39e-56	182
RPRC002360-RA.	CG31810-PA	40755	265	143	7	113	889	41	297	2.24e-55	182
RPRC002366-RA.	cin-PB	41875	160	88	2	3	470	13	171	7.10e-33	121
RPRC002366-RA.	cin-PB	40150	401	219	7	13	1209	192	573	4.22e-76	247
RPRC002368-RA.	CG18745-PA	36364	242	150	4	89	805	67	307	3.42e-43	152
RPRC002371-RA.	cac-PN	50877	114	55	1	2	343	1053	1165	7.91e-22	88.2
RPRC002377-RA.	tok-PA	67347	147	48	0	11	451	1070	1216	5.64e-73	236
RPRC002377-RA.	tok-PA	46259	147	74	3	23	451	914	1059	9.42e-42	146
RPRC002377-RA.	tok-PA	42000	50	29	0	302	451	851	900	5.74e-09	52.8
RPRC002379-RA.	tok-PA	25664	113	78	2	9	335	1226	1336	8.47e-12	59.7
RPRC002379-RA.	tok-PA	29268	123	80	4	6	362	793	912	1.50e-11	59.3
RPRC002379-RA.	tok-PA	25949	158	72	4	18	362	1073	1228	1.89e-09	53.1
RPRC002379-RA.	tok-PA	32836	67	43	1	141	335	996	1062	2.25e-06	44.3
RPRC002379-RA.	tok-PA	34177	79	41	3	144	362	723	796	4.31e-06	43.5
RPRC002379-RA.	tok-PA	34199	231	140	6	26	700	1167	1391	7.87e-28	113
RPRC002379-RA.	tok-PA	29471	397	190	9	17	958	848	1237	6.44e-27	110
RPRC002379-RA.	tok-PA	30352	369	196	12	2	958	724	1081	2.82e-26	108
RPRC002379-RA.	tok-PA	26273	373	209	11	2	958	998	1358	2.76e-24	102
RPRC002379-RA.	tok-PA	31401	207	123	7	353	949	723	918	7.74e-14	71.6
RPRC002379-RA.	tok-PA	23774	265	162	6	1	771	1157	1389	6.63e-17	79.7
RPRC002379-RA.	tok-PA	29730	185	123	5	244	789	778	958	8.94e-17	79.3
RPRC002379-RA.	tok-PA	23453	307	162	9	4	795	997	1273	7.21e-16	76.6
RPRC002379-RA.	tok-PA	25731	171	113	6	310	801	681	844	7.00e-10	58.5
RPRC002380-RA.	CRMP-PA	49432	528	252	4	10	1557	56	580	1.06e-167	486
RPRC002382-RA.	bab2-PB	41026	117	65	1	14	352	194	310	3.27e-25	111
RPRC002386-RA.	Myo61F-PD	57461	1032	419	10	7	3066	27	1050	0.0	1183
RPRC002389-RA.	CG17754-PE	58025	162	68	0	2	487	343	504	6.99e-63	202
RPRC002389-RA.	CG17754-PE	43506	154	81	1	8	469	251	398	2.41e-31	117
RPRC002389-RA.	CG17754-PE	36842	152	84	2	11	466	211	350	1.43e-20	87.0
RPRC002389-RA.	CG17754-PE	32967	91	55	1	197	469	220	304	3.12e-06	45.4
RPRC002389-RA.	CG17754-PD	55162	339	148	3	3	1013	48	384	4.27e-113	340
RPRC002395-RA.	Klp61F-PA	36095	169	98	5	4	510	7	165	6.53e-17	76.3
RPRC002396-RA.	PpD3-PC	63966	469	167	2	1	1401	49	517	0.0	642
RPRC002403-RA.	ND-13B-PA	56557	122	50	1	102	467	1	119	1.24e-43	139
RPRC002404-RA.	crn-PA	23622	381	237	13	487	1545	213	567	4.76e-12	68.2
RPRC002404-RA.	crn-PA	20513	351	225	12	487	1407	79	419	1.50e-06	50.4
RPRC002407-RA+	Gdap2-PC	36612	183	106	4	228	755	59	238	1.07e-27	109
RPRC002407-RA+	Gdap2-PC	36612	183	106	4	312	839	59	238	1.99e-27	110
RPRC002408-RA.	uzip-PB	33973	365	199	12	103	1152	42	379	5.71e-46	166
RPRC002409-RA.	trr-PC	24837	153	104	4	640	1068	2045	2196	8.04e-10	60.1
RPRC002410-RA.	CG32755-PA	34677	248	130	5	65	751	37	271	8.03e-44	150
RPRC002411-RA.	bigmax-PA	51010	198	95	1	129	716	35	232	7.56e-64	201
RPRC002413-RA.	CG12081-PA	31313	198	112	7	221	769	12	200	2.83e-13	70.9
RPRC002414-RA.	tou-PA	28302	106	66	3	382	681	2454	2555	9.28e-09	57.4
RPRC002414-RA.	tou-PA	37879	66	32	4	490	675	2549	2609	6.13e-06	48.1
RPRC002420-RA.	par-1-PA	59060	298	102	8	42	899	649	938	5.30e-94	296
RPRC002420-RA.	par-1-PW	91239	331	28	1	1	993	242	571	0.0	647
RPRC002422-RA.	N-PA	27509	807	354	43	192	2252	135	830	4.23e-26	115
RPRC002422-RA.	N-PA	27645	709	357	37	234	2111	583	1218	7.58e-20	94.7
RPRC002422-RA.	N-PA	28480	783	339	44	249	2150	701	1411	6.26e-19	91.7
RPRC002422-RA.	N-PA	26029	753	340	36	231	2249	407	1022	4.45e-16	82.4
RPRC002422-RA.	N-PA	26316	741	322	42	507	2258	83	756	2.47e-11	67.0
RPRC002422-RA.	N-PA	27069	580	271	33	726	2252	67	565	3.76e-08	56.6
RPRC002422-RA.	N-PA	27123	365	165	18	1329	2249	51	372	1.52e-06	51.2
RPRC002423-RA.	Nle-PA	35789	95	57	2	55	327	120	214	2.08e-09	60.5
RPRC002423-RA.	Nle-PA	37143	70	43	1	55	261	418	487	1.68e-06	50.8
RPRC002423-RA.	Nle-PA	29412	102	62	4	163	444	115	214	1.85e-06	50.8
RPRC002435-RA.	tok-PA	24257	202	117	8	30	593	1071	1250	2.36e-06	48.5
RPRC002435-RA.	tok-PA	22545	275	160	10	291	1043	853	1098	5.13e-06	47.8
RPRC002438-RA.	CG3909-PA	54348	322	142	2	1	951	2	323	3.01e-127	366
RPRC002441-RA.	up-PL	77104	297	66	2	112	1002	23	317	1.73e-117	345
RPRC002442-RA.	gny-PB	26329	395	231	11	70	1221	35	380	1.38e-16	81.3
RPRC002447-RA.	Cpr64Aa-PA	65152	66	23	0	47	244	54	119	1.10e-27	98.6
RPRC002460-RA.	piwi-PB	34961	635	373	10	78	1874	81	711	7.39e-138	422
RPRC002464-RA.	Srp19-PA	60345	116	46	0	55	402	10	125	1.33e-48	153
RPRC002465-RA.	Cdc27-PB	21371	248	182	4	798	1535	593	829	2.83e-08	55.8
RPRC002472-RA.	Fur1-PJ	54122	558	231	9	138	1790	231	770	0.0	564
RPRC002473-RA.	ND-51-PB	89786	421	43	0	9	1271	46	466	0.0	805
RPRC002483-RA.	CG17168-PA	69780	182	54	1	39	584	225	405	2.71e-91	272
RPRC002484-RA.	NC2beta-PA	81081	111	21	0	43	375	11	121	8.27e-63	191
RPRC002487-RA.	Syx1A-PA	86111	108	15	0	4	327	75	182	6.34e-48	153
RPRC002489-RA.	SdhB-PA	50329	304	137	5	71	964	2	297	1.63e-105	310
RPRC002491-RA.	Vps60-PB	68018	222	66	2	1	657	1	220	2.95e-77	231
RPRC002494-RA.	CG14762-PB	33803	71	47	0	76	288	106	176	1.61e-07	47.0
RPRC002494-RA.	CG14762-PB	25926	81	60	0	25	267	308	388	6.70e-06	42.4
RPRC002494-RA.	Toll-7-PA	26186	569	387	11	6	1673	139	687	5.25e-30	127
RPRC002494-RA.	Toll-7-PA	27682	466	314	6	423	1760	114	576	1.06e-22	104
RPRC002494-RA.	Toll-7-PA	28571	280	169	5	1887	2645	282	557	3.61e-12	69.7
RPRC002494-RA.	Toll-7-PA	23907	686	394	19	924	2798	134	752	1.74e-11	67.8
RPRC002494-RA.	Toll-7-PA	30233	129	87	1	579	956	834	962	2.21e-09	60.8
RPRC002494-RA.	Toll-7-PA	27344	128	86	1	465	848	827	947	6.86e-06	49.3
RPRC002494-RA.	Toll-7-PA	30631	111	74	2	2433	2756	875	985	7.93e-06	49.3
RPRC002496-RA.	CG12375-PA	47131	244	125	3	81	806	4	245	2.44e-81	245
RPRC002498-RA.	SAK-PA	40467	257	146	2	79	837	14	267	1.31e-61	216
RPRC002499-RA.	CG3071-PA	53872	297	136	1	88	975	5	301	7.04e-117	347
RPRC002499-RA.	CG3071-PA	33987	153	100	1	31	486	354	506	2.92e-14	68.9
RPRC002500-RA.	CG15270-PB	33988	662	399	14	41	1939	107	759	6.05e-106	349
RPRC002501-RA.	ed-PC	25273	641	399	30	201	1955	110	726	6.09e-37	148
RPRC002501-RA.	ed-PC	23102	606	372	22	24	1643	143	720	2.87e-21	98.6
RPRC002506-RA.	CG13618-PA	32558	215	142	3	21	662	35	247	3.28e-36	127
RPRC002508-RA.	Picot-PD	31469	143	96	1	2	424	105	247	5.36e-16	73.2
RPRC002508-RA.	CG3036-PB	29231	195	133	3	4	582	302	493	1.56e-19	84.7
RPRC002509-RA.	fra-PA	25098	255	166	7	955	1674	176	420	2.16e-14	75.9
RPRC002510-RA.	CG6903-PA	45105	286	150	3	57	896	271	555	1.17e-78	248
RPRC002513-RA.	trbl-PA	48855	131	65	2	1	393	276	404	5.20e-36	128
RPRC002514-RA.	PRL-1-PA	73410	173	46	0	19	537	4	176	9.45e-96	275
RPRC002516-RA.	MRP-PC	50450	222	110	0	48	713	1300	1521	3.28e-62	209
RPRC002516-RA-	MRP-PD	31385	650	361	14	340	2037	221	869	2.50e-80	283
RPRC002516-RA-	MRP-PD	27411	197	129	2	1456	2007	1336	1531	1.37e-14	77.4
RPRC002516-RA-	MRP-PD	27059	170	111	4	2080	2586	938	1095	7.36e-07	52.4
RPRC002517-RA.	CG1124-PA	28099	242	167	4	107	823	6	243	2.21e-30	113
RPRC002519-RA.	CG4968-PA	58750	240	90	2	196	903	27	261	4.38e-97	286
RPRC002521-RA.	CG2016-PB	23656	186	139	1	16	564	51	236	1.73e-19	82.4
RPRC002523-RA.	CCDC53-PA	38889	162	90	3	199	657	2	163	1.04e-31	114
RPRC002527-RA.	Tbp-PA	59113	203	82	1	10	618	151	352	1.58e-87	261
RPRC002530-RA+	SMC3-PA	27971	690	413	16	2	1840	16	698	6.69e-59	218
RPRC002530-RA+	SMC3-PA	23932	117	87	2	2336	2680	1078	1194	2.17e-07	53.9
RPRC002530-RA.	SMC3-PA	28818	694	445	16	2	1969	16	698	8.52e-61	224
RPRC002530-RA.	SMC3-PA	23932	117	87	2	2465	2809	1078	1194	1.91e-07	54.3
RPRC002531-RA.	CG13618-PA	27027	111	79	2	66	395	30	139	9.38e-09	51.2
RPRC002536-RA.	Vlet-PA	27551	98	68	1	523	816	94	188	7.79e-07	48.1
RPRC002542-RA.	Ts-PA	55769	104	45	1	189	500	33	135	2.77e-36	127
RPRC002546-RA.	CG9213-PA	30939	181	103	8	289	780	473	648	5.69e-14	72.4
RPRC002553-RA.	Ts-PA	65775	187	62	1	1	555	135	321	1.22e-92	273
RPRC002559-RA.	CycC-PA	28977	176	103	5	148	636	36	202	6.22e-12	64.3
RPRC002570-RA.	Gli-PC	29839	124	80	3	37	390	534	656	2.18e-06	45.8
RPRC002582-RA.	Rpt6-PA	28659	164	100	4	207	692	175	323	5.58e-14	71.2
RPRC002589-RA.	CG31445-PA	27007	137	93	2	33	443	76	205	5.00e-14	67.8
RPRC002589-RA.	CG3502-PB	29885	87	60	1	161	418	427	513	2.25e-06	45.1
RPRC002590-RA.	Cyp6w1-PB	26984	504	317	9	62	1510	19	492	1.06e-69	231
RPRC002591-RA.	Cyp6w1-PB	36150	213	127	3	4	615	293	505	7.43e-27	106
RPRC002592-RA.	Cyp6w1-PB	27559	254	163	5	1	750	99	335	1.89e-24	100
RPRC002593-RA.	CtsB-PA	57975	326	126	3	45	989	3	328	1.33e-129	372
RPRC002594-RA.	CG31445-PA	20000	470	337	15	66	1412	400	851	1.10e-19	92.4
RPRC002595-RA.	Pex1-PA	36523	512	290	8	19	1527	505	990	2.90e-101	327
RPRC002595-RA.	Pex1-PA	25773	194	127	6	748	1296	474	661	2.09e-06	49.7
RPRC002596-RA.	CG10254-PA	36076	158	91	4	200	649	1116	1271	1.13e-19	89.4
RPRC002597-RA.	CG42335-PE	27451	204	116	11	86	649	85	272	2.73e-06	47.0
RPRC002599-RA.	Nemp-PA	41515	330	181	4	4	966	52	378	9.28e-90	275
RPRC002602-RA.	CG17249-PA	38889	108	58	3	759	1058	365	472	2.03e-16	79.3
RPRC002606-RA.	MED10-PC	73846	130	33	1	7	393	2	131	1.30e-65	196
RPRC002607-RA.	CG8768-PA	53041	296	132	4	80	961	5	295	4.29e-102	301
RPRC002609-RA.	PDCD-5-PA	49593	123	60	2	16	381	1	122	2.99e-30	105
RPRC002610-RA.	CG5027-PA	52778	396	180	3	159	1328	27	421	6.95e-158	452
RPRC002612-RA.	CG13743-PB	51030	437	187	4	16	1248	71	506	1.94e-128	380
RPRC002615-RA.	cactin-PB	78528	163	35	0	4	492	558	720	2.88e-94	287
RPRC002615-RA.	cactin-PB	53538	424	168	6	130	1323	122	542	4.65e-94	298
RPRC002616-RA.	CG1572-PB	45205	146	69	3	153	572	20	160	6.62e-24	91.7
RPRC002619-RA.	sing-PA	41216	148	87	0	116	559	26	173	3.95e-28	102
RPRC002620-RA.	Gdap1-PC	35106	188	119	2	1	564	41	225	1.35e-27	106
RPRC002621-RA.	Rh6-PD	37714	350	208	6	34	1059	15	362	1.19e-69	222
RPRC002622-RA.	CG4407-PB	37143	210	109	4	919	1494	86	290	3.66e-39	144
RPRC002624-RA.	RpL24-PA	79355	155	32	0	41	505	1	155	2.16e-58	179
RPRC002626-RA.	siz-PA	33775	151	94	3	298	732	789	939	2.61e-18	88.2
RPRC002631-RA.	CG7945-PA	40526	190	94	5	22	543	74	260	3.94e-41	139
RPRC002632-RA.	RpI1-PA	48341	1326	640	21	40	3954	13	1314	0.0	1206
RPRC002634-RA.	spz-PI	37363	91	53	2	3	269	136	224	2.51e-17	73.6
RPRC002635-RA.	CG2310-PB	30769	130	81	4	10	399	127	247	7.92e-13	63.5
RPRC002636-RA.	Ctr9-PA	25112	223	149	8	854	1477	195	414	9.61e-08	54.3
RPRC002639-RA.	Rassf-PA	48077	52	27	0	74	229	3	54	2.10e-10	57.0
RPRC002640-RA.	26-29-p-PA	29236	301	186	12	158	1036	261	542	5.22e-19	87.8
RPRC002642-RA+	Rassf-PA	72340	188	42	4	1	540	1	186	1.86e-89	290
RPRC002642-RA+	Rassf-PA	58491	212	82	2	916	1539	595	804	1.72e-66	228
RPRC002643-RA.	l(2)k09913-PH	46522	230	122	1	5	691	44	273	6.40e-82	246
RPRC002644-RA.	l(2)k09913-PH	43130	262	144	2	35	805	15	276	1.12e-82	252
RPRC002648-RA.	Pcd-PA	54286	105	48	0	117	431	88	192	2.83e-38	129
RPRC002652-RA.	dpr11-PC	38835	206	119	2	94	693	117	321	2.23e-46	157
RPRC002656-RA.	bond-PA	41065	263	143	3	179	943	23	281	5.69e-56	184
RPRC002657-RA.	Coq5-PC	61024	254	89	2	86	817	46	299	1.88e-113	327
RPRC002657-RA+	Coq5-PC	60664	211	73	2	12	614	89	299	2.90e-91	268
RPRC002658-RA.	CG17119-PC	53419	234	95	2	298	963	156	387	4.16e-76	240
RPRC002660-RA.	Rat1-PA	38214	683	321	16	2	1807	2	664	2.31e-144	443
RPRC002665-RA.	Osbp-PA	23282	262	155	9	463	1218	408	633	4.94e-11	64.3
RPRC002666-RA.	metro-PA	62500	600	219	4	1	1797	1	595	0.0	722
RPRC002668-RA.	CG1463-PB	66667	54	18	0	88	249	13	66	3.33e-28	73.2
RPRC002668-RA.	CG1463-PB	29534	193	120	5	245	781	65	255	3.33e-28	68.9
RPRC002669-RA.	Sec22-PA	70892	213	60	1	168	806	1	211	8.77e-116	330
RPRC002674-RA.	tup-PB	68504	254	68	3	1	726	112	365	4.41e-112	328
RPRC002676-RA.	ATP8A-PE	64369	1117	384	6	1	3333	41	1149	0.0	1475
RPRC002682-RA.	Tat-PB	48168	191	94	4	26	589	1	189	1.00e-58	187
RPRC002683-RA.	CG5290-PA	34520	562	348	8	33	1694	149	698	8.07e-93	303
RPRC002684-RA.	kon-PB	23944	213	137	8	527	1114	210	414	4.58e-09	57.8
RPRC002684-RA.	LanA-PA	27692	130	81	6	21	371	3380	3509	4.21e-07	48.9
RPRC002685-RA.	SdhD-PA	32692	104	67	2	26	334	15	116	2.90e-12	58.9
RPRC002687-RA.	CG6179-PA	50000	310	139	2	1	891	1	307	6.91e-104	305
RPRC002688-RA+	sut4-PA	28977	176	114	4	284	811	182	346	1.79e-20	72.0
RPRC002688-RA+	sut4-PA	25743	101	75	0	9	311	47	147	1.79e-20	44.7
RPRC002688-RA.	CG1213-PD	28280	343	242	3	3	1025	85	425	8.92e-40	145
RPRC002692-RA.	CG4332-PA	69427	157	47	1	10	480	382	537	4.00e-78	241
RPRC002693-RA.	vnd-PB	75000	104	18	1	111	398	398	501	5.49e-46	155
RPRC002695-RA.	ed-PC	25578	606	349	28	502	2133	163	728	2.20e-25	111
RPRC002695-RA.	ed-PC	24603	378	226	16	1087	2139	169	514	2.34e-11	66.6
RPRC002695-RA.	ed-PC	22772	505	315	25	601	1989	92	563	1.75e-06	50.8
RPRC002695-RA.	Cont-PA	28070	228	148	5	1	660	1127	1346	4.78e-18	82.0
RPRC002695-RA.	Cont-PA	24797	246	165	6	1	705	1023	1259	5.33e-13	67.0
RPRC002695-RA.	Cont-PA	31169	154	99	4	247	696	1003	1153	2.78e-11	62.0
RPRC002697-RA.	CG9596-PB	40961	437	230	12	10	1254	10	440	8.38e-88	273
RPRC002700-RA.	eIF1-PA	94545	110	6	0	156	485	1	110	1.04e-75	220
RPRC002701-RA.	Oscillin-PG	69355	124	38	0	3	374	1	124	2.41e-54	170
RPRC002703-RA.	PIG-A-PA	50215	466	176	7	40	1275	1	464	2.20e-150	434
RPRC002708-RA.	LeuRS-m-PA	25641	117	76	2	39	386	33	139	7.20e-07	52.4
RPRC002711-RA.	CG13813-PA	39474	76	44	1	243	464	238	313	6.41e-14	69.7
RPRC002712-RA.	CG2663-PA	27841	176	125	2	6	530	50	224	7.98e-19	80.9
RPRC002714-RA.	Pi3K68D-PC	50250	1399	617	20	420	4475	507	1873	0.0	1264
RPRC002714-RA.	Pi3K68D-PC	45714	70	26	3	123	326	347	406	2.48e-06	51.6
RPRC002715-RA.	CG2663-PA	30000	290	194	6	71	937	27	308	3.99e-39	139
RPRC002721-RA.	heph-PM	65306	98	34	0	165	458	25	122	1.09e-39	139
RPRC002729-RA.	CG10973-PB	28638	213	143	6	67	699	7	212	1.19e-19	87.4
RPRC002731-RA.	CG16721-PC	28610	374	252	7	8	1111	92	456	2.66e-44	158
RPRC002733-RA.	CG33080-PA	48880	714	343	13	73	2193	227	925	0.0	679
RPRC002735-RA.	RhoGAPp190-PG	48390	963	449	15	35	2878	5	934	0.0	916
RPRC002737-RA.	veli-PA	36190	105	53	4	67	378	91	182	7.03e-12	63.9
RPRC002738-RA.	ClC-a-PC	31599	538	301	18	404	1909	195	701	1.81e-38	153
RPRC002740-RA.	CG13220-PB	44538	119	66	0	112	468	5	123	1.36e-35	121
RPRC002741-RA.	Vps24-PB	30769	182	121	2	213	752	3	181	3.77e-11	60.8
RPRC002742-RA.	CG15270-PB	56429	140	43	1	1	366	532	671	6.13e-48	163
RPRC002743-RA.	CG12773-PC	58514	646	210	5	3	1772	68	711	0.0	691
RPRC002745-RA.	CG11504-PA	35780	109	54	6	1	309	1	99	1.22e-08	53.5
RPRC002746-RA.	Hsc70Cb-PA	72897	107	26	1	174	494	1	104	3.06e-47	162
RPRC002747-RA.	Hsc70Cb-PA	69202	263	78	2	4	792	145	404	6.35e-125	373
RPRC002750-RA.	CG12659-PC	51087	92	45	0	257	532	19	110	1.31e-26	96.7
RPRC002752-RA.	CG40228-PD	90244	82	8	0	135	380	1	82	4.13e-39	129
RPRC002754-RA.	pes-PF	26202	416	274	10	77	1312	34	420	4.62e-42	157
RPRC002755-RA.	CycD-PE	38605	215	122	4	31	648	135	348	3.37e-32	122
RPRC002756-RA.	Tm1-PO	88612	281	32	0	1	843	1	281	5.77e-138	390
RPRC002757-RA.	CG4069-PA	27215	158	92	9	748	1194	112	255	2.83e-08	56.2
RPRC002758-RA.	Tm1-PA	85294	68	10	0	1	204	66	133	8.81e-33	112
RPRC002760-RA.	Lac-PA	69552	335	98	1	2	1006	26	356	2.97e-175	495
RPRC002765-RA.	Oscillin-PE	78906	128	27	0	5	388	138	265	2.27e-73	219
RPRC002768-RA.	Tm1-PE	64286	70	23	1	366	575	438	505	4.40e-22	92.0
RPRC002771-RA.	Dph5-PA	65926	270	90	2	1	807	1	269	6.23e-129	366
RPRC002774-RA.	B52-PC	36723	177	82	3	15	467	4	176	2.50e-24	95.9
RPRC002775-RA.	ArfGAP3-PA	50476	105	45	3	8	316	448	547	1.09e-15	70.1
RPRC002776-RA.	Pex11ab-PA	40625	128	75	1	3	386	20	146	2.02e-23	91.7
RPRC002778-RA.	LanA-PA	35373	523	297	14	2521	4002	1775	2285	2.94e-78	288
RPRC002778-RA.	LanA-PA	33141	347	202	10	2317	3333	493	817	6.64e-43	172
RPRC002778-RA.	LanA-PA	29437	462	276	19	364	1674	97	533	1.63e-42	171
RPRC002778-RA.	LanA-PA	32331	399	227	15	2317	3471	446	815	3.11e-41	167
RPRC002778-RA.	LanA-PA	30435	460	245	24	2260	3522	254	677	4.55e-37	153
RPRC002778-RA.	LanA-PA	23234	835	504	34	2380	4647	1776	2552	2.06e-31	134
RPRC002778-RA.	LanA-PA	28276	435	222	20	2371	3489	364	770	2.19e-31	134
RPRC002778-RA.	LanA-PA	35714	294	160	12	1138	2001	652	922	4.90e-27	120
RPRC002778-RA.	LanA-PA	33621	232	126	9	2269	2937	1357	1569	4.72e-24	110
RPRC002778-RA.	LanA-PA	30317	221	128	7	2869	3489	1342	1550	2.69e-19	94.7
RPRC002778-RA.	LanA-PA	31193	218	126	10	2263	2883	1897	2101	1.63e-17	89.0
RPRC002778-RA.	LanA-PA	30317	221	119	10	2386	3033	1357	1547	5.79e-17	87.0
RPRC002778-RA.	LanA-PA	32117	274	141	14	856	1650	1809	2046	1.77e-15	82.0
RPRC002778-RA.	LanA-PA	32759	174	100	6	1129	1650	1938	2094	5.74e-15	80.5
RPRC002778-RA.	LanA-PA	37795	127	74	4	2263	2640	1999	2121	7.32e-15	80.1
RPRC002778-RA.	LanA-PA	29224	219	125	9	2602	3243	1374	1567	9.18e-15	79.7
RPRC002778-RA.	LanA-PA	34000	150	86	6	3082	3522	1375	1514	2.11e-12	72.0
RPRC002778-RA.	LanA-PA	33333	135	73	5	1138	1539	1438	1556	4.52e-12	70.9
RPRC002778-RA.	LanA-PA	31720	186	102	6	1117	1674	464	624	7.36e-12	70.1
RPRC002778-RA.	LanA-PA	34351	131	75	5	2263	2634	1448	1574	3.98e-11	67.8
RPRC002778-RA.	LanA-PA	33333	105	65	2	2266	2565	713	817	6.70e-10	63.9
RPRC002778-RA.	LanA-PA	31852	135	75	5	1138	1542	1989	2106	8.20e-10	63.5
RPRC002778-RA.	LanA-PA	26022	269	154	12	1111	1896	1388	1618	7.40e-09	60.5
RPRC002778-RA.	LanA-PA	30667	150	86	6	1231	1674	1373	1506	1.71e-08	59.3
RPRC002778-RA.	LanA-PA	30556	144	71	8	1138	1530	1778	1905	8.43e-06	50.4
RPRC002781-RA.	sens-PA	43529	85	47	1	521	772	409	493	6.89e-16	77.4
RPRC002783-RA.	Rox8-PB	71284	296	61	3	6	830	2	294	6.95e-154	441
RPRC002783-RA.	Rox8-PB	23958	192	117	4	267	821	1	170	3.30e-15	75.9
RPRC002783-RA.	Rox8-PB	22488	209	117	6	3	512	89	291	5.30e-11	63.2
RPRC002792-RA.	CG16979-PA	34280	528	324	9	338	1867	85	607	1.89e-89	289
RPRC002793-RA+	CG17597-PA	63684	380	102	4	28	1062	1	379	9.42e-178	498
RPRC002795-RA.	Spn88Ea-PB	42494	433	222	9	127	1371	1	424	2.98e-103	313
RPRC002797-RA.	Gclc-PD	52941	136	60	2	121	522	582	715	3.03e-42	149
RPRC002798-RA.	twr-PA	80791	177	34	0	29	559	9	185	5.47e-108	306
RPRC002799-RA.	CAH3-PA	25758	264	168	11	119	877	4	250	3.82e-13	67.8
RPRC002801-RA.	CAH3-PA	30705	241	159	4	96	794	3	243	6.86e-33	120
RPRC002802-RA.	spn-F-PA	29143	350	186	12	76	1053	30	341	2.29e-30	118
RPRC002805-RA.	CG42382-PA	32161	199	90	8	275	826	2	170	1.11e-07	50.1
RPRC002806-RA.	CG8549-PA	65351	228	77	2	4	684	1	227	1.39e-107	310
RPRC002807-RA.	CG6028-PA	49655	290	143	3	133	1002	5	291	1.55e-96	288
RPRC002808-RA.	CG10428-PA	34628	592	314	16	8	1597	4	584	1.28e-103	323
RPRC002810-RA.	CG11147-PB	47170	212	103	2	1	609	38	249	2.57e-57	191
RPRC002811-RA.	CG2201-PC	46286	175	83	2	148	639	39	213	3.52e-49	172
RPRC002811-RA.	CG2201-PC	47656	128	61	3	667	1044	287	410	2.55e-34	132
RPRC002814-RA.	CG5397-PA	35457	361	206	5	2	1036	155	504	1.26e-66	221
RPRC002816-RA.	Egm-PA	30623	578	368	16	9	1685	71	634	1.09e-71	241
RPRC002817-RA.	svp-PC	95402	87	4	0	6	266	191	277	1.93e-57	177
RPRC002819-RA.	mfrn-PA	60435	230	89	2	367	1053	1	229	4.72e-86	264
RPRC002819-RA.	mfrn-PA	24561	171	124	4	412	918	109	276	1.80e-07	51.6
RPRC002821-RA.	qless-PB	77901	181	40	0	138	680	256	436	1.10e-104	309
RPRC002822-RA.	mRpL32-PA	45641	195	100	2	95	667	3	195	4.56e-52	167
RPRC002824-RA.	RhoGAP19D-PA	44151	265	139	6	292	1068	1136	1397	3.07e-60	209
RPRC002826-RA.	CG5191-PB	30457	197	116	4	24	614	97	272	1.88e-09	59.3
RPRC002831-RA.	spn-F-PA	27692	325	194	12	167	1081	31	334	3.17e-17	81.3
RPRC002832-RA.	dmpd-PA	51576	349	113	5	158	1123	122	441	1.90e-112	343
RPRC002833-RA.	CG1213-PD	33562	438	276	6	16	1293	56	490	2.93e-55	189
RPRC002833-RA+	nebu-PC	34795	342	205	9	210	1205	132	465	9.19e-48	168
RPRC002834-RA.	JTBR-PC	40952	105	61	1	150	464	45	148	1.41e-26	97.1
RPRC002836-RA.	FIG4-PA	30847	295	193	5	7	858	258	552	1.36e-31	124
RPRC002838-RA.	CG12170-PA	51887	424	191	6	4	1263	23	437	2.73e-150	432
RPRC002839-RA.	snu-PD	34673	199	124	3	9	593	544	740	1.42e-23	96.7
RPRC002845-RA.	ADD1-PA	42331	163	93	1	328	813	40	202	1.24e-35	144
RPRC002846-RA.	MetRS-m-PA	24092	523	329	16	12	1511	28	505	1.25e-25	110
RPRC002848-RA.	CG8034-PA	36090	133	85	0	17	415	433	565	4.73e-26	101
RPRC002850-RA.	CG4594-PA	49593	246	124	0	278	1015	32	277	1.72e-83	253
RPRC002851-RA.	Eip63E-PE	79328	387	73	3	21	1169	133	516	0.0	611
RPRC002855-RA.	Hrd3-PA	32990	97	64	1	591	878	319	415	9.77e-07	50.4
RPRC002855-RA.	Hrd3-PA	35135	74	48	0	579	800	425	498	1.93e-06	49.7
RPRC002856-RA.	trn-PB	26829	287	131	7	4	639	5	287	1.95e-15	79.0
RPRC002856-RA.	trn-PB	29864	221	120	6	109	684	181	395	5.01e-13	71.2
RPRC002857-RA.	Usp39-PA	74236	458	112	3	1	1368	35	488	0.0	686
RPRC002859-RA.	CG10467-PA	45588	340	171	6	110	1090	24	362	6.28e-95	290
RPRC002862-RA.	CG3529-PC	55287	331	132	5	125	1093	1	323	3.82e-119	362
RPRC002865-RA.	CG7860-PA	47468	316	148	5	46	939	4	319	3.15e-94	282
RPRC002869-RA.	RpS6-PB	85714	119	17	0	99	455	1	119	2.52e-74	221
RPRC002870-RA.	CSN3-PA	53318	437	185	3	211	1476	1	433	2.60e-158	456
RPRC002872-RA.	CG9062-PC	24390	205	144	3	296	877	114	318	2.33e-12	67.8
RPRC002875-RA.	JhI-21-PA	42012	338	194	2	5	1018	129	464	1.54e-86	272
RPRC002877-RA.	CG2061-PD	47027	370	187	5	174	1271	54	418	8.73e-114	339
RPRC002879-RA.	Brms1-PA	45685	197	95	1	301	891	47	231	3.80e-41	142
RPRC002884-RA.	Prosalpha7-PA	64224	232	82	1	1	696	1	231	4.00e-110	317
RPRC002885-RA.	Ssadh-PC	27353	340	235	7	4	999	5	340	5.86e-39	144
RPRC002888-RA.	Cont-PA	23866	595	393	22	81	1754	523	1094	1.89e-23	105
RPRC002888-RA.	Cont-PA	23155	393	249	13	264	1343	384	756	1.31e-12	70.5
RPRC002897-RA.	mRpS18B-PA	62143	140	50	1	58	468	46	185	1.74e-60	185
RPRC002902-RA.	Rcc1-PC	44149	376	204	5	22	1140	42	414	1.10e-93	293
RPRC002904-RA.	slo-PJ	100000	105	0	0	3	317	428	532	1.73e-69	223
RPRC002904-RA.	slo-PK	95122	82	3	1	1	243	567	648	1.20e-44	151
RPRC002904-RA.	slo-PU	88352	455	33	3	2	1306	737	1191	0.0	735
RPRC002907-RA.	CG11147-PB	31776	214	138	5	76	705	21	230	3.78e-21	92.8
RPRC002909-RA.	CG12170-PA	29930	284	174	7	422	1231	164	436	2.44e-24	104
RPRC002910-RA.	Ssadh-PC	24832	447	294	11	41	1306	66	495	2.48e-37	143
RPRC002911-RA.	Ubqn-PB	55128	78	35	0	3	236	315	392	5.87e-22	94.4
RPRC002911-RA.	Ubqn-PB	66038	53	18	0	453	611	485	537	1.17e-15	75.9
RPRC002911-RA.	Ubqn-PB	55823	249	88	2	82	822	25	253	7.47e-83	258
RPRC002913-RA.	Ak1-PA	55851	188	81	1	220	777	2	189	2.47e-69	216
RPRC002914-RA.	Dsor1-PA	76022	367	69	2	13	1113	46	393	0.0	566
RPRC002917-RA.	GstS1-PB	40796	201	116	3	12	611	49	247	4.43e-42	141
RPRC002918-RA.	Ugt36D1-PD	27302	315	191	9	79	969	37	331	3.40e-26	107
RPRC002918-RA.	Ugt302C1-PA	35156	128	81	1	1	378	352	479	4.10e-22	90.9
RPRC002922-RA.	Pgm2a-PA	53630	606	269	5	23	1816	20	621	0.0	630
RPRC002923-RA.	RpS6-PA	76812	69	15	1	1	207	89	156	3.64e-31	107
RPRC002929-RA.	Pcp-PA	46377	69	28	2	119	325	43	102	5.26e-12	58.5
RPRC002930-RA.	Oseg4-PB	47322	1139	534	16	1	3264	1	1124	0.0	1032
RPRC002931-RA.	CG5823-PB	71875	160	45	0	50	529	10	169	2.89e-86	257
RPRC002934-RA.	Ssu72-PC	62222	180	68	0	234	773	16	195	7.44e-84	248
RPRC002937-RA.	Ns4-PA	39474	190	101	7	88	645	322	501	1.78e-30	119
RPRC002937-RA.	Ns4-PA	33051	118	75	3	328	675	113	228	5.41e-10	58.5
RPRC002938-RA.	Vha14-1-PA	84553	123	19	0	71	439	1	123	9.81e-78	227
RPRC002939-RA.	Lmpt-PA	32484	157	102	1	115	573	84	240	3.39e-26	101
RPRC002939-RA.	Lmpt-PA	35294	102	62	1	64	357	126	227	2.77e-14	69.3
RPRC002939-RA.	Lmpt-PA	26846	149	97	3	154	576	34	178	5.56e-12	62.8
RPRC002940-RA.	Aldh-PB	29245	424	282	10	155	1396	41	456	1.32e-41	156
RPRC002942-RA.	ScsbetaG-PA	45874	412	205	5	34	1248	12	412	1.03e-106	324
RPRC002943-RA.	Grip91-PA	27596	674	453	11	17	1957	228	893	3.47e-82	278
RPRC002944-RA.	thoc6-PB	27619	105	74	1	2	316	223	325	7.48e-10	53.9
RPRC002952-RA.	neur-PC	24615	195	113	6	598	1161	10	177	3.78e-08	54.7
RPRC002952-RA.	neur-PC	27219	169	80	7	1	456	289	431	6.34e-07	50.8
RPRC002953-RA.	CG31689-PD	40000	250	150	0	15	764	337	586	1.31e-70	227
RPRC002956-RA.	Tango11-PB	34672	274	109	9	19	642	8	277	4.74e-43	145
RPRC002959-RA.	Efhc1.2-PA	39552	268	156	3	3	806	313	574	1.92e-60	203
RPRC002962-RA.	Crk-PD	37209	86	46	2	31	279	10	90	8.72e-11	58.9
RPRC002967-RA.	Zip99C-PD	44974	189	70	3	5	472	106	293	2.54e-45	150
RPRC002968-RA.	Hr39-PC	53543	254	71	5	28	717	239	469	6.32e-66	215
RPRC002968-RA.	Hr39-PA	63670	267	52	4	2	685	548	808	2.80e-108	328
RPRC002969-RA.	ScsbetaG-PA	50000	394	192	4	39	1211	21	412	5.61e-128	377
RPRC002971-RA.	Cip4-PJ	59000	100	28	3	187	447	501	600	4.71e-30	112
RPRC002971-RA.	Cip4-PA	55525	362	143	5	2	1057	78	431	8.54e-129	381
RPRC002972-RA.	AsnRS-m-PA	43818	461	243	7	4	1350	4	460	7.83e-142	413
RPRC002974-RA+	Cyp4ae1-PA	37563	197	120	2	551	1138	300	494	2.35e-54	131
RPRC002974-RA+	Cyp4ae1-PA	32934	167	110	1	40	534	97	263	2.35e-54	99.0
RPRC002974-RA.	Cyp4g15-PC	40351	228	134	1	3	680	345	572	7.22e-62	203
RPRC002976-RA.	Daxx-PA	33333	105	68	2	219	533	1277	1379	2.37e-13	67.0
RPRC002992-RA.	stck-PC	39759	83	49	1	6	251	245	327	1.18e-13	63.2
RPRC002992-RA.	stck-PC	36145	83	53	0	6	254	54	136	4.87e-13	61.6
RPRC002992-RA.	stck-PC	39655	58	35	0	87	260	213	270	3.76e-07	45.1
RPRC002993-RA.	Spn77Ba-PA	25604	207	133	7	64	633	247	449	3.44e-10	58.2
RPRC002994-RA.	scu-PA	69685	254	77	0	3	764	2	255	5.61e-137	385
RPRC002999-RA+	CG10011-PA	52222	180	85	1	7	546	1633	1811	1.50e-59	203
RPRC002999-RA+	CG10011-PA	34783	207	97	5	7	522	1434	1637	3.85e-23	98.2
RPRC002999-RA+	CG10011-PA	30455	220	104	3	7	522	1286	1504	1.55e-22	96.3
RPRC002999-RA+	CG10011-PA	38983	177	102	4	7	525	1398	1572	1.68e-22	96.3
RPRC002999-RA+	CG10011-PA	31694	183	114	2	37	552	1263	1445	2.04e-21	93.2
RPRC002999-RA+	CG10011-PA	33333	177	113	3	1	522	1363	1537	2.70e-20	89.7
RPRC002999-RA+	CG10011-PA	33152	184	120	3	4	552	1499	1680	4.94e-20	89.0
RPRC003002-RA.	RpI1-PA	31113	1006	546	27	709	3336	274	1262	3.52e-128	434
RPRC003002-RA.	RpI1-PA	31638	177	114	4	3553	4077	1469	1640	3.48e-16	84.0
RPRC003004-RA.	beat-IIIc-PA	42553	47	27	0	31	171	191	237	9.00e-08	48.1
RPRC003005-RA.	Cda4-PA	72072	444	124	0	1	1332	28	471	0.0	672
RPRC003007-RA.	CG6565-PA	27200	125	85	3	79	438	192	315	1.26e-07	48.5
RPRC003010-RA.	Tps1-PA	63172	763	274	4	4	2280	19	778	0.0	1023
RPRC003013-RA.	CG10175-PB	27614	373	220	10	22	1038	124	480	7.73e-30	119
RPRC003014-RA.	mRpL27-PB	70000	120	36	0	177	536	18	137	5.07e-57	176
RPRC003017-RA.	mrn-PA	58672	467	173	5	1	1344	32	497	0.0	569
RPRC003023-RA.	Prp18-PA	55357	336	140	6	57	1043	1	333	8.95e-116	338
RPRC003024-RA.	Tret1-1-PA	24859	177	127	2	18	530	658	834	4.28e-15	71.6
RPRC003026-RA.	Hydr2-PA	24638	345	235	8	337	1317	28	365	3.41e-21	94.4
RPRC003027-RA.	noc-PB	37179	312	109	9	476	1156	124	433	3.47e-44	160
RPRC003027-RA.	noc-PB	89189	37	4	0	263	373	16	52	6.56e-14	72.8
RPRC003028-RA.	Herc4-PB	29050	179	105	8	3	512	10	175	8.38e-10	55.8
RPRC003028-RA.	Herc4-PB	29545	132	85	5	7	393	101	227	1.98e-11	60.5
RPRC003028-RA.	Herc4-PB	29688	128	73	4	4	363	153	271	1.27e-10	58.2
RPRC003028-RA.	Herc4-PB	30400	125	78	5	7	375	51	168	1.46e-09	55.1
RPRC003028-RA.	Herc4-PB	28226	124	75	5	4	360	208	322	6.51e-08	50.4
RPRC003028-RA.	Herc4-PB	24828	145	88	8	34	447	6	136	7.31e-07	47.4
RPRC003029-RA.	CG18600-PA	21557	334	205	11	102	977	20	338	3.16e-08	54.3
RPRC003034-RA.	dpr11-PC	42604	169	90	2	6	494	155	322	1.37e-43	147
RPRC003036-RA.	CG3829-PA	34014	147	92	1	1	441	190	331	3.09e-20	85.1
RPRC003038-RA.	CG40006-PA	28873	142	101	0	29	454	122	263	5.76e-24	95.9
RPRC003040-RA.	CkIalpha-PA	34426	183	107	4	11	523	135	316	1.36e-23	100
RPRC003042-RA.	emp-PE	32955	176	114	4	3	530	67	238	1.84e-28	109
RPRC003046-RA.	pbl-PD	42029	69	36	2	271	474	45	110	7.50e-06	48.9
RPRC003047-RA.	SerRS-m-PB	53333	315	136	5	1	927	85	394	2.88e-102	305
RPRC003049-RA.	dpr15-PA	40909	154	88	1	76	528	202	355	1.29e-38	139
RPRC003053-RA.	tup-PA	41860	86	46	3	3	257	65	147	1.52e-16	71.6
RPRC003065-RA.	CG13390-PA	38739	111	65	2	246	569	206	316	5.62e-08	53.5
RPRC003067-RA.	mask-PD	32663	199	101	3	18	521	391	587	6.78e-23	95.1
RPRC003067-RA.	mask-PD	33981	206	95	4	18	521	1952	2154	2.82e-21	90.5
RPRC003067-RA.	mask-PD	32386	176	113	3	3	521	219	391	1.34e-17	79.7
RPRC003067-RA.	mask-PD	31395	172	115	2	18	530	258	427	4.31e-16	75.5
RPRC003067-RA.	mask-PD	29310	174	120	2	18	530	2052	2225	7.07e-16	74.7
RPRC003067-RA.	mask-PD	36296	135	82	2	3	401	2116	2248	9.96e-16	74.3
RPRC003067-RA.	mask-PD	31034	174	115	3	18	530	2087	2258	7.42e-13	65.9
RPRC003067-RA.	mask-PD	34815	135	86	2	6	404	2150	2284	4.81e-11	60.8
RPRC003067-RA.	mask-PD	32520	123	81	2	165	530	1934	2055	1.71e-10	58.9
RPRC003067-RA.	mask-PD	32800	125	83	1	6	377	550	674	2.25e-10	58.9
RPRC003067-RA.	mask-PD	27811	169	112	4	18	515	491	652	2.46e-09	55.8
RPRC003072-RA.	Ube3a-PA	46309	149	78	2	6	446	824	972	2.20e-32	121
RPRC003073-RA.	CG15706-PB	50000	156	78	0	230	697	382	537	8.61e-19	85.5
RPRC003075-RA.	CG12909-PA	37162	148	79	5	1	408	1	146	2.30e-19	87.4
RPRC003076-RA.	eca-PA	77561	205	45	1	25	636	8	212	6.36e-114	324
RPRC003079-RA.	Smyd5-PA	41176	357	202	3	103	1149	12	368	1.77e-94	288
RPRC003080-RA.	IntS11-PA	75626	599	138	4	5	1792	3	596	0.0	978
RPRC003087-RA.	CG15706-PB	35099	302	157	6	3	809	23	318	1.21e-41	149
RPRC003089-RA.	Cyp6w1-PB	28065	367	239	6	4	1080	9	358	1.56e-35	134
RPRC003090-RA.	CG8170-PB	42466	219	108	7	51	680	559	768	2.11e-37	141
RPRC003093-RA.	Gli-PC	46602	103	55	0	9	317	251	353	3.72e-23	91.7
RPRC003096-RA.	Neb-cGP-PB	58824	51	18	1	133	285	1	48	1.82e-11	54.3
RPRC003097-RA.	Rrp1-PA	59690	258	100	3	281	1048	424	679	6.45e-112	341
RPRC003098-RA.	AP-1sigma-PC	28571	84	60	0	136	387	46	129	5.12e-06	45.4
RPRC003099-RA.	Caf1-105-PA	49118	397	190	6	1	1164	1	394	3.51e-134	402
RPRC003102-RA.	Ance-PB	35655	359	223	5	6	1058	217	575	4.01e-87	274
RPRC003107-RA.	CG5861-PA	35802	81	51	1	1	240	147	227	6.47e-11	55.8
RPRC003111-RA.	Rga-PC	73810	42	8	1	4	120	1	42	1.90e-12	60.5
RPRC003111-RA+	Rga-PC	57692	104	44	0	498	809	467	570	1.98e-37	139
RPRC003111-RA+	Rga-PC	70312	64	17	2	13	198	155	218	5.28e-18	83.2
RPRC003111-RA.	Rga-PC	64516	186	66	0	5	562	385	570	3.58e-88	270
RPRC003112-RA.	ck-PC	79688	256	50	1	3	770	1382	1635	5.56e-144	444
RPRC003115-RA.	G9a-PA	35741	817	397	26	6	2150	815	1605	8.83e-138	443
RPRC003125-RA.	CG3085-PA	25000	332	243	2	416	1402	63	391	4.46e-17	82.4
RPRC003126-RA.	l(2)09851-PA	55529	425	171	4	300	1544	31	447	5.65e-160	461
RPRC003127-RA.	Cyp1-PA	69136	162	49	1	389	874	67	227	2.65e-82	248
RPRC003127-RA+	Cyp1-PA	69136	162	49	1	248	733	67	227	4.89e-83	248
RPRC003128-RA.	wde-PA	50769	65	30	1	33	227	1354	1416	3.97e-17	74.3
RPRC003133-RA.	Cpr-PB	29975	407	248	10	106	1305	173	549	1.75e-49	175
RPRC003135-RA.	CG5880-PA	51020	343	157	4	8	1003	29	371	7.55e-124	360
RPRC003138-RA-	CG8379-PA	57876	565	208	7	83	1690	95	658	0.0	600
RPRC003140-RA.	pic-PA	61011	277	104	3	3	830	159	432	7.11e-104	330
RPRC003140-RA.	pic-PA	81538	65	12	0	1039	845	628	692	3.33e-28	116
RPRC003141-RA.	Akr1B-PD	52396	313	143	3	14	943	4	313	1.51e-103	306
RPRC003142-RA.	pic-PA	55140	214	76	2	2	643	947	1140	8.36e-74	243
RPRC003143-RA.	pic-PA	50955	157	71	2	4	465	730	883	3.04e-43	151
RPRC003143-RA.	pic-PA	47059	153	77	2	3	458	434	583	1.52e-39	140
RPRC003154-RA.	CG4678-PL	37562	402	204	10	4	1188	69	430	2.35e-79	256
RPRC003173-RA.	CG5504-PC	37097	62	38	1	6	188	66	127	9.73e-07	49.3
RPRC003175-RA.	Roc1a-PD	90741	108	10	0	55	378	1	108	4.36e-70	208
RPRC003176-RA.	Usp1-PC	42857	126	66	2	1	372	712	833	3.73e-26	105
RPRC003176-RA.	Usp1-PC	35385	65	35	3	505	696	979	1037	2.45e-06	47.4
RPRC003176-RA.	Usp1-PC	42478	113	50	1	26	319	380	492	1.54e-22	91.3
RPRC003177-RA.	Ada2b-PA	50479	313	149	4	20	946	2	312	4.64e-104	310
RPRC003178-RA.	trr-PD	65492	539	164	2	163	1713	1893	2431	0.0	783
RPRC003187-RA.	Ppn-PC	47049	610	313	9	1	1815	97	701	0.0	568
RPRC003187-RA.	Ppn-PF	47450	451	230	3	3	1334	1518	1968	3.32e-128	408
RPRC003187-RA.	Ppn-PF	34406	404	210	5	258	1337	1783	2175	9.01e-62	216
RPRC003187-RA.	Ppn-PF	34673	398	212	7	273	1334	1847	2240	1.69e-56	201
RPRC003187-RA.	Ppn-PF	32806	253	151	5	258	965	1994	2244	5.77e-36	140
RPRC003187-RA.	Ppn-PF	36111	180	106	2	804	1343	1609	1779	2.12e-22	100
RPRC003187-RA.	Ppn-PF	41463	82	39	2	30	248	1248	1329	2.33e-09	58.9
RPRC003187-RA.	Ppn-PF	37500	80	47	1	276	515	2193	2269	2.85e-08	55.5
RPRC003187-RA.	Ppn-PF	33594	128	37	4	9	248	1266	1393	3.23e-06	48.9
RPRC003187-RA.	Ppn-PG	33953	215	131	6	58	687	2479	2687	3.73e-30	117
RPRC003187-RA.	Ppn-PE	38261	230	125	5	15	689	2219	2436	8.37e-42	150
RPRC003187-RA.	Ppn-PE	36946	203	95	5	9	575	1635	1818	4.22e-33	125
RPRC003187-RA.	Ppn-PE	32990	194	101	3	9	557	2024	2199	3.40e-30	117
RPRC003187-RA.	Ppn-PE	33036	224	111	5	15	599	1874	2087	7.68e-29	113
RPRC003187-RA.	Ppn-PE	37736	159	87	3	3	473	2092	2240	7.75e-29	113
RPRC003187-RA.	Ppn-PE	35976	164	91	2	6	494	1752	1902	1.96e-28	112
RPRC003187-RA.	Ppn-PE	32418	182	95	3	9	485	1945	2121	1.35e-25	103
RPRC003187-RA.	Ppn-PE	35849	159	101	1	12	485	1814	1972	1.65e-25	103
RPRC003187-RA.	Ppn-PE	30409	171	99	3	6	497	2150	2307	1.40e-22	95.1
RPRC003187-RA.	Ppn-PE	38462	130	67	1	108	497	1609	1725	1.65e-22	95.1
RPRC003187-RA.	Ppn-PE	33673	98	56	2	3	269	2274	2371	1.06e-08	54.3
RPRC003187-RA.	Ppn-PG	36364	110	67	2	3	323	2730	2839	1.87e-19	83.2
RPRC003188-RA.	ics-PC	66308	279	93	1	22	855	4	282	2.79e-108	315
RPRC003195-RA.	mura-PB	32727	55	37	0	397	561	756	810	4.56e-07	48.9
RPRC003198-RA.	CG2685-PA	61878	181	59	2	1	513	1	181	4.31e-52	182
RPRC003198-RA.	CG2685-PA	53750	80	31	2	994	1215	473	552	3.18e-13	70.5
RPRC003204-RA.	LPCAT-PB	42782	381	208	6	30	1151	138	515	6.74e-101	309
RPRC003221-RA.	Syn2-PE	38462	117	65	4	139	480	393	505	8.37e-14	70.1
RPRC003221-RA.	Syn2-PE	33191	235	130	7	228	857	76	308	1.47e-30	119
RPRC003225-RA.	Cyp4g15-PC	35714	196	122	3	351	929	379	573	3.04e-33	127
RPRC003226-RA.	Cyp4d1-PA	29412	153	104	3	21	476	8	157	1.99e-15	72.4
RPRC003227-RA.	Cyp4g15-PC	60037	543	187	4	96	1643	33	572	0.0	640
RPRC003230-RA+	SP1029-PE	26190	588	379	16	838	2463	354	932	2.51e-91	196
RPRC003230-RA+	SP1029-PE	35254	295	176	6	12	851	20	314	2.51e-91	159
RPRC003234-RA.	CG13585-PD	36250	80	42	3	30	245	1	79	3.70e-07	43.9
RPRC003238-RA.	Fmo-1-PA	30952	420	270	5	1	1233	4	412	4.45e-72	231
RPRC003240-RA.	OtopLa-PD	53659	41	19	0	1	123	934	974	1.40e-11	59.3
RPRC003241-RA.	aay-PA	52358	212	100	1	194	826	57	268	2.51e-78	237
RPRC003242-RA.	CG6961-PA	50893	112	47	2	747	1058	360	471	3.70e-28	114
RPRC003251-RA.	CG6654-PA	30903	288	180	6	397	1236	290	566	3.74e-31	124
RPRC003251-RA.	CG6654-PA	28125	256	149	5	493	1182	358	604	1.33e-22	99.4
RPRC003251-RA.	CG6654-PA	29286	140	87	2	844	1254	330	460	6.06e-11	63.5
RPRC003251-RA.	CG6654-PA	22807	171	108	1	484	924	437	607	6.15e-08	53.9
RPRC003252-RA.	CG9911-PB	69010	384	113	4	28	1173	33	412	0.0	565
RPRC003255-RA.	CG8243-PA	43243	111	60	1	23	355	21	128	1.22e-25	107
RPRC003268-RA.	CG7484-PB	56923	130	56	0	97	486	19	148	3.01e-53	166
RPRC003269-RA.	ImpL2-PA	26667	210	110	8	73	576	55	262	1.55e-16	75.1
RPRC003270-RA.	Hn-PD	61600	125	48	0	2	376	52	176	4.72e-55	170
RPRC003275-RA.	mub-PD	73235	340	82	4	17	1036	15	345	9.11e-138	405
RPRC003276-RA.	p38b-PA	75071	353	85	1	4	1053	7	359	0.0	570
RPRC003277-RA.	CG4239-PC	80934	257	49	0	2	772	3	259	3.47e-144	407
RPRC003279-RA.	slo-PT	26059	307	207	7	335	1228	297	592	4.36e-23	102
RPRC003282-RA.	jing-PI	44715	123	58	4	591	950	1486	1601	4.73e-28	117
RPRC003284-RA.	fra-PB	23885	314	177	15	980	1780	365	663	6.50e-07	52.0
RPRC003284-RA.	fra-PB	21680	369	242	12	512	1507	377	735	6.67e-06	48.9
RPRC003284-RA.	fra-PA	24783	230	154	9	77	751	670	885	1.75e-06	48.1
RPRC003284-RA.	Cont-PA	25610	246	156	8	160	855	610	842	2.79e-10	60.1
RPRC003284-RA.	sqa-PB	42932	191	109	0	409	981	34	224	3.00e-52	189
RPRC003285-RA.	CG17065-PD	49541	109	55	0	3	329	25	133	2.41e-36	126
RPRC003285-RA.	CG17065-PD	52830	106	49	1	34	351	146	250	9.94e-28	103
RPRC003287-RA.	ck-PC	38710	744	407	11	1	2148	100	822	1.44e-146	471
RPRC003287-RA.	ck-PC	23003	313	183	12	16	879	1215	1494	4.83e-08	54.3
RPRC003292-RA.	Ppa-PC	67784	388	117	1	3	1142	148	535	0.0	553
RPRC003293-RA.	lbk-PB	38710	217	121	2	41	655	796	1012	6.02e-49	174
RPRC003293-RA.	lbk-PB	33787	367	238	4	5	1093	347	712	1.51e-48	175
RPRC003293-RA.	lbk-PB	28788	198	122	4	317	910	298	476	1.29e-08	55.8
RPRC003294-RA.	Aldh-PB	70303	495	146	1	42	1523	26	520	0.0	746
RPRC003299-RA.	bonsai-PA	44922	256	133	2	145	894	7	260	3.61e-65	205
RPRC003303-RA.	fra-PC	33058	121	69	6	5	349	304	418	2.38e-07	47.4
RPRC003308-RA.	Wdr24-PC	28302	265	174	8	99	863	34	292	1.44e-23	100
RPRC003309-RA.	UBL3-PB	78400	125	26	1	44	415	223	347	1.58e-68	209
RPRC003310-RA.	CG14722-PA	22182	275	200	6	3	824	182	443	1.33e-18	84.3
RPRC003312-RA.	krz-PA	51705	176	85	0	26	553	46	221	2.99e-64	204
RPRC003313-RA.	Cpr64Aa-PA	43210	81	46	0	301	543	39	119	1.21e-16	75.9
RPRC003314-RA.	CG3527-PA	64017	239	76	2	111	806	17	252	9.22e-103	298
RPRC003316-RA.	Sec61alpha-PA	94268	471	27	0	3	1415	5	475	0.0	900
RPRC003317-RA.	Idh3b-PA	50893	336	157	4	154	1143	33	366	7.89e-110	327
RPRC003317-RA-	Idh3b-PA	42105	76	44	0	34	261	291	366	1.78e-14	67.4
RPRC003319-RA.	Prip-PB	41627	209	117	2	10	633	8	212	4.77e-26	102
RPRC003320-RA.	Rpt5-PA	89252	428	45	1	1	1281	1	428	0.0	795
RPRC003321-RA.	Lasp-PD	36667	90	46	4	22	285	5	85	1.21e-09	53.9
RPRC003327-RA.	RpLP0-PB	82490	257	45	0	1	771	19	275	9.57e-157	439
RPRC003332-RA.	MFS9-PA	49655	145	72	1	1	435	28	171	1.30e-35	127
RPRC003333-RA.	park-PC	36424	151	73	3	3	401	34	179	6.41e-26	100
RPRC003334-RA.	CG7656-PE	84184	196	30	1	23	607	42	237	8.06e-124	353
RPRC003335-RA.	Galk-PD	25293	427	235	15	53	1114	40	455	3.09e-15	76.6
RPRC003336-RA.	Hexo2-PA	44909	550	287	6	13	1629	77	621	9.55e-167	487
RPRC003337-RA.	Arl5-PA	84746	177	27	0	7	537	1	177	3.26e-116	326
RPRC003338-RA.	Idgf4-PB	45287	435	228	7	9	1289	10	442	1.46e-115	344
RPRC003340-RA.	Calr-PB	73333	375	99	1	76	1197	2	376	3.64e-178	502
RPRC003344-RA.	Rab3-PA	89498	219	22	1	3	656	2	220	8.57e-149	412
RPRC003346-RA.	tw-PB	58243	740	247	5	1	2070	38	765	0.0	885
RPRC003347-RA.	Sbf-PA	60694	173	45	4	3	452	3	175	1.80e-63	209
RPRC003347-RA.	Sbf-PB	59016	305	122	3	1	912	417	719	9.79e-117	369
RPRC003347-RA.	Sbf-PB	48870	1283	576	31	11	3784	742	1969	0.0	1140
RPRC003348-RA.	Gp93-PA	70219	732	211	3	136	2310	15	746	0.0	1023
RPRC003349-RA.	Nedd8-PA	30588	85	58	1	138	392	1	84	1.45e-07	46.2
RPRC003350-RA.	CG3061-PA	49383	81	38	2	1360	1599	96	174	3.57e-15	77.0
RPRC003352-RA.	Fkbp59-PB	50000	396	194	1	246	1433	12	403	6.72e-118	355
RPRC003352-RA.	Fkbp59-PB	31624	117	70	5	228	566	123	233	3.88e-09	58.2
RPRC003355-RA.	Dlish-PA	76692	133	24	3	2	394	3	130	2.42e-62	193
RPRC003355-RA.	Dlish-PA	36066	61	37	2	167	346	184	243	3.28e-07	47.0
RPRC003355-RA.	Dlish-PA	71006	169	41	2	179	661	182	350	2.41e-78	238
RPRC003355-RA.	Dlish-PA	23529	187	110	7	185	658	58	240	2.45e-09	55.5
RPRC003359-RA.	side-VI-PC	22939	279	199	9	627	1442	165	434	1.25e-10	63.2
RPRC003360-RA.	Kat60-PB	29605	152	101	2	1050	1487	356	507	3.57e-11	65.5
RPRC003363-RA.	ed-PC	27097	155	82	6	17	400	688	838	7.75e-06	45.4
RPRC003368-RA.	GCS2alpha-PB	26961	612	382	20	897	2651	346	919	2.17e-53	200
RPRC003372-RA.	Sbf-PA	24895	237	138	8	829	1458	229	452	7.08e-10	61.2
RPRC003373-RA.	wcd-PA	36304	460	278	7	115	1467	53	506	1.98e-91	290
RPRC003374-RA.	Taf11-PA	74038	104	27	0	382	693	89	192	3.36e-52	166
RPRC003376-RA.	Art4-PA	25256	293	174	10	934	1743	159	429	5.47e-08	55.1
RPRC003379-RA.	mib2-PB	37405	131	75	2	395	766	919	1049	3.18e-19	85.9
RPRC003379-RA.	mib2-PB	42391	92	46	3	29	283	233	324	3.79e-13	68.2
RPRC003382-RA.	Eglp4-PC	35754	179	108	4	46	567	27	203	2.10e-23	92.8
RPRC003383-RA.	Keap1-PC	65060	249	87	0	2	748	338	586	4.14e-115	347
RPRC003383-RA.	Keap1-PC	32609	184	119	2	185	724	302	484	3.24e-23	98.6
RPRC003383-RA.	Keap1-PC	33571	140	88	2	317	724	299	437	4.13e-17	80.5
RPRC003383-RA.	Keap1-PC	69258	283	87	0	40	888	33	315	1.54e-139	410
RPRC003386-RA.	CG12299-PA	37872	235	144	2	808	1509	268	501	3.47e-44	165
RPRC003386-RA.	CG12299-PA	35556	225	143	2	850	1521	254	477	3.52e-40	154
RPRC003386-RA.	CG12299-PA	34545	220	143	1	7	663	254	473	2.71e-35	139
RPRC003386-RA.	CG12299-PA	32579	221	148	1	4	663	281	501	1.84e-32	131
RPRC003386-RA.	CG12299-PA	29856	278	164	5	259	1089	254	501	9.81e-28	116
RPRC003386-RA.	CG12299-PA	39560	91	55	0	1273	1545	254	344	5.80e-15	77.0
RPRC003387-RA.	EndoU-PA	35124	242	153	2	79	792	78	319	1.73e-49	165
RPRC003390-RA.	CG7810-PA	30943	265	151	8	4	717	39	298	3.65e-19	84.3
RPRC003400-RA.	croc-PA	64444	90	32	0	318	587	70	159	1.72e-36	136
RPRC003402-RA.	Srp72-PA	42424	627	341	10	34	1881	16	633	5.36e-148	442
RPRC003411-RA.	CG2972-PB	37436	390	220	5	70	1176	5	391	2.14e-71	230
RPRC003416-RA.	CenG1A-PA	87356	174	22	0	3	524	59	232	1.55e-109	332
RPRC003416-RA.	CenG1A-PC	56886	167	64	2	2	481	513	678	3.18e-55	186
RPRC003416-RA.	CenG1A-PC	63889	108	37	1	45	368	383	488	5.39e-44	151
RPRC003416-RA.	CenG1A-PC	73846	130	27	2	72	452	174	299	2.42e-53	178
RPRC003417-RA.	CG8009-PB	34211	76	45	2	23	238	43	117	4.04e-06	40.8
RPRC003419-RA.	bark-PC	47133	2773	1286	34	1	7851	189	2937	0.0	2464
RPRC003419-RA.	bark-PC	26176	340	207	12	2296	3240	106	426	1.57e-15	82.8
RPRC003419-RA.	bark-PC	25680	331	195	12	4744	5682	107	404	1.20e-11	70.1
RPRC003420-RA.	CG4896-PK	37565	764	374	22	460	2526	209	944	2.55e-110	359
RPRC003423-RA.	FucT6-PA	58040	398	163	3	7	1191	151	547	1.85e-178	509
RPRC003425-RA.	KrT95D-PD	45098	102	44	4	119	406	58	153	4.49e-19	84.7
RPRC003426-RA+	Plap-PB	32766	235	128	8	18	647	249	478	1.25e-31	120
RPRC003429-RA.	Ube4A-PA	27428	762	475	24	360	2483	241	978	1.48e-68	246
RPRC003430-RA.	Nep2-PA	49650	715	352	7	14	2143	52	763	0.0	734
RPRC003431-RA.	RpS15-PA	85135	148	21	1	73	513	1	148	2.20e-56	173
RPRC003433-RA.	Osbp-PA	46888	241	122	3	39	743	398	638	3.03e-65	221
RPRC003433-RA.	Osbp-PA	38824	85	43	2	960	1199	636	716	1.99e-08	55.5
RPRC003435-RA+	CG14615-PB	27407	135	94	3	465	860	170	303	5.64e-10	58.2
RPRC003435-RA+	CG14615-PB	22591	301	207	9	6	851	10	303	2.70e-11	62.0
RPRC003435-RA.	CG14615-PB	22483	298	205	9	47	883	13	303	2.50e-11	62.4
RPRC003436-RA.	CG14615-PB	23649	296	192	9	16	834	5	289	2.27e-12	65.1
RPRC003441-RA.	Sin3A-PH	60577	104	32	2	3	314	276	370	1.42e-32	125
RPRC003441-RA.	Sin3A-PH	66000	100	23	1	558	857	565	653	6.22e-32	124
RPRC003441-RA.	Sin3A-PD	72535	284	74	2	3	842	1035	1318	1.66e-127	412
RPRC003441-RA.	Sin3A-PD	52332	193	90	1	1050	1622	1492	1684	2.34e-57	209
RPRC003442-RA.	Rac1-PA	93750	192	12	0	110	685	1	192	2.61e-126	354
RPRC003447-RA.	beat-IIIc-PB	62617	107	40	0	10	330	22	128	3.53e-45	148
RPRC003448-RA.	ed-PC	51786	1232	501	23	16	3483	42	1256	0.0	1227
RPRC003452-RA.	beat-IIIc-PB	51210	248	118	3	12	746	22	269	2.89e-84	254
RPRC003453-RA.	CG10089-PC	30282	142	90	2	1083	1496	2	138	1.89e-15	76.6
RPRC003454-RA.	Catsup-PA	42063	126	72	1	120	494	306	431	2.29e-13	66.6
RPRC003454-RA.	Zip99C-PD	25874	143	90	2	314	694	29	171	3.04e-07	49.7
RPRC003459-RA.	capu-PG	49245	331	160	5	1	978	566	893	1.71e-102	320
RPRC003468-RA.	CG9667-PA	59108	269	109	1	137	943	1	268	3.32e-107	314
RPRC003470-RA.	Nup35-PA	37725	167	91	8	304	780	170	331	2.21e-24	99.0
RPRC003473-RA.	Atg9-PA	39801	402	220	6	1	1149	410	808	8.12e-77	255
RPRC003475-RA-	jumu-PA	75397	126	30	1	850	1227	409	533	3.35e-61	213
RPRC003478-RA.	Prosbeta1-PA	59794	194	77	1	212	793	12	204	1.99e-79	239
RPRC003485-RA.	Cdc45-PA	42287	376	210	3	503	1624	200	570	7.80e-107	330
RPRC003485-RA.	Cdc45-PA	55639	133	59	0	2	400	2	134	3.28e-44	164
RPRC003507-RA+	CG31522-PF	74694	245	61	1	4	738	22	265	4.27e-142	401
RPRC003509-RA.	Pi3K68D-PC	35537	121	75	2	682	1041	1752	1870	9.00e-17	81.3
RPRC003511-RA.	CG5662-PA	35556	270	165	4	97	879	2	271	1.17e-49	165
RPRC003512-RA.	qsm-PB	32857	140	85	7	448	849	174	310	1.64e-08	55.1
RPRC003513-RA.	CG15561-PA	45055	91	50	0	152	424	1	91	1.19e-21	90.1
RPRC003514-RA.	Lasp-PB	78182	55	12	0	149	313	1	55	2.82e-29	108
RPRC003516-RA.	Alg9-PA	42647	136	77	1	36	440	480	615	4.67e-35	127
RPRC003517-RA.	Nup358-PA	37229	231	132	4	46	699	2446	2676	2.70e-39	147
RPRC003517-RA.	Nup358-PA	35780	218	129	6	61	693	1527	1740	5.71e-31	122
RPRC003517-RA.	Nup358-PA	34615	182	109	3	157	690	1973	2148	1.65e-25	106
RPRC003517-RA.	Nup358-PA	42748	131	65	4	280	660	1308	1432	1.72e-24	103
RPRC003518-RA.	CG1662-PA	26596	188	127	5	6	539	56	242	5.50e-12	62.4
RPRC003519-RA.	AnxB11-PA	55305	311	139	0	547	1479	6	316	1.20e-120	357
RPRC003519-RA.	AnxB11-PA	33548	155	99	2	565	1017	167	321	3.13e-20	90.9
RPRC003523-RA.	CG10527-PA	55814	43	19	0	2	130	250	292	9.04e-11	56.2
RPRC003523-RA.	CG10527-PA	47619	42	22	0	5	130	180	221	5.79e-06	42.4
RPRC003527-RA.	Lasp-PD	78889	90	18	1	3	272	57	145	6.25e-41	144
RPRC003527-RA.	Lasp-PD	31660	259	103	6	114	776	59	281	1.04e-30	117
RPRC003529-RA.	CG13360-PA	29345	351	213	14	120	1124	44	375	2.39e-34	131
RPRC003530-RA.	CG11892-PA	25307	407	280	8	141	1337	38	428	3.11e-35	135
RPRC003531-RA.	CG11892-PA	28537	410	285	7	9	1235	33	435	1.26e-38	143
RPRC003533-RA.	PIP5K59B-PE	74220	481	103	4	12	1433	52	518	0.0	736
RPRC003535-RA.	Picot-PB	37580	314	190	3	2	925	189	502	5.70e-67	218
RPRC003536-RA.	MFS9-PA	35354	99	63	1	1	297	371	468	4.88e-13	66.2
RPRC003537-RA.	CG13360-PA	26893	383	264	9	79	1197	44	420	9.19e-28	112
RPRC003538-RA.	CG31098-PA	27778	180	126	2	30	563	136	313	1.93e-17	78.2
RPRC003539-RA.	CG13360-PA	26720	378	248	11	53	1141	22	385	1.96e-25	105
RPRC003540-RA.	CG14762-PB	27386	241	128	8	155	802	193	411	1.19e-06	49.3
RPRC003541-RA.	kay-PA	45926	135	59	2	186	590	211	331	2.37e-06	46.6
RPRC003542-RA.	CG8646-PB	40805	522	283	13	24	1562	7	511	9.43e-112	343
RPRC003547-RA.	CG13360-PA	28105	306	203	9	334	1233	77	371	4.11e-25	106
RPRC003552-RA.	Nup358-PB	27586	406	252	11	1	1125	1	395	9.17e-36	141
RPRC003552-RA.	Nup358-PA	37793	299	139	9	261	1136	1887	2145	3.39e-47	174
RPRC003552-RA.	Nup358-PA	50758	132	59	2	753	1136	1310	1439	8.77e-34	134
RPRC003552-RA.	Nup358-PA	42953	149	79	3	753	1190	1606	1751	1.36e-30	124
RPRC003552-RA.	Nup358-PA	42754	138	70	3	744	1130	2531	2668	4.32e-27	114
RPRC003552-RA.	Nup358-PB	36364	352	184	12	817	1767	1188	1534	2.36e-43	168
RPRC003552-RA.	Nup358-PB	38421	190	104	4	1033	1593	1582	1761	1.39e-27	119
RPRC003552-RA.	Nup358-PB	36943	157	92	3	1030	1497	1990	2140	1.30e-26	116
RPRC003552-RA.	Nup358-PB	57576	66	27	1	1930	2124	1618	1683	1.05e-17	87.4
RPRC003552-RA.	Nup358-PB	52857	70	31	1	1936	2145	1324	1391	9.28e-17	84.3
RPRC003552-RA.	Nup358-PB	31818	132	81	2	1123	1491	2555	2686	2.56e-16	82.8
RPRC003552-RA.	Nup358-PB	49315	73	35	1	1936	2154	2034	2104	7.01e-16	81.6
RPRC003552-RA.	Nup358-PB	46479	71	38	0	1930	2142	2569	2639	3.57e-15	79.3
RPRC003553-RA.	CG11892-PA	23496	349	251	7	29	1048	60	401	6.35e-19	87.0
RPRC003554-RA.	CG11892-PA	34109	129	82	2	18	398	270	397	3.59e-15	70.9
RPRC003556-RA.	Prosalpha2-PA	57692	52	22	0	8	163	126	177	5.79e-16	67.4
RPRC003558-RA.	betaggt-I-PB	36123	227	138	4	281	946	112	336	5.85e-39	140
RPRC003559-RA.	fng-PA	71429	42	12	0	5	130	231	272	1.47e-17	72.8
RPRC003560-RA.	fng-PA	64634	82	28	1	3	248	312	392	5.96e-36	124
RPRC003563-RA.	CG8778-PA	33068	251	161	3	124	855	44	294	3.79e-32	120
RPRC003566-RA.	CG10175-PB	21875	224	159	8	71	709	295	513	8.65e-08	51.6
RPRC003567-RA.	CG3036-PB	35065	77	44	3	5	226	420	493	2.66e-09	51.2
RPRC003569-RA.	beat-IIIc-PB	34259	108	69	1	32	349	137	244	9.37e-19	82.0
RPRC003570-RA.	CG2990-PC	40000	130	73	2	98	472	943	1072	4.56e-22	92.4
RPRC003570-RA.	CG2990-PC	38765	761	428	15	8	2221	116	861	1.11e-141	443
RPRC003573-RA.	Ostgamma-PA	67961	309	96	2	205	1128	24	330	2.51e-153	434
RPRC003574-RA.	grsm-PB	27528	356	234	10	104	1132	201	545	3.45e-24	103
RPRC003575-RA.	CG7840-PA	32484	314	188	6	4	903	20	323	7.16e-51	171
RPRC003576-RA.	Fnta-PA	48649	333	158	7	66	1040	1	328	1.60e-109	322
RPRC003577-RA.	wtrw-PB	31200	125	74	4	240	596	259	377	2.53e-06	47.0
RPRC003577-RA.	wtrw-PB	35514	107	59	4	294	599	346	447	2.53e-06	47.0
RPRC003577-RA.	Torsin-PB	31111	135	78	4	45	440	101	223	1.06e-09	57.4
RPRC003578-RA.	CG10175-PB	27575	301	182	12	1	831	178	466	9.33e-24	100
RPRC003583-RA.	Bmcp-PA	32000	300	165	7	104	910	12	303	2.33e-29	112
RPRC003585-RA.	arm-PE	82331	815	100	8	96	2411	29	842	0.0	1288
RPRC003597-RA.	fra-PA	26829	123	90	0	3	371	767	889	6.75e-10	58.5
RPRC003599-RA.	CG9536-PB	58497	306	123	4	17	928	5	308	2.60e-113	339
RPRC003600-RA.	eIF3g1-PA	53659	287	111	7	175	1023	1	269	6.42e-97	287
[truncated: 6,159 more rows]

## Sheet: Unf
query	subject	% id	alignment length	mismatches	gap openings	query start	query end	subject strat	subject end	e-value	bit score
RPRC000002-RA.	CG5377-PA	42041	245	139	2	19	744	33	277	1.05e-70	217
RPRC000003-RA.	CG5966-PB	36957	184	89	7	29	511	42	221	8.48e-28	106
RPRC000003-RA.	CG6296-PA	36585	246	149	5	113	850	71	309	1.10e-40	149
RPRC000006-RA.	CG5966-PA	35751	386	210	10	97	1170	31	406	8.73e-71	234
RPRC000020-RA.	zld-PG	56780	118	49	2	1283	1630	1327	1444	6.00e-39	152
RPRC000020-RA.	zld-PG	70667	75	16	1	611	817	520	594	7.98e-27	115
RPRC000027-RA.	Cyp4d2-PB	39634	164	91	4	14	487	151	312	1.23e-28	108
RPRC000033-RA+	CG4914-PA	33205	259	150	9	324	1082	119	360	4.05e-36	134
RPRC000033-RA.	CG4914-PA	33205	259	150	9	620	1378	119	360	2.49e-35	134
RPRC000035-RA+	Sirt6-PB	62332	223	82	2	3	665	2	224	8.79e-94	276
RPRC000036-RA.	Cpr62Bb-PB	73913	69	18	0	132	338	34	102	1.07e-28	103
RPRC000039-RA.	boca-PA	78808	151	32	0	67	519	22	172	1.93e-76	226
RPRC000042-RA.	Gasp-PB	33679	193	110	5	69	608	29	216	1.60e-23	96.3
RPRC000042-RA.	Gasp-PB	29921	127	77	3	69	425	99	221	3.74e-09	55.5
RPRC000042-RA.	Gasp-PB	28829	111	65	3	273	566	27	136	4.69e-08	52.4
RPRC000045-RA.	CG2818-PA	38235	204	99	8	82	657	39	227	5.69e-35	130
RPRC000046-RA.	Cyp6w1-PB	31111	180	119	5	8	535	25	203	9.51e-20	86.7
RPRC000048-RA.	ppk-PA	32909	471	272	11	1	1299	96	560	1.10e-85	273
RPRC000049-RA.	arr-PA	29677	155	81	6	378	785	1309	1454	1.32e-09	58.9
RPRC000049-RA.	arr-PA	28814	118	64	3	276	614	1339	1441	5.13e-09	57.0
RPRC000049-RA.	arr-PA	45455	55	28	2	97	261	1347	1399	3.93e-09	53.5
RPRC000049-RA.	arr-PA	34783	92	45	4	7	252	1347	1433	1.70e-08	51.6
RPRC000049-RA.	CG4914-PA	35789	285	155	9	1424	2239	96	365	5.15e-39	148
RPRC000060-RA.	arr-PA	29319	631	389	14	806	2629	107	703	1.94e-74	274
RPRC000060-RA.	arr-PA	27463	812	531	29	650	3031	673	1444	1.01e-61	233
RPRC000060-RA.	arr-PA	30802	474	290	14	3890	5263	81	532	1.50e-54	209
RPRC000060-RA.	arr-PA	28715	498	323	16	3794	5263	366	839	1.18e-50	197
RPRC000060-RA.	arr-PA	28511	470	304	16	3794	5176	673	1119	6.35e-41	165
RPRC000060-RA.	arr-PA	40310	129	59	5	3014	3376	1315	1433	9.54e-16	82.8
RPRC000060-RA.	arr-PA	39837	123	61	6	3140	3502	1324	1435	6.79e-14	76.6
RPRC000060-RA.	arr-PA	32667	150	79	7	3290	3715	1323	1458	5.87e-13	73.6
RPRC000060-RA.	arr-PA	35385	130	66	6	2	367	1316	1435	9.42e-13	73.2
RPRC000060-RA.	arr-PA	34722	144	66	5	107	502	1308	1435	2.68e-12	71.6
RPRC000060-RA.	arr-PA	26894	264	176	9	3794	4570	978	1229	1.15e-11	69.3
RPRC000060-RA.	arr-PA	36000	100	46	4	239	508	1309	1400	4.58e-08	57.4
RPRC000060-RA.	arr-PA	27757	789	503	31	1	2295	283	1028	8.40e-72	264
RPRC000060-RA.	arr-PA	28100	637	397	23	382	2232	110	705	1.46e-66	248
RPRC000060-RA.	arr-PA	27012	907	579	38	1	2622	589	1445	5.49e-64	239
RPRC000060-RA.	arr-PA	30270	185	115	5	3640	4170	666	844	1.89e-20	97.8
RPRC000060-RA.	arr-PA	29282	181	122	3	3646	4176	361	539	3.25e-17	87.0
RPRC000060-RA.	arr-PA	42056	107	48	4	3055	3372	1340	1433	3.03e-15	80.9
RPRC000060-RA.	arr-PA	38636	132	61	5	3130	3495	1312	1433	2.48e-14	77.8
RPRC000060-RA.	arr-PA	30556	144	87	4	3784	4176	89	232	2.85e-11	67.8
RPRC000060-RA.	arr-PA	36559	93	46	2	3244	3495	1308	1396	1.11e-09	62.4
RPRC000060-RA.	arr-PA	33813	139	62	6	2869	3255	1318	1436	3.65e-09	60.8
RPRC000060-RA.	arr-PA	40336	119	53	5	2770	3126	1337	1437	1.23e-08	58.9
RPRC000062-RA.	qm-PA	81818	88	16	0	3	266	75	162	4.38e-50	164
RPRC000066-RA.	CG15715-PA	81333	75	14	0	149	373	1	75	2.01e-23	87.0
RPRC000085-RA.	CG11596-PB	46753	77	41	0	3	233	271	347	1.64e-20	83.6
RPRC000086-RA.	Desat1-PB	28313	166	116	1	17	505	188	353	2.23e-23	94.4
RPRC000087-RA.	Xpc-PC	39037	374	205	6	1260	2339	930	1294	1.79e-83	289
RPRC000087-RA.	Xpc-PC	29940	167	103	4	651	1109	369	535	8.22e-20	94.4
RPRC000089-RA.	fkh-PB	87273	110	9	2	312	635	184	290	2.25e-64	206
RPRC000090-RA.	CG12299-PA	39431	246	148	1	3	737	256	501	3.07e-50	184
RPRC000090-RA.	CG12299-PA	39759	249	148	2	921	1664	254	501	8.51e-46	171
RPRC000090-RA.	CG12299-PA	38559	236	142	3	321	1022	250	484	2.85e-44	166
RPRC000090-RA.	CG12299-PA	34127	252	165	1	153	905	250	501	4.11e-42	160
RPRC000090-RA.	CG12299-PA	36864	236	149	0	1005	1712	254	489	9.44e-39	150
RPRC000090-RA.	CG12299-PA	35897	156	71	1	1329	1709	249	404	6.93e-20	92.8
RPRC000092-RA.	CG5597-PA	34409	93	59	1	31	309	33	123	7.08e-16	70.1
RPRC000096-RA.	CG9631-PA	24865	185	131	4	1	537	255	437	9.81e-11	58.9
RPRC000101-RA.	GCS2beta-PB	35626	567	285	12	55	1647	26	548	3.89e-96	302
RPRC000102-RA.	Kr-PB	78519	135	29	0	306	710	220	354	3.76e-74	236
RPRC000107-RA.	Sb-PB	43452	168	82	4	5	490	627	787	1.89e-37	135
RPRC000110-RA+	pdgy-PB	37134	307	186	5	18	932	32	333	4.98e-56	194
RPRC000110-RA+	pdgy-PB	47015	134	69	2	930	1325	452	585	6.08e-32	127
RPRC000110-RA.	pdgy-PB	40161	249	144	4	4	735	337	585	1.04e-56	189
RPRC000113-RA.	CG10383-PB	32082	293	173	10	80	925	459	736	3.97e-41	151
RPRC000119-RA.	loqs-PD	32973	185	101	2	1	486	134	318	8.72e-19	85.1
RPRC000121-RA.	bond-PA	44961	258	124	3	58	777	20	277	3.98e-51	169
RPRC000127-RA.	wtrw-PB	45138	545	276	8	14	1582	69	612	1.02e-140	429
RPRC000127-RA.	wtrw-PB	63281	256	92	1	2	763	633	888	4.24e-103	320
RPRC000133-RA.	slp1-PA	52525	99	46	1	82	378	120	217	2.47e-31	117
RPRC000135-RA.	Ptr-PB	20896	402	259	13	1602	2690	194	575	1.96e-12	71.2
RPRC000135-RA.	Ptr-PB	29255	188	125	4	3153	3701	661	845	5.51e-11	66.6
RPRC000138-RA.	arr-PA	35333	300	177	6	1433	2314	368	656	2.69e-53	199
RPRC000138-RA.	arr-PA	29720	286	177	6	1517	2332	79	354	4.10e-39	155
RPRC000138-RA.	arr-PA	30650	323	204	9	1382	2332	659	967	5.62e-39	155
RPRC000138-RA.	arr-PA	28727	275	166	8	1421	2218	976	1229	1.12e-19	94.0
RPRC000138-RA.	arr-PA	42537	134	56	7	608	973	1309	1433	2.89e-15	79.7
RPRC000138-RA.	arr-PA	35461	141	76	4	488	880	1310	1445	7.64e-15	78.2
RPRC000138-RA.	arr-PA	35156	128	62	5	722	1075	1308	1424	4.06e-10	62.8
RPRC000138-RA.	arr-PA	32877	146	71	6	206	619	1309	1435	3.34e-09	59.7
RPRC000138-RA.	arr-PA	37719	114	53	5	905	1243	1337	1433	1.39e-08	57.8
RPRC000138-RA.	arr-PA	37255	102	56	3	29	334	1340	1433	1.93e-07	53.9
RPRC000138-RA.	arr-PA	32252	555	345	15	908	2533	169	705	2.94e-79	284
RPRC000138-RA.	arr-PA	27247	712	472	21	557	2644	365	1046	2.15e-70	256
RPRC000138-RA.	arr-PA	23579	827	554	33	557	2965	672	1444	1.95e-50	194
RPRC000138-RA.	arr-PA	30696	316	195	9	1631	2527	89	397	2.35e-35	145
RPRC000138-RA.	arr-PA	23741	417	258	15	1991	3154	1048	1433	2.99e-14	77.0
RPRC000138-RA.	arr-PA	37778	135	65	9	14	415	1317	1433	6.59e-10	62.8
RPRC000138-RA.	arr-PA	26932	1229	787	40	393	3923	78	1247	4.44e-124	422
RPRC000138-RA.	arr-PA	28267	1033	618	38	237	3182	353	1313	6.57e-105	366
RPRC000138-RA.	arr-PA	26130	907	573	32	1353	3926	87	945	1.68e-73	269
RPRC000138-RA.	arr-PA	25087	578	387	15	2337	3968	89	654	3.50e-45	178
RPRC000138-RA.	N-PA	30316	475	238	20	2448	3632	568	1029	7.83e-31	131
RPRC000138-RA.	N-PA	29356	419	240	15	2442	3620	141	529	1.49e-27	121
RPRC000138-RA.	N-PA	28995	438	216	18	2568	3632	680	1105	1.02e-26	118
RPRC000138-RA.	N-PA	29040	427	231	16	2448	3620	62	452	1.25e-26	118
RPRC000138-RA.	N-PA	29596	446	238	22	2439	3605	947	1373	3.31e-26	116
RPRC000138-RA.	N-PA	29078	423	237	16	2448	3620	795	1186	6.03e-26	115
RPRC000138-RA.	N-PA	30676	414	231	18	2442	3617	490	869	6.31e-25	112
RPRC000138-RA.	N-PA	29118	340	166	13	2694	3662	67	348	4.74e-21	99.8
RPRC000138-RA.	N-PA	28609	381	177	17	2448	3395	1102	1452	9.74e-17	85.5
RPRC000145-RA.	MESK2-PD	68210	324	98	2	2	964	16	337	7.31e-159	447
RPRC000148-RA.	RhoGEF2-PG	63077	65	24	0	166	360	260	324	5.49e-19	80.5
RPRC000150-RA.	Sb-PB	40329	243	132	8	1519	2229	543	778	2.35e-28	120
RPRC000151-RA.	CG9631-PA	29921	254	161	8	1035	1775	195	438	5.42e-20	92.0
RPRC000152-RA.	p24-1-PA	61429	140	54	0	2	421	50	189	4.19e-62	188
RPRC000162-RA+	shg-PA	25568	880	546	31	3386	5890	82	897	1.44e-44	178
RPRC000162-RA+	shg-PA	28378	666	421	28	4463	6337	81	731	2.81e-41	167
RPRC000162-RA+	shg-PA	24222	900	555	36	3713	6205	56	897	2.33e-39	160
RPRC000162-RA+	shg-PA	25741	843	519	36	3056	5452	81	860	5.66e-39	159
RPRC000162-RA+	shg-PA	25624	761	477	31	890	3016	93	816	1.01e-31	135
RPRC000162-RA+	shg-PA	27586	638	373	25	65	1861	165	752	3.18e-30	130
RPRC000162-RA+	shg-PA	25000	796	462	37	1964	4156	135	860	1.55e-27	122
RPRC000162-RA+	shg-PA	24158	683	447	29	365	2290	121	773	1.19e-22	106
RPRC000162-RA+	shg-PA	26128	421	265	13	5426	6634	102	494	3.61e-22	104
RPRC000162-RA+	shg-PA	29858	211	142	3	5723	6343	93	301	2.29e-21	102
RPRC000162-RA+	shg-PA	25225	666	412	29	563	2395	82	716	1.06e-20	99.8
RPRC000162-RA+	shg-PA	26037	434	280	17	275	1498	416	834	1.97e-18	92.4
RPRC000167-RA.	CkIalpha-PA	68942	293	91	0	4	882	13	305	4.43e-155	438
RPRC000171-RA.	Cyp6w1-PB	29176	425	275	8	186	1430	59	467	3.06e-51	181
RPRC000176-RA.	Cyp6w1-PB	32245	490	304	11	10	1425	23	502	1.26e-83	266
RPRC000180-RA.	CG8924-PB	58475	118	48	1	3201	3551	6	123	6.04e-38	149
RPRC000180-RA.	CG8924-PB	62712	59	22	0	4083	4259	353	411	2.01e-16	83.6
RPRC000186-RA.	HP1b-PA	46000	50	27	0	778	927	1	50	1.08e-10	60.1
RPRC000192-RA.	Ugt36D1-PD	40541	74	44	0	1	222	283	356	9.74e-16	68.9
RPRC000192-RA.	Ugt302C1-PA	37600	125	78	0	2	376	354	478	3.17e-24	95.5
RPRC000196-RA.	Cyp4g15-PC	53922	102	46	1	5	307	437	538	1.52e-31	116
RPRC000196-RA.	Cyp4d1-PA	39474	228	130	4	58	729	84	307	2.13e-48	166
RPRC000198-RA.	loqs-PF	53352	358	140	7	265	1278	114	464	1.59e-107	324
RPRC000210-RA.	CG30427-PG	40500	400	237	1	1	1197	68	467	9.33e-106	320
RPRC000212-RA.	CG6675-PB	35714	238	138	6	118	813	118	346	3.07e-29	113
RPRC000213-RA.	His2Av-PA	98969	97	1	0	73	363	26	122	5.83e-65	192
RPRC000214-RA.	Pp1alpha-96A-PB	92638	326	23	1	9	983	2	327	0.0	628
RPRC000215-RA.	Herc4-PB	34815	135	76	6	1	381	46	176	6.44e-11	58.2
RPRC000215-RA.	Herc4-PB	26515	132	89	3	46	420	7	137	3.42e-07	47.4
RPRC000215-RA.	Herc4-PB	26667	150	98	4	1	420	149	296	1.31e-06	45.8
RPRC000218-RA.	nebu-PC	31464	321	210	6	9	956	60	375	7.75e-42	150
RPRC000223-RA.	CG8306-PA	43448	145	78	3	5	430	3	146	7.53e-33	120
RPRC000230-RA.	hb-PB	66667	159	53	0	658	1134	221	379	3.50e-74	252
RPRC000230-RA.	hb-PB	57407	54	23	0	1729	1890	705	758	2.53e-15	78.6
RPRC000231-RA.	hth-PI	55285	123	45	3	60	401	79	200	1.14e-36	133
RPRC000232-RA.	CG31871-PA	43379	219	113	2	23	676	87	295	9.50e-57	187
RPRC000234-RA.	Cyp6w1-PB	26585	410	243	7	113	1174	70	477	3.56e-45	162
RPRC000236-RA.	Pdp1-PL	57088	261	68	7	150	860	312	552	2.62e-64	211
RPRC000239-RA.	cad-PB	75532	94	22	1	390	668	244	337	6.10e-42	146
RPRC000240-RA.	pns-PA	55111	450	164	6	93	1340	998	1443	1.21e-140	436
RPRC000240-RA.	pns-PA	44800	375	150	9	809	1927	608	927	5.82e-85	290
RPRC000240-RA.	pns-PA	53476	187	80	2	29	568	279	465	1.11e-52	195
RPRC000248-RA.	Akt1-PC	42553	94	52	2	6	287	498	589	1.08e-15	70.1
RPRC000258-RA.	CG30427-PA	44068	177	98	1	1	528	304	480	2.02e-49	166
RPRC000258-RA.	CG30427-PG	55556	252	112	0	1	756	29	280	5.78e-86	263
RPRC000261-RA.	Cyp6w1-PB	28035	346	233	8	91	1101	20	358	4.97e-37	139
RPRC000263-RA.	CG5966-PA	36246	309	173	10	66	947	46	345	1.50e-34	131
RPRC000264-RA.	Six4-PB	86667	45	6	0	3	137	302	346	1.69e-22	86.7
RPRC000267-RA.	Arl8-PB	88525	183	21	0	1	549	1	183	3.65e-123	344
RPRC000269-RA.	CG12170-PA	25114	438	281	12	43	1275	19	436	8.54e-28	114
RPRC000270-RA.	arr-PA	34286	315	194	8	2224	3159	402	706	4.72e-43	172
RPRC000270-RA.	arr-PA	31447	318	193	11	2230	3156	709	1010	2.66e-36	150
RPRC000270-RA.	arr-PA	31193	327	196	12	2233	3168	89	401	2.53e-35	147
RPRC000270-RA.	arr-PA	29343	426	262	20	2296	3546	1040	1435	7.95e-33	139
RPRC000270-RA.	arr-PA	40678	118	50	3	3874	4227	1336	1433	2.67e-17	88.2
RPRC000270-RA.	arr-PA	36752	117	54	5	3418	3738	1309	1415	1.62e-10	65.9
RPRC000270-RA.	arr-PA	36975	119	54	5	4036	4389	1337	1435	9.71e-09	60.1
RPRC000270-RA.	arr-PA	33028	109	51	3	4066	4392	1313	1399	3.56e-07	55.1
RPRC000272-RA.	Herp-PC	33613	119	73	2	35	373	29	147	1.56e-14	68.2
RPRC000277-RA.	Cyp4g15-PC	35676	185	115	3	1	546	384	567	4.51e-32	119
RPRC000281-RA.	arr-PA	30484	351	201	11	1819	2826	361	683	1.96e-36	148
RPRC000281-RA.	arr-PA	32673	303	175	12	1951	2820	88	374	4.18e-33	137
RPRC000281-RA.	arr-PA	27457	346	220	12	1813	2826	666	988	1.80e-29	126
RPRC000281-RA.	arr-PA	32323	297	167	13	64	921	1175	1448	9.89e-27	117
RPRC000281-RA.	arr-PA	34463	177	95	6	4	531	855	1011	4.54e-22	102
RPRC000281-RA.	arr-PA	33333	171	96	3	7	519	243	395	1.01e-21	100
RPRC000281-RA.	arr-PA	29864	221	114	7	7	630	551	743	1.22e-21	100
RPRC000281-RA.	arr-PA	23569	297	195	11	1789	2661	963	1233	9.44e-12	68.6
RPRC000282-RA.	en-PB	85227	88	13	0	4	267	448	535	5.04e-48	159
RPRC000287-RA.	Pect-PD	69565	207	63	0	1	621	154	360	7.41e-108	314
RPRC000287-RA.	Pect-PD	32919	161	92	3	100	582	8	152	1.13e-20	87.8
RPRC000293-RA.	CG11123-PA	29279	222	153	2	850	1503	416	637	1.06e-28	119
RPRC000295-RA.	Paf-AHalpha-PB	46696	227	117	3	1	675	1	225	6.41e-67	205
RPRC000302-RA.	rept-PC	76303	422	100	0	2	1267	38	459	0.0	631
RPRC000304-RA.	pasha-PB	58602	372	149	5	484	1587	210	580	2.35e-143	424
RPRC000304-RA.	pasha-PB	52336	107	42	1	139	459	47	144	1.29e-30	124
RPRC000305-RA.	Dgat2-PA	36467	351	208	2	10	1017	1	351	7.77e-74	233
RPRC000308-RA.	CG9953-PA	51672	329	153	2	5	985	76	400	3.31e-121	357
RPRC000316-RA.	CG3104-PA	33969	262	158	6	562	1326	13	266	1.00e-23	101
RPRC000316-RA.	CG3104-PA	28824	170	118	1	547	1047	108	277	1.39e-13	71.2
RPRC000320-RA.	mtSSB-PA	61062	113	43	1	1073	1408	34	146	1.16e-46	157
RPRC000321-RA.	CG4839-PA	41948	534	296	5	3	1577	475	1003	5.44e-153	462
RPRC000322-RA.	CG1309-PA	37234	94	56	2	8	283	49	141	2.33e-15	68.9
RPRC000322-RA.	CG1309-PA	45290	276	145	4	1	828	240	509	2.03e-73	233
RPRC000323-RA.	twi-PB	48819	127	38	2	210	509	358	484	1.42e-30	114
RPRC000324-RA.	fw-PB	28340	247	152	9	1263	1976	366	596	1.35e-18	90.5
RPRC000324-RA.	fw-PB	29268	246	155	12	1260	1985	51	281	2.72e-13	73.6
RPRC000324-RA.	fw-PB	27928	222	133	11	1299	1937	3	206	8.32e-13	72.0
RPRC000324-RA.	fw-PB	27126	247	163	10	1257	1982	106	340	1.45e-12	71.2
RPRC000324-RA.	fw-PB	25397	252	154	9	1383	2054	263	508	1.63e-12	70.9
RPRC000324-RA.	fw-PB	26957	230	114	9	2796	3347	375	596	6.20e-10	62.8
RPRC000324-RA.	fw-PB	24324	222	138	8	2715	3368	150	345	1.59e-08	58.2
RPRC000324-RA.	fw-PB	25000	200	121	6	2805	3395	3	176	4.00e-08	56.6
RPRC000326-RA.	wech-PA	43220	236	126	3	189	890	538	767	3.83e-55	190
RPRC000326-RA.	wech-PA	40816	196	107	3	309	890	531	719	8.10e-36	135
RPRC000327-RA.	CG30172-PB	28972	107	69	4	13	327	9	110	2.02e-09	50.8
RPRC000333-RA.	sgg-PJ	84960	379	56	1	1	1134	1	379	0.0	676
RPRC000335-RA.	CG5026-PC	54955	111	42	3	20	328	1	111	1.64e-30	112
RPRC000335-RA.	CG5026-PC	63636	77	28	0	4	234	348	424	4.65e-30	109
RPRC000335-RA.	CG5026-PC	41667	132	66	3	4	390	225	348	7.22e-30	111
RPRC000341-RA.	ppk-PA	26316	190	119	3	745	1251	389	578	2.98e-15	77.4
RPRC000345-RA.	Sclp-PB	40476	84	50	0	2	253	78	161	2.65e-15	66.6
RPRC000346-RA.	CG7632-PB	32215	298	188	5	2	877	17	306	1.18e-46	158
RPRC000348-RA.	SrpRalpha-PA	57488	621	250	5	2	1846	2	614	0.0	689
RPRC000352-RA.	Mbs-PP	62651	83	30	1	2	247	3	85	4.35e-32	112
RPRC000357-RA.	Zir-PA	36890	656	386	9	1686	3617	1403	2042	5.17e-120	410
RPRC000357-RA.	Zir-PA	32245	245	140	3	471	1127	964	1208	2.10e-28	123
RPRC000358-RA.	Cyp6w1-PB	31672	341	222	6	319	1332	27	359	5.90e-47	168
RPRC000358-RA.	Cyp6w1-PB	37815	119	67	2	1	339	350	467	3.23e-19	89.0
RPRC000365-RA.	CG6277-PA	36726	226	136	5	31	705	68	287	8.17e-35	127
RPRC000372-RA.	eIF6-PA	79444	180	37	0	5	544	66	245	1.75e-108	309
RPRC000377-RA.	spn-B-PA	37179	78	42	1	247	480	94	164	2.48e-06	47.4
RPRC000381-RA.	serp-PC	90504	516	46	2	76	1617	26	540	0.0	988
RPRC000382-RA.	Pect-PD	70769	130	38	0	15	404	19	148	2.41e-66	209
RPRC000382-RA.	Pect-PD	55224	67	30	0	778	578	148	214	1.36e-18	83.2
RPRC000382-RA.	Pect-PD	35294	119	70	3	27	374	215	329	3.60e-14	70.5
RPRC000382-RA.	Pect-PD	57143	49	21	0	547	401	289	337	7.38e-13	66.6
RPRC000392-RA.	CG14647-PB	49315	73	33	1	6	212	77	149	3.06e-13	64.7
RPRC000393-RA.	vri-PC	73043	115	31	0	228	572	91	205	9.69e-52	181
RPRC000393-RA.	vri-PC	54867	113	39	6	846	1163	501	608	1.78e-20	92.4
RPRC000395-RA.	Fer2LCH-PB	36364	187	114	4	51	599	23	208	5.86e-35	122
RPRC000396-RA.	pigeon-PB	58824	51	21	0	3	155	795	845	2.68e-11	55.1
RPRC000397-RA.	salr-PC	60938	128	39	1	725	1108	266	382	5.78e-44	162
RPRC000397-RA.	salr-PC	59649	57	23	0	920	1090	1039	1095	3.62e-16	79.3
RPRC000397-RA.	salr-PC	56364	55	24	0	926	1090	582	636	1.62e-15	77.4
RPRC000397-RA.	salr-PC	60000	75	17	2	219	407	1074	1147	9.15e-22	91.3
RPRC000398-RA.	Cpr65Ec-PA	35065	77	39	1	275	505	31	96	1.30e-10	55.5
RPRC000400-RA.	ecd-PA	39586	677	343	18	21	1892	9	672	4.95e-142	428
RPRC000403-RA.	Herc4-PB	34591	159	98	4	146	616	6	160	4.17e-20	87.0
RPRC000403-RA.	Herc4-PB	34839	155	88	6	179	619	119	268	2.20e-18	82.0
RPRC000403-RA.	Herc4-PB	34078	179	108	6	83	610	146	317	1.08e-16	77.0
RPRC000403-RA.	Herc4-PB	33129	163	98	7	116	589	50	206	1.05e-15	74.3
RPRC000403-RA.	Herc4-PB	31624	117	60	4	293	616	2	107	8.37e-08	50.8
RPRC000404-RA.	cdi-PB	59000	200	80	2	2	598	168	366	4.58e-82	270
RPRC000405-RA.	26-29-p-PA	41194	335	174	10	22	996	225	546	1.63e-72	233
RPRC000409-RA.	Srpk79D-PH	51923	104	50	0	2	313	707	810	1.79e-35	126
RPRC000410-RA.	CG12299-PA	40323	248	147	1	1934	2674	254	501	3.34e-51	191
RPRC000410-RA.	CG12299-PA	39516	248	149	1	1682	2422	254	501	2.52e-50	189
RPRC000410-RA.	CG12299-PA	39474	228	137	1	2018	2698	254	481	4.61e-50	188
RPRC000410-RA.	CG12299-PA	37903	248	153	1	1346	2086	254	501	1.15e-46	178
RPRC000410-RA.	CG12299-PA	36594	276	146	2	2	826	254	501	1.55e-45	174
RPRC000410-RA.	CG12299-PA	38956	249	151	1	506	1249	254	502	4.35e-44	170
RPRC000410-RA.	CG12299-PA	35081	248	160	1	1178	1918	254	501	9.96e-42	163
RPRC000410-RA.	CG12299-PA	36290	248	157	1	1262	2002	254	501	8.05e-41	160
RPRC000410-RA.	CG12299-PA	35484	248	159	1	758	1498	254	501	1.62e-40	159
RPRC000410-RA.	CG12299-PA	37200	250	152	3	254	994	254	501	5.96e-40	157
RPRC000410-RA.	CG12299-PA	32584	178	102	2	2	481	367	544	4.99e-25	110
RPRC000411-RA.	Ptr-PB	61983	968	336	9	8	2824	8	972	0.0	1153
RPRC000415-RA.	CG4645-PC	43981	216	105	4	166	768	108	322	1.79e-47	161
RPRC000417-RA.	Herc4-PB	36245	229	136	6	3	659	107	335	3.05e-33	126
RPRC000417-RA.	Herc4-PB	33594	256	142	11	12	731	6	249	6.19e-32	122
RPRC000417-RA.	Herc4-PB	33186	226	140	6	9	659	59	282	7.24e-26	105
RPRC000417-RA.	Herc4-PB	32984	191	115	7	3	542	160	348	4.42e-18	82.4
RPRC000417-RA.	Herc4-PB	31395	172	96	5	9	458	217	388	1.62e-12	65.9
RPRC000419-RA.	anne-PI	42991	535	266	6	252	1757	238	766	8.10e-136	437
RPRC000419-RA.	anne-PI	43750	304	165	3	1827	2735	896	1194	1.13e-60	224
RPRC000425-RA.	Pcyt1-PD	72761	268	69	2	17	820	169	432	9.21e-150	430
RPRC000426-RA.	mor-PA	57391	690	245	12	3	1961	119	796	0.0	706
RPRC000426-RA.	mor-PA	62112	161	55	1	2109	2573	885	1045	1.39e-28	122
RPRC000427-RA.	Clk-PA	23507	268	173	9	603	1319	99	363	2.63e-09	60.5
RPRC000436-RA.	axed-PE	31000	100	62	3	11	304	289	383	7.99e-06	43.1
RPRC000436-RA+	lute-PA	35433	127	78	2	97	468	205	330	7.47e-17	75.9
RPRC000439-RA.	Acsl-PC	32500	640	384	13	218	2023	69	698	1.04e-86	285
RPRC000443-RA.	SMC5-PE	36620	71	42	1	6	218	453	520	1.11e-10	54.7
RPRC000444-RA.	Atpalpha-PA	91400	407	35	0	2	1222	36	442	0.0	745
RPRC000444-RA.	Atpalpha-PA	92097	329	26	0	1205	2191	505	833	0.0	563
RPRC000445-RA.	CG11837-PA	68613	137	43	0	3	413	2	138	4.38e-60	186
RPRC000450-RA.	CG4078-PA	41322	121	65	3	3	347	624	744	1.62e-23	93.2
RPRC000450-RA+	CG4078-PA	25325	154	108	3	1266	1724	439	586	9.55e-13	70.5
RPRC000450-RA+	CG4078-PA	37662	77	48	0	768	998	193	269	1.44e-11	66.6
RPRC000450-RA+	CG4078-PA	40299	67	39	1	51	251	13	78	8.15e-11	64.3
RPRC000454-RA.	wtrw-PD	24646	706	429	23	364	2331	163	815	1.71e-24	109
RPRC000454-RA.	wtrw-PD	29834	181	123	4	76	612	273	451	1.09e-09	61.6
RPRC000454-RA.	wtrw-PD	34426	122	70	5	220	564	215	333	1.64e-06	51.2
RPRC000455-RA.	cwo-PA	40594	202	66	6	13	561	4	170	4.15e-34	132
RPRC000465-RA-	PAPLA1-PA	48166	627	294	8	17	1819	1373	1994	0.0	577
RPRC000470-RA.	CG30172-PB	43210	81	46	0	73	315	30	110	4.18e-22	82.4
RPRC000471-RA.	ppk-PA	31034	145	98	2	36	467	296	439	1.01e-20	86.7
RPRC000474-RA.	CG6277-PA	32184	261	166	6	54	827	86	338	8.43e-33	123
RPRC000475-RA.	CG14232-PB	65455	55	19	0	5	169	426	480	2.11e-23	89.7
RPRC000475-RA.	CG14232-PB	50450	111	55	0	132	464	26	136	7.22e-35	125
RPRC000475-RA.	CG14232-PB	39252	214	85	4	36	554	170	379	1.45e-40	143
RPRC000478-RA.	CG6055-PB	84651	215	33	0	1	645	5	219	9.47e-142	394
RPRC000481-RA.	CG14629-PA	41447	152	83	3	3	449	134	282	9.42e-34	120
RPRC000482-RA.	CG10175-PA	30957	575	316	23	39	1613	91	634	1.04e-53	191
RPRC000486-RA.	CG4115-PA	70500	200	57	2	48	644	21	219	3.59e-105	301
RPRC000494-RA.	sNPF-R-PB	47059	34	18	0	3	104	376	409	9.84e-06	42.0
RPRC000494-RA.	sNPF-R-PB	39815	108	65	0	6	329	62	169	4.92e-19	84.3
RPRC000496-RA.	h-PB	68462	130	36	2	2	382	13	140	3.20e-50	167
RPRC000497-RA+	Hsl-PA	58462	130	47	2	610	990	429	554	3.11e-43	162
RPRC000497-RA+	Hsl-PA	41398	186	101	4	73	609	107	291	1.82e-36	142
RPRC000497-RA+	Hsl-PA	56000	75	33	0	1237	1461	756	830	4.43e-22	99.0
RPRC000497-RA.	Hsl-PA	58462	130	47	2	719	1099	429	554	4.65e-43	163
RPRC000497-RA.	Hsl-PA	36752	234	140	4	38	718	59	291	1.04e-41	159
RPRC000497-RA.	Hsl-PA	56000	75	33	0	1346	1570	756	830	7.00e-22	99.0
RPRC000503-RA.	Taf5-PA	38119	202	84	2	1101	1589	446	645	1.57e-34	137
RPRC000506-RA.	CG14762-PB	36607	112	67	2	21	344	222	333	1.35e-11	61.2
RPRC000506-RA.	CG14762-PB	37600	125	72	4	39	398	276	399	1.40e-09	55.5
RPRC000506-RA.	CG14762-PB	34146	123	77	3	39	398	131	252	1.23e-08	52.8
RPRC000510-RA.	Ppa-PC	32095	377	233	9	62	1162	155	518	9.90e-39	145
RPRC000510-RA.	Ppa-PC	29870	231	143	6	527	1171	191	418	2.46e-18	86.3
RPRC000511-RA.	B52-PI	31250	64	44	0	30	221	3	66	5.80e-09	48.1
RPRC000513-RA.	Cyp305a1-PA	39163	263	145	5	11	757	213	474	5.06e-55	183
RPRC000514-RA.	CG10005-PA	38065	155	88	5	2	451	49	200	2.77e-31	111
RPRC000523-RA.	sNPF-R-PB	24468	94	71	0	318	599	102	195	9.01e-07	50.1
RPRC000524-RA.	so-PA	62903	186	65	1	53	610	100	281	5.67e-88	264
RPRC000525-RA.	CG1441-PB	56610	295	126	2	41	922	26	319	7.02e-113	338
RPRC000525-RA.	CG1441-PB	51852	81	39	0	932	1174	405	485	6.19e-19	87.4
RPRC000528-RA.	defl-PA	38974	975	491	21	2	2641	18	983	0.0	601
RPRC000529-RA.	CG33096-PE	74532	267	67	1	62	859	20	286	6.51e-151	422
RPRC000532-RA+	CG7115-PC	76351	148	35	0	2349	2792	269	416	1.16e-69	241
RPRC000533-RA.	e-PA	24147	381	235	11	16	1014	186	560	9.85e-14	74.3
RPRC000536-RA.	CG13937-PF	32857	70	45	1	45	248	302	371	5.41e-09	50.4
RPRC000540-RA.	CG42399-PB	46667	225	120	0	901	1575	1429	1653	1.70e-54	197
RPRC000544-RA.	mask-PD	26888	331	202	8	162	1061	285	606	7.63e-19	87.4
RPRC000544-RA.	mask-PD	25589	297	207	7	174	1049	1950	2237	2.36e-13	70.9
RPRC000544-RA.	mask-PD	25817	306	203	9	168	1055	1981	2272	3.01e-13	70.5
RPRC000544-RA.	mask-PD	24887	221	132	3	498	1061	224	443	2.34e-10	61.6
RPRC000544-RA.	mask-PD	22449	294	184	6	174	1055	422	671	4.94e-08	54.3
RPRC000544-RA.	mask-PD	35200	125	75	3	696	1061	1950	2071	1.65e-06	49.3
RPRC000544-RA.	CG10011-PA	30085	472	297	12	596	1984	1316	1763	1.95e-36	150
RPRC000544-RA.	CG10011-PA	27287	656	370	17	116	1969	1235	1821	4.20e-35	145
RPRC000544-RA.	CG10011-PA	27352	574	299	15	113	1600	1270	1803	1.12e-30	131
RPRC000544-RA.	CG10011-PA	32514	366	207	10	992	1981	1234	1595	8.60e-30	128
RPRC000544-RA.	CG10011-PA	25050	503	316	6	20	1429	1318	1792	6.16e-25	112
RPRC000544-RA.	CG10011-PA	32127	221	132	5	1523	2143	1265	1481	8.13e-18	89.0
RPRC000545-RA.	Elovl7-PA	41365	249	123	5	1	681	19	266	6.43e-53	172
RPRC000548-RA.	botv-PA	25490	204	123	8	247	780	211	411	1.55e-08	55.1
RPRC000551-RA.	arr-PA	27923	727	461	23	670	2766	366	1057	2.50e-68	251
RPRC000551-RA.	arr-PA	27719	570	380	16	964	2637	162	711	5.05e-56	213
RPRC000551-RA.	arr-PA	24911	839	517	30	670	3075	673	1435	2.97e-54	207
RPRC000551-RA.	arr-PA	37615	109	57	3	190	516	1336	1433	2.37e-11	67.8
RPRC000551-RA.	arr-PA	45902	61	32	1	3283	3465	1340	1399	1.74e-08	58.2
RPRC000551-RA.	arr-PA	25564	266	172	10	1819	2583	138	388	9.53e-08	55.8
RPRC000551-RA.	arr-PA	29801	151	47	6	3010	3456	1340	1433	1.86e-06	51.6
RPRC000551-RA.	arr-PA	33696	92	47	4	268	528	1318	1400	8.37e-06	49.3
RPRC000551-RA.	CG31999-PA	42466	73	39	1	20	229	668	740	1.57e-09	57.8
RPRC000556-RA.	Clk-PA	25693	397	222	13	339	1463	12	357	8.83e-28	119
RPRC000558-RA.	l(2)k09022-PA	32086	1256	740	33	2266	5874	895	2090	1.87e-133	463
RPRC000558-RA.	l(2)k09022-PA	46500	200	106	1	1	597	3	202	9.18e-40	162
RPRC000558-RA.	l(2)k09022-PA	23077	286	165	9	553	1269	279	556	4.87e-10	64.3
RPRC000561-RA.	Ptr-PB	23415	205	147	5	1004	1609	229	426	1.08e-06	52.4
RPRC000565-RA.	Ubx-PB	100000	54	0	0	37	198	265	318	7.17e-35	120
RPRC000569-RA.	CG15111-PA	39607	356	156	8	73	972	35	387	5.83e-86	263
RPRC000571-RA.	ps-PI	29940	167	103	3	368	829	74	239	2.67e-10	62.0
RPRC000571-RA.	ps-PI	31655	139	79	4	1031	1411	74	208	3.06e-09	58.5
RPRC000574-RA.	CG5568-PA	25294	340	192	16	793	1749	194	492	1.35e-14	76.3
RPRC000575-RA.	caps-PA	47921	505	238	5	82	1536	41	540	5.25e-145	426
RPRC000576-RA.	Cad96Ca-PA	40830	289	161	3	2443	3288	461	746	5.63e-63	229
RPRC000577-RA.	Gbeta5-PA	65823	79	27	0	10	246	12	90	5.24e-34	118
RPRC000581-RA.	CG8207-PA	58486	436	165	4	3	1262	2	437	0.0	513
RPRC000583-RA.	oc-PE	87097	62	8	0	112	297	53	114	1.33e-32	120
RPRC000587-RA.	hth-PA	78780	410	66	11	34	1230	73	472	0.0	553
RPRC000592-RA.	Cyp305a1-PA	33403	479	301	7	5	1408	22	493	5.52e-92	287
RPRC000595-RA+	pdgy-PB	40094	212	119	5	555	1178	385	592	1.25e-47	170
RPRC000595-RA.	pdgy-PB	36977	311	186	7	364	1281	287	592	5.90e-65	218
RPRC000597-RA.	alpha-Man-IIb-PA	39815	108	49	3	7	300	280	381	2.29e-20	84.0
RPRC000598-RA.	abd-A-PB	96000	75	3	0	42	266	403	477	6.30e-40	138
RPRC000605-RA.	SPR-PB	57759	116	49	0	156	503	70	185	2.04e-44	150
RPRC000605-RA.	SPR-PB	55497	191	79	4	2	571	237	422	1.14e-60	194
RPRC000606-RA.	mael-PB	27336	289	181	8	105	947	71	338	1.23e-23	101
RPRC000608-RA.	ETHR-PC	23492	315	218	9	171	1079	34	337	2.74e-16	79.0
RPRC000610-RA.	Sb-PB	21374	262	171	10	1481	2179	511	766	9.70e-08	54.7
RPRC000617-RA.	Desat1-PB	66458	319	107	0	68	1024	60	378	1.84e-166	468
RPRC000618-RA.	CG6055-PB	52406	187	78	4	38	583	21	201	1.42e-61	189
RPRC000624-RA.	Naus-PA	44940	336	165	4	190	1188	96	414	2.03e-63	213
RPRC000632-RA.	BicD-PC	63592	206	73	1	78	695	558	761	2.32e-79	253
RPRC000638-RA.	Spn-PF	41489	94	49	3	1149	1421	1257	1347	6.17e-11	64.3
RPRC000640-RA.	CG11147-PB	30726	179	118	5	2	529	55	230	1.87e-15	75.1
RPRC000641-RA.	ScpX-PA	65041	123	42	1	55	420	422	544	3.28e-50	167
RPRC000643-RA.	CG7903-PA	33333	84	48	2	46	297	1	76	1.18e-07	52.4
RPRC000648-RA.	CG10011-PA	29970	337	198	6	104	1003	1236	1571	4.62e-25	105
RPRC000648-RA.	CG10011-PA	31321	265	151	5	188	901	1343	1603	6.03e-23	99.8
RPRC000648-RA.	CG10011-PA	28897	263	161	4	188	901	1409	1670	2.25e-22	97.8
RPRC000648-RA.	CG10011-PA	27451	306	198	4	188	1036	1511	1815	1.26e-19	89.7
RPRC000648-RA.	CG10011-PA	27687	307	170	8	5	919	1553	1809	6.69e-15	75.5
RPRC000650-RA.	CG12104-PC	50909	55	27	0	527	691	52	106	1.00e-11	63.2
RPRC000654-RA.	Pka-R1-PV	28235	85	58	1	19	273	207	288	2.34e-06	45.8
RPRC000655-RA.	Cont-PA	25571	219	155	5	5	646	599	814	2.60e-21	90.9
RPRC000655-RA.	Cont-PA	25616	203	126	7	38	601	509	701	1.91e-11	62.0
RPRC000655-RA.	Cont-PA	22523	222	127	8	38	622	416	619	1.01e-06	48.1
RPRC000655-RA.	Cont-PA	24648	142	99	4	5	415	785	923	9.17e-06	45.1
RPRC000664-RA.	CG2852-PD	58101	179	74	1	5	541	22	199	8.11e-70	209
RPRC000670-RA+	Ptp4E-PB	56906	362	154	2	13	1095	72	432	1.11e-134	419
RPRC000670-RA+	Ptp4E-PB	25614	285	191	7	250	1077	620	892	3.15e-09	57.8
RPRC000671-RA.	ry-PA	59406	303	118	2	132	1025	1032	1334	1.32e-116	365
RPRC000671-RA.	ry-PA	51282	78	38	0	3	236	885	962	7.38e-17	81.3
RPRC000672-RA.	CG31122-PB	71429	140	39	1	267	686	340	478	1.10e-62	204
RPRC000672-RA.	CG31122-PB	73333	45	12	0	3	137	107	151	2.26e-15	74.3
RPRC000673-RA.	CG31122-PB	40000	90	41	2	40	294	27	108	8.27e-12	58.9
RPRC000682-RA.	fru-PB	45763	59	32	0	279	455	720	778	7.50e-13	64.7
RPRC000686-RA.	Kr-PB	35088	57	36	1	13	183	216	271	1.31e-06	42.7
RPRC000687-RA.	mRpL30-PA	49020	153	75	2	17	469	29	180	9.73e-45	144
RPRC000690-RA.	CG31036-PA	24648	284	131	10	436	1089	736	1002	1.31e-06	49.7
RPRC000693-RA.	Zyx-PH	61462	301	81	6	564	1364	196	495	3.76e-124	369
RPRC000697-RA.	Cnb-PA	33065	124	76	1	61	411	456	579	1.02e-12	63.2
RPRC000703-RA.	CG7378-PA	54362	149	67	1	88	531	52	200	3.53e-55	172
RPRC000704-RA.	BicD-PC	72072	111	31	0	19	351	14	124	2.27e-39	138
RPRC000706-RA.	PRL-1-PA	30579	121	78	3	327	674	38	157	2.97e-12	62.0
RPRC000710-RA.	D2hgdh-PC	25263	190	131	4	516	1073	102	284	1.04e-10	63.5
RPRC000719-RA.	CG8668-PB	56997	293	105	3	165	1034	309	583	1.39e-117	351
RPRC000721-RA.	Nrt-PB	35509	766	414	23	182	2320	108	846	9.27e-122	385
RPRC000725-RA.	Dgk-PK	42520	127	69	2	194	574	447	569	3.06e-22	97.1
RPRC000725-RA.	Dgk-PK	28485	165	86	2	623	1021	876	1040	9.70e-16	77.8
RPRC000740-RA.	dati-PB	42857	161	83	3	50	508	435	594	4.29e-34	132
RPRC000740-RA.	dati-PB	28511	235	96	8	2	493	448	681	4.22e-13	70.1
RPRC000745-RA.	CG9410-PA	54745	137	58	2	3	413	64	196	6.51e-47	150
RPRC000750-RA.	krz-PA	83333	222	35	1	4	669	80	299	3.75e-137	392
RPRC000756-RA.	hzg-PA	82051	156	28	0	5	472	107	262	2.12e-96	281
RPRC000760-RA.	Pfas-PA	62199	291	107	1	408	1271	240	530	2.21e-109	349
RPRC000760-RA.	Pfas-PA	26442	208	138	6	90	686	31	232	4.98e-11	63.9
RPRC000764-RA.	Usp20-33-PA	34104	173	92	3	256	774	390	540	2.85e-23	99.0
RPRC000765-RA.	CG5886-PA	41379	87	48	1	106	366	89	172	1.41e-10	56.2
RPRC000769-RA.	su(Hw)-PA	26705	176	110	3	2308	2835	464	620	2.10e-11	68.2
RPRC000776-RA.	Tsp66E-PB	26984	252	160	6	28	717	6	255	7.01e-26	101
RPRC000781-RA.	Mtor-PA	26478	812	562	8	2251	4590	673	1481	1.21e-45	181
RPRC000781-RA.	Mtor-PA	33484	442	276	6	442	1737	140	573	6.08e-42	169
RPRC000784-RA.	CG14721-PB	36538	260	143	8	35	772	10	261	3.02e-53	173
RPRC000788-RA.	Cyp6w1-PB	30340	412	256	9	11	1207	112	505	4.74e-57	194
RPRC000791-RA.	spn-E-PA	38679	530	287	12	823	2337	327	843	5.65e-100	337
RPRC000791-RA.	spn-E-PA	53801	171	78	1	301	810	100	270	2.94e-50	190
RPRC000798-RA.	Lk6-PB	54213	356	144	5	142	1173	53	401	1.20e-126	394
RPRC000811-RA.	Dgk-PK	30435	92	61	1	43	318	164	252	1.03e-08	51.2
RPRC000814-RA.	trbl-PA	41573	89	38	3	52	276	184	272	5.23e-17	73.6
RPRC000815-RA.	Syt1-PG	32381	105	68	2	7	318	209	311	3.47e-09	57.4
RPRC000815-RA.	Pi3K68D-PC	33083	133	73	4	227	601	1750	1874	2.47e-10	58.5
RPRC000816-RA.	Sb-PB	41071	112	64	1	23	358	571	680	7.35e-24	94.7
RPRC000818-RA.	cg-PJ	38793	116	68	1	42	389	330	442	1.30e-20	85.5
RPRC000818-RA.	cg-PJ	39316	117	68	1	45	395	275	388	5.33e-20	83.6
RPRC000818-RA.	cg-PJ	36800	125	74	2	24	395	352	472	1.73e-18	79.3
RPRC000818-RA.	cg-PJ	35833	120	74	1	30	389	298	414	1.00e-17	77.0
RPRC000818-RA.	cg-PJ	46296	54	24	2	150	299	708	760	2.10e-06	44.7
RPRC000821-RA.	Evi5-PD	31250	80	54	1	508	744	153	232	4.90e-10	58.5
RPRC000822-RA.	TBC1D23-PA	34568	81	52	1	12	251	155	235	1.48e-09	53.9
RPRC000824-RA.	Hr3-PD	59242	211	84	2	3	635	208	416	2.15e-76	236
RPRC000828-RA.	Mkp3-PA	34286	140	90	1	93	506	47	186	2.22e-19	82.0
RPRC000829-RA.	Hip14-PB	28696	230	134	10	240	905	373	580	3.32e-20	93.6
RPRC000830-RA.	Sms-PB	58639	191	79	0	3	575	173	363	3.74e-82	247
RPRC000831-RA.	chinmo-PF	74468	47	12	0	2	142	83	129	1.77e-14	73.2
RPRC000832-RA.	RhoGAP19D-PA	43902	82	46	0	44	289	145	226	2.82e-13	73.2
RPRC000836-RA.	CG6295-PA	36525	282	159	8	131	925	59	337	3.04e-48	164
RPRC000837-RA.	Awh-PA	43373	83	45	1	9	251	123	205	7.23e-20	80.1
RPRC000839-RA.	Cad96Ca-PA	74007	277	72	0	2	832	494	770	1.20e-147	431
RPRC000842-RA.	fz2-PD	51955	179	72	3	665	1198	297	462	1.19e-54	191
RPRC000842-RA.	fz2-PD	48305	118	57	2	104	445	63	180	7.30e-34	132
RPRC000844-RA.	chn-PH	65854	82	28	0	1083	1328	493	574	3.28e-32	129
RPRC000844-RA.	chn-PH	72727	66	18	0	693	890	303	368	9.71e-30	122
RPRC000848-RA.	ETHR-PB	79487	78	16	0	196	429	6	83	7.06e-27	103
RPRC000849-RA.	RhoGAP5A-PA	28079	203	125	5	432	992	294	491	4.22e-17	82.8
RPRC000850-RA.	mRpL42-PB	47826	92	47	1	128	400	30	121	2.60e-25	92.0
RPRC000852-RA.	CG12299-PA	27099	262	176	6	816	1598	254	501	3.85e-29	123
RPRC000852-RA.	CG12299-PA	37383	107	67	0	1281	1601	255	361	1.66e-18	89.4
RPRC000852-RA.	CG12299-PA	35455	110	70	1	1281	1607	311	420	9.75e-15	77.4
RPRC000852-RA.	CG12299-PA	23134	268	186	6	258	1061	254	501	1.26e-11	67.4
RPRC000852-RA.	CG12299-PA	24066	241	164	5	252	974	280	501	3.56e-11	65.9
RPRC000852-RA.	CG12299-PA	32143	112	73	2	258	593	395	503	2.17e-10	63.5
RPRC000852-RA.	CG12299-PA	35294	85	53	1	252	506	421	503	2.60e-10	63.2
RPRC000852-RA.	CG12299-PA	24803	254	143	7	309	1070	243	448	2.74e-10	63.2
RPRC000853-RA.	Eip75B-PG	63721	215	72	3	2	646	104	312	5.10e-88	278
RPRC000859-RA.	inaC-PA	28696	115	64	4	60	359	103	214	6.23e-09	52.0
RPRC000859-RA.	inaC-PA	36000	50	32	0	132	281	72	121	7.00e-08	48.9
RPRC000860-RA.	Tsc1-PA	45736	258	139	1	10	780	3	260	2.09e-66	242
RPRC000860-RA.	Tsc1-PA	25100	502	264	16	1579	2868	502	963	3.83e-16	82.8
RPRC000862-RA.	Dyrk2-PC	38938	226	134	4	517	1191	179	401	1.08e-42	158
RPRC000863-RA.	MAPk-Ak2-PF	37771	323	189	5	169	1107	25	345	7.50e-54	187
RPRC000864-RA.	JIL-1-PC	51799	139	67	0	1	417	447	585	3.20e-44	153
RPRC000866-RA.	E2f2-PB	35465	172	93	8	136	621	77	240	1.68e-19	85.5
RPRC000868-RA.	FIG4-PA	28571	532	310	16	103	1524	43	562	2.25e-48	180
RPRC000873-RA.	CG8306-PA	44595	74	41	0	9	230	72	145	6.93e-17	72.4
RPRC000874-RA.	Awh-PA	44000	75	42	0	28	252	133	207	1.24e-18	76.6
RPRC000889-RA.	Dys-PE	58423	279	83	4	3	749	717	992	6.19e-79	256
RPRC000890-RA.	Sb-PB	80000	120	24	0	3	362	564	683	3.40e-67	214
RPRC000892-RA.	Spred-PB	46667	60	28	2	439	606	326	385	3.06e-07	49.3
RPRC000893-RA.	sel-PA	47899	119	58	3	2	349	68	185	6.83e-31	107
RPRC000896-RA.	Ptp4E-PG	52500	80	38	0	38	277	491	570	3.44e-22	88.2
RPRC000896-RA.	Ptp4E-PB	45528	369	172	9	7	1062	654	1010	7.79e-89	291
RPRC000896-RA.	Ptp4E-PB	24815	270	185	9	85	873	212	470	7.96e-10	59.7
RPRC000896-RA.	Ptp4E-PB	21978	273	181	9	88	873	404	655	2.71e-07	51.6
RPRC000898-RA.	krz-PA	37674	215	117	5	4	636	195	396	4.67e-33	125
RPRC000904-RA.	SH3PX1-PA	68519	54	17	0	3	164	5	58	3.91e-21	85.1
RPRC000904-RA.	SH3PX1-PA	58730	126	38	2	2	379	247	358	1.59e-46	157
RPRC000905-RA.	CG2493-PA	44796	442	235	4	72	1379	34	472	3.35e-145	423
RPRC000908-RA.	RhoGAP5A-PA	35503	169	97	5	887	1372	301	464	2.03e-23	104
RPRC000908-RA+	RhoGAP5A-PA	35503	169	97	5	887	1372	301	464	1.90e-23	104
RPRC000910-RA.	Ccdc85-PA	60360	222	51	6	261	821	249	468	1.09e-51	179
RPRC000910-RA.	Ccdc85-PA	67857	56	13	2	888	1040	543	598	2.30e-13	70.1
RPRC000911-RA.	CG8001-PD	38710	403	178	8	436	1449	255	653	1.49e-84	276
RPRC000915-RA.	CG5854-PA	50000	282	131	2	18	848	7	283	1.97e-98	292
RPRC000916-RA.	hzg-PA	44382	178	96	2	579	1112	69	243	2.36e-42	150
RPRC000917-RA.	RhoGAP1A-PA	29897	97	60	2	110	385	1217	1310	2.06e-08	53.9
RPRC000919-RA.	Hrb98DE-PF	74000	50	13	0	12	161	16	65	7.30e-19	86.7
RPRC000921-RA.	Fic-PA	63481	293	106	1	247	1125	117	408	1.06e-133	390
RPRC000922-RA.	mRpS18B-PA	32787	61	40	1	46	225	123	183	3.85e-08	47.8
RPRC000925-RA+	Bap170-PA	35662	272	164	4	348	1130	294	565	5.71e-37	151
RPRC000925-RA+	Bap170-PA	38378	185	85	4	3699	4166	1471	1655	3.01e-31	133
RPRC000925-RA+	Bap170-PA	48684	76	38	1	3	227	82	157	6.14e-17	86.3
RPRC000925-RA+	Bap170-PA	38889	108	56	3	1728	2021	670	777	2.55e-14	77.8
RPRC000927-RA.	Cep135-PC	24013	304	174	11	18	797	8	298	1.10e-06	52.0
RPRC000929-RA.	Sap130-PF	48026	152	73	1	4	459	1064	1209	4.09e-44	153
RPRC000932-RA.	CG2225-PB	64151	53	16	2	2064	2213	859	911	3.91e-11	65.9
RPRC000935-RA.	Ude-PB	32075	212	133	5	29	649	66	271	1.27e-20	87.4
RPRC000935-RA.	Ude-PB	32075	159	103	3	113	577	9	166	7.60e-12	62.8
RPRC000939-RA.	Atx2-PB	50000	220	105	4	76	729	51	267	1.14e-50	193
RPRC000939-RA.	Atx2-PB	45217	115	44	5	1969	2271	852	961	2.13e-11	67.4
RPRC000943-RA.	mio-PA	35491	479	249	12	1086	2375	400	867	2.00e-84	286
RPRC000943-RA.	mio-PA	36061	330	183	11	21	968	8	323	1.34e-49	187
RPRC000944-RA.	CG13937-PD	35094	265	139	7	118	894	104	341	5.83e-41	144
RPRC000949-RA.	CG3356-PA	46778	481	242	5	15	1433	648	1122	1.41e-135	417
RPRC000950-RA.	RhoGAP5A-PA	38095	63	34	1	295	483	240	297	1.47e-08	55.8
RPRC000951-RA.	Nf-YA-PA	86667	60	6	1	85	264	287	344	4.30e-28	105
RPRC000954-RA.	C15-PA	41935	93	47	2	68	328	195	286	1.77e-16	74.3
RPRC000956-RA.	CG10338-PA	34302	172	107	3	3	515	203	369	1.60e-17	78.2
RPRC000957-RA.	CG10338-PA	60000	65	26	0	7	201	131	195	2.09e-12	58.9
RPRC000958-RA.	CG4622-PA	44737	114	56	1	49	390	180	286	3.47e-30	112
RPRC000958-RA.	CG4622-PA	44706	85	41	2	584	823	467	550	6.83e-13	67.4
RPRC000958-RA.	CG4622-PA	42857	63	34	1	5	193	293	353	1.59e-06	48.1
RPRC000959-RA.	CG33993-PA	42587	317	122	8	145	939	113	421	8.47e-61	198
RPRC000961-RA.	Ptpmeg2-PF	47368	95	50	0	154	438	316	410	2.05e-21	88.2
RPRC000966-RA.	brat-PF	62667	300	101	3	1246	2142	738	1027	9.02e-130	409
RPRC000966-RA.	brat-PF	25234	214	143	4	502	1104	326	535	1.32e-10	63.9
RPRC000966-RA.	brat-PF	56098	41	18	0	322	444	179	219	4.00e-09	59.3
RPRC000968-RA.	VhaAC45-PB	46250	80	37	2	1027	1251	299	377	8.47e-11	62.4
RPRC000971-RA.	aux-PC	43312	471	202	11	56	1375	34	470	4.45e-110	350
RPRC000972-RA.	mRpS31-PA	66197	71	24	0	11	223	295	365	3.37e-33	116
RPRC000973-RA.	CG8170-PB	75355	211	33	1	1	576	556	766	1.53e-111	334
RPRC000974-RA.	CG10527-PA	41007	139	81	1	16	432	159	296	3.62e-35	122
RPRC000974-RA.	CG10527-PA	39130	69	42	0	13	219	228	296	4.83e-13	63.5
RPRC000976-RA.	TTLL5-PA	36702	188	106	2	2	526	366	553	5.76e-28	108
RPRC000978-RA.	Herc4-PC	29909	331	200	11	2	943	7	322	6.61e-29	116
RPRC000978-RA.	Herc4-PC	30996	271	168	8	173	946	7	271	1.13e-21	94.7
RPRC000978-RA.	Herc4-PC	30833	240	143	6	2	679	116	346	9.40e-21	92.0
RPRC000978-RA.	Herc4-PC	27044	318	182	13	14	895	65	356	5.08e-18	84.0
RPRC000980-RA.	Tdrd3-PA	42705	281	144	6	1	798	60	338	1.88e-50	185
RPRC000980-RA.	Tdrd3-PA	57895	57	24	0	1249	1419	728	784	3.56e-18	87.4
RPRC000982-RA.	Irc-PB	33010	515	289	18	588	2042	206	694	8.79e-67	232
RPRC000986-RA.	Oli-PC	57143	49	19	1	337	477	142	190	1.08e-09	55.5
RPRC000987-RA.	slp2-PA	84800	125	18	1	265	639	183	306	4.20e-60	197
RPRC000989-RA.	CG7889-PA	29044	272	169	7	51	833	33	291	8.60e-31	117
RPRC000991-RA.	Gclc-PD	62899	345	93	3	1	963	1	334	1.02e-151	442
RPRC000992-RA+	GEFmeso-PG	24681	235	159	7	274	957	236	459	2.15e-10	62.8
RPRC000993-RA.	CTCF-PA	28070	114	81	1	531	869	346	459	9.36e-09	59.7
RPRC000995-RA.	Sobp-PA	60317	126	41	2	32	403	259	377	5.01e-44	161
RPRC000997-RA.	Syt1-PE	29482	251	140	7	3	743	231	448	5.41e-22	94.0
RPRC000997-RA.	Syt1-PE	33645	107	69	1	375	695	209	313	5.77e-14	70.5
RPRC001001-RA.	CG8079-PC	41667	264	131	8	688	1452	211	460	2.66e-54	189
RPRC001004-RA.	PGAP2-PA	47561	82	43	0	6	251	57	138	1.17e-18	76.3
RPRC001006-RA.	CG10904-PA	39474	76	43	1	7	234	24	96	1.90e-13	63.5
RPRC001012-RA.	CG5504-PE	62532	387	135	4	125	1261	52	436	9.05e-176	499
RPRC001013-RA.	vap-PF	37755	98	53	3	2	283	825	918	1.27e-08	57.4
RPRC001014-RA.	RasGAP1-PC	23669	169	125	2	676	1170	456	624	6.11e-09	57.0
RPRC001016-RA.	Rox8-PB	65455	55	18	1	21	182	208	262	7.00e-19	77.0
RPRC001019-RA.	Usf-PC	37008	127	50	2	11	301	250	376	7.39e-15	68.2
RPRC001020-RA.	betaCOP-PA	73077	104	27	1	10	321	3	105	5.79e-47	159
RPRC001020-RA.	betaCOP-PA	65920	804	237	5	15	2375	160	943	0.0	1056
RPRC001021-RA.	orb-PG	43979	191	98	4	168	722	574	761	9.63e-46	162
RPRC001023-RA.	CG10011-PA	37725	167	97	4	1	483	1320	1485	6.57e-21	87.8
RPRC001023-RA.	CG10011-PA	40000	125	73	2	73	444	1481	1604	4.64e-15	70.9
RPRC001023-RA.	CG10011-PA	33758	157	100	3	1	462	1622	1777	2.38e-14	68.9
RPRC001023-RA.	CG10011-PA	32278	158	104	3	16	483	1428	1584	6.63e-13	64.7
RPRC001023-RA.	CG10011-PA	29936	157	105	4	1	459	1555	1710	1.17e-09	55.1
RPRC001023-RA.	CG10011-PA	31206	141	84	1	76	459	1268	1408	8.05e-09	52.8
RPRC001025-RA.	side-VI-PC	48561	278	143	0	22	855	258	535	6.91e-94	292
RPRC001027-RA.	CG7786-PA	60656	61	24	0	502	684	120	180	1.34e-06	46.6
RPRC001031-RA.	CG16903-PA	70040	247	74	0	61	801	79	325	9.67e-129	379
RPRC001034-RA.	Dap160-PB	41734	369	144	5	469	1503	681	1002	2.26e-83	288
RPRC001034-RA.	Dap160-PB	34211	266	138	9	106	858	675	918	2.57e-34	140
RPRC001034-RA.	Dap160-PB	25984	254	139	9	118	855	784	996	5.71e-17	85.1
RPRC001035-RA.	Dap160-PG	41085	129	70	2	546	917	445	572	3.31e-22	96.3
RPRC001035-RA.	Dap160-PG	48673	113	33	3	3	266	239	351	3.98e-17	80.9
RPRC001036-RA.	Dap160-PG	72527	91	25	0	13	285	5	95	3.39e-40	150
RPRC001036-RA.	Dap160-PG	35514	107	63	2	22	324	185	291	1.57e-13	70.9
RPRC001037-RA.	Gug-PA	40698	86	48	2	663	914	88	172	8.76e-11	63.2
RPRC001039-RA.	Syt1-PE	36765	272	161	5	337	1131	194	461	1.34e-36	137
RPRC001040-RA.	Syt1-PE	33955	268	169	4	404	1192	188	452	9.14e-44	157
RPRC001040-RA.	Syt1-PE	29592	98	66	2	782	1072	187	282	1.45e-06	49.3
RPRC001042-RA.	ACXD-PB	28916	166	115	2	33	530	317	479	1.15e-20	90.9
RPRC001043-RA.	RpL40-PB	39130	69	42	0	1159	1365	8	76	7.93e-10	55.8
RPRC001044-RA.	caps-PE	27733	375	229	9	52	1092	39	399	2.43e-26	113
RPRC001046-RA.	fra-PA	30405	148	76	5	18	455	250	372	1.10e-07	49.7
RPRC001047-RA.	fra-PB	34389	221	135	5	173	820	247	462	1.68e-21	96.7
RPRC001047-RA.	fra-PB	26994	326	205	10	278	1180	180	497	5.95e-20	91.7
RPRC001051-RA.	Nup214-PA	27402	281	155	6	19	717	129	408	4.62e-29	120
RPRC001052-RA.	CG9171-PF	50146	343	147	8	33	1025	114	444	2.04e-110	331
RPRC001057-RA.	onecut-PA	92754	69	5	0	1198	1404	755	823	1.22e-37	145
RPRC001057-RA.	onecut-PA	69231	52	13	2	484	639	315	363	2.03e-13	72.0
RPRC001058-RA.	aspr-PA	32133	361	205	18	970	1983	68	411	1.10e-24	106
RPRC001058-RA.	aspr-PA	29904	418	225	20	361	1578	72	433	2.85e-20	93.2
RPRC001058-RA.	aspr-PA	26835	395	188	16	772	1749	67	429	5.75e-18	86.3
RPRC001058-RA.	aspr-PA	28571	350	191	17	280	1248	107	424	1.35e-11	66.2
RPRC001058-RA.	aspr-PA	26531	392	192	22	13	1056	85	424	3.33e-07	52.4
RPRC001058-RA.	N-PA	28345	1263	670	54	192	3710	330	1447	2.68e-64	242
RPRC001058-RA.	N-PA	28408	1225	626	55	510	3830	200	1291	2.29e-63	239
RPRC001058-RA.	N-PA	27761	1304	703	60	189	3830	215	1369	7.92e-62	234
RPRC001058-RA.	N-PA	27574	1418	705	66	618	4256	75	1375	2.08e-54	209
RPRC001058-RA.	N-PA	27334	1189	613	52	189	3299	447	1536	1.34e-52	204
RPRC001058-RA-	N-PA	27828	1211	661	52	189	3584	215	1291	3.78e-61	231
RPRC001058-RA-	N-PA	27247	1435	756	69	207	4010	62	1375	1.17e-54	210
RPRC001058-RA-	N-PA	27686	1033	565	47	201	3053	604	1536	1.84e-45	180
RPRC001058-RA-	N-PA	26561	1329	715	61	873	4424	79	1291	2.97e-44	176
RPRC001058-RA-	N-PA	25962	936	468	44	2112	4757	51	815	8.36e-26	115
RPRC001058-RA.	aspr-PD	31063	367	166	11	82	942	33	392	8.44e-32	125
RPRC001058-RA.	aspr-PD	32143	392	192	18	274	1422	34	360	1.72e-26	110
RPRC001058-RA.	aspr-PD	32231	242	122	9	52	759	188	393	1.17e-17	84.0
RPRC001058-RA.	aspr-PD	29919	371	192	16	3	1091	73	383	4.92e-21	95.1
RPRC001058-RA.	aspr-PD	31163	430	212	22	648	1895	33	392	5.24e-21	95.1
RPRC001058-RA.	aspr-PD	27983	461	234	20	180	1538	30	400	1.12e-15	78.6
RPRC001058-RA.	aspr-PD	30275	327	157	16	951	1901	70	335	1.53e-11	65.9
RPRC001058-RA.	aspr-PD	30075	266	136	11	69	743	136	392	2.95e-10	62.0
RPRC001059-RA.	shg-PA	25103	243	165	7	481	1194	78	308	2.75e-08	55.8
RPRC001059-RA.	shg-PA	23607	377	234	17	127	1197	512	854	4.57e-07	51.6
RPRC001064-RA.	Hnf4-PE	65217	138	47	1	15	425	348	485	8.83e-57	188
RPRC001064-RA.	Hnf4-PD	87179	39	5	0	90	206	146	184	2.73e-22	87.0
RPRC001066-RA.	Usp2-PK	36054	147	81	4	2340	2747	170	314	3.69e-19	88.6
RPRC001066-RA.	Usp2-PK	37500	56	35	0	339	506	38	93	2.78e-06	49.7
RPRC001074-RA.	Nup133-PA	24697	1154	690	28	92	3103	66	1190	4.36e-72	260
RPRC001077-RA.	CG1662-PA	51397	179	87	0	26	562	57	235	2.29e-67	205
RPRC001081-RA.	Vta1-PA	45833	288	126	6	4	795	35	316	1.43e-75	231
RPRC001082-RA.	CG4080-PB	60345	174	65	1	153	674	41	210	8.75e-79	257
RPRC001084-RA.	timeout-PA	41489	658	368	6	31	1968	2	654	1.79e-160	496
RPRC001086-RA.	timeout-PA	45082	122	66	1	90	452	694	815	5.19e-26	112
RPRC001089-RA.	ArgRS-m-PA	40000	465	257	11	323	1666	135	594	2.01e-101	317
RPRC001090-RA.	cic-PB	53061	196	68	9	4966	5520	1615	1797	1.07e-44	177
RPRC001090-RA.	cic-PB	81333	75	14	0	3094	3318	486	560	8.51e-37	152
RPRC001091-RA.	CG4042-PA	37247	247	137	5	50	778	42	274	2.73e-44	150
RPRC001098-RA.	CG7546-PA	62069	29	11	0	180	266	394	422	7.94e-07	47.8
RPRC001099-RA.	CG7546-PE	56164	73	32	0	3	221	3	75	1.34e-24	96.7
RPRC001100-RA.	CG6282-PB	70169	295	84	3	3	881	3	295	7.98e-153	430
RPRC001101-RA.	eIF2beta-PA	73664	262	62	3	175	951	54	311	5.16e-116	336
RPRC001102-RA.	Sik2-PA	68367	196	57	3	1	573	268	463	1.01e-83	292
RPRC001103-RA.	XRCC1-PA	30000	190	70	4	212	610	401	584	1.59e-17	83.6
RPRC001104-RA.	XRCC1-PA	47826	138	69	3	23	433	9	144	2.27e-35	131
RPRC001106-RA.	trn-PA	23810	315	177	9	102	866	136	447	6.26e-09	59.3
RPRC001107-RA.	pdgy-PB	44086	186	99	3	38	580	410	595	6.30e-46	158
RPRC001109-RA.	sprt-PA	30000	270	109	7	260	901	79	324	5.15e-23	102
RPRC001110-RA.	Cpr64Aa-PA	51613	62	30	0	119	304	58	119	2.68e-14	70.1
RPRC001111-RA.	ari-1-PE	27000	200	115	4	30	617	150	322	5.25e-14	71.2
RPRC001118-RA.	Zip42C.1-PA	28082	292	161	6	3	737	24	313	9.49e-19	84.0
RPRC001119-RA.	Ask1-PC	62533	766	255	7	90	2297	1	764	0.0	964
RPRC001120-RA.	ash1-PB	58917	314	111	5	3961	4875	1235	1539	1.15e-113	404
RPRC001120-RA.	ash1-PB	41286	482	218	10	5344	6627	1649	2119	3.15e-95	344
RPRC001121-RA.	Mitofilin-PD	36489	655	343	6	213	1982	92	738	7.38e-99	318
RPRC001127-RA.	so-PA	90805	174	16	0	3	524	108	281	2.91e-118	342
RPRC001129-RA.	Rpt2-PA	42857	105	56	4	2	313	318	419	1.78e-08	50.1
RPRC001132-RA.	CG7950-PB	66316	95	32	0	22	306	8	102	3.86e-46	147
RPRC001135-RA.	cora-PG	38565	223	134	3	16	681	54	274	5.36e-50	174
RPRC001137-RA.	Sfmbt-PD	32812	320	192	9	2150	3058	657	970	3.33e-36	149
RPRC001137-RA.	Sfmbt-PD	38140	215	113	6	2162	2764	767	975	7.92e-29	125
RPRC001137-RA.	Sfmbt-PD	25704	284	188	10	2252	3046	583	862	3.24e-20	97.1
RPRC001137-RA.	Sfmbt-PD	27982	218	137	7	2456	3058	534	748	2.60e-16	84.0
RPRC001137-RA.	Sfmbt-PD	37634	93	56	1	2132	2410	875	965	1.23e-12	72.0
RPRC001140-RA.	klu-PC	85455	165	23	1	910	1404	545	708	5.56e-95	305
RPRC001140-RA.	klu-PC	35802	81	44	2	1240	1458	590	670	6.07e-06	48.1
RPRC001144-RA.	Rab19-PA	70297	202	59	1	22	627	13	213	4.82e-99	285
RPRC001145-RA.	bel-PA	29648	398	225	8	238	1407	291	641	1.54e-37	145
RPRC001146-RA.	Rad9-PA	32422	256	165	4	18	779	9	258	2.72e-36	137
RPRC001150-RA.	CG10252-PA	26087	230	155	5	44	730	1	216	2.30e-16	75.1
RPRC001150-RA.	CG10252-PA	28667	150	98	4	332	757	8	156	1.93e-10	58.5
RPRC001150-RA.	CG10252-PA	29412	136	93	3	37	438	22	156	2.67e-12	61.2
RPRC001150-RA.	CG10252-PA	29508	122	74	3	61	411	102	216	5.70e-10	54.7
RPRC001150-RA.	CG10252-PA	27619	105	64	3	7	306	119	216	3.94e-06	43.9
RPRC001152-RA-	Tsf2-PA	25194	258	163	11	655	1368	32	279	1.57e-11	66.2
RPRC001152-RA-	Tsf2-PA	25223	337	221	14	667	1623	453	776	1.77e-11	66.2
RPRC001158-RA+	CG5608-PA	46549	565	263	7	12	1598	5	566	5.23e-168	503
RPRC001159-RA.	Dg-PB	35714	616	347	13	995	2788	302	886	1.22e-113	370
RPRC001163-RA.	PNPase-PE	53547	437	199	4	79	1377	42	478	2.55e-161	474
RPRC001165-RA.	CG5262-PB	41203	449	222	10	2	1255	70	507	1.92e-103	315
RPRC001169-RA.	Diap2-PA	43750	48	27	0	376	519	451	498	1.56e-09	55.1
RPRC001170-RA.	CG12121-PA	42336	137	67	5	62	454	30	160	1.63e-21	92.0
RPRC001170-RA.	CG12121-PA	57143	42	15	1	557	673	359	400	1.50e-09	56.6
RPRC001172-RA.	side-VII-PA	49477	287	138	2	4	846	439	724	8.18e-87	277
RPRC001174-RA.	CG31793-PC	46875	224	108	4	6	647	971	1193	3.27e-54	187
RPRC001175-RA.	MRP-PQ	40541	555	309	10	881	2515	306	849	1.73e-102	347
RPRC001175-RA.	MRP-PQ	26295	251	170	4	1811	2521	1274	1523	4.40e-09	59.7
RPRC001177-RA.	CG9426-PA	55789	570	247	4	107	1807	60	627	0.0	607
RPRC001178-RA.	CG12299-PA	25628	199	116	5	271	774	284	481	1.63e-11	63.2
RPRC001179-RA.	subdued-PD	47403	154	79	1	3	458	611	764	6.53e-45	156
RPRC001179-RA.	subdued-PF	46947	262	124	6	118	885	188	440	1.02e-69	231
RPRC001181-RA.	RnrL-PA	69860	428	122	3	3	1268	384	810	0.0	640
RPRC001182-RA.	trn-PA	26502	283	165	11	67	813	159	432	2.81e-13	70.5
RPRC001182-RA.	trn-PA	24670	227	140	3	61	663	85	306	2.86e-09	57.8
RPRC001185-RA.	CG9170-PA	44628	121	65	1	26	382	37	157	2.68e-30	120
RPRC001186-RA.	Doc3-PA	47594	187	94	2	2	550	58	244	3.22e-57	186
RPRC001187-RA.	cher-PG	34545	55	34	1	7	171	21	73	3.42e-06	41.2
RPRC001190-RA.	pdgy-PB	36408	206	123	4	6	611	388	589	7.64e-36	131
RPRC001191-RA.	CG9631-PA	33906	233	126	11	474	1145	207	420	3.72e-29	116
RPRC001192-RA.	Elp1-PB	31791	497	306	11	1300	2742	581	1060	3.75e-69	250
RPRC001192-RA.	Elp1-PB	35069	288	166	8	1	831	131	408	2.43e-42	167
RPRC001198-RA.	Vha100-1-PC	45337	386	141	7	1	1140	44	365	3.09e-87	283
RPRC001198-RA.	Vha100-1-PC	58763	97	38	2	1090	1380	447	541	1.46e-32	130
RPRC001199-RA.	Vha100-4-PA	62581	155	58	0	96	560	689	843	5.61e-54	182
RPRC001204-RA.	Bgb-PA	75000	120	27	2	10	366	2	119	1.03e-62	189
RPRC001205-RA.	Bgb-PA	77586	58	13	0	2	175	128	185	2.84e-28	99.4
RPRC001206-RA.	kat80-PC	46087	115	61	1	2	343	57	171	5.64e-32	121
RPRC001207-RA.	sky-PG	79389	131	26	1	2	391	433	563	7.98e-74	228
RPRC001211-RA.	Dok-PA	44082	245	116	8	7	702	1	237	4.37e-55	191
RPRC001214-RA.	Cont-PA	64187	363	127	2	5	1093	996	1355	2.95e-142	437
RPRC001215-RA.	Rac1-PA	42000	100	58	0	1	300	60	159	3.62e-28	102
RPRC001217-RA.	SKIP-PJ	51220	41	20	0	6	128	122	162	1.29e-07	47.4
RPRC001217-RA-	SKIP-PG	50000	154	66	2	1418	1855	732	882	1.59e-39	156
RPRC001217-RA-	SKIP-PG	30935	417	170	15	2	1102	233	581	1.18e-25	112
RPRC001217-RA-	SKIP-PG	34247	73	48	0	1673	1891	9	81	7.05e-07	52.0
RPRC001218-RA.	CG2070-PB	47170	265	126	6	42	821	43	298	2.72e-59	194
RPRC001219-RA.	CG5800-PA	31599	269	162	6	5	751	265	531	7.36e-29	115
RPRC001225-RA.	FucTB-PD	48707	232	112	6	10	693	43	271	1.59e-67	213
RPRC001226-RA.	Ack-PA	32184	87	58	1	839	1096	986	1072	1.31e-06	49.7
RPRC001226-RA.	Ack-PA	57768	457	175	7	10	1356	8	454	2.91e-172	513
RPRC001227-RA+	baz-PC	45492	488	203	9	19	1401	285	736	1.10e-96	337
RPRC001227-RA+	baz-PC	37175	269	104	8	1645	2289	867	1124	2.61e-24	109
RPRC001228-RA.	Deaf1-PB	66964	112	37	0	429	764	214	325	1.20e-48	177
RPRC001228-RA.	Deaf1-PB	34722	144	78	4	1161	1589	442	570	1.70e-21	97.4
RPRC001229-RA.	CG8461-PA	30412	194	127	3	19	576	32	225	7.94e-19	80.9
RPRC001230-RA.	HDAC6-PD	60748	214	83	1	3	641	64	277	7.06e-90	281
RPRC001230-RA.	HDAC6-PD	42180	211	120	2	15	644	496	705	4.78e-59	198
RPRC001232-RA.	PAPLA1-PB	25411	669	341	24	253	1956	22	633	2.21e-38	150
RPRC001233-RA.	CG10082-PB	75652	115	28	0	1	345	93	207	5.25e-54	186
RPRC001233-RA.	CG10082-PB	57377	61	20	2	784	966	616	670	8.54e-14	71.2
RPRC001235-RA.	Pp4-19C-PA	34343	198	94	6	46	618	78	246	7.29e-31	114
RPRC001240-RA.	Sb-PB	40611	229	128	6	116	787	532	757	2.96e-49	172
RPRC001241-RA.	arr-PA	26515	132	79	4	492	875	786	903	4.01e-06	47.4
RPRC001241-RA.	Cad96Ca-PA	39863	291	160	6	1830	2678	465	748	4.42e-62	225
RPRC001243-RA.	Naa15-16-PB	35354	99	61	2	9	302	748	844	1.81e-15	72.0
RPRC001244-RA.	Naa15-16-PB	73446	177	47	0	3	533	403	579	5.09e-98	301
RPRC001245-RA+	Ocrl-PA	29630	324	175	12	940	1830	184	481	1.76e-33	136
RPRC001246-RA-	Irp-1A-PA	71522	460	123	3	2	1357	4	463	0.0	643
RPRC001246-RA-	Irp-1A-PA	73663	243	56	2	1347	2072	665	900	3.44e-115	366
RPRC001246-RA.	Irp-1A-PA	71885	907	236	6	2	2695	4	900	0.0	1303
RPRC001248-RA.	ETHR-PC	25098	255	152	6	62	781	78	308	2.08e-11	63.2
RPRC001249-RA.	MICU1-PA	43827	162	66	3	40	465	60	216	3.02e-28	110
RPRC001249-RA.	MICU1-PA	69118	68	17	1	469	672	163	226	4.14e-24	98.6
RPRC001251-RA.	MICU1-PB	78431	255	55	0	6	770	269	523	1.17e-138	399
RPRC001255-RA.	JIL-1-PC	67532	77	25	0	11	241	267	343	3.70e-23	90.5
RPRC001260-RA.	Smu1-PB	29008	131	87	6	33	410	199	328	5.38e-06	48.1
RPRC001261-RA.	IntS2-PA	30605	281	151	7	4	723	825	1102	4.69e-30	117
RPRC001266-RA.	Daao1-PB	48903	319	145	8	28	954	5	315	3.72e-106	312
RPRC001267-RA.	scny-PI	53456	217	96	3	621	1262	175	389	1.03e-69	247
RPRC001275-RA.	Drp1-PB	71680	738	160	8	3	2090	2	732	0.0	1038
RPRC001277-RA.	fra-PB	22388	268	187	7	1590	2390	430	677	1.08e-07	55.8
RPRC001280-RA.	Taf5-PA	29577	213	133	1	26	664	446	641	8.04e-23	97.4
RPRC001280-RA.	Taf5-PA	25676	148	99	1	242	685	386	522	7.00e-06	46.6
RPRC001282-RA.	por-PA	34795	342	188	14	437	1363	185	524	3.20e-47	169
RPRC001283-RA.	Elp2-PA	41998	831	399	22	34	2394	3	794	0.0	638
RPRC001284-RA.	CG12299-PA	31250	288	158	6	31	894	254	501	2.04e-38	145
RPRC001284-RA.	CG12299-PA	36232	138	85	2	487	897	283	418	4.20e-21	94.7
RPRC001284-RA.	CG12299-PA	25532	282	156	7	1	711	272	544	5.89e-17	82.0
RPRC001284-RA.	CG12299-PA	36522	115	71	1	568	912	254	366	9.17e-17	81.3
RPRC001284-RA.	CG12299-PA	32955	88	57	1	631	894	247	332	8.34e-10	59.7
RPRC001286-RA.	PhKgamma-PF	30104	289	181	9	211	1062	28	300	7.10e-30	117
RPRC001295-RA.	CG3045-PA	22568	257	155	10	61	750	77	316	2.59e-06	48.5
RPRC001296-RA+	CG6565-PA	35912	181	92	2	299	775	192	370	1.04e-41	150
RPRC001296-RA.	CG6565-PA	35912	181	92	2	559	1035	192	370	9.64e-41	149
RPRC001298-RA.	Cont-PA	32353	68	44	1	41	238	480	547	1.93e-06	43.5
RPRC001303-RA.	SCCRO-PE	39706	204	115	6	315	917	54	252	1.06e-39	140
RPRC001305-RA.	CG7368-PB	81452	124	23	0	722	1093	314	437	3.57e-71	230
RPRC001305-RA.	CG7368-PB	47500	80	26	2	377	616	160	223	6.03e-16	78.2
RPRC001305-RA.	CG7368-PB	41818	55	32	0	764	928	384	438	2.06e-06	48.5
RPRC001307-RA.	stas-PA	56667	210	91	0	10	639	73	282	5.37e-89	265
RPRC001308-RA.	Dap160-PA	39130	92	55	1	297	572	6	96	1.04e-14	76.3
RPRC001308-RA.	Dap160-PA	36047	86	55	0	303	560	185	270	1.44e-07	53.1
RPRC001315-RA.	shg-PA	34086	443	254	11	373	1656	81	500	3.81e-61	218
RPRC001315-RA.	shg-PA	27056	377	235	15	19	1098	398	751	5.57e-15	77.8
RPRC001315-RA.	shg-PA	27221	349	225	11	7	1023	504	833	2.94e-13	72.0
RPRC001315-RA.	shg-PA	24156	563	350	25	43	1626	81	601	3.49e-10	62.4
RPRC001320-RA.	cbt-PA	54545	55	25	0	13	177	256	310	1.28e-16	73.9
RPRC001325-RA.	Dsor1-PB	30392	204	122	5	193	762	120	317	1.68e-15	75.1
RPRC001326-RA.	CG8202-PA	42241	348	181	7	60	1064	95	435	3.80e-81	265
RPRC001327-RA.	CG8202-PA	40909	220	124	4	3	653	501	717	7.91e-40	147
RPRC001327-RA.	CG8202-PA	36905	84	53	0	645	896	818	901	5.21e-12	65.5
RPRC001328-RA.	mRpS14-PB	60185	108	42	1	69	392	22	128	1.01e-41	134
RPRC001332-RA.	gol-PD	26540	211	132	8	241	813	141	348	1.09e-16	81.6
RPRC001333-RA.	loco-PC	33846	130	83	3	680	1063	112	240	3.13e-15	78.6
RPRC001336-RA.	Mef2-PI	86441	118	12	1	2	355	19	132	3.69e-69	217
RPRC001337-RA.	lgs-PA	46218	119	49	6	868	1185	245	361	1.26e-15	80.9
RPRC001337-RA.	lgs-PA	72340	47	9	1	1393	1533	512	554	1.43e-12	70.9
RPRC001339-RA.	fzr-PA	86000	250	35	0	3	752	226	475	7.14e-162	456
RPRC001339-RA.	fzr-PA	27879	165	106	5	228	704	217	374	8.11e-08	51.6
RPRC001342-RA.	CG31522-PI	31507	73	46	1	15	221	8	80	6.47e-07	43.9
RPRC001345-RA.	l(1)G0196-PK	79016	386	81	0	5	1162	569	954	0.0	654
RPRC001346-RA.	l(1)G0196-PK	79232	573	86	4	2	1642	2	567	0.0	941
RPRC001347-RA.	CG9005-PC	41204	216	92	3	828	1370	1076	1291	6.02e-44	164
RPRC001348-RA.	CG8080-PA	37093	399	225	8	58	1179	15	412	2.67e-87	270
RPRC001349-RA.	SP1029-PE	26480	642	442	16	90	1940	105	741	2.72e-64	228
RPRC001350-RA+	eIF2Bdelta-PD	52848	316	147	1	7	948	257	572	9.38e-116	345
RPRC001351-RA.	spz5-PA	36000	100	50	4	297	569	288	382	1.62e-09	55.8
RPRC001354-RA.	beat-IIIc-PB	42857	140	79	1	47	463	39	178	9.10e-37	128
RPRC001355-RA.	bigmax-PA	30519	154	89	5	1768	2178	70	222	3.51e-12	66.2
RPRC001356-RA.	CG17544-PA	39858	562	278	6	3	1517	100	658	8.07e-137	410
RPRC001360-RA.	elB-PC	36181	199	69	8	405	833	351	547	5.34e-15	73.9
RPRC001360-RA.	elB-PC	56818	44	17	1	12	137	1	44	1.67e-07	51.2
RPRC001367-RA.	Sirt1-PA	57183	355	141	3	355	1386	151	505	6.07e-143	431
RPRC001369-RA.	CG13398-PA	36054	147	88	3	1	423	1	147	2.35e-21	93.6
RPRC001372-RA.	Prosbeta5-PB	68163	245	78	0	87	821	35	279	7.67e-126	358
RPRC001373-RA.	sona-PC	40670	209	73	3	160	660	158	357	1.86e-40	146
RPRC001374-RA.	sona-PA	84737	190	29	0	3	572	440	629	2.12e-117	347
RPRC001376-RA.	Fbw5-PA	57090	268	105	3	36	809	36	303	5.87e-103	322
RPRC001376-RA.	Fbw5-PA	66812	229	74	2	840	1520	407	635	1.37e-101	318
RPRC001377-RA.	EndoB-PD	65714	105	36	0	2	316	14	118	9.72e-48	155
RPRC001379-RA.	mask-PF	46667	60	30	1	80	259	274	331	1.95e-09	53.5
RPRC001379-RA.	mask-PF	43103	58	33	0	86	259	2037	2094	1.03e-07	48.5
RPRC001379-RA.	mask-PF	39706	68	39	1	59	262	400	465	1.59e-07	48.1
RPRC001387-RA.	cac-PP	29795	584	380	10	831	2531	748	1318	1.12e-55	208
RPRC001387-RA.	cac-PP	27848	316	183	10	831	1691	17	316	3.35e-26	115
RPRC001387-RA.	cac-PP	26961	612	329	20	852	2450	427	999	2.13e-23	106
RPRC001387-RA.	cac-PP	26056	284	178	7	855	1691	1082	1338	6.05e-17	85.5
RPRC001388-RA.	Uvrag-PA	29615	260	153	8	750	1466	333	583	2.67e-19	91.3
RPRC001388-RA.	Uvrag-PA	29944	177	84	5	27	449	6	178	4.60e-08	55.5
RPRC001389-RA.	RhoGEF2-PE	45968	248	111	7	1	705	1247	1484	1.92e-54	187
RPRC001392-RA.	ND-20-PC	85600	125	17	1	173	544	52	176	4.78e-67	203
RPRC001393-RA.	fy-PB	30896	424	250	9	12	1190	5	416	6.16e-60	199
RPRC001394-RA.	nAChRbeta3-PA	29412	221	138	4	92	736	47	255	5.78e-29	112
RPRC001396-RA.	CG6749-PA	32432	148	95	3	108	545	294	438	4.34e-13	71.2
RPRC001396-RA.	CG6749-PA	30405	148	94	4	117	545	197	340	2.58e-06	49.7
RPRC001398-RA.	CG6621-PA	42290	428	234	10	28	1290	6	427	5.38e-98	314
RPRC001403-RA.	CG10175-PB	40000	125	74	1	2	376	117	240	1.60e-17	80.9
RPRC001405-RA.	Pcl-PA	30886	395	201	10	71	1183	350	696	2.10e-57	207
RPRC001405-RA.	Pcl-PA	29902	204	71	5	1439	1834	819	1022	4.19e-08	55.5
RPRC001406-RA-	d4-PD	41176	102	56	3	588	881	387	488	1.98e-18	85.1
RPRC001407-RA.	Klp67A-PB	50725	276	133	2	89	910	2	276	6.19e-91	294
RPRC001408-RA.	snu-PG	48235	85	35	1	40	267	63	147	1.21e-18	77.8
RPRC001408-RA.	snu-PD	32143	308	209	0	6	929	456	763	9.59e-60	206
RPRC001408-RA.	snu-PD	46970	66	32	1	972	1160	38	103	1.84e-09	58.5
RPRC001409-RA.	syd-PE	53665	382	137	9	5	1117	19	371	3.37e-98	327
RPRC001410-RA.	syd-PD	55977	343	118	6	75	1091	873	1186	1.23e-120	375
RPRC001411-RA.	dnc-PL	25828	302	214	6	11	892	130	429	2.32e-30	119
RPRC001412-RA.	CG4679-PA	35607	601	343	5	3	1676	51	650	7.64e-128	388
RPRC001415-RA.	exu-PD	42331	163	90	2	22	498	34	196	1.21e-38	145
RPRC001417-RA.	GAA1-PA	40196	204	118	3	2	601	2	205	5.46e-46	160
RPRC001418-RA+	Dys-PJ	30247	162	105	2	91	576	445	598	5.93e-20	90.5
RPRC001418-RA+	Dys-PJ	41379	58	34	0	621	794	662	719	8.26e-12	65.9
RPRC001420-RA.	qkr54B-PA	56250	176	75	2	66	590	62	236	3.18e-48	167
RPRC001421-RA+	E(bx)-PB	36986	73	46	0	950	1168	2545	2617	1.18e-09	60.8
RPRC001421-RA.	Rpt2-PA	38800	250	141	4	783	1517	183	425	6.46e-53	191
RPRC001422-RA.	Set2-PB	60444	225	89	0	1576	2250	1284	1508	1.03e-88	313
RPRC001422-RA.	Set2-PB	44954	109	60	0	2335	2661	1609	1717	3.98e-23	105
RPRC001422-RA.	Set2-PB	78788	33	7	0	2872	2970	1740	1772	3.06e-08	57.4
RPRC001423-RA.	Set2-PA	38614	101	61	1	1073	1372	2255	2355	2.67e-18	87.4
RPRC001427-RA.	CG17068-PA	41667	84	49	0	8	259	1	84	5.33e-18	81.3
RPRC001427-RA.	CG17068-PA	51111	45	22	0	473	607	337	381	1.68e-07	50.4
RPRC001429-RA.	toy-PC	93277	119	8	0	1	357	16	134	4.41e-77	235
RPRC001434-RA.	Cul1-PB	21197	401	251	11	31	1056	14	408	1.57e-17	83.2
RPRC001435-RA.	CG9449-PK	29355	310	196	8	7	912	76	370	1.21e-39	142
RPRC001436-RA.	Vps35-PA	54195	441	187	4	1	1281	257	696	4.71e-170	496
RPRC001440-RA.	Rgk2-PA	66154	130	32	2	6	359	428	557	5.50e-41	142
RPRC001441-RA.	Rgk2-PC	45860	157	65	5	14	478	597	735	1.13e-31	118
RPRC001443-RA.	CG5597-PA	36559	93	57	1	31	309	33	123	1.83e-16	71.2
RPRC001444-RA.	hfp-PD	31944	72	48	1	198	413	39	109	2.09e-06	47.0
RPRC001447-RA.	CG12769-PB	59500	200	28	1	287	727	179	378	5.68e-74	243
RPRC001447-RA.	CG12769-PB	76923	52	12	0	1064	1219	651	702	9.14e-23	99.8
RPRC001448-RA.	CG33158-PB	34752	141	73	4	1801	2184	22	156	1.58e-08	57.8
RPRC001449-RA.	gukh-PB	41429	70	41	0	78	287	134	203	6.15e-11	56.2
RPRC001450-RA.	dpr11-PC	29474	95	62	1	43	312	228	322	5.03e-11	56.6
RPRC001451-RA.	CG6296-PA	23827	277	188	9	47	868	92	348	5.95e-13	68.2
RPRC001452-RA.	Sec71-PA	22162	370	243	11	2900	3976	1046	1381	8.19e-09	59.7
RPRC001454-RA.	CG7139-PA	41615	161	89	2	443	916	91	249	1.85e-31	133
RPRC001454-RA.	CG7139-PA	40714	140	75	2	3692	4087	820	959	3.52e-23	106
RPRC001457-RA.	msk-PA	51613	465	165	5	270	1484	215	679	1.11e-153	464
RPRC001457-RA.	msk-PA	44643	112	54	3	6	341	33	136	1.85e-23	103
RPRC001458-RA.	msk-PA	56878	378	153	6	1	1125	679	1049	2.91e-126	387
RPRC001459-RA.	casp-PA	41929	477	258	7	4	1395	225	695	1.02e-116	357
RPRC001466-RA.	Rox8-PD	26174	149	95	3	595	996	9	157	1.04e-07	53.5
RPRC001467-RA.	SdhC-PB	48000	125	63	1	141	509	45	169	2.46e-34	118
RPRC001468-RA.	ASPP-PA	53151	365	119	5	1731	2819	693	1007	8.99e-92	312
RPRC001468-RA.	ASPP-PA	57576	99	27	3	3	254	124	222	2.03e-13	73.9
RPRC001472-RA.	wds-PB	25000	140	101	4	202	615	120	257	1.44e-07	51.2
RPRC001474-RA.	syd-PK	25882	255	161	9	513	1214	904	1151	2.47e-12	68.6
RPRC001477-RA.	Ns2-PA	34812	293	161	3	395	1273	206	468	4.14e-52	188
RPRC001478-RA.	pigeon-PB	35871	591	319	15	7	1671	24	590	4.59e-98	317
RPRC001481-RA.	Plap-PB	33028	109	63	2	4	315	7	110	2.06e-10	55.1
RPRC001488-RA.	sax-PB	68075	213	68	0	5	643	275	487	4.66e-99	296
RPRC001489-RA.	CG1307-PC	47000	100	51	1	287	586	73	170	2.39e-23	92.4
RPRC001490-RA.	wds-PB	25243	206	120	8	27	602	123	308	5.96e-09	54.7
RPRC001491-RA.	CG10237-PA	45205	219	116	1	67	723	78	292	2.22e-71	220
RPRC001493-RA.	Set1-PI	67619	315	86	6	3224	4132	1331	1641	8.50e-124	421
RPRC001493-RA.	Set1-PI	50909	165	79	2	479	970	28	191	3.74e-44	175
RPRC001493-RA.	Set1-PI	43836	146	59	5	2219	2602	723	863	1.20e-21	101
RPRC001496-RA.	Ppn-PE	38272	81	46	2	52	294	2536	2612	1.39e-08	49.7
RPRC001497-RA.	CG14894-PA	28276	145	97	3	5	418	109	253	3.02e-12	61.2
RPRC001498-RA.	beat-IIIc-PB	59677	62	25	0	38	223	195	256	1.79e-23	89.7
RPRC001501-RA.	CG11247-PB	23469	196	119	4	535	1107	146	315	1.37e-12	68.2
RPRC001501-RA.	CG11247-PB	38462	52	32	0	541	696	291	342	3.32e-07	51.2
RPRC001506-RA.	CG31998-PA	27384	409	175	15	926	1822	613	1009	1.76e-24	108
RPRC001506-RA.	CG31998-PA	58333	72	28	1	206	421	314	383	1.09e-14	77.4
RPRC001509-RA.	puc-PB	47253	91	48	0	306	578	70	160	2.93e-20	87.0
RPRC001510-RA.	cbt-PB	52000	150	59	3	679	1098	121	267	8.97e-46	160
RPRC001511-RA.	Dp-PC	58268	127	49	1	226	606	129	251	2.22e-44	151
RPRC001516-RA.	Rnf146-PB	53846	169	69	3	157	657	123	284	3.99e-61	195
RPRC001517-RA.	CG4374-PB	47826	46	23	1	27	164	651	695	6.36e-09	49.3
RPRC001524-RA.	Rbsn-5-PA	29921	254	159	5	316	1041	246	492	7.22e-24	102
RPRC001524-RA.	Rbsn-5-PA	46512	43	23	0	10	138	14	56	3.93e-08	53.9
RPRC001525-RA.	Cnot4-PH	83412	211	35	0	18	650	6	216	8.15e-122	369
RPRC001526-RA.	CG17486-PB	34454	476	283	9	55	1440	104	564	2.70e-82	264
RPRC001527-RA.	MED26-PB	35955	89	52	1	6	257	49	137	2.26e-07	52.0
RPRC001530-RA.	CG6051-PD	52381	63	29	1	1510	1695	902	964	1.05e-16	84.0
RPRC001531-RA.	CG12084-PB	30025	403	261	7	844	2025	343	733	5.44e-51	189
RPRC001532-RA.	CG6051-PD	60797	301	110	2	3	881	2	302	1.79e-113	361
RPRC001533-RA.	CG1161-PA	64615	65	22	1	1	195	151	214	2.03e-26	94.7
RPRC001535-RA.	wdn-PA	30645	62	42	1	24	209	347	407	3.01e-07	44.7
RPRC001542-RA.	Crag-PB	26429	280	152	9	480	1190	403	671	3.74e-18	88.6
RPRC001543-RA.	ssx-PB	46667	180	83	1	140	679	91	257	8.56e-51	171
RPRC001548-RA.	Cen-PA	30642	545	275	18	503	1894	233	755	2.93e-39	153
RPRC001548-RA.	Cen-PA	50862	116	44	1	5	352	22	124	2.49e-23	104
RPRC001552-RA.	PolH-PA	42322	534	246	12	7	1527	15	513	2.46e-125	398
RPRC001553-RA.	JMJD4-PA	45338	311	145	5	13	903	101	400	1.02e-85	263
RPRC001554-RA.	hpo-PA	40541	74	41	1	14	235	38	108	8.06e-10	52.4
RPRC001555-RA.	hpo-PA	53623	207	92	2	13	621	110	316	2.23e-69	229
RPRC001559-RA+	Mys45A-PA	66864	169	56	0	428	934	284	452	1.33e-80	257
RPRC001559-RA+	Mys45A-PA	36649	191	59	3	48	434	20	210	8.20e-25	103
RPRC001559-RA.	Mys45A-PA	67647	170	55	0	564	1073	283	452	2.65e-82	263
RPRC001559-RA.	Mys45A-PA	41667	204	57	5	48	473	20	223	1.23e-34	133
RPRC001561-RA.	Atf3-PC	49032	155	54	3	307	696	114	268	5.99e-23	100
RPRC001562-RA.	klu-PC	53846	52	24	0	2299	2454	655	706	7.69e-13	71.6
RPRC001562-RA.	klu-PC	43636	55	31	0	1120	1284	652	706	7.52e-09	58.5
RPRC001562-RA.	klu-PC	34066	91	53	2	2275	2532	614	702	3.58e-08	56.6
RPRC001562-RA.	klu-PC	41509	53	31	0	1120	1278	624	676	2.46e-06	50.4
RPRC001564-RA.	yki-PD	33610	241	54	9	31	465	31	261	1.65e-23	93.2
RPRC001566-RA.	CG33090-PC	46025	239	121	2	411	1106	530	767	1.41e-63	215
RPRC001566-RA.	CG33090-PC	56707	164	68	1	3	485	332	495	3.72e-55	192
RPRC001567-RA.	CG16974-PA	63226	155	56	1	7	471	816	969	6.75e-66	218
RPRC001568-RA.	Lmpt-PD	38060	268	163	2	88	888	101	366	4.38e-61	213
RPRC001568-RA.	Lmpt-PD	34302	172	102	5	358	864	378	541	3.12e-23	103
RPRC001568-RA.	Lmpt-PD	34416	154	96	3	433	891	338	487	3.62e-19	90.5
RPRC001569-RA.	mtg-PE	40789	76	41	3	71	286	394	469	4.52e-14	65.9
RPRC001575-RA.	CG8778-PA	26718	131	93	3	79	468	48	176	9.75e-09	53.9
RPRC001576-RA+	Rab32-PD	73451	113	30	0	5	343	79	191	3.25e-60	184
RPRC001577-RA.	Clamp-PA	37333	150	92	1	729	1172	379	528	2.11e-31	124
RPRC001577-RA.	Clamp-PA	35135	148	94	1	717	1154	347	494	2.64e-26	109
RPRC001580-RA.	beat-IIIc-PB	40909	66	36	1	34	222	192	257	4.47e-10	52.8
RPRC001582-RA.	CG33158-PB	76613	124	29	0	4	375	910	1033	4.62e-67	217
RPRC001583-RA.	Gpat4-PB	56944	432	108	6	10	1140	20	428	8.45e-169	478
RPRC001584-RA.	Nup62-PA	33862	189	125	0	511	1077	201	389	1.33e-28	114
RPRC001585-RA.	Coq8-PA	58955	268	95	3	412	1197	191	449	3.92e-97	303
RPRC001586-RA.	Coq8-PA	55446	202	89	1	7	612	454	654	1.27e-75	239
RPRC001590-RA.	snRNP-U1-70K-PC	36082	97	62	0	173	463	94	190	7.61e-14	68.9
RPRC001591-RA.	Helz-PC	63556	1018	334	7	557	3523	271	1280	0.0	1360
RPRC001591-RA.	Helz-PC	29070	172	96	6	11	448	6	177	9.99e-12	69.3
RPRC001592-RA.	CG10175-PC	25543	184	120	6	18	542	426	601	3.23e-11	60.8
RPRC001593-RA.	CG15676-PA	29586	169	109	3	49	543	19	181	1.22e-13	65.1
RPRC001595-RA.	Clk-PH	30769	130	87	1	264	644	110	239	5.63e-13	69.7
RPRC001597-RA.	wtrw-PB	29524	105	66	3	70	375	775	874	2.82e-07	50.1
RPRC001597-RA.	wtrw-PB	26623	462	227	15	994	2232	164	562	4.67e-22	101
RPRC001597-RA.	wtrw-PB	29762	168	100	6	217	687	308	468	3.94e-07	53.1
RPRC001601-RA.	CG2247-PD	24412	340	213	5	2188	3138	639	957	4.96e-20	95.9
RPRC001602-RA.	Cpr62Bb-PB	60317	63	25	0	93	281	33	95	6.47e-17	76.6
RPRC001604-RA.	CG4452-PA	49216	319	141	6	22	942	6	315	9.50e-77	239
RPRC001609-RA.	CG8032-PB	34016	244	133	3	944	1618	326	560	5.91e-29	120
RPRC001610-RA.	Cad96Ca-PA	44106	263	140	4	3	788	497	753	3.36e-77	250
RPRC001611-RA.	PPO3-PA	23936	376	247	9	48	1127	75	427	8.67e-25	105
RPRC001613-RA.	Dp1-PD	24731	279	176	9	7	816	625	878	3.15e-11	65.1
RPRC001613-RA.	Dp1-PD	25114	219	133	8	190	816	608	805	8.96e-09	57.0
RPRC001614-RA.	dl-PF	80000	50	10	0	76	225	39	88	1.72e-22	88.2
RPRC001616-RA.	CG10413-PA	33077	130	64	3	38	358	811	940	5.39e-16	71.6
RPRC001617-RA.	CG10413-PA	57641	373	152	4	3	1115	366	734	1.07e-134	406
RPRC001619-RA.	CG7332-PB	51064	470	184	4	35	1324	96	559	1.25e-163	471
RPRC001622-RA.	Tdrd3-PA	37500	72	43	2	379	588	82	153	1.81e-06	50.1
RPRC001627-RA.	ase-PA	68966	58	15	1	228	401	173	227	1.94e-16	76.3
RPRC001632-RA.	CG6136-PD	49020	204	101	2	1733	2335	8	211	1.01e-54	189
RPRC001633-RA.	Atpalpha-PF	90643	171	16	0	2	514	832	1002	1.37e-112	341
RPRC001634-RA.	Cont-PA	23729	177	112	5	343	822	767	937	2.52e-06	49.7
RPRC001635-RA.	CG12581-PB	50909	330	88	7	2	775	3	330	2.94e-101	318
RPRC001635-RA.	CG12581-PB	56044	91	24	2	1274	1546	547	621	4.77e-20	92.8
RPRC001636-RA.	Bsg-PG	62500	48	18	0	1	144	595	642	1.28e-13	62.4
RPRC001637-RA.	Cad96Ca-PA	38298	282	152	4	4	792	476	754	2.83e-61	212
RPRC001638-RA.	CG3407-PA	37725	167	58	1	1606	1968	497	663	3.74e-30	126
RPRC001638-RA.	CG3407-PA	37647	85	52	1	1606	1860	582	665	9.15e-14	74.3
RPRC001641-RA.	Drak-PE	54331	254	116	0	3	764	45	298	2.25e-92	298
RPRC001647-RA.	CG4038-PA	61538	78	29	1	62	295	60	136	1.41e-30	107
RPRC001649-RA.	CG3420-PA	52542	59	27	1	6	179	21	79	6.58e-14	69.3
RPRC001653-RA.	CG3104-PA	32569	218	146	1	79	732	76	292	3.13e-31	118
RPRC001653-RA.	CG3104-PA	28571	217	154	1	91	738	13	229	1.84e-21	92.0
RPRC001657-RA.	CG5541-PB	22553	235	166	5	1	699	91	311	2.96e-08	54.3
RPRC001658-RA.	Herc4-PB	36190	105	65	1	2521	2829	189	293	1.17e-11	68.6
RPRC001658-RA.	Herc4-PB	36364	110	61	3	2521	2829	134	241	8.18e-11	65.9
RPRC001658-RA.	Herc4-PB	35052	97	63	0	2515	2805	29	125	4.20e-08	57.0
RPRC001658-RA.	Herc4-PB	40244	82	46	2	2563	2799	255	336	2.10e-06	51.2
RPRC001658-RA.	Herc4-PB	35526	76	45	1	2608	2823	6	81	7.62e-06	49.7
RPRC001662-RA.	chm-PC	75083	301	66	3	1064	1948	506	803	1.91e-166	496
RPRC001663-RA.	ETHR-PC	21782	303	196	9	238	1056	19	310	2.82e-07	52.4
RPRC001664-RA.	CG15814-PC	50794	189	93	0	13	579	15	203	3.05e-56	179
RPRC001666-RA.	Eip63E-PH	71845	206	57	1	3	617	194	399	5.29e-103	307
RPRC001667-RA.	CG3402-PA	85833	120	17	0	1	360	4	123	7.88e-78	224
RPRC001668-RA.	Art4-PA	56552	290	114	2	10	876	26	304	9.73e-111	332
RPRC001669-RA.	CG9467-PB	55769	468	140	7	473	1720	240	692	1.07e-177	519
RPRC001669-RA.	CG9467-PB	71667	60	17	0	2	181	61	120	6.51e-23	102
RPRC001670-RA.	CG8405-PB	66234	77	26	0	537	767	219	295	1.01e-31	122
RPRC001671-RA.	CG9514-PA	55369	596	262	3	3	1778	63	658	0.0	656
RPRC001673-RA.	Atg2-PA	44516	465	235	6	29	1363	1441	1902	8.89e-122	390
RPRC001674-RA.	mRpL9-PA	48765	162	82	1	3	488	79	239	4.20e-52	166
RPRC001675-RA.	sgl-PA	77021	470	108	0	11	1420	2	471	0.0	774
RPRC001678-RA.	Bap170-PA	33150	546	313	11	84	1604	211	743	1.76e-70	259
RPRC001678-RA.	Bap170-PA	45946	74	32	3	3342	3539	1479	1552	2.71e-14	77.4
RPRC001678-RA.	Bap170-PA	60417	48	19	0	3813	3956	1609	1656	2.12e-11	68.2
RPRC001680-RA.	ftz-f1-PA	57377	61	26	0	3	185	306	366	4.37e-10	56.2
RPRC001681-RA.	Mbs-PF	61682	107	38	3	526	837	261	367	4.24e-10	58.9
RPRC001686-RA.	CG5038-PA	28421	190	83	3	28	597	251	387	1.16e-17	80.5
RPRC001687-RA.	mAChR-C-PA	34211	114	66	5	100	441	265	369	4.11e-09	53.9
RPRC001691-RA.	Phyhd1-PB	55914	279	116	4	46	864	6	283	2.17e-113	327
RPRC001694-RA.	CG5038-PA	37052	726	409	14	26	2170	10	698	9.02e-138	421
RPRC001696-RA.	CG9044-PB	31013	158	98	4	1624	2097	592	738	4.03e-13	73.2
RPRC001696-RA.	CG9044-PB	23239	284	167	10	2644	3384	1016	1285	1.05e-08	58.9
RPRC001697-RA.	Acer-PB	51579	95	46	0	3	287	515	609	1.02e-26	101
RPRC001700-RA.	Tace-PA	34025	241	121	12	7	711	420	628	2.26e-21	98.6
RPRC001702-RA.	CG32099-PA	43388	242	123	6	21	710	7	246	7.47e-61	192
RPRC001704-RA.	CG12895-PA	47664	107	53	2	87	398	50	156	1.12e-29	104
RPRC001706-RA.	ari-1-PE	23558	208	139	7	1274	1885	131	322	4.30e-10	62.0
RPRC001707-RA.	N-PA	45783	83	44	1	3	251	248	329	2.49e-16	79.7
RPRC001707-RA.	N-PA	40964	83	48	1	3	251	784	865	9.22e-12	65.9
RPRC001707-RA.	N-PA	43243	74	41	1	3	224	670	742	6.85e-11	63.2
RPRC001707-RA.	N-PA	36559	93	53	2	12	275	749	840	1.71e-10	62.0
RPRC001707-RA.	N-PA	36364	88	55	1	3	266	708	794	3.44e-10	60.8
RPRC001707-RA.	N-PA	37805	82	50	1	3	248	1015	1095	1.54e-09	58.9
RPRC001707-RA.	N-PA	37500	88	54	1	3	266	632	718	2.59e-09	58.2
RPRC001707-RA.	N-PA	36145	83	52	1	3	251	481	562	5.06e-09	57.4
RPRC001707-RA.	N-PA	38554	83	50	1	3	251	519	600	5.58e-09	57.0
RPRC001707-RA.	N-PA	38095	84	49	2	6	251	1253	1335	1.21e-08	55.8
RPRC001707-RA.	N-PA	35632	87	55	1	6	266	1215	1300	7.94e-08	53.5
RPRC001707-RA.	N-PA	34831	89	56	2	3	266	900	987	9.47e-08	53.1
RPRC001707-RA.	N-PA	36585	82	51	1	6	251	978	1058	3.46e-07	51.6
RPRC001707-RA.	N-PA	41538	65	37	1	57	251	1156	1219	7.95e-07	50.4
RPRC001707-RA.	N-PA	31818	88	58	1	3	266	557	642	1.67e-06	49.3
RPRC001707-RA.	N-PA	35789	95	59	2	3	287	595	687	4.17e-06	48.1
RPRC001707-RA.	N-PA	30120	83	57	1	3	251	1053	1134	5.61e-06	47.8
RPRC001707-RA.	N-PA	39744	78	45	1	584	817	1020	1095	1.27e-08	55.1
RPRC001707-RA.	N-PA	37805	82	44	2	575	820	488	562	2.92e-08	53.9
RPRC001707-RA.	N-PA	30667	75	50	1	596	820	219	291	4.97e-08	53.1
RPRC001707-RA.	N-PA	28814	118	71	2	500	820	750	865	5.59e-08	52.8
RPRC001707-RA.	N-PA	41667	84	40	3	575	820	1259	1335	1.05e-07	52.0
RPRC001707-RA.	N-PA	38961	77	45	1	590	820	946	1020	1.12e-07	52.0
RPRC001707-RA.	N-PA	36145	83	44	3	575	817	829	904	3.04e-07	50.8
RPRC001707-RA.	N-PA	36000	75	46	1	596	820	641	713	3.36e-07	50.4
RPRC001707-RA.	N-PA	37500	80	46	2	587	820	252	329	9.36e-07	49.3
RPRC001707-RA.	N-PA	35366	82	45	2	575	820	602	675	2.60e-06	47.8
RPRC001707-RA.	N-PA	36486	74	45	1	599	820	529	600	7.60e-06	46.2
RPRC001708-RA.	Ptpmeg2-PI	27094	203	137	5	3	584	233	433	5.49e-20	86.3
RPRC001709-RA.	cora-PE	30870	230	142	6	12	674	89	310	2.05e-27	115
RPRC001710-RA.	Tsp26A-PC	77358	106	19	2	48	359	114	216	7.21e-57	176
RPRC001711-RA.	Tsp26A-PB	63542	96	35	0	44	331	219	314	9.84e-40	133
RPRC001712-RA.	tx-PA	60938	64	20	1	168	344	94	157	7.79e-17	76.3
RPRC001716-RA.	CG40006-PA	32716	162	106	3	85	564	316	476	2.02e-27	107
RPRC001725-RA.	CG2931-PA	76471	119	28	0	925	1281	177	295	8.53e-63	204
RPRC001727-RA.	CG10089-PF	65854	123	41	1	3	371	93	214	9.96e-41	142
RPRC001728-RA.	spas-PF	65934	182	61	1	2	544	308	489	2.64e-73	228
RPRC001729-RA.	dsh-PA	46154	65	28	2	79	261	263	324	1.39e-09	52.0
RPRC001732-RA.	CBP-PB	61017	177	69	0	2	532	52	228	1.32e-79	235
RPRC001733-RA.	scrib-PT	27354	223	117	8	1061	1687	1138	1329	2.60e-10	62.8
RPRC001733-RA.	scrib-PT	33333	99	61	1	1088	1369	932	1030	3.47e-07	52.8
RPRC001734-RA+	Kank-PJ	64356	101	36	0	11	313	324	424	2.85e-40	139
RPRC001734-RA.	Kank-PJ	42857	420	183	8	1	1218	48	424	3.55e-94	290
RPRC001738-RA.	Grip84-PD	33071	127	63	3	23	397	714	820	2.22e-15	70.5
RPRC001738-RA.	Grip84-PD	41497	147	78	3	334	765	569	710	1.76e-29	115
RPRC001739-RA.	Osbp-PA	66260	246	81	1	3	734	419	664	4.70e-124	369
RPRC001740-RA.	Dyrk2-PC	50230	217	105	1	256	897	126	342	1.19e-71	239
RPRC001741-RA.	Osbp-PA	68108	185	56	2	29	577	16	199	2.76e-76	246
RPRC001745-RA.	Cyp301a1-PA	66881	311	98	2	1	933	244	549	1.96e-150	432
RPRC001747-RA.	Usp2-PH	30848	389	205	14	67	1167	218	564	1.24e-37	142
RPRC001752-RA.	bs-PB	65556	90	22	4	143	388	108	196	1.31e-27	103
RPRC001759-RA.	CG14830-PC	57812	192	77	3	187	753	120	310	3.42e-54	176
RPRC001760-RA.	Cont-PA	34783	92	49	3	13	282	756	838	6.18e-11	56.6
RPRC001760-RA.	Cont-PA	29358	109	65	3	7	306	360	465	1.65e-06	43.9
RPRC001764-RA.	CG11523-PA	30392	102	57	1	79	342	35	136	1.26e-10	54.3
RPRC001768-RA.	l(3)87Df-PA	37647	85	53	0	30	284	14	98	5.52e-15	67.0
RPRC001770-RA+	Evi5-PA	33677	291	174	6	1627	2481	105	382	5.93e-41	162
RPRC001770-RA.	Evi5-PD	33677	291	174	6	1627	2481	105	382	3.70e-41	162
RPRC001771-RA.	TBCC-PB	35125	279	176	2	96	929	47	321	5.46e-45	155
RPRC001772-RA.	CG12121-PA	22807	228	160	5	212	862	324	546	2.17e-06	48.5
RPRC001773-RA.	Mgstl-PC	57522	113	47	1	4	342	35	146	2.99e-39	127
RPRC001774-RA.	conu-PI	37292	421	227	10	22	1239	179	577	1.73e-65	224
RPRC001781-RA.	SPoCk-PC	53226	62	29	0	1212	1397	301	362	5.97e-13	70.5
RPRC001781-RA.	SPoCk-PC	26875	160	94	3	381	821	107	256	2.28e-07	52.4
RPRC001782-RA.	Atpalpha-PG	32415	472	241	17	37	1365	428	850	4.25e-48	180
RPRC001786-RA.	CG4497-PA	45238	168	64	6	165	647	123	269	3.51e-26	105
RPRC001788-RA.	exd-PD	68085	94	25	3	1	279	1	90	8.83e-34	118
RPRC001789-RA.	CG6479-PA	37131	237	136	4	766	1440	307	542	1.54e-43	160
RPRC001790-RA.	Akt1-PB	55634	142	58	2	1	414	215	355	2.50e-50	167
RPRC001794-RA.	EcR-PC	27059	425	266	14	44	1294	55	443	7.38e-30	121
RPRC001796-RA.	Nep1-PD	71272	456	129	1	1	1362	394	849	0.0	709
RPRC001797-RA.	CG8924-PB	55752	113	49	1	1238	1573	7	119	8.22e-41	155
RPRC001798-RA.	Fas3-PC	27295	403	223	10	20	1042	22	416	1.27e-23	100
RPRC001801-RA.	RhoGEF64C-PB	57815	659	227	14	1022	2941	1354	1980	0.0	620
RPRC001804-RA.	wrapper-PA	31429	140	95	1	55	471	289	428	4.01e-23	93.6
RPRC001805-RA.	CG7627-PA	51791	363	164	5	3	1073	948	1305	6.23e-114	359
RPRC001805-RA.	CG7627-PA	30120	249	140	10	375	1076	419	648	1.27e-19	89.7
RPRC001805-RA.	CG31793-PC	31250	128	82	1	283	666	637	758	7.57e-13	66.2
RPRC001807-RA.	Calx-PB	40625	160	84	2	15	464	705	863	5.91e-35	128
RPRC001808-RA.	Hcs-PD	44412	340	173	4	958	1935	405	742	1.20e-77	270
RPRC001808-RA.	Hcs-PD	46386	166	88	1	1939	2433	832	997	2.36e-42	166
RPRC001809-RA.	Diap1-PB	33081	396	182	10	136	1089	40	430	4.46e-71	227
RPRC001810-RA.	Ttc7-PA	48571	280	135	5	9	830	475	751	5.11e-53	184
RPRC001811-RA.	awd-PC	72368	76	21	0	6	233	93	168	4.47e-37	120
RPRC001815-RA.	scrib-PU	27941	204	94	7	157	729	1166	1329	3.40e-13	68.9
RPRC001815-RA.	scrib-PU	38571	70	36	1	136	324	737	806	5.73e-08	53.1
RPRC001818-RA.	lqfR-PC	46400	125	65	2	21	389	14	138	8.29e-33	131
RPRC001825-RA.	Rrp45-PA	37413	286	175	2	19	870	13	296	3.86e-59	197
RPRC001830-RA.	pbl-PA	27925	265	175	8	1	774	387	642	2.70e-18	86.3
RPRC001830-RA.	syd-PJ	29592	294	181	6	394	1242	907	1185	1.26e-32	130
RPRC001833-RA.	CG7878-PA	40571	350	174	11	318	1280	230	574	1.73e-75	248
RPRC001834-RA.	CG4338-PA	63158	171	63	0	147	659	67	237	2.87e-77	233
RPRC001835-RA.	eco-PB	30159	252	150	7	1003	1716	803	1042	3.91e-30	125
RPRC001836-RA.	SPARC-PA	27679	112	73	2	471	782	171	282	4.79e-06	46.6
RPRC001845-RA.	pins-PA	32609	368	210	2	602	1654	46	392	1.01e-52	196
RPRC001845-RA.	pins-PA	34582	347	205	3	818	1858	56	380	3.99e-52	195
RPRC001845-RA.	pins-PA	30541	370	205	5	1025	2026	43	396	3.22e-40	159
RPRC001845-RA.	pins-PA	30252	357	217	4	1499	2566	84	409	8.49e-37	148
RPRC001845-RA.	pins-PA	30747	348	219	5	2111	3103	50	392	1.22e-28	122
RPRC001849-RA.	Ppn-PG	29630	108	71	4	6	326	473	576	4.44e-06	43.1
RPRC001849-RA.	Ppn-PF	33829	269	159	9	75	866	60	314	2.50e-37	140
RPRC001849-RA.	Ppn-PC	42697	89	45	3	254	502	578	666	6.15e-13	65.5
RPRC001849-RA.	Ppn-PC	38372	86	41	4	260	502	525	603	6.01e-09	53.9
RPRC001849-RA.	Ppn-PC	33708	89	51	4	260	502	400	488	9.74e-06	44.3
RPRC001851-RA+	RhoGAP15B-PB	35640	578	324	9	1396	3000	804	1376	4.52e-104	355
RPRC001851-RA+	RhoGAP15B-PB	35640	578	324	9	1112	2716	804	1376	3.00e-105	356
RPRC001853-RA.	CG3529-PB	36429	140	82	4	49	453	28	165	5.13e-19	84.0
RPRC001854-RA.	Mhcl-PB	34021	97	57	2	83	355	496	591	1.22e-11	59.3
RPRC001856-RA.	CG10254-PC	34005	744	408	18	10	2100	79	786	8.92e-114	387
RPRC001856-RA.	CG10254-PC	39950	398	206	8	2575	3702	963	1349	3.73e-86	306
RPRC001857-RA.	fra-PB	29032	93	59	3	21	299	340	425	2.68e-06	44.7
RPRC001858-RA+	Taf1-PF	46535	202	104	3	8	610	1553	1751	9.44e-45	163
RPRC001858-RA+	Taf1-PF	35965	114	72	1	134	475	1473	1585	2.33e-19	89.0
RPRC001858-RA+	Taf1-PF	74419	43	10	1	719	844	1877	1919	8.11e-12	65.9
RPRC001858-RA+	Taf1-PC	58333	1524	466	23	3	4187	18	1501	0.0	1507
RPRC001859-RA+	fra-PA	28646	192	126	4	1017	1589	249	430	8.54e-15	80.9
RPRC001859-RA+	fra-PA	23582	335	183	8	1065	2036	158	430	3.32e-11	69.3
RPRC001859-RA+	fra-PA	20370	216	136	3	654	1298	251	431	6.04e-08	58.5
RPRC001859-RA+	fra-PA	22472	356	197	11	4632	5687	158	438	1.21e-07	57.4
RPRC001860-RA.	wds-PB	22945	292	198	8	937	1782	73	347	2.19e-12	68.2
RPRC001860-RA.	wds-PB	22917	240	159	6	979	1680	138	357	3.94e-07	51.6
RPRC001862-RA.	Wdr33-PB	28346	254	163	10	68	805	144	386	3.29e-17	83.2
RPRC001864-RA.	Tomosyn-PH	47368	57	24	2	31	183	18	74	6.37e-11	54.7
RPRC001864-RA.	Tomosyn-PH	26466	631	340	19	4	1605	75	678	1.50e-45	177
RPRC001866-RA.	cu-PD	48166	409	144	8	26	1054	145	551	4.07e-117	352
RPRC001869-RA.	Src64B-PK	42222	270	141	6	1512	2312	283	540	2.41e-58	207
RPRC001871-RA.	TfIIFalpha-PA	76562	64	15	0	562	753	514	577	1.93e-24	100
RPRC001872-RA+	Vdup1-PC	28346	127	85	5	464	841	179	300	5.77e-08	52.8
RPRC001872-RA+	Vdup1-PC	36283	113	62	4	37	369	18	122	1.64e-07	51.2
RPRC001874-RA.	CG10927-PA	28363	342	191	9	66	938	17	355	1.22e-43	154
RPRC001874-RA.	gem-PG	61024	254	58	2	357	995	381	634	1.06e-97	315
RPRC001874-RA.	gem-PG	38667	75	42	2	1191	1409	749	821	2.92e-09	58.9
RPRC001875-RA.	CG7985-PB	32049	493	301	8	31	1419	191	679	1.19e-71	239
RPRC001878-RA.	Sirt6-PB	35172	290	158	9	190	1014	9	283	2.25e-39	145
RPRC001879-RA.	ckn-PD	46243	173	77	4	115	618	165	326	2.18e-26	105
RPRC001879-RA.	ckn-PD	58442	77	31	1	45	272	341	417	2.33e-19	87.8
RPRC001879-RA.	ckn-PD	50667	75	26	2	711	935	780	843	6.36e-11	62.4
RPRC001880-RA.	smid-PG	58065	310	123	4	972	1895	596	900	1.22e-123	387
RPRC001880-RA.	smid-PG	43348	233	97	2	159	752	212	444	2.57e-51	190
RPRC001880-RA.	smid-PG	35537	242	146	5	1029	1745	204	438	6.05e-35	140
RPRC001880-RA.	smid-PG	34468	235	116	4	156	746	622	856	3.39e-34	138
RPRC001881-RA.	amos-PA	53448	58	27	0	257	430	140	197	2.03e-12	61.6
RPRC001882-RA.	CG11892-PA	26727	333	228	6	34	1014	61	383	7.00e-33	126
RPRC001883-RA.	CG11892-PA	25405	185	123	5	13	525	56	239	1.88e-14	70.1
RPRC001884-RA.	CG13360-PA	30435	345	216	12	90	1091	44	375	9.95e-41	148
RPRC001891-RA.	piwi-PB	43124	749	362	11	2	2077	91	832	0.0	619
RPRC001894-RA.	Alg9-PA	38220	382	151	3	386	1276	71	452	9.19e-68	226
RPRC001899-RA.	Doc1-PB	62366	186	63	2	1	558	51	229	7.68e-70	220
RPRC001901-RA.	tst-PA	37113	97	61	0	106	396	574	670	1.80e-17	76.6
RPRC001902-RA.	Sarm-PJ	36170	141	64	4	300	674	86	216	7.70e-18	80.9
RPRC001904-RA.	cora-PE	43275	171	95	1	106	618	29	197	7.72e-43	151
RPRC001907-RA.	CG15011-PA	46074	675	328	14	39	2015	107	761	1.73e-158	479
RPRC001908-RA.	sv-PD	38849	139	64	7	46	408	445	580	8.47e-10	58.9
RPRC001913-RA.	Orct-PA	39744	156	89	1	1	468	263	413	2.72e-31	116
RPRC001913-RA+	Orct-PA	43519	108	59	1	3	320	416	523	5.58e-18	79.3
RPRC001915-RA.	ftz-f1-PA	71429	168	48	0	8	511	635	802	5.95e-76	241
RPRC001918-RA.	puc-PB	57432	148	50	3	217	654	28	164	2.71e-46	157
RPRC001921-RA.	Liprin-alpha-PC	80769	130	25	0	1	390	367	496	4.97e-63	206
RPRC001922-RA.	Liprin-alpha-PA	66917	133	36	5	3	395	589	715	2.52e-38	135
RPRC001923-RA.	Liprin-alpha-PC	71549	355	86	2	132	1151	799	1153	6.47e-169	501
RPRC001926-RA.	CG12299-PA	29960	247	164	5	667	1380	254	500	1.15e-26	113
RPRC001926-RA.	CG12299-PA	25610	246	174	5	589	1299	256	501	7.79e-21	95.5
RPRC001926-RA.	CG12299-PA	26490	302	178	9	193	1044	222	497	9.41e-17	82.8
RPRC001927-RA.	sca-PB	44110	399	174	9	45	1112	337	729	2.66e-105	326
RPRC001929-RA.	CG4751-PA	46154	169	89	2	450	950	320	488	3.38e-45	163
RPRC001929-RA.	CG4751-PA	68041	97	29	1	129	413	127	223	1.91e-40	149
RPRC001930-RA.	mib2-PB	58000	50	20	1	4	150	560	609	1.05e-11	56.2
RPRC001931-RA.	wapl-PB	39416	137	76	1	15	425	891	1020	6.07e-24	95.9
RPRC001931-RA.	wapl-PA	51942	206	94	3	1853	2455	1311	1516	1.19e-54	205
RPRC001931-RA.	wapl-PA	71429	91	26	0	1577	1849	1137	1227	2.87e-36	147
RPRC001931-RA.	wapl-PA	39806	103	42	5	74	337	15	112	3.34e-08	56.6
RPRC001933-RA.	mthl1-PA	28070	342	189	13	104	979	59	393	7.79e-30	119
RPRC001934-RA.	apolpp-PD	21084	332	244	8	3660	4634	2784	3104	3.25e-18	91.3
RPRC001935-RA.	Ankle2-PF	44841	252	136	2	112	861	164	414	1.74e-53	198
RPRC001935-RA.	Ankle2-PF	28125	192	109	3	871	1422	548	718	7.21e-15	77.8
RPRC001936-RA.	Clamp-PA	39130	115	67	2	1092	1427	333	447	5.76e-20	92.0
RPRC001936-RA.	Clamp-PA	32704	159	91	4	993	1424	345	502	6.90e-20	91.7
RPRC001936-RA.	Clamp-PA	28025	157	88	4	933	1400	390	522	4.33e-13	70.5
RPRC001938-RA.	Nf-YB-PA	59231	130	43	4	52	435	6	127	3.70e-47	149
RPRC001940-RA+	Cdk5-PA	47020	302	133	12	74	949	4	288	1.51e-78	241
RPRC001941-RA.	CG30159-PA	28774	212	114	10	51	614	12	210	5.32e-14	68.2
RPRC001944-RA.	CalpC-PA	21622	222	159	5	105	734	434	652	4.53e-08	52.4
RPRC001947-RA.	CG10075-PA	52469	162	67	3	177	650	75	230	4.05e-51	165
RPRC001949-RA.	MTPAP-PA	51176	340	155	6	198	1199	172	506	7.70e-100	310
RPRC001950-RA.	CG12935-PB	63542	96	35	0	2	289	135	230	1.93e-40	132
RPRC001953-RA.	CG8878-PA	38732	142	80	3	406	810	518	659	1.68e-21	96.7
RPRC001953-RA.	CG8878-PA	36842	133	70	3	25	387	152	282	7.17e-20	91.7
RPRC001957-RA.	Not10-PB	25526	380	185	10	833	1810	294	629	2.81e-23	103
RPRC001958-RA.	Atg14-PA	38462	299	169	4	171	1031	172	467	1.08e-58	197
RPRC001959-RA.	Ptpmeg2-PI	38400	250	137	4	3921	4628	230	476	8.42e-47	176
RPRC001960-RA.	CG8306-PA	51136	88	43	0	3	266	147	234	6.10e-26	98.2
RPRC001961-RA.	CG30427-PG	35909	220	139	1	2	655	246	465	1.29e-44	154
RPRC001963-RA.	CG12288-PA	33813	139	79	5	63	446	197	333	1.62e-15	73.9
RPRC001964-RA.	CG3437-PB	24716	352	247	10	105	1133	2	344	1.13e-10	63.9
RPRC001965-RA.	Vha100-4-PA	37692	130	61	4	5	361	644	764	7.23e-18	77.0
RPRC001966-RA.	CG14881-PA	33569	283	145	7	2	745	2	276	2.45e-49	162
RPRC001967-RA.	foxo-PB	63566	129	33	2	9	395	31	145	3.32e-43	148
RPRC001968-RA.	Rev1-PA	36907	970	419	20	6	2408	3	948	0.0	581
RPRC001969-RA.	CG5522-PD	33495	206	130	2	423	1025	160	363	1.25e-30	122
RPRC001970-RA.	Iswi-PB	39434	530	217	12	203	1678	120	583	5.45e-111	355
RPRC001971-RA.	Fkbp59-PB	29323	133	85	2	450	845	239	363	1.06e-09	58.2
RPRC001972-RA.	lolal-PG	50000	122	61	0	1	366	3	124	7.17e-39	135
RPRC001973-RA.	CG18507-PC	53137	271	69	6	184	822	221	491	1.15e-69	222
RPRC001974-RA.	spir-PA	42188	128	47	3	1	315	747	870	4.57e-22	91.7
RPRC001974-RA.	spir-PA	47059	51	23	2	394	534	968	1018	1.22e-07	49.7
RPRC001975-RA-	spir-PD	44400	250	100	8	21	665	269	514	9.42e-50	173
RPRC001976-RA+	mop-PA	47472	811	380	14	1	2418	1	770	0.0	710
RPRC001977-RA.	rau-PA	53927	191	62	3	1	495	61	251	9.24e-63	198
RPRC001977-RA+	rau-PA	56364	55	23	1	22	183	197	251	6.95e-13	60.1
RPRC001982-RA.	Cpr78Cc-PA	43902	82	38	1	2	247	45	118	2.84e-15	65.9
RPRC001983-RA.	CG6654-PA	40854	164	69	1	1049	1456	410	573	1.96e-36	143
RPRC001983-RA.	CG6654-PA	40152	132	79	0	1055	1450	468	599	3.94e-29	121
RPRC001983-RA.	CG6654-PA	36449	107	68	0	1043	1363	492	598	3.93e-18	87.0
RPRC001983-RA.	CG6654-PA	29268	164	89	3	1046	1456	326	489	4.17e-18	87.0
RPRC001983-RA.	CG6654-PA	39785	93	56	0	1013	1291	510	602	2.07e-14	75.5
RPRC001984-RA.	CG4914-PA	34028	144	88	4	10	432	178	317	7.25e-26	79.3
RPRC001984-RA.	CG4914-PA	82143	28	5	0	417	500	333	360	7.25e-26	54.3
RPRC001985-RA.	P5CDh1-PF	68037	219	70	0	36	692	19	237	2.31e-106	325
RPRC001985-RA.	P5CDh1-PF	66500	200	67	0	693	1292	375	574	5.00e-84	267
RPRC001992-RA.	JMJD7-PA	25974	231	128	9	19	594	54	280	2.72e-13	66.2
RPRC001993-RA.	yps-PB	81250	96	18	0	151	438	58	153	7.35e-47	161
RPRC001996-RA.	Coq2-PA	59790	286	111	1	169	1026	55	336	1.54e-127	370
RPRC001997-RA.	nemy-PC	52941	153	67	3	9	458	43	193	5.65e-38	127
RPRC001999-RA.	sqa-PB	30851	94	53	1	283	564	11	92	4.19e-10	57.0
RPRC002001-RA.	fmt-PD	30100	402	210	8	11	1024	23	417	1.24e-36	143
RPRC002001-RA.	fmt-PD	31707	82	45	3	1079	1303	576	653	1.52e-07	53.1
RPRC002002-RA.	twz-PA	63927	219	61	3	1	621	126	338	4.24e-90	267
RPRC002003-RA.	twz-PB	44275	131	39	4	5	298	25	154	6.92e-16	70.1
RPRC002004-RA.	gb-PB	40594	101	49	3	1	300	302	392	2.50e-14	67.8
RPRC002005-RA.	mnd-PC	45638	149	73	2	278	724	37	177	1.18e-33	125
RPRC002012-RA+	AMPKalpha-PB	43411	258	145	1	111	881	32	289	9.17e-61	218
RPRC002014-RA.	Eglp2-PA	45000	160	84	1	3	470	81	240	9.52e-30	108
RPRC002017-RA.	ste14-PB	50935	214	105	0	3	644	81	294	9.24e-82	244
RPRC002018-RA.	Ack-PA	32039	412	210	11	22	1089	18	415	9.24e-56	205
RPRC002021-RA.	tok-PA	30275	109	73	2	109	426	1162	1270	1.64e-08	55.8
RPRC002021-RA.	tok-PA	32323	99	59	4	145	423	742	838	1.44e-07	52.8
RPRC002021-RA.	tok-PA	27848	158	87	7	154	579	861	1007	7.78e-07	50.4
RPRC002021-RA.	tok-PA	31579	95	58	4	154	417	1294	1388	2.57e-06	48.5
RPRC002022-RA.	LanA-PA	30935	139	81	3	2252	2668	1884	2007	6.87e-11	67.4
RPRC002022-RA.	LanA-PA	31818	132	79	4	2399	2764	1807	1937	1.73e-06	53.1
RPRC002022-RA.	LanA-PA	29798	198	108	11	2147	2674	484	672	4.89e-06	51.6
RPRC002022-RA.	LanA-PA	31343	134	78	5	2318	2692	1839	1967	8.02e-06	50.8
RPRC002024-RA.	wds-PB	30741	270	167	5	1648	2427	68	327	4.09e-26	110
RPRC002027-RA.	Antp-PN	86842	76	9	1	1	225	294	369	1.36e-43	143
RPRC002029-RA.	Pfas-PA	49630	270	119	2	440	1225	1030	1290	5.37e-84	278
RPRC002029-RA.	Pfas-PA	52885	104	49	0	77	388	829	932	1.13e-28	118
RPRC002031-RA.	scrib-PC	32609	138	88	5	86	484	61	198	4.45e-06	45.1
RPRC002034-RA.	fwe-PB	49738	191	96	0	2	574	2	192	4.07e-57	177
RPRC002036-RA.	ETHR-PB	27717	184	109	6	189	695	42	216	1.30e-07	51.6
RPRC002037-RA.	Socs36E-PA	72515	171	47	0	781	1293	448	618	1.79e-87	278
RPRC002038-RA.	AMPKalpha-PB	45652	184	96	3	30	569	28	211	2.37e-42	154
RPRC002041-RA.	CG14621-PB	29060	234	156	2	120	800	75	305	1.46e-31	119
RPRC002042-RA.	Rfx-PI	48919	509	181	9	450	1754	350	853	6.12e-154	463
RPRC002043-RA.	PIG-B-PB	40719	501	274	10	39	1514	6	492	2.71e-123	370
RPRC002045-RA.	cindr-PJ	44828	58	32	0	1483	1656	94	151	6.27e-10	61.2
RPRC002046-RA.	CG11247-PB	26629	353	227	9	447	1490	88	413	2.23e-32	129
RPRC002046-RA.	CG11247-PB	25788	349	194	9	351	1331	95	400	7.47e-27	113
RPRC002046-RA.	CG11247-PB	27213	305	161	8	345	1244	150	398	1.23e-19	91.3
RPRC002047-RA.	NAT1-PD	29520	271	156	10	918	1631	520	788	5.98e-20	94.4
RPRC002047-RA.	NAT1-PD	28692	237	153	6	3	683	517	747	5.96e-17	84.7
RPRC002048-RA.	RhoGAP92B-PC	43902	82	38	3	1	228	133	212	1.65e-10	54.3
RPRC002051-RA.	dnc-PC	34000	200	119	3	2	571	772	968	4.96e-33	134
RPRC002054-RA.	CG5966-PB	42069	145	73	4	17	430	88	228	5.75e-31	114
RPRC002055-RA.	Su(var)2-10-PN	66160	263	89	0	90	878	171	433	3.40e-115	352
RPRC002056-RA.	crm-PB	37643	263	153	4	63	821	47	308	1.64e-45	176
RPRC002079-RA.	Gcn5-PA	38655	119	71	1	1063	1413	684	802	1.70e-15	81.6
RPRC002080-RA.	nSMase-PA	41132	265	143	5	5	769	15	276	2.86e-66	211
RPRC002084-RA.	CG5033-PA	59876	643	253	3	339	2267	147	784	0.0	821
RPRC002086-RA.	Mtr4-PA	60084	947	371	5	335	3157	110	1055	0.0	1110
RPRC002087-RA.	CG12321-PA	31276	243	145	6	24	722	12	242	1.50e-22	91.7
RPRC002092-RA.	ari-1-PE	34216	453	277	8	95	1399	39	488	1.64e-82	263
RPRC002097-RA.	bmm-PB	52539	571	209	11	1	1635	1	535	0.0	534
RPRC002101-RA.	Ssdp-PB	85833	120	12	2	1	345	1	120	1.20e-66	218
RPRC002101-RA.	Ssdp-PB	51913	183	58	5	811	1296	269	442	7.15e-30	119
RPRC002103-RA+	mino-PB	26115	314	207	8	24	929	111	411	4.59e-32	128
RPRC002104-RA.	CG7275-PA	26471	68	49	1	1811	2011	82	149	1.35e-06	50.4
RPRC002107-RA.	Snm1-PA	35000	160	83	8	17	490	271	411	1.23e-13	69.7
RPRC002110-RA.	Clk-PA	56742	356	135	3	49	1059	17	372	5.08e-146	446
RPRC002114-RA+	Chd64-PB	74627	67	17	0	1	201	19	85	3.50e-33	111
RPRC002114-RA.	Chd64-PB	76056	142	34	0	1	426	19	160	1.30e-79	235
RPRC002115-RA.	CG16787-PA	59130	115	47	0	4	348	123	237	3.64e-51	161
RPRC002116-RA+	Herc4-PC	35738	305	180	9	10941	11822	42	341	2.55e-39	160
RPRC002116-RA+	Herc4-PC	35784	204	127	3	10947	11549	152	354	8.89e-25	113
RPRC002116-RA+	Herc4-PC	29738	343	207	15	10986	11957	2	329	1.13e-23	110
RPRC002116-RA+	Herc4-PC	28727	275	179	8	11145	11930	1	271	1.85e-20	99.4
RPRC002116-RA+	Herc4-PC	25723	311	170	15	1770	2555	38	336	1.09e-06	54.3
RPRC002116-RA.	CG2663-PA	30769	221	150	3	6	668	7	224	6.64e-25	107
RPRC002118-RA.	atl-PB	71642	402	103	2	82	1278	4	397	0.0	551
RPRC002118-RA.	Cnx99A-PD	55282	284	126	1	110	958	66	349	4.50e-109	328
RPRC002119-RA+	lap-PJ	61632	576	146	11	5	1585	47	596	0.0	621
RPRC002121-RA.	Tret1-2-PA	27477	444	265	11	61	1368	28	422	3.32e-33	130
RPRC002123-RA.	Jheh2-PA	28462	130	75	5	177	518	126	253	1.44e-06	49.3
RPRC002125-RA.	apolpp-PD	29426	853	546	23	17	2521	29	843	2.87e-90	313
RPRC002126-RA.	zda-PC	38462	338	185	7	547	1491	59	396	6.67e-72	237
RPRC002128-RA.	Scr-PB	61728	81	30	1	457	699	303	382	5.72e-23	101
RPRC002132-RA.	Cyp4g15-PC	36486	222	136	4	70	723	352	572	1.24e-37	137
RPRC002143-RA.	eEF2-PD	87663	843	104	0	2	2530	2	844	0.0	1498
RPRC002164-RA.	Dr-PA	91111	90	8	0	2	271	408	497	5.65e-52	170
RPRC002170-RA.	CG7506-PA	29577	71	49	1	44	256	54	123	1.60e-07	45.8
RPRC002188-RA.	CG3104-PA	33484	221	145	2	3	665	35	253	1.66e-32	119
RPRC002188-RA.	CG3104-PA	34419	215	138	3	21	662	8	220	1.15e-30	114
RPRC002188-RA.	CG3104-PA	30000	120	80	1	321	668	4	123	4.30e-11	60.5
RPRC002190-RA.	CG5853-PB	58278	151	56	2	44	475	72	222	4.10e-50	172
RPRC002190-RA.	CG5853-PB	68750	64	20	0	677	486	285	348	2.98e-27	108
RPRC002195-RA.	Rop-PB	21489	591	391	20	30	1661	28	592	1.09e-25	110
RPRC002208-RA.	CG7483-PA	93041	388	27	0	28	1191	9	396	0.0	759
RPRC002209-RA.	Slu7-PA	62025	237	76	3	20	721	9	234	4.54e-86	265
RPRC002209-RA.	Slu7-PA	68212	151	48	0	4	456	278	428	9.65e-72	231
RPRC002211-RA.	CG1532-PA	54064	283	128	2	40	885	2	283	3.05e-101	297
RPRC002217-RA-	CG31100-PB	25882	85	57	1	201	437	65	149	3.65e-06	47.0
RPRC002217-RA.	Tret1-2-PA	28571	287	181	8	264	1109	65	332	1.09e-19	89.4
RPRC002219-RA.	pck-PC	48444	225	113	1	3	668	12	236	1.16e-79	238
RPRC002220-RA.	MED20-PA	52752	218	83	5	2	595	2	219	3.20e-76	228
RPRC002229-RA.	MFS9-PA	40678	59	29	2	1	159	59	117	8.62e-08	47.0
RPRC002232-RA.	CG31445-PA	42712	295	166	3	28	909	20	312	3.01e-80	260
RPRC002232-RA.	CG31445-PA	33995	403	253	3	4	1173	517	919	2.33e-82	269
RPRC002235-RA.	Cdc23-PB	54004	487	221	1	48	1508	68	551	4.64e-176	511
RPRC002237-RA.	CG1239-PC	27429	175	104	6	231	719	76	239	7.53e-11	60.8
RPRC002237-RA+	CG1239-PC	28169	142	82	5	78	476	109	239	9.19e-09	53.5
RPRC002238-RA.	Fam92-PA	27149	221	151	2	7	639	1	221	2.88e-27	106
RPRC002242-RA.	DNAlig4-PA	33398	518	305	12	1	1476	66	569	2.18e-81	270
RPRC002242-RA.	DNAlig4-PA	23529	170	119	5	103	582	670	838	2.00e-07	49.7
RPRC002254-RA.	tok-PA	28205	117	73	5	164	502	840	949	6.60e-06	44.3
RPRC002255-RA.	tok-PA	22812	320	183	10	4	795	997	1308	4.83e-10	58.9
RPRC002255-RA.	tok-PA	23767	223	154	6	52	678	1171	1391	2.15e-07	50.8
RPRC002255-RA.	tok-PA	27928	111	78	2	1	333	839	947	1.61e-06	48.1
RPRC002273-RA.	Ppa-PC	28283	396	229	11	3	1076	148	526	1.72e-33	129
RPRC002274-RA.	CG3104-PA	38596	171	104	1	11	523	62	231	1.36e-28	107
RPRC002274-RA.	CG3104-PA	37576	165	101	2	59	550	44	207	2.52e-25	98.6
RPRC002274-RA.	CG3104-PA	31953	169	114	1	47	550	6	174	9.71e-20	83.6
RPRC002274-RA.	CG3104-PA	31461	178	120	2	11	544	128	303	2.13e-15	71.6
RPRC002275-RA.	XNP-PB	42308	156	77	2	826	1254	878	1033	5.97e-29	119
RPRC002278-RA.	tok-PA	25758	198	137	6	19	594	1167	1360	1.37e-13	68.6
RPRC002278-RA.	tok-PA	23643	258	143	9	16	648	1005	1255	3.43e-11	61.2
RPRC002282-RA.	trc-PA	92121	165	10	1	17	502	161	325	6.22e-111	322
RPRC002302-RA.	Atet-PC	25592	211	144	6	15	623	560	765	8.73e-20	88.2
RPRC002303-RA.	Atet-PC	33613	119	72	3	3	353	175	288	3.02e-16	72.4
RPRC002305-RA.	ara-PA	97403	77	2	0	2	232	249	325	6.17e-45	161
RPRC002305-RA.	ara-PA	73529	34	9	0	485	586	449	482	5.62e-12	65.5
RPRC002313-RA.	to-PA	41176	119	70	0	64	420	122	240	5.95e-28	102
RPRC002315-RA.	Usp5-PC	44809	183	86	6	1	504	1	183	1.74e-41	146
RPRC002315-RA.	Usp5-PC	53304	227	104	2	1	675	599	825	3.23e-73	238
RPRC002316-RA.	larp-PE	42857	70	40	0	191	400	25	94	1.91e-09	57.8
RPRC002326-RA.	CalpC-PA	35556	90	58	0	3	272	590	679	7.05e-13	63.2
RPRC002331-RA.	woc-PD	46281	121	58	1	94	456	1392	1505	1.45e-29	112
RPRC002335-RA.	CG13204-PA	30233	86	59	1	101	355	23	108	1.70e-08	53.9
RPRC002338-RA.	RacGAP84C-PA	39004	241	140	3	892	1614	101	334	1.37e-47	171
RPRC002348-RA.	snz-PB	27381	168	115	2	1494	1997	846	1006	4.07e-07	52.8
RPRC002349-RA.	Cpr62Bb-PB	70000	80	23	1	25	264	14	92	1.37e-30	108
RPRC002350-RA.	Pp4-19C-PA	92182	307	24	0	200	1120	1	307	0.0	598
RPRC002351-RA.	CG8517-PA	39773	88	52	1	463	723	34	121	3.91e-19	80.5
RPRC002352-RA.	flw-PC	91250	320	28	0	1	960	1	320	0.0	621
RPRC002358-RA.	trc-PB	46040	404	207	4	1386	2588	28	423	1.03e-121	377
RPRC002359-RA.	CG7737-PA	38703	478	254	12	40	1377	26	496	1.70e-99	308
RPRC002366-RA.	cin-PB	41875	160	88	2	3	470	13	171	8.97e-33	121
RPRC002366-RA.	cin-PB	40150	401	219	7	14	1210	192	573	4.22e-76	247
RPRC002368-RA.	CG18745-PA	36364	242	150	4	89	805	67	307	3.11e-43	152
RPRC002371-RA.	cac-PN	55340	103	46	0	31	339	1064	1166	2.03e-22	89.7
RPRC002377-RA.	tok-PA	63750	880	309	6	26	2647	516	1391	0.0	1200
RPRC002379-RA.	tok-PA	28906	128	81	5	5	367	1238	1362	3.28e-07	48.5
RPRC002379-RA+	tok-PA	28477	453	229	12	7	1104	793	1237	3.20e-38	145
RPRC002379-RA+	tok-PA	29846	325	173	9	19	846	1073	1391	1.12e-34	134
RPRC002379-RA+	tok-PA	30811	370	195	13	145	1104	723	1081	2.61e-32	127
RPRC002379-RA+	tok-PA	26596	376	208	12	142	1104	996	1358	5.32e-31	124
RPRC002379-RA+	tok-PA	28571	168	110	3	1	480	1223	1388	9.47e-17	81.3
RPRC002379-RA.	tok-PA	25357	560	280	16	782	2143	751	1278	1.41e-44	172
RPRC002379-RA.	tok-PA	24928	690	359	22	2	1717	727	1375	1.78e-38	153
RPRC002379-RA.	tok-PA	24051	711	372	21	344	2104	723	1389	1.52e-34	140
RPRC002379-RA.	tok-PA	23918	439	251	9	965	2125	712	1119	8.69e-29	122
RPRC002379-RA.	tok-PA	26276	392	223	11	14	1027	1005	1384	3.53e-27	117
RPRC002379-RA.	tok-PA	34199	231	140	6	17	691	1167	1391	5.92e-26	113
RPRC002380-RA.	CRMP-PA	49719	533	253	4	10	1572	56	585	4.80e-171	495
RPRC002382-RA.	bab2-PB	41026	117	65	1	15	353	194	310	3.27e-25	111
RPRC002386-RA.	Myo61F-PD	57461	1032	419	10	6	3065	27	1050	0.0	1183
RPRC002387-RA.	Prip-PC	44981	269	138	3	15	809	3	265	5.01e-64	202
RPRC002389-RA.	CG17754-PE	58621	174	72	0	1	522	331	504	1.26e-69	220
RPRC002389-RA.	CG17754-PE	41818	165	90	1	10	504	240	398	3.35e-32	120
RPRC002389-RA.	CG17754-PE	35849	159	90	2	46	522	211	357	4.68e-20	86.3
RPRC002389-RA.	CG17754-PD	55014	349	153	3	3	1043	47	393	4.28e-116	348
RPRC002389-RA.	CG17754-PD	38667	75	41	1	825	1034	510	584	7.04e-07	50.1
RPRC002389-RA.	CG17754-PD	39189	74	44	1	825	1046	416	488	3.09e-06	48.1
RPRC002395-RA.	Klp61F-PA	36242	149	86	4	20	466	7	146	5.30e-13	65.1
RPRC002396-RA.	PpD3-PC	63889	468	167	2	2	1399	50	517	0.0	640
RPRC002403-RA.	ND-13B-PA	56557	122	50	1	88	453	1	119	1.07e-43	139
RPRC002404-RA.	crn-PA	23622	381	237	13	485	1543	213	567	4.54e-12	68.2
RPRC002404-RA.	crn-PA	20513	351	225	12	485	1405	79	419	1.42e-06	50.4
RPRC002407-RA+	Gdap2-PC	36264	182	106	4	217	741	59	237	7.21e-27	107
RPRC002407-RA+	Gdap2-PC	36264	182	106	4	303	827	59	237	1.38e-26	107
RPRC002408-RA.	uzip-PB	33973	365	199	12	103	1152	42	379	5.60e-46	166
RPRC002409-RA.	trr-PC	24837	153	104	4	638	1066	2045	2196	7.99e-10	60.1
RPRC002410-RA.	CG32755-PA	34677	248	130	5	30	716	37	271	4.38e-44	150
RPRC002411-RA.	bigmax-PA	51010	198	95	1	96	683	35	232	4.51e-64	201
RPRC002413-RA.	CG12081-PA	31313	198	112	7	220	768	12	200	2.85e-13	70.9
RPRC002414-RA.	tou-PA	28302	106	66	3	386	685	2454	2555	9.28e-09	57.4
RPRC002414-RA.	tou-PA	37879	66	32	4	494	679	2549	2609	6.13e-06	48.1
RPRC002420-RA.	par-1-PA	59060	298	102	8	42	899	649	938	5.30e-94	296
RPRC002420-RA.	par-1-PW	91185	329	28	1	1	987	242	569	0.0	644
RPRC002422-RA.	N-PA	27778	792	371	41	192	2252	135	830	3.93e-26	115
RPRC002422-RA.	N-PA	27645	709	357	37	234	2111	583	1218	6.92e-20	94.7
RPRC002422-RA.	N-PA	28480	783	339	44	249	2150	701	1411	5.91e-19	91.7
RPRC002422-RA.	N-PA	26029	753	340	36	231	2249	407	1022	4.35e-16	82.4
RPRC002422-RA.	N-PA	26316	741	322	42	507	2258	83	756	2.37e-11	67.0
RPRC002422-RA.	N-PA	27069	580	271	33	726	2252	67	565	3.46e-08	56.6
RPRC002422-RA.	N-PA	27123	365	165	18	1329	2249	51	372	1.45e-06	51.2
RPRC002423-RA.	Nle-PA	35789	95	57	2	55	327	120	214	2.07e-09	60.5
RPRC002423-RA.	Nle-PA	37143	70	43	1	55	261	418	487	1.68e-06	50.8
RPRC002423-RA.	Nle-PA	29412	102	62	4	163	444	115	214	1.84e-06	50.8
RPRC002432-RA.	Cpr64Aa-PA	73134	67	18	0	190	390	54	120	9.81e-29	104
RPRC002435-RA.	tok-PA	24257	202	117	8	29	592	1071	1250	2.15e-06	48.9
RPRC002435-RA.	tok-PA	22545	275	160	10	290	1042	853	1098	4.68e-06	47.8
RPRC002438-RA.	CG3909-PA	54206	321	142	2	3	950	3	323	4.21e-126	363
RPRC002441-RA.	up-PL	77288	295	65	2	1	885	25	317	1.44e-117	344
RPRC002442-RA.	gny-PB	26329	395	231	11	68	1219	35	380	1.34e-16	81.3
RPRC002460-RA.	piwi-PB	34961	635	373	10	78	1874	81	711	7.39e-138	422
RPRC002464-RA.	Srp19-PA	60345	116	46	0	54	401	10	125	1.44e-48	153
RPRC002465-RA.	Cdc27-PB	21371	248	182	4	798	1535	593	829	2.72e-08	56.2
RPRC002472-RA.	Fur1-PB	54107	560	232	9	138	1796	231	772	0.0	565
RPRC002473-RA.	ND-51-PB	89786	421	43	0	6	1268	46	466	0.0	806
RPRC002483-RA.	CG17168-PA	69780	182	54	1	39	584	225	405	2.71e-91	272
RPRC002484-RA.	NC2beta-PA	81081	111	21	0	37	369	11	121	7.67e-63	191
RPRC002487-RA.	Syx1A-PA	86239	109	15	0	7	333	75	183	6.49e-49	156
RPRC002489-RA.	SdhB-PA	55939	261	105	4	67	831	39	295	5.39e-104	304
RPRC002491-RA.	Vps60-PB	68018	222	66	2	1	657	1	220	2.84e-77	231
RPRC002494-RA.	Toll-7-PA	26306	517	301	11	451	1968	130	577	1.84e-27	120
RPRC002494-RA.	Toll-7-PA	24597	496	318	8	169	1647	245	687	2.23e-25	113
RPRC002494-RA.	Toll-7-PA	27682	466	314	6	898	2235	114	576	5.17e-24	109
RPRC002494-RA.	Toll-7-PA	23977	684	396	18	1399	3273	134	752	3.98e-13	73.6
RPRC002494-RA.	Toll-7-PA	30233	129	87	1	1054	1431	834	962	1.62e-09	61.6
RPRC002494-RA.	Toll-7-PA	27344	128	86	1	940	1323	827	947	4.94e-06	50.4
RPRC002494-RA.	Toll-7-PA	30631	111	74	2	2908	3231	875	985	7.04e-06	49.7
RPRC002496-RA.	CG12375-PA	47131	244	125	3	83	808	4	245	2.52e-81	245
RPRC002498-RA.	SAK-PA	40467	257	146	2	76	834	14	267	1.22e-61	216
RPRC002499-RA.	CG3071-PA	33987	153	100	1	31	486	354	506	2.92e-14	68.9
RPRC002499-RA.	CG3071-PA	53872	297	136	1	84	971	5	301	5.90e-117	347
RPRC002500-RA.	CG15270-PB	33988	662	399	14	41	1939	107	759	5.58e-106	349
RPRC002501-RA.	ed-PC	25273	641	399	30	421	2175	110	726	6.32e-37	148
RPRC002501-RA.	ed-PC	23566	645	392	24	142	1863	106	720	2.61e-24	108
RPRC002501-RA.	ed-PC	23333	390	229	15	37	1029	348	726	1.11e-15	80.9
RPRC002501-RA.	ed-PC	23203	306	194	11	25	825	439	742	1.05e-06	51.6
RPRC002506-RA.	CG13618-PA	32653	196	130	2	31	615	56	250	1.78e-33	119
RPRC002508-RA.	Picot-PB	30653	199	134	2	3	590	305	502	2.91e-26	103
RPRC002510-RA.	CG6903-PA	44176	455	240	6	1	1326	111	564	2.60e-117	353
RPRC002513-RA.	trbl-PA	48855	131	65	2	2	394	276	404	8.79e-36	127
RPRC002514-RA.	PRL-1-PA	73410	173	46	0	22	540	4	176	1.49e-95	274
RPRC002516-RA.	MRP-PC	50679	221	109	0	48	710	1300	1520	6.84e-62	208
RPRC002516-RA-	MRP-PD	31385	650	361	14	339	2036	221	869	3.15e-80	283
RPRC002516-RA-	MRP-PD	27411	197	129	2	1455	2006	1336	1531	1.43e-14	77.4
RPRC002516-RA-	MRP-PD	27326	172	112	4	2079	2591	938	1097	8.72e-08	55.5
RPRC002517-RA.	CG1124-PA	28571	238	163	4	84	788	6	239	1.65e-30	113
RPRC002519-RA.	CG4968-PA	58750	240	90	2	195	902	27	261	4.22e-97	286
RPRC002521-RA.	CG1124-PA	26522	230	163	4	111	788	17	244	3.64e-29	109
RPRC002523-RA.	CCDC53-PA	38889	162	90	3	199	657	2	163	9.40e-32	114
RPRC002527-RA.	Tbp-PA	58706	201	82	1	11	613	151	350	5.67e-86	256
RPRC002530-RA.	SMC3-PA	33333	297	178	7	67	918	370	659	3.62e-43	157
RPRC002530-RA.	SMC3-PA	23932	117	87	2	419	763	1078	1194	6.10e-09	55.5
RPRC002536-RA.	Vlet-PA	27551	98	68	1	521	814	94	188	7.74e-07	48.1
RPRC002542-RA.	Ts-PA	55769	104	45	1	189	500	33	135	2.77e-36	127
RPRC002546-RA.	CG9213-PA	30939	181	103	8	302	793	473	648	5.06e-14	72.0
RPRC002553-RA.	Ts-PA	65775	187	62	1	1	555	135	321	1.13e-92	273
RPRC002557-RA.	tll-PA	64444	90	31	1	4	270	34	123	3.26e-37	129
RPRC002559-RA.	CycC-PA	28977	176	103	5	148	636	36	202	6.22e-12	64.3
RPRC002564-RA.	cac-PG	32068	237	141	9	46	729	1067	1292	1.31e-18	89.4
RPRC002564-RA.	cac-PG	26613	248	165	6	70	792	419	656	1.57e-13	73.2
RPRC002564-RA.	cac-PG	27108	166	107	3	142	597	765	930	3.81e-06	49.3
RPRC002564-RA.	cac-PG	28485	165	96	5	142	588	34	192	8.00e-06	48.1
RPRC002582-RA.	Rpt6-PA	28659	164	100	4	218	703	175	323	6.09e-14	71.2
RPRC002589-RA.	CG31445-PA	22967	627	433	14	31	1791	76	692	1.52e-46	176
RPRC002593-RA.	CtsB-PA	58258	333	128	3	31	996	3	335	4.30e-133	381
RPRC002594-RA.	CG31445-PA	20000	470	337	15	66	1412	400	851	8.43e-20	93.2
RPRC002595-RA.	Pex1-PA	36523	512	290	8	1	1509	505	990	2.59e-101	327
RPRC002595-RA.	Pex1-PA	25773	194	127	6	730	1278	474	661	2.60e-06	49.7
RPRC002596-RA.	CG10254-PA	36076	158	91	4	208	657	1116	1271	1.20e-19	89.4
RPRC002597-RA.	CG42335-PE	26316	209	122	10	195	773	80	272	3.53e-06	47.4
RPRC002598-RA.	CG9663-PA	27465	142	103	0	8	433	548	689	6.65e-09	52.8
RPRC002598-RA.	CG9663-PA	35106	282	174	5	21	863	137	410	2.68e-50	177
RPRC002599-RA.	Nemp-PA	41463	328	180	4	2	958	54	378	5.33e-88	271
RPRC002602-RA.	CG17249-PA	38889	108	58	3	759	1058	365	472	2.03e-16	79.3
RPRC002606-RA.	MED10-PC	73846	130	33	1	4	390	2	131	9.59e-66	196
RPRC002607-RA.	CG8768-PA	53041	296	132	4	79	960	5	295	4.56e-102	301
RPRC002608-RA.	Gdap1-PB	41379	58	34	0	21	194	233	290	6.47e-09	50.4
RPRC002609-RA.	PDCD-5-PA	49593	123	60	2	13	378	1	122	3.02e-30	105
RPRC002610-RA.	CG5027-PA	52972	387	175	3	151	1293	27	412	3.11e-155	446
RPRC002612-RA.	CG13743-PB	51030	437	187	4	9	1241	71	506	4.93e-128	380
RPRC002615-RA.	cactin-PB	78528	163	35	0	4	492	558	720	2.88e-94	287
RPRC002615-RA.	cactin-PB	53538	424	168	6	130	1323	122	542	4.65e-94	298
RPRC002616-RA.	CG1572-PB	45139	144	68	3	153	566	20	158	6.04e-23	89.0
RPRC002619-RA.	sing-PA	41379	145	85	0	111	545	26	170	3.99e-26	97.4
RPRC002620-RA.	Gdap1-PC	34595	185	118	2	2	556	44	225	1.13e-26	102
RPRC002621-RA.	Rh6-PD	37714	350	208	6	34	1059	15	362	9.88e-70	222
RPRC002622-RA.	CG4407-PB	37143	210	109	4	908	1483	86	290	3.58e-39	144
RPRC002624-RA.	RpL24-PA	79355	155	32	0	41	505	1	155	2.01e-58	179
RPRC002626-RA.	siz-PA	33775	151	94	3	301	735	789	939	2.70e-18	88.2
RPRC002628-RA.	fra-PA	25714	420	240	14	6	1094	37	441	5.30e-20	92.0
RPRC002630-RA.	pigs-PC	55665	203	49	2	2	487	117	319	1.29e-68	223
RPRC002631-RA.	CG7945-PA	40526	190	94	5	22	543	74	260	4.07e-41	139
RPRC002632-RA.	RpI1-PA	48187	1324	645	20	40	3954	13	1314	0.0	1206
RPRC002634-RA.	spz-PI	37363	91	53	2	4	270	136	224	2.59e-17	73.6
RPRC002635-RA.	CG2310-PB	30769	130	81	4	7	396	127	247	6.33e-13	63.5
RPRC002639-RA.	Rassf-PA	48077	52	27	0	74	229	3	54	1.03e-10	57.0
RPRC002640-RA.	26-29-p-PA	29431	299	184	12	160	1032	261	540	6.35e-19	87.4
RPRC002642-RA+	Rassf-PA	72193	187	42	4	2	538	2	186	1.72e-88	288
RPRC002642-RA+	Rassf-PA	58411	214	83	2	914	1543	595	806	4.87e-67	230
RPRC002643-RA.	l(2)k09913-PH	45992	237	127	1	4	711	37	273	8.43e-82	246
RPRC002644-RA.	l(2)k09913-PH	43130	262	144	2	43	813	15	276	1.12e-82	252
RPRC002648-RA.	Pcd-PA	54286	105	48	0	144	458	88	192	3.22e-38	129
RPRC002652-RA.	dpr11-PC	38835	206	119	2	91	690	117	321	1.41e-46	157
RPRC002656-RA.	bond-PA	41304	138	78	1	129	542	23	157	1.06e-29	110
RPRC002657-RA.	Coq5-PC	60569	246	87	2	78	785	46	291	1.60e-108	315
RPRC002658-RA.	CG17119-PC	53419	234	95	2	271	936	156	387	3.24e-76	240
RPRC002660-RA.	Rat1-PA	38214	683	321	16	3	1808	2	664	2.36e-144	443
RPRC002665-RA.	Osbp-PA	23282	262	155	9	471	1226	408	633	4.43e-11	64.7
RPRC002666-RA.	metro-PA	62604	599	218	4	2	1795	2	595	0.0	721
RPRC002668-RA.	CG1463-PB	66667	54	18	0	91	252	13	66	3.35e-28	73.2
RPRC002668-RA.	CG1463-PB	29534	193	120	5	248	784	65	255	3.35e-28	68.9
RPRC002669-RA.	Sec22-PA	70892	213	60	1	159	797	1	211	7.82e-116	330
RPRC002674-RA.	tup-PB	64528	265	73	4	4	744	122	383	1.33e-108	320
RPRC002676-RA.	ATP8A-PE	64369	1117	384	6	1	3333	41	1149	0.0	1475
RPRC002679-RA.	Wnt5-PA	63030	165	61	0	228	722	839	1003	8.14e-76	246
RPRC002679-RA.	Wnt5-PA	58974	78	31	1	6	236	613	690	3.71e-26	105
RPRC002682-RA.	Tat-PB	48168	191	94	4	19	582	1	189	9.35e-59	187
RPRC002683-RA.	CG5290-PA	34520	562	348	8	32	1693	149	698	8.07e-93	303
RPRC002684-RA.	LanA-PA	27692	130	81	6	82	432	3380	3509	6.29e-07	48.9
RPRC002684-RA.	LanA-PA	42697	89	43	2	403	669	539	619	5.94e-13	69.3
RPRC002684-RA.	LanA-PA	39286	112	59	2	382	705	2003	2109	1.12e-12	68.6
RPRC002684-RA.	LanA-PA	33884	121	59	3	307	669	475	574	2.36e-12	67.4
RPRC002684-RA.	LanA-PA	38318	107	54	5	409	714	1970	2069	1.78e-08	55.5
RPRC002684-RA.	LanA-PA	35106	94	56	3	385	660	725	815	2.02e-07	52.0
RPRC002684-RA.	LanA-PA	36782	87	44	2	409	669	1375	1450	8.63e-07	50.1
RPRC002684-RA.	LanA-PA	29310	116	42	3	445	672	414	529	6.95e-06	47.4
RPRC002684-RA+	kon-PB	23944	213	137	8	900	1487	210	414	7.41e-09	57.8
RPRC002685-RA.	SdhD-PA	32692	104	67	2	26	334	15	116	2.96e-12	58.9
RPRC002687-RA.	CG6179-PA	49838	309	139	2	2	889	2	307	6.84e-103	303
RPRC002688-RA.	CG1213-PD	27737	411	287	6	1059	2270	43	450	2.59e-36	142
RPRC002688-RA.	CG1213-PD	26269	335	242	4	3	1001	119	450	3.53e-28	118
RPRC002688-RA+	CG1213-PD	27737	411	287	6	929	2140	43	450	1.52e-36	143
RPRC002688-RA+	CG1213-PD	25957	235	169	4	173	871	219	450	1.42e-15	79.3
RPRC002692-RA.	CG4332-PA	70323	155	45	1	8	472	382	535	5.14e-78	241
RPRC002693-RA.	vnd-PB	72477	109	22	1	115	417	398	506	2.88e-45	155
RPRC002695-RA.	Cont-PA	28879	232	149	5	73	744	1123	1346	3.08e-18	88.6
RPRC002695-RA.	Cont-PA	24648	284	183	8	40	840	1008	1277	7.87e-15	77.4
RPRC002695-RA.	Cont-PA	31073	177	114	5	331	846	1003	1176	1.38e-11	67.0
RPRC002695-RA.	Cont-PA	22695	282	188	6	1099	1890	763	1032	2.98e-08	56.2
RPRC002695-RA.	ed-PA	25578	606	349	28	506	2137	163	728	3.11e-25	112
RPRC002695-RA.	ed-PA	25059	427	255	18	1091	2278	169	561	3.66e-17	85.9
RPRC002695-RA.	ed-PA	22254	710	445	31	605	2530	92	762	1.10e-09	61.6
RPRC002696-RA.	cathD-PA	43478	92	50	2	5	277	114	204	7.63e-17	72.8
RPRC002697-RA.	CG9596-PB	40732	437	231	12	16	1260	10	440	9.73e-88	273
RPRC002700-RA.	eIF1-PA	94545	110	6	0	157	486	1	110	1.09e-75	220
RPRC002701-RA.	Oscillin-PG	68644	118	37	0	3	356	7	124	2.94e-50	159
RPRC002703-RA.	PIG-A-PA	50215	466	176	7	34	1269	1	464	1.14e-150	435
RPRC002708-RA.	LeuRS-m-PA	25641	117	76	2	24	371	33	139	7.21e-07	52.4
RPRC002711-RA.	CG13360-PA	25758	264	164	7	95	838	126	373	5.97e-20	89.0
RPRC002712-RA.	CG2663-PA	27439	164	117	2	6	494	55	217	1.83e-16	73.9
RPRC002714-RA.	Pi3K68D-PC	50250	1399	617	20	421	4476	507	1873	0.0	1263
RPRC002714-RA.	Pi3K68D-PC	45714	70	26	3	124	327	347	406	2.52e-06	51.6
RPRC002721-RA.	heph-PM	68478	92	29	0	25	300	29	120	1.33e-40	139
RPRC002729-RA.	CG10973-PB	28638	213	143	6	67	699	7	212	1.19e-19	87.4
RPRC002731-RA.	CG16721-PC	28534	382	258	7	3	1130	92	464	1.64e-46	164
RPRC002733-RA.	CG33080-PA	48880	714	343	13	73	2193	227	925	0.0	679
RPRC002735-RA.	RhoGAPp190-PF	48344	966	451	15	37	2889	5	937	0.0	918
RPRC002736-RA.	CG13284-PE	52610	249	115	1	1	747	63	308	4.07e-91	271
RPRC002737-RA.	veli-PA	36190	105	53	4	66	377	91	182	6.95e-12	63.9
RPRC002738-RA.	ClC-a-PG	31413	538	302	17	411	1916	164	670	1.86e-38	153
RPRC002740-RA.	CG13220-PB	44538	119	66	0	76	432	5	123	9.20e-36	121
RPRC002741-RA.	Vps24-PB	30769	182	121	2	208	747	3	181	3.70e-11	60.8
RPRC002742-RA.	CG15270-PB	53218	404	176	7	40	1218	68	469	1.71e-132	409
RPRC002743-RA.	CG12773-PC	57557	655	222	6	5	1804	58	711	0.0	681
RPRC002745-RA.	CG11504-PA	35780	109	54	6	1	309	1	99	1.22e-08	53.5
RPRC002746-RA.	Hsc70Cb-PA	72897	107	26	1	171	491	1	104	2.95e-47	162
RPRC002747-RA.	Hsc70Cb-PA	69202	263	78	2	4	792	145	404	6.35e-125	373
RPRC002750-RA.	CG12659-PC	53488	86	40	0	254	511	19	104	8.65e-26	94.4
RPRC002752-RA.	CG40228-PD	90244	82	8	0	135	380	1	82	2.71e-39	129
RPRC002754-RA.	pes-PF	31132	106	65	3	5	298	13	118	1.50e-11	58.2
RPRC002754-RA.	pes-PF	30189	212	138	3	302	934	218	420	8.79e-29	116
RPRC002755-RA.	CycD-PE	38605	215	122	4	31	648	135	348	3.37e-32	122
RPRC002756-RA.	Tm1-PO	88930	271	30	0	1	813	2	272	1.51e-132	375
RPRC002757-RA.	CG4069-PA	27215	158	92	9	742	1188	112	255	2.83e-08	56.2
RPRC002758-RA.	Tm1-PA	85294	68	10	0	1	204	66	133	8.81e-33	112
RPRC002760-RA.	Lac-PA	69436	337	99	1	5	1015	24	356	2.42e-176	498
RPRC002768-RA.	Tm1-PE	64789	71	23	1	367	579	438	506	1.09e-22	94.0
RPRC002771-RA.	Dph5-PA	65926	270	90	2	1	807	1	269	6.81e-129	366
RPRC002774-RA.	B52-PC	36723	177	82	3	17	469	4	176	3.20e-24	96.3
RPRC002775-RA.	ArfGAP3-PA	50476	105	45	3	8	316	448	547	1.08e-15	70.1
RPRC002776-RA.	Pex11ab-PA	39683	126	75	1	1	378	22	146	2.41e-22	88.6
RPRC002778-RA.	LanA-PA	35373	523	297	14	2521	4002	1775	2285	2.92e-78	288
RPRC002778-RA.	LanA-PA	33141	347	202	10	2317	3333	493	817	6.61e-43	172
RPRC002778-RA.	LanA-PA	29437	462	276	19	364	1674	97	533	1.63e-42	171
RPRC002778-RA.	LanA-PA	32331	399	227	15	2317	3471	446	815	3.10e-41	167
RPRC002778-RA.	LanA-PA	30435	460	245	24	2260	3522	254	677	4.53e-37	153
RPRC002778-RA.	LanA-PA	23234	835	504	34	2380	4647	1776	2552	2.06e-31	134
RPRC002778-RA.	LanA-PA	28276	435	222	20	2371	3489	364	770	2.18e-31	134
RPRC002778-RA.	LanA-PA	35714	294	160	12	1138	2001	652	922	4.89e-27	120
RPRC002778-RA.	LanA-PA	33621	232	126	9	2269	2937	1357	1569	4.71e-24	110
RPRC002778-RA.	LanA-PA	30317	221	128	7	2869	3489	1342	1550	2.69e-19	94.7
RPRC002778-RA.	LanA-PA	31193	218	126	10	2263	2883	1897	2101	1.62e-17	89.0
RPRC002778-RA.	LanA-PA	30317	221	119	10	2386	3033	1357	1547	5.77e-17	87.0
RPRC002778-RA.	LanA-PA	32117	274	141	14	856	1650	1809	2046	1.76e-15	82.0
RPRC002778-RA.	LanA-PA	32759	174	100	6	1129	1650	1938	2094	5.72e-15	80.5
RPRC002778-RA.	LanA-PA	37795	127	74	4	2263	2640	1999	2121	7.30e-15	80.1
RPRC002778-RA.	LanA-PA	29224	219	125	9	2602	3243	1374	1567	9.16e-15	79.7
RPRC002778-RA.	LanA-PA	34000	150	86	6	3082	3522	1375	1514	2.10e-12	72.0
RPRC002778-RA.	LanA-PA	33333	135	73	5	1138	1539	1438	1556	4.51e-12	70.9
RPRC002778-RA.	LanA-PA	31720	186	102	6	1117	1674	464	624	7.35e-12	70.1
RPRC002778-RA.	LanA-PA	34351	131	75	5	2263	2634	1448	1574	3.97e-11	67.8
RPRC002778-RA.	LanA-PA	33333	105	65	2	2266	2565	713	817	6.68e-10	63.9
RPRC002778-RA.	LanA-PA	31852	135	75	5	1138	1542	1989	2106	8.18e-10	63.5
RPRC002778-RA.	LanA-PA	26022	269	154	12	1111	1896	1388	1618	7.38e-09	60.5
RPRC002778-RA.	LanA-PA	30667	150	86	6	1231	1674	1373	1506	1.71e-08	59.3
RPRC002778-RA.	LanA-PA	30556	144	71	8	1138	1530	1778	1905	8.41e-06	50.4
RPRC002781-RA.	sens-PA	43529	85	47	1	528	779	409	493	7.28e-16	77.4
RPRC002783-RA.	Rox8-PB	71284	296	61	3	4	828	2	294	6.95e-154	441
RPRC002783-RA.	Rox8-PB	23958	192	117	4	265	819	1	170	3.30e-15	75.9
RPRC002783-RA.	Rox8-PB	22488	209	117	6	1	510	89	291	5.30e-11	63.2
RPRC002792-RA.	CG16979-PA	34280	528	324	9	331	1860	85	607	1.54e-89	289
RPRC002793-RA.	ScpX-PA	72180	399	108	3	27	1217	1	398	0.0	611
RPRC002793-RA+	ScpX-PA	65087	401	104	4	27	1124	1	400	0.0	539
RPRC002795-RA.	Spn88Ea-PB	42494	433	222	9	123	1367	1	424	2.80e-103	313
RPRC002797-RA.	Gclc-PD	52941	136	60	2	121	522	582	715	2.64e-42	149
RPRC002798-RA.	twr-PA	80791	177	34	0	29	559	9	185	5.47e-108	306
RPRC002799-RA.	CAH3-PA	25758	264	168	11	124	882	4	250	2.45e-13	68.2
RPRC002801-RA.	CAH3-PA	30705	241	159	4	7	705	3	243	1.44e-33	121
RPRC002802-RA.	spn-F-PA	29143	350	186	12	75	1052	30	341	2.23e-30	118
RPRC002805-RA.	CG42382-PA	32161	199	90	8	274	825	2	170	9.63e-08	50.1
RPRC002806-RA.	CG8549-PA	65351	228	77	2	4	684	1	227	1.32e-107	310
RPRC002807-RA.	CG6028-PA	49655	290	143	3	133	1002	5	291	1.55e-96	288
RPRC002808-RA.	CG10428-PA	34628	592	314	16	9	1598	4	584	1.28e-103	323
RPRC002810-RA.	snu-PB	47020	151	79	1	14	466	158	307	2.41e-38	143
RPRC002810-RA.	snu-PB	27950	161	111	3	491	967	461	618	2.64e-15	75.9
RPRC002811-RA.	CG2201-PC	46286	175	83	2	146	637	39	213	3.26e-49	172
RPRC002811-RA.	CG2201-PC	47656	128	61	3	665	1042	287	410	2.39e-34	132
RPRC002814-RA.	CG5397-PA	37528	453	251	9	3	1301	48	488	1.06e-96	303
RPRC002814-RA.	CG5397-PA	27184	103	70	3	5	304	519	619	6.26e-08	49.3
RPRC002816-RA.	Egm-PA	30623	578	368	16	9	1685	71	634	1.50e-71	240
RPRC002817-RA.	svp-PC	95714	70	3	0	1	210	208	277	2.11e-44	142
RPRC002819-RA.	mfrn-PA	60435	230	89	2	363	1049	1	229	4.42e-86	264
RPRC002819-RA.	mfrn-PA	24561	171	124	4	408	914	109	276	1.78e-07	51.6
RPRC002821-RA.	qless-PB	77901	181	40	0	3	545	256	436	1.13e-105	309
RPRC002822-RA.	mRpL32-PA	45641	195	100	2	90	662	3	195	3.18e-52	167
RPRC002824-RA.	RhoGAP19D-PA	44151	265	139	6	400	1176	1136	1397	1.24e-59	209
RPRC002826-RA.	CG5191-PB	30457	197	116	4	15	605	97	272	1.54e-09	59.3
RPRC002831-RA.	spn-F-PB	26935	323	199	10	167	1075	31	336	6.84e-17	80.1
RPRC002832-RA.	dmpd-PA	51576	349	113	5	158	1123	122	441	1.90e-112	343
RPRC002833-RA.	CG1213-PD	33559	444	280	6	4	1299	50	490	2.43e-55	190
RPRC002834-RA.	JTBR-PC	40952	105	61	1	150	464	45	148	1.56e-26	97.1
RPRC002836-RA.	FIG4-PA	30847	295	193	5	5	856	258	552	1.45e-31	124
RPRC002838-RA.	CG12170-PA	51914	418	188	6	1	1242	26	434	9.31e-147	423
RPRC002845-RA.	ADD1-PA	42331	163	93	1	325	810	40	202	1.23e-35	144
RPRC002846-RA.	MetRS-m-PA	24092	523	329	16	13	1512	28	505	1.33e-25	110
RPRC002848-RA.	CG8034-PA	35659	129	83	0	2	388	437	565	3.28e-24	95.5
RPRC002850-RA.	CG4594-PA	49593	246	124	0	278	1015	32	277	1.72e-83	253
RPRC002851-RA.	Eip63E-PK	79328	387	73	3	24	1172	133	516	0.0	610
RPRC002855-RA.	Hrd3-PA	32990	97	64	1	591	878	319	415	9.74e-07	50.4
RPRC002855-RA.	Hrd3-PA	35135	74	48	0	579	800	425	498	1.93e-06	49.7
RPRC002856-RA.	trn-PB	26829	287	131	7	7	642	5	287	1.78e-15	79.0
RPRC002856-RA.	trn-PB	29864	221	120	6	112	687	181	395	4.87e-13	71.2
RPRC002857-RA.	Usp39-PA	74236	458	112	3	1	1368	35	488	0.0	686
RPRC002859-RA.	CG10467-PA	45588	340	171	6	63	1043	24	362	3.34e-95	289
RPRC002862-RA.	CG3529-PC	55287	331	132	5	127	1095	1	323	2.89e-119	362
RPRC002865-RA.	CG7860-PA	47468	316	148	5	66	959	4	319	3.72e-94	282
RPRC002869-RA.	RpS6-PB	85714	119	17	0	101	457	1	119	2.62e-74	221
RPRC002870-RA+	CSN3-PA	53318	437	185	3	118	1383	1	433	8.63e-159	456
RPRC002870-RA.	CSN3-PA	53318	437	185	3	205	1470	1	433	2.43e-158	456
RPRC002872-RA.	CG9062-PC	24390	205	144	3	295	876	114	318	2.33e-12	67.8
RPRC002875-RA.	JhI-21-PA	45057	435	237	2	94	1398	32	464	3.14e-127	381
RPRC002877-RA+	CG2061-PD	42509	287	156	5	175	1023	54	335	1.35e-71	229
RPRC002877-RA.	CG2061-PD	47027	370	187	5	175	1272	54	418	1.10e-113	339
RPRC002879-RA.	Brms1-PA	46392	194	92	1	301	882	47	228	4.20e-41	142
RPRC002884-RA.	Prosalpha7-PA	64224	232	82	1	1	696	1	231	4.13e-110	317
RPRC002885-RA.	Ssadh-PC	27353	340	235	7	4	999	5	340	5.86e-39	144
RPRC002888-RA.	Cont-PA	23962	626	407	24	26	1789	500	1094	1.89e-23	105
RPRC002888-RA.	Cont-PA	23155	393	249	13	299	1378	384	756	1.36e-12	70.5
RPRC002897-RA.	mRpS18B-PA	62143	140	50	1	58	468	46	185	1.74e-60	185
RPRC002902-RA.	Rcc1-PC	44149	376	204	5	24	1142	42	414	1.17e-93	293
RPRC002904-RA.	slo-PR	95963	322	12	1	1	963	310	631	0.0	608
RPRC002904-RA.	slo-PU	88377	456	33	3	28	1335	736	1191	0.0	739
RPRC002909-RA.	CG12170-PA	29930	284	174	7	417	1226	164	436	1.72e-24	103
RPRC002910-RA.	Ssadh-PC	24832	447	294	11	41	1306	66	495	1.96e-37	143
RPRC002911-RA.	Ubqn-PB	55469	256	91	3	82	840	25	260	9.52e-84	260
RPRC002911-RA.	Ubqn-PB	55696	79	35	0	4	240	314	392	1.60e-22	96.3
RPRC002911-RA.	Ubqn-PB	66038	53	18	0	457	615	485	537	1.18e-15	75.9
RPRC002913-RA.	Ak1-PA	55851	188	81	1	220	777	2	189	2.48e-70	216
RPRC002914-RA.	Dsor1-PB	76022	367	69	2	12	1112	43	390	0.0	566
RPRC002917-RA.	GstS1-PB	40909	198	114	3	6	596	52	247	3.55e-41	139
RPRC002918-RA.	Ugt36D1-PD	30889	450	275	10	30	1328	48	478	3.18e-55	191
RPRC002919-RA.	CG8170-PA	39013	223	115	8	17	667	535	742	6.74e-37	136
RPRC002922-RA.	Pgm2a-PA	53630	606	269	5	21	1814	20	621	0.0	630
RPRC002923-RA.	RpS6-PA	76812	69	15	1	1	207	89	156	3.64e-31	107
RPRC002926-RA.	Ak1-PB	33684	95	56	4	141	407	29	122	9.98e-10	53.9
RPRC002926-RA.	Ak1-PA	32240	183	101	6	152	658	5	178	1.34e-19	84.3
RPRC002928-RA.	Klp68D-PA	56364	55	24	0	1	165	306	360	3.26e-14	63.5
RPRC002929-RA.	Pcp-PA	46377	69	28	2	115	321	43	102	5.43e-12	58.5
RPRC002930-RA.	Oseg4-PB	46364	1210	569	19	1	3435	1	1195	0.0	1070
RPRC002931-RA.	CG5823-PB	71875	160	45	0	51	530	10	169	2.89e-86	257
RPRC002934-RA+	Ssu72-PC	62431	181	68	0	86	628	15	195	1.88e-85	250
RPRC002934-RA.	Ssu72-PC	62222	180	68	0	215	754	16	195	5.98e-84	248
RPRC002937-RA.	Ns4-PA	33051	118	75	3	327	674	113	228	5.59e-10	58.5
RPRC002937-RA.	Ns4-PA	39474	190	101	7	87	644	322	501	1.63e-30	119
RPRC002938-RA.	Vha14-1-PA	84553	123	19	0	71	439	1	123	9.08e-78	227
RPRC002939-RA.	Lmpt-PA	32484	157	102	1	112	570	84	240	2.03e-26	101
RPRC002939-RA.	Lmpt-PA	35294	102	62	1	61	354	126	227	1.86e-14	68.9
RPRC002939-RA.	Lmpt-PA	26846	149	97	3	151	573	34	178	4.04e-12	62.8
RPRC002940-RA.	Aldh-PB	29245	424	282	10	156	1397	41	456	1.30e-41	156
RPRC002942-RA.	ScsbetaG-PA	42614	176	97	1	76	603	21	192	1.54e-27	106
RPRC002943-RA.	Grip91-PA	27596	674	453	11	18	1958	228	893	3.47e-82	278
RPRC002944-RA.	thoc6-PB	28972	107	74	1	2	322	221	325	1.10e-11	59.3
RPRC002952-RA.	neur-PC	24615	195	113	6	600	1163	10	177	3.78e-08	54.7
RPRC002952-RA.	neur-PC	27219	169	80	7	3	458	289	431	6.34e-07	50.8
RPRC002953-RA.	CG31689-PD	40000	250	150	0	33	782	337	586	7.76e-70	226
RPRC002953-RA.	Atet-PC	60000	145	58	0	3	437	250	394	2.17e-59	195
RPRC002954-RA.	neur-PD	24479	192	105	7	458	991	25	190	5.32e-07	52.8
RPRC002956-RA.	Tango11-PB	34672	274	109	9	19	642	8	277	4.60e-43	145
RPRC002962-RA.	Crk-PD	37209	86	46	2	3	251	10	90	8.90e-11	58.9
RPRC002967-RA.	Zip99C-PD	44271	192	73	3	4	480	106	296	1.96e-45	151
RPRC002968-RA.	Hr39-PC	52632	266	74	6	2	727	232	469	5.46e-66	216
RPRC002968-RA.	Hr39-PA	63670	267	52	4	3	686	548	808	2.80e-108	328
RPRC002969-RA.	ScsbetaG-PA	50000	394	192	4	39	1211	21	412	3.60e-128	377
RPRC002971-RA.	Cip4-PI	59000	100	28	3	6	266	522	621	4.91e-31	112
RPRC002971-RA.	Cip4-PA	55402	361	143	5	1	1053	78	430	3.22e-128	380
RPRC002972-RA.	AsnRS-m-PA	44009	459	241	7	3	1343	5	459	2.80e-141	411
RPRC002974-RA.	Cyp4d14-PB	39386	391	221	6	2	1150	126	508	1.55e-85	269
RPRC002976-RA.	Daxx-PA	33333	105	68	2	209	523	1277	1379	2.19e-13	67.0
RPRC002979-RA.	brv3-PB	28161	174	110	5	216	719	204	368	8.69e-09	55.8
RPRC002992-RA.	stck-PC	40000	85	50	1	1	252	243	327	2.01e-14	65.5
RPRC002992-RA.	stck-PC	36471	85	54	0	1	255	52	136	3.22e-13	62.0
RPRC002992-RA.	stck-PC	38596	57	35	0	88	258	213	269	1.89e-06	43.1
RPRC002993-RA.	Spn77Ba-PA	25424	177	115	5	1827	2312	272	446	3.44e-07	52.8
RPRC002994-RA.	scu-PA	69685	254	77	0	2	763	2	255	5.61e-137	385
RPRC002999-RA+	CG10011-PA	53448	580	252	5	1553	3247	1235	1811	0.0	608
RPRC002999-RA+	CG10011-PA	40615	325	184	3	317	1267	730	1053	4.15e-72	264
RPRC002999-RA+	CG10011-PA	37500	296	175	5	1544	2422	1515	1803	1.73e-35	146
RPRC002999-RA+	CG10011-PA	28287	251	161	6	1307	2029	1568	1809	1.70e-14	78.2
RPRC003002-RA.	RpI1-PA	31113	1006	546	27	708	3335	274	1262	2.61e-128	434
RPRC003002-RA.	RpI1-PA	31638	177	114	4	3552	4076	1469	1640	3.43e-16	84.0
RPRC003004-RA.	beat-IIIc-PA	42553	47	27	0	27	167	191	237	7.94e-08	48.1
RPRC003005-RA.	Cda4-PA	71973	446	125	0	2	1339	26	471	0.0	674
RPRC003007-RA.	CG6565-PA	27200	125	85	3	79	438	192	315	1.29e-07	48.5
RPRC003010-RA.	Tps1-PA	62857	770	279	4	1	2298	12	778	0.0	1026
RPRC003013-RA.	CG10175-PC	28000	550	318	17	1	1539	107	615	3.80e-49	179
RPRC003014-RA.	mRpL27-PB	70000	120	36	0	152	511	18	137	2.90e-57	176
RPRC003017-RA.	mrn-PA	58672	467	173	5	1	1344	32	497	0.0	570
RPRC003023-RA.	Prp18-PA	55357	336	140	6	46	1032	1	333	7.34e-116	338
RPRC003024-RA+	Tret1-2-PA	26887	424	273	8	7	1179	47	466	9.77e-32	124
RPRC003026-RA.	Hydr2-PA	24638	345	235	8	322	1302	28	365	3.28e-21	94.4
RPRC003027-RA.	noc-PB	35422	415	139	14	472	1338	124	535	8.12e-48	171
RPRC003027-RA.	noc-PB	89189	37	4	0	259	369	16	52	6.51e-14	72.8
RPRC003028-RA.	Herc4-PB	28235	340	199	16	9	962	6	322	1.95e-23	101
RPRC003028-RA.	Herc4-PB	26667	210	139	7	243	842	131	335	1.33e-10	62.0
RPRC003029-RA.	CG18600-PA	21557	334	205	11	101	976	20	338	3.10e-08	53.9
RPRC003034-RA.	dpr11-PC	42442	172	92	2	3	500	152	322	2.19e-44	150
RPRC003038-RA.	emp-PE	30792	341	227	5	21	1028	32	368	4.86e-62	205
RPRC003040-RA.	CkIalpha-PA	33766	308	190	5	21	908	11	316	2.89e-36	137
RPRC003042-RA.	CG3829-PA	30330	455	291	9	1	1326	92	533	1.61e-84	270
RPRC003047-RA.	SerRS-m-PB	53355	313	135	5	3	923	87	394	4.05e-101	302
RPRC003049-RA.	dpr11-PC	38693	199	113	3	58	630	124	321	3.50e-41	142
RPRC003053-RA.	tup-PA	41379	87	47	3	2	259	64	147	6.09e-17	72.8
RPRC003065-RA.	CG13390-PA	38739	111	65	2	243	566	206	316	5.05e-08	53.5
RPRC003067-RA.	mask-PD	32663	199	101	3	18	521	391	587	6.59e-23	95.1
RPRC003067-RA.	mask-PD	33981	206	95	4	18	521	1952	2154	2.74e-21	90.5
RPRC003067-RA.	mask-PD	32386	176	113	3	3	521	219	391	1.31e-17	79.7
RPRC003067-RA.	mask-PD	31395	172	115	2	18	530	258	427	4.20e-16	75.5
RPRC003067-RA.	mask-PD	29310	174	120	2	18	530	2052	2225	6.89e-16	74.7
RPRC003067-RA.	mask-PD	36296	135	82	2	3	401	2116	2248	9.70e-16	74.3
RPRC003067-RA.	mask-PD	31034	174	115	3	18	530	2087	2258	7.25e-13	65.9
RPRC003067-RA.	mask-PD	34815	135	86	2	6	404	2150	2284	4.71e-11	60.8
RPRC003067-RA.	mask-PD	32520	123	81	2	165	530	1934	2055	1.68e-10	58.9
RPRC003067-RA.	mask-PD	32800	125	83	1	6	377	550	674	2.20e-10	58.9
RPRC003067-RA.	mask-PD	27811	169	112	4	18	515	491	652	2.41e-09	55.8
RPRC003072-RA.	Herc4-PB	35965	114	58	1	1	342	758	856	2.88e-12	60.8
RPRC003072-RA.	Ube3a-PA	45833	96	52	0	8	295	877	972	6.82e-20	84.0
RPRC003073-RA.	CG15706-PB	60331	121	48	0	1159	1521	382	502	1.16e-17	85.5
RPRC003075-RA+	CG12909-PA	36735	147	79	5	3	407	2	146	3.13e-19	85.1
RPRC003075-RA+	CG12909-PA	36735	147	79	5	3	407	2	146	1.38e-18	85.1
RPRC003075-RA.	CG12909-PA	36735	147	79	5	3	407	2	146	1.57e-18	85.1
RPRC003076-RA.	eca-PA	77561	205	45	1	25	636	8	212	6.36e-114	324
RPRC003079-RA.	Smyd5-PA	41176	357	202	3	102	1148	12	368	1.81e-94	288
RPRC003080-RA.	IntS11-PA	75626	599	138	4	5	1792	3	596	0.0	978
RPRC003087-RA.	CG15706-PB	36218	312	160	6	1	837	22	327	2.89e-46	162
RPRC003087-RA+	CG15706-PB	31915	235	128	4	69	695	99	327	4.12e-24	99.4
RPRC003090-RA.	Sp7-PE	32976	373	217	14	13	1059	27	390	3.07e-47	166
RPRC003093-RA.	CG10175-PD	60938	64	24	1	11	202	285	347	9.68e-20	80.5
RPRC003095-RA.	nAChRbeta3-PA	28958	259	167	5	6	779	92	334	2.30e-34	128
RPRC003096-RA.	Neb-cGP-PB	58824	51	18	1	133	285	1	48	1.49e-11	54.3
RPRC003097-RA.	Rrp1-PA	59690	258	100	3	272	1039	424	679	5.37e-112	341
RPRC003098-RA.	AP-1sigma-PC	28571	84	60	0	134	385	46	129	5.26e-06	45.4
RPRC003099-RA.	Caf1-105-PA	49118	397	190	6	1	1164	1	394	3.51e-134	402
RPRC003107-RA.	CG5861-PA	35802	81	51	1	3	242	147	227	6.47e-11	55.8
RPRC003111-RA.	Rga-PA	45133	113	48	4	4	300	1	113	2.24e-12	60.8
RPRC003111-RA.	Rga-PC	70312	64	17	2	13	198	155	218	1.74e-19	84.0
RPRC003111-RA.	Rga-PC	64516	186	66	0	5	562	385	570	3.58e-88	270
RPRC003112-RA.	ck-PC	79200	250	50	1	2	751	1388	1635	3.85e-142	438
RPRC003115-RA.	G9a-PA	35810	821	399	26	6	2162	811	1605	8.44e-139	446
RPRC003125-RA.	CG3085-PA	25000	332	243	2	339	1325	63	391	2.68e-17	82.8
RPRC003126-RA.	l(2)09851-PA	55529	425	171	4	296	1540	31	447	5.45e-160	461
RPRC003127-RA+	Cyp1-PA	69136	162	49	1	245	730	67	227	1.90e-83	248
RPRC003127-RA.	Cyp1-PA	69136	162	49	1	369	854	67	227	1.19e-82	247
RPRC003128-RA.	wde-PA	50769	65	30	1	37	231	1354	1416	3.17e-17	74.7
RPRC003133-RA.	Cpr-PB	29803	406	248	10	107	1303	173	548	9.02e-48	171
RPRC003135-RA.	CG5880-PA	51020	343	157	4	12	1007	29	371	1.10e-123	359
RPRC003138-RA-	CG8379-PA	57876	565	208	7	3	1610	95	658	0.0	602
RPRC003140-RA.	Cyp301a1-PA	64384	146	52	0	3	440	96	241	2.76e-66	209
RPRC003140-RA.	pic-PA	61011	277	104	3	3	830	159	432	1.35e-104	330
RPRC003140-RA.	pic-PA	81538	65	12	0	1039	845	628	692	1.28e-28	116
RPRC003141-RA.	Akr1B-PD	52396	313	143	3	7	936	4	313	5.74e-104	306
RPRC003142-RA.	pic-PA	55140	214	76	2	3	644	947	1140	8.67e-74	243
RPRC003143-RA.	pic-PA	47020	151	76	2	3	452	434	581	8.97e-39	138
RPRC003143-RA.	pic-PA	50943	159	72	2	3	470	730	885	1.07e-43	152
RPRC003154-RA.	CG4678-PL	37562	402	204	10	4	1188	69	430	2.29e-79	256
RPRC003165-RA.	CG42342-PL	40000	125	60	1	3	377	617	726	6.24e-09	52.8
RPRC003165-RA.	CG42342-PL	43011	93	50	1	108	377	613	705	2.23e-08	51.2
RPRC003173-RA.	CG5504-PC	37097	62	38	1	4	186	66	127	9.52e-07	49.3
RPRC003175-RA.	Roc1a-PD	90741	108	10	0	56	379	1	108	1.23e-70	208
RPRC003176-RA.	Usp1-PC	42478	113	50	1	26	319	380	492	1.54e-22	91.3
RPRC003176-RA.	Usp1-PC	42857	126	66	2	13	384	712	833	6.60e-26	105
RPRC003176-RA.	Usp1-PC	35385	65	35	3	517	708	979	1037	3.07e-06	47.0
RPRC003177-RA.	Ada2b-PA	50476	315	150	4	28	960	2	314	2.06e-104	311
RPRC003178-RA.	trr-PD	65492	539	164	2	163	1713	1893	2431	0.0	783
RPRC003187-RA+	Ppn-PF	50226	442	207	4	9	1328	1458	1888	4.99e-132	419
RPRC003187-RA+	Ppn-PF	34441	331	164	6	459	1325	1847	2166	6.40e-44	164
RPRC003187-RA+	Ppn-PF	31429	490	279	11	9	1328	1558	2040	4.80e-43	161
RPRC003187-RA+	Ppn-PF	33028	327	186	3	444	1325	1783	2109	2.02e-41	157
RPRC003187-RA+	Ppn-PF	33437	323	177	5	453	1328	1918	2233	4.18e-39	150
RPRC003187-RA+	Ppn-PF	30702	228	141	5	444	1082	1994	2219	1.97e-24	106
RPRC003187-RA+	Ppn-PF	36816	201	70	7	3	434	1252	1452	5.91e-18	86.3
RPRC003187-RA+	Ppn-PF	35862	145	70	3	69	434	1249	1393	2.89e-12	68.2
RPRC003187-RA+	Ppn-PF	41463	82	39	2	216	434	1248	1329	3.82e-09	58.5
RPRC003187-RA+	Ppn-PF	37500	80	47	1	462	701	2193	2269	3.20e-08	55.5
RPRC003187-RA.	Ppn-PC	60000	80	32	0	985	1224	1250	1329	2.01e-24	105
RPRC003187-RA.	Ppn-PC	40187	107	37	2	988	1242	1431	1532	4.97e-16	79.7
RPRC003187-RA.	Ppn-PC	47561	82	36	2	997	1242	1483	1557	5.54e-16	79.7
RPRC003187-RA.	Ppn-PC	52564	78	30	2	991	1224	1406	1476	2.72e-15	77.4
RPRC003187-RA.	Ppn-PC	53659	82	32	2	991	1224	1373	1452	7.49e-15	76.3
RPRC003187-RA.	Ppn-PC	44828	87	40	3	991	1251	1531	1609	3.04e-13	71.2
RPRC003187-RA.	Ppn-PC	52941	51	20	1	988	1140	1555	1601	1.05e-06	50.4
RPRC003187-RA.	Ppn-PC	32759	116	38	2	997	1224	1311	1426	1.77e-06	49.7
RPRC003187-RA.	Ppn-PC	46952	607	312	9	2	1807	100	701	2.13e-180	562
RPRC003187-RA.	Ppn-PE	34906	530	306	16	18	1565	2219	2723	2.93e-88	296
RPRC003187-RA.	Ppn-PE	36634	202	96	4	3	566	1632	1815	2.49e-31	129
RPRC003187-RA.	Ppn-PE	32990	194	101	3	12	560	2024	2199	2.14e-28	119
RPRC003187-RA.	Ppn-PE	37576	165	91	3	3	491	2091	2245	1.29e-27	117
RPRC003187-RA.	Ppn-PE	32889	225	112	5	18	605	1874	2088	1.58e-27	117
RPRC003187-RA.	Ppn-PE	36025	161	89	2	18	497	1755	1902	1.06e-26	114
RPRC003187-RA.	Ppn-PE	32418	182	95	3	12	488	1945	2121	2.74e-24	107
RPRC003187-RA.	Ppn-PE	35220	159	102	1	15	488	1814	1972	4.05e-24	106
RPRC003187-RA.	Ppn-PE	38462	130	67	1	111	500	1609	1725	3.18e-21	97.4
RPRC003187-RA.	Ppn-PG	36842	133	81	2	29	418	2705	2837	1.04e-24	99.4
RPRC003188-RA.	ics-PC	66308	279	93	1	7	840	4	282	3.93e-108	315
RPRC003195-RA.	mura-PB	32727	55	37	0	395	559	756	810	4.45e-07	48.5
RPRC003198-RA.	CG2685-PA	61667	180	59	2	3	512	2	181	2.89e-51	180
RPRC003198-RA.	CG2685-PA	53750	80	31	2	993	1214	473	552	3.37e-13	70.5
RPRC003204-RA.	LPCAT-PB	42494	393	215	7	1	1155	126	515	1.12e-102	313
RPRC003216-RA.	Hr3-PI	44615	65	35	1	2	196	450	513	1.49e-13	69.7
RPRC003221-RA.	Syn2-PE	31881	436	258	15	229	1437	76	505	6.50e-50	180
RPRC003225-RA.	Cyp4g15-PC	37908	153	92	2	18	467	421	573	4.49e-30	113
RPRC003227-RA.	Cyp4g15-PC	62900	469	144	4	3	1328	107	572	0.0	570
RPRC003230-RA.	SP1029-PE	33798	287	175	6	10	825	20	306	6.50e-38	140
RPRC003230-RA.	CG31445-PA	26491	570	372	18	6	1595	351	913	2.96e-53	195
RPRC003234-RA.	CG13585-PD	36250	80	42	3	29	244	1	79	3.70e-07	43.9
RPRC003238-RA.	Fmo-1-PA	30861	418	269	5	1	1227	6	412	1.81e-71	230
RPRC003240-RA.	OtopLa-PD	53659	41	19	0	1	123	934	974	8.44e-12	59.3
RPRC003241-RA.	aay-PA	52358	212	100	1	187	819	57	268	2.64e-78	237
RPRC003242-RA.	CG6961-PA	50893	112	47	2	747	1058	360	471	3.70e-28	114
RPRC003248-RA+	CG30158-PA	67424	132	43	0	22	417	5	136	5.94e-63	196
RPRC003248-RA.	CG30158-PA	64072	167	60	0	22	522	5	171	1.06e-80	239
RPRC003251-RA.	CG6654-PA	31081	296	185	6	397	1260	290	574	3.49e-32	127
RPRC003251-RA.	CG6654-PA	28125	256	149	5	493	1182	358	604	1.51e-22	99.4
RPRC003251-RA.	CG6654-PA	22807	171	108	1	484	924	437	607	6.72e-08	53.9
RPRC003252-RA.	CG9911-PB	69010	384	113	4	29	1174	33	412	0.0	565
RPRC003255-RA.	CG8243-PA	43243	111	60	1	23	355	21	128	1.22e-25	107
RPRC003262-RA.	CG8032-PB	31799	239	152	2	29	712	318	556	3.90e-29	113
RPRC003268-RA.	CG7484-PB	56923	130	56	0	97	486	19	148	2.78e-53	166
RPRC003269-RA.	ImpL2-PA	26667	210	110	8	72	575	55	262	1.52e-16	75.1
RPRC003273-RA.	ETHR-PC	32051	78	49	1	1	222	231	308	5.26e-07	44.3
RPRC003275-RA.	mub-PD	73235	340	82	4	19	1038	15	345	1.10e-137	405
RPRC003276-RA.	p38b-PA	76218	349	80	1	1	1038	5	353	0.0	572
RPRC003277-RA.	CG4239-PC	81008	258	49	0	3	776	2	259	4.56e-145	409
RPRC003282-RA.	jing-PI	44715	123	58	4	606	965	1486	1601	7.38e-28	116
RPRC003284-RA.	fra-PB	22353	340	216	13	17	940	371	694	3.19e-06	47.8
RPRC003284-RA.	sqa-PB	40678	177	105	0	909	1439	34	210	6.16e-47	167
RPRC003284-RA.	fra-PB	25472	212	139	3	1129	1764	243	435	4.60e-15	78.6
RPRC003284-RA.	fra-PB	25641	234	150	5	1318	2001	202	417	2.38e-10	63.2
RPRC003284-RA.	fra-PB	22707	229	140	4	223	903	250	443	7.54e-08	55.1
RPRC003285-RA.	CG17065-PD	49541	109	55	0	9	335	25	133	2.60e-36	126
RPRC003285-RA.	CG17065-PD	52830	106	49	1	36	353	146	250	9.94e-28	103
RPRC003287-RA.	ck-PC	25500	400	234	15	359	1474	1134	1497	6.60e-21	97.4
RPRC003287-RA.	ck-PC	21978	455	323	9	122	1459	1663	2094	3.76e-15	79.0
RPRC003287-RA.	ck-PC	38933	750	409	11	2	2167	94	822	4.73e-150	481
RPRC003292-RA.	Ppa-PC	67519	391	119	1	3	1151	148	538	0.0	554
RPRC003293-RA.	lbk-PB	33982	668	401	12	6	1895	347	1012	6.86e-111	363
RPRC003293-RA.	lbk-PB	28788	198	122	4	318	911	298	476	6.63e-10	62.0
RPRC003294-RA.	Aldh-PB	70303	495	146	1	43	1524	26	520	0.0	746
RPRC003299-RA.	bonsai-PA	44922	256	133	2	139	888	7	260	2.45e-65	206
RPRC003308-RA.	Wdr24-PC	28302	265	174	8	99	863	34	292	1.42e-23	100
RPRC003309-RA.	UBL3-PB	78400	125	26	1	44	415	223	347	1.58e-68	209
RPRC003310-RA.	CG14722-PA	22182	275	200	6	2	823	182	443	1.33e-18	84.3
RPRC003313-RA.	Cpr64Aa-PA	43210	81	46	0	271	513	39	119	2.72e-17	74.7
RPRC003314-RA.	CG3527-PA	64017	239	76	2	102	797	17	252	7.94e-103	298
RPRC003316-RA.	Sec61alpha-PA	94268	471	27	0	3	1415	6	476	0.0	900
RPRC003317-RA.	Idh3b-PA	50893	336	157	4	154	1143	33	366	8.72e-110	327
RPRC003319-RA.	Prip-PD	40191	209	120	2	18	641	8	212	6.70e-26	102
RPRC003320-RA.	Rpt5-PA	89252	428	45	1	1	1281	1	428	0.0	795
RPRC003321-RA.	Lasp-PD	37313	67	33	2	31	225	25	84	9.19e-07	45.1
RPRC003327-RA.	RpLP0-PB	82490	257	45	0	1	771	19	275	9.95e-157	439
RPRC003332-RA.	MFS9-PA	52147	163	77	1	18	506	34	195	3.92e-47	159
RPRC003332-RA.	MFS9-PA	44487	263	145	1	6	794	223	484	3.27e-72	229
RPRC003333-RA.	park-PC	37255	153	73	3	2	406	32	179	1.19e-27	105
RPRC003334-RA.	CG7656-PE	84184	196	30	1	28	612	42	237	1.12e-123	353
RPRC003335-RA.	Galk-PD	25293	427	235	15	34	1095	40	455	2.38e-15	77.0
RPRC003336-RA.	Hexo2-PA	44909	550	287	6	16	1632	77	621	9.68e-167	487
RPRC003337-RA.	Arl5-PA	84358	179	28	0	10	546	1	179	6.05e-117	328
RPRC003338-RA.	Idgf4-PB	46539	419	214	7	61	1293	26	442	1.54e-114	342
RPRC003340-RA.	Calr-PB	73333	375	99	1	74	1195	2	376	3.50e-178	502
RPRC003344-RA.	Rab3-PA	89545	220	22	1	4	660	1	220	1.25e-149	415
RPRC003346-RA.	tw-PB	58243	740	247	5	1	2070	38	765	0.0	885
RPRC003347-RA.	Sbf-PA	54155	373	148	8	3	1091	762	1121	7.02e-116	370
RPRC003347-RA.	Sbf-PB	59306	720	262	9	2	2074	2	719	0.0	852
RPRC003347-RA.	Sbf-PB	48446	869	400	20	6	2567	1134	1969	0.0	784
RPRC003348-RA.	Gp93-PA	70219	732	211	3	136	2310	15	746	0.0	1023
RPRC003349-RA.	Nedd8-PA	30588	85	58	1	138	392	1	84	1.45e-07	46.2
RPRC003349-RA+	Nedd8-PA	30588	85	58	1	40	294	1	84	8.21e-08	46.2
RPRC003350-RA.	CG3061-PA	49383	81	38	2	1359	1598	96	174	3.56e-15	77.0
RPRC003352-RA.	Fkbp59-PB	50000	396	194	1	250	1437	12	403	6.32e-118	355
RPRC003352-RA.	Fkbp59-PB	31624	117	70	5	232	570	123	233	3.86e-09	58.2
RPRC003355-RA.	Dlish-PA	76866	134	24	3	3	398	2	130	4.10e-63	195
RPRC003355-RA.	Dlish-PA	36066	61	37	2	171	350	184	243	3.12e-07	47.0
RPRC003355-RA.	Dlish-PA	71839	174	41	2	74	571	182	355	4.35e-82	246
RPRC003355-RA.	Dlish-PA	23529	187	110	7	80	553	58	240	1.29e-09	55.5
RPRC003360-RA.	Kat60-PB	29605	152	101	2	1050	1487	356	507	3.53e-11	65.5
RPRC003368-RA.	GCS2alpha-PB	26961	612	382	20	919	2673	346	919	2.24e-53	200
RPRC003372-RA.	Sbf-PA	24895	237	138	8	829	1458	229	452	7.08e-10	61.2
RPRC003373-RA.	wcd-PA	36304	460	278	7	112	1464	53	506	1.93e-91	290
RPRC003374-RA.	Taf11-PA	74757	103	26	0	374	682	89	191	1.07e-51	165
RPRC003376-RA.	Art4-PA	25256	293	174	10	964	1773	159	429	5.64e-08	55.1
RPRC003379-RA.	mib2-PB	37405	131	75	2	381	752	919	1049	4.14e-19	85.5
RPRC003379-RA.	mib2-PB	42391	92	46	3	15	269	233	324	3.73e-13	68.2
RPRC003380-RA.	qsm-PB	24823	141	103	3	7	423	202	341	9.04e-10	56.6
RPRC003383-RA.	Keap1-PC	66968	554	183	0	40	1701	33	586	0.0	789
RPRC003386-RA.	CG12299-PA	37872	235	144	2	808	1509	268	501	3.47e-44	165
RPRC003386-RA.	CG12299-PA	35556	225	143	2	850	1521	254	477	3.52e-40	154
RPRC003386-RA.	CG12299-PA	34545	220	143	1	7	663	254	473	2.71e-35	139
RPRC003386-RA.	CG12299-PA	32579	221	148	1	4	663	281	501	1.84e-32	131
RPRC003386-RA.	CG12299-PA	29856	278	164	5	259	1089	254	501	9.81e-28	116
RPRC003386-RA.	CG12299-PA	39560	91	55	0	1273	1545	254	344	5.80e-15	77.0
RPRC003387-RA.	EndoU-PA	35124	242	153	2	71	784	78	319	1.56e-49	164
RPRC003390-RA.	CG7810-PA	30682	264	151	8	2	712	40	298	1.63e-18	82.4
RPRC003402-RA.	Srp72-PA	42424	627	341	10	33	1880	16	633	4.82e-148	442
RPRC003411-RA.	CG2972-PB	37436	390	220	5	69	1175	5	391	2.08e-71	230
RPRC003416-RA.	CenG1A-PC	73846	130	27	2	75	455	174	299	2.07e-53	179
RPRC003416-RA.	CenG1A-PA	86667	180	24	0	1	540	58	237	7.00e-113	341
RPRC003416-RA.	CenG1A-PC	61204	299	104	4	48	917	383	678	8.11e-124	373
RPRC003419-RA.	bark-PC	46905	2795	1298	35	7	7905	167	2937	0.0	2467
RPRC003419-RA.	bark-PC	26176	340	207	12	2350	3294	106	426	1.62e-15	82.8
RPRC003419-RA.	bark-PC	25680	331	195	12	4798	5736	107	404	1.19e-11	70.1
RPRC003419-RA.	bark-PC	23333	270	162	11	4	771	1052	1290	5.41e-07	54.7
RPRC003420-RA.	CG4896-PD	37565	764	374	22	463	2529	211	946	2.63e-110	359
RPRC003423-RA.	FucT6-PA	58040	398	163	3	6	1190	151	547	2.72e-178	509
RPRC003425-RA.	KrT95D-PD	45098	102	44	4	119	406	58	153	4.38e-19	84.7
RPRC003426-RA+	Plap-PB	32766	235	128	8	18	647	249	478	1.25e-31	120
RPRC003429-RA.	Ube4A-PA	27922	770	461	27	1186	3309	241	978	1.41e-67	246
RPRC003430-RA.	Nep2-PA	49650	715	352	7	12	2141	52	763	0.0	733
RPRC003431-RA.	RpS15-PA	85135	148	21	1	71	511	1	148	2.12e-56	173
RPRC003433-RA.	Osbp-PA	46888	241	122	3	36	740	398	638	3.51e-65	221
RPRC003433-RA.	Osbp-PA	38824	85	43	2	957	1196	636	716	1.92e-08	55.5
RPRC003435-RA.	CG14615-PB	22433	263	180	8	520	1257	13	268	3.38e-08	53.9
RPRC003436-RA.	CG14615-PB	23711	291	188	9	5	808	5	284	2.59e-11	62.0
RPRC003441-RA.	Sin3A-PI	50980	51	25	0	2	154	928	978	2.42e-15	67.4
RPRC003441-RA.	Sin3A-PH	63063	111	32	2	22	354	269	370	3.58e-37	140
RPRC003441-RA.	Sin3A-PH	66000	100	23	1	598	897	565	653	1.25e-31	124
RPRC003441-RA.	Sin3A-PD	72535	284	74	2	2	841	1035	1318	1.79e-127	412
RPRC003441-RA.	Sin3A-PD	52332	193	90	1	1049	1621	1492	1684	2.47e-57	209
RPRC003442-RA.	Rac1-PA	94681	188	10	0	108	671	1	188	1.87e-124	349
RPRC003444-RA.	CG3655-PA	29167	336	175	12	21	911	215	526	1.22e-28	114
RPRC003447-RA.	beat-IIIc-PB	47368	133	70	0	3	401	154	286	9.36e-38	130
RPRC003447-RA.	beat-IIIc-PB	62727	110	41	0	1	330	23	132	1.11e-47	155
RPRC003448-RA.	ed-PC	51786	1232	501	23	19	3486	42	1256	0.0	1226
RPRC003452-RA.	beat-IIIc-PB	51417	247	117	3	13	744	22	268	5.74e-84	254
RPRC003453-RA.	CG10089-PC	30714	140	88	2	1082	1489	2	136	3.10e-15	75.9
RPRC003454-RA.	Zip99C-PD	25874	143	90	2	313	693	29	171	3.06e-07	49.7
RPRC003454-RA.	Catsup-PA	42063	126	72	1	120	494	306	431	2.29e-13	66.6
RPRC003459-RA.	capu-PG	49375	320	154	5	2	946	567	883	1.07e-99	312
RPRC003468-RA.	CG9667-PA	59108	269	109	1	139	945	1	268	3.44e-107	314
RPRC003470-RA.	Nup35-PA	37725	167	91	8	304	780	170	331	2.21e-24	99.0
RPRC003473-RA.	Atg9-PA	39801	402	220	6	1	1149	410	808	7.01e-77	255
RPRC003475-RA-	jumu-PA	75397	126	30	1	850	1227	409	533	3.35e-61	213
RPRC003478-RA.	Prosbeta1-PA	59794	194	77	1	165	746	12	204	5.24e-80	239
RPRC003485-RA.	Cdc45-PA	42257	381	213	3	502	1638	200	575	7.33e-108	333
RPRC003485-RA.	Cdc45-PA	55639	133	59	0	1	399	2	134	3.04e-44	164
RPRC003491-RA.	Nep2-PA	27011	174	120	2	35	535	340	513	4.82e-22	91.3
[truncated: 6,259 more rows]

## Sheet: 0 hPL
query	subject	% id	alignment length	mismatches	gap openings	query start	query end	subject strat	subject end	e-value	bit score
RPRC000002-RA.	CG5377-PA	42041	245	139	2	14	739	33	277	3.51e-70	217
RPRC000003-RA.	CG5966-PB	36788	193	95	7	65	574	42	230	6.19e-29	111
RPRC000003-RA.	CG6296-PA	36585	246	149	5	12	749	71	309	1.43e-40	147
RPRC000005-RA.	Cyp6v1-PA	30726	179	107	2	84	614	185	348	4.65e-14	69.3
RPRC000006-RA.	CG5966-PB	41406	256	118	7	4	702	56	302	2.59e-54	183
RPRC000027-RA.	Cyp4d2-PB	43333	480	258	9	86	1501	27	500	1.35e-129	385
RPRC000033-RA.	CG4914-PA	33205	259	150	9	658	1416	119	360	3.03e-35	134
RPRC000035-RA+	Sirt6-PB	61576	203	76	2	5	607	4	206	3.28e-83	249
RPRC000036-RA.	Cpr62Bb-PB	73913	69	18	0	127	333	34	102	9.47e-29	103
RPRC000039-RA.	boca-PA	78808	151	32	0	65	517	22	172	2.06e-76	226
RPRC000042-RA.	Gasp-PB	33679	193	110	5	54	593	29	216	1.72e-23	95.9
RPRC000042-RA.	Gasp-PB	29921	127	77	3	54	410	99	221	3.85e-09	55.5
RPRC000042-RA.	Gasp-PB	28829	111	65	3	258	551	27	136	5.82e-08	52.0
RPRC000045-RA.	CG2818-PA	38693	199	95	8	93	653	44	227	5.08e-35	130
RPRC000046-RA.	Cyp6w1-PB	31138	501	308	11	38	1495	11	489	6.37e-70	231
RPRC000048-RA.	ppk-PA	33521	534	309	12	32	1519	57	582	1.33e-104	324
RPRC000049-RA.	Sb-PB	44545	110	51	3	12	314	674	782	1.08e-21	90.9
RPRC000049-RA.	arr-PA	30137	146	78	5	1447	1839	1318	1454	5.58e-07	52.4
RPRC000049-RA.	arr-PA	26984	126	72	3	1330	1692	1339	1449	5.64e-06	48.9
RPRC000052-RA.	Cpr65Ec-PA	51807	83	30	1	240	488	38	110	1.11e-19	82.0
RPRC000060-RA.	arr-PA	31390	446	275	12	2236	3525	81	511	1.08e-53	205
RPRC000060-RA.	arr-PA	28543	494	321	16	2140	3597	366	835	1.63e-49	192
RPRC000060-RA.	arr-PA	28511	470	304	16	2140	3522	673	1119	1.73e-41	166
RPRC000060-RA.	arr-PA	32188	320	201	6	22	975	398	703	1.37e-40	163
RPRC000060-RA.	arr-PA	28963	328	217	8	1	975	696	1010	1.41e-31	134
RPRC000060-RA.	arr-PA	26623	462	316	15	1	1377	1003	1444	3.71e-24	109
RPRC000060-RA.	arr-PA	27241	290	191	7	139	978	119	398	4.67e-22	102
RPRC000060-RA.	arr-PA	40310	129	59	5	1360	1722	1315	1433	3.49e-16	83.6
RPRC000060-RA.	arr-PA	39837	123	61	6	1486	1848	1324	1435	2.63e-14	77.4
RPRC000060-RA.	arr-PA	32667	150	79	7	1636	2061	1323	1458	2.16e-13	74.3
RPRC000060-RA.	arr-PA	26894	264	176	9	2140	2916	978	1229	4.72e-12	70.1
RPRC000060-RA.	arr-PA	27842	783	498	31	15	2291	289	1028	1.19e-71	264
RPRC000060-RA.	arr-PA	28100	637	397	23	378	2228	110	705	1.67e-66	247
RPRC000060-RA.	arr-PA	27021	903	576	38	9	2618	593	1445	5.80e-64	239
RPRC000060-RA.	arr-PA	30270	185	115	5	3636	4166	666	844	1.90e-20	97.8
RPRC000060-RA.	arr-PA	29282	181	122	3	3642	4172	361	539	3.38e-17	87.0
RPRC000060-RA.	arr-PA	42056	107	48	4	3051	3368	1340	1433	3.08e-15	80.9
RPRC000060-RA.	arr-PA	38636	132	61	5	3126	3491	1312	1433	2.39e-14	77.8
RPRC000060-RA.	arr-PA	30556	144	87	4	3780	4172	89	232	2.90e-11	67.8
RPRC000060-RA.	arr-PA	36559	93	46	2	3240	3491	1308	1396	1.09e-09	62.4
RPRC000060-RA.	arr-PA	33813	139	62	6	2865	3251	1318	1436	3.64e-09	60.8
RPRC000060-RA.	arr-PA	40336	119	53	5	2766	3122	1337	1437	1.21e-08	58.9
RPRC000062-RA.	qm-PA	81481	81	15	0	2	244	82	162	3.53e-45	150
RPRC000066-RA.	CG15715-PA	81333	75	14	0	150	374	1	75	4.11e-23	87.0
RPRC000069-RA.	Cpr64Aa-PA	67164	67	22	0	139	339	52	118	1.15e-27	102
RPRC000085-RA.	CG11596-PB	48750	80	41	0	1	240	268	347	2.30e-23	91.3
RPRC000086-RA.	Desat1-PB	32333	300	200	1	150	1040	54	353	5.86e-57	189
RPRC000087-RA.	Xpc-PA	43333	90	51	0	2	271	1204	1293	8.72e-22	87.8
RPRC000087-RA.	Xpc-PA	41564	243	132	3	1228	1953	929	1162	1.29e-57	210
RPRC000087-RA.	Xpc-PA	29940	167	103	4	619	1077	368	534	3.92e-20	94.7
RPRC000089-RA.	fkh-PB	86408	103	9	2	410	712	184	283	9.81e-58	190
RPRC000092-RA.	CG5597-PA	34409	93	59	1	38	316	33	123	6.14e-16	70.1
RPRC000096-RA.	CG9631-PA	24014	279	183	10	720	1514	174	437	4.91e-12	67.0
RPRC000099-RA.	ppk-PA	23562	365	199	9	239	1096	230	593	6.48e-09	57.0
RPRC000101-RA.	GCS2beta-PB	35626	567	285	12	55	1647	26	548	3.89e-96	302
RPRC000103-RA.	CG9302-PA	21637	342	203	13	152	1021	167	495	1.73e-06	50.8
RPRC000107-RA.	Sb-PB	39689	257	125	9	2	718	543	787	4.85e-49	172
RPRC000110-RA.	pdgy-PB	38475	564	334	10	4	1674	32	589	1.91e-126	382
RPRC000113-RA.	CG10383-PB	29349	661	388	19	14	1825	95	733	3.17e-73	249
RPRC000117-RA+	Cpr92F-PA	55932	59	26	0	784	960	37	95	4.94e-14	72.0
RPRC000117-RA+	Cpr92F-PA	61765	34	13	0	64	165	62	95	2.65e-06	48.1
RPRC000117-RA.	Cpr92F-PA	54795	73	32	1	22	237	23	95	1.75e-15	76.6
RPRC000117-RA.	Cpr92F-PA	55932	59	26	0	856	1032	37	95	6.46e-14	72.0
RPRC000119-RA.	loqs-PD	32973	185	101	2	4	489	134	318	7.44e-19	85.1
RPRC000123-RA.	CG12170-PA	29044	272	156	8	294	1058	178	429	1.75e-20	92.0
RPRC000126-RA.	CG30172-PB	25714	105	77	1	2	313	8	112	7.95e-08	46.2
RPRC000127-RA.	wtrw-PB	50914	821	378	9	131	2521	69	888	0.0	773
RPRC000133-RA.	slp2-PA	55000	60	26	1	2	181	218	276	3.29e-15	72.0
RPRC000135-RA.	Ptr-PB	20896	402	259	13	1432	2520	194	575	1.81e-12	71.2
RPRC000135-RA.	Ptr-PB	29255	188	125	4	2983	3531	661	845	4.90e-11	66.6
RPRC000138-RA.	arr-PA	35915	284	169	7	94	924	428	705	4.57e-49	179
RPRC000138-RA.	arr-PA	30028	353	224	13	10	1035	706	1046	2.51e-38	147
RPRC000138-RA.	arr-PA	30696	316	195	9	22	918	89	397	1.36e-37	145
RPRC000138-RA.	arr-PA	25616	406	263	15	124	1305	1049	1427	3.77e-29	120
RPRC000138-RA.	arr-PA	27723	303	209	7	105	1004	359	654	7.63e-34	132
RPRC000138-RA.	arr-PA	25205	365	241	12	75	1112	656	1007	1.23e-24	105
RPRC000138-RA.	arr-PA	23529	357	241	13	93	1109	967	1309	3.14e-17	82.8
RPRC000138-RA.	arr-PA	26667	225	144	8	471	1100	173	391	1.64e-15	77.4
RPRC000138-RA.	arr-PA	28571	105	70	2	708	1007	161	265	9.95e-07	50.1
RPRC000138-RA.	arr-PA	29576	896	550	32	234	2876	353	1182	1.40e-107	365
RPRC000138-RA.	arr-PA	29312	829	524	26	390	2816	78	864	1.31e-103	354
RPRC000138-RA.	arr-PA	35333	300	177	6	1423	2304	368	656	2.62e-53	199
RPRC000138-RA.	arr-PA	29758	289	179	6	1507	2331	79	357	3.32e-39	156
RPRC000138-RA.	arr-PA	30650	323	204	9	1372	2322	659	967	5.79e-39	155
RPRC000138-RA.	arr-PA	28727	275	166	8	1411	2208	976	1229	1.09e-19	94.0
RPRC000138-RA.	arr-PA	42537	134	56	7	598	963	1309	1433	2.88e-15	79.7
RPRC000138-RA.	arr-PA	35461	141	76	4	478	870	1310	1445	7.42e-15	78.2
RPRC000138-RA.	arr-PA	35156	128	62	5	712	1065	1308	1424	3.91e-10	62.8
RPRC000138-RA.	arr-PA	32877	146	71	6	196	609	1309	1435	3.33e-09	59.7
RPRC000138-RA.	arr-PA	37719	114	53	5	895	1233	1337	1433	1.43e-08	57.8
RPRC000138-RA.	arr-PA	37255	102	56	3	19	324	1340	1433	2.01e-07	53.9
RPRC000138-RA.	N-PA	30316	475	238	20	2446	3630	568	1029	7.83e-31	131
RPRC000138-RA.	N-PA	29356	419	240	15	2440	3618	141	529	1.49e-27	121
RPRC000138-RA.	N-PA	28995	438	216	18	2566	3630	680	1105	1.02e-26	118
RPRC000138-RA.	N-PA	29040	427	231	16	2446	3618	62	452	1.25e-26	118
RPRC000138-RA.	N-PA	29596	446	238	22	2437	3603	947	1373	3.31e-26	116
RPRC000138-RA.	N-PA	29078	423	237	16	2446	3618	795	1186	6.03e-26	115
RPRC000138-RA.	N-PA	30676	414	231	18	2440	3615	490	869	6.31e-25	112
RPRC000138-RA.	N-PA	29118	340	166	13	2692	3660	67	348	4.74e-21	99.8
RPRC000138-RA.	N-PA	28609	381	177	17	2446	3393	1102	1452	9.74e-17	85.5
RPRC000145-RA.	MESK2-PD	67791	326	100	2	53	1021	14	337	1.32e-158	447
RPRC000150-RA.	Sb-PB	40891	247	133	8	1532	2254	543	782	1.26e-30	128
RPRC000151-RA.	CG9631-PA	29921	254	161	8	1040	1780	195	438	5.45e-20	92.0
RPRC000152-RA.	p24-1-PA	61429	140	54	0	4	423	50	189	3.91e-62	188
RPRC000158-RA.	DNaseII-PA	29032	155	67	5	1	336	175	329	3.94e-10	54.7
RPRC000162-RA+	shg-PA	25568	880	546	31	3341	5845	82	897	1.21e-44	178
RPRC000162-RA+	shg-PA	28378	666	421	28	4418	6292	81	731	2.37e-41	167
RPRC000162-RA+	shg-PA	24222	900	555	36	3668	6160	56	897	1.74e-39	161
RPRC000162-RA+	shg-PA	25741	843	519	36	3011	5407	81	860	5.26e-39	159
RPRC000162-RA+	shg-PA	25624	761	477	31	845	2971	93	816	9.35e-32	135
RPRC000162-RA+	shg-PA	27586	638	373	25	20	1816	165	752	2.95e-30	131
RPRC000162-RA+	shg-PA	25000	796	462	37	1919	4111	135	860	1.42e-27	122
RPRC000162-RA+	shg-PA	24158	683	447	29	320	2245	121	773	1.17e-22	106
RPRC000162-RA+	shg-PA	26128	421	265	13	5381	6589	102	494	3.41e-22	104
RPRC000162-RA+	shg-PA	29858	211	142	3	5678	6298	93	301	2.16e-21	102
RPRC000162-RA+	shg-PA	25225	666	412	29	518	2350	82	716	9.93e-21	99.8
RPRC000162-RA+	shg-PA	26037	434	280	17	230	1453	416	834	1.75e-18	92.4
RPRC000167-RA.	CkIalpha-PA	69310	290	89	0	4	873	16	305	2.02e-154	436
RPRC000168-RA.	CG12170-PA	24675	231	162	4	245	907	164	392	6.18e-11	63.2
RPRC000171-RA.	Cyp6t1-PA	27216	485	315	10	147	1553	64	526	7.48e-58	200
RPRC000173-RA.	Cpr64Aa-PA	64151	53	19	0	164	322	67	119	2.96e-19	78.6
RPRC000176-RA.	Cyp6w1-PB	31881	505	315	12	36	1493	8	502	1.79e-83	267
RPRC000180-RA.	CG8924-PB	58475	118	48	1	3178	3528	6	123	5.27e-38	149
RPRC000180-RA.	CG8924-PB	62712	59	22	0	4060	4236	353	411	1.98e-16	83.6
RPRC000186-RA.	HP1b-PA	46000	50	27	0	778	927	1	50	1.08e-10	60.1
RPRC000192-RA.	Ugt36D1-PD	40541	74	44	0	1	222	283	356	9.74e-16	68.9
RPRC000192-RA.	Ugt302C1-PA	37209	129	81	0	3	389	354	482	2.39e-24	95.9
RPRC000198-RA.	loqs-PF	53221	357	140	7	249	1259	114	463	6.85e-107	322
RPRC000205-RA.	26-29-p-PA	43506	308	161	8	79	981	245	546	1.56e-73	236
RPRC000210-RA.	CG30427-PG	40500	400	237	1	6	1202	68	467	8.57e-106	320
RPRC000212-RA.	CG6675-PB	39130	69	38	1	3	209	282	346	1.60e-06	45.1
RPRC000213-RA.	His2Av-PA	98969	97	1	0	73	363	26	122	4.80e-65	193
RPRC000214-RA.	Pp1alpha-96A-PB	92615	325	23	1	8	979	2	326	0.0	627
RPRC000215-RA.	Herc4-PB	34109	129	73	6	1	363	52	176	4.72e-09	52.8
RPRC000215-RA.	Herc4-PB	26515	132	89	3	28	402	7	137	2.53e-07	47.8
RPRC000215-RA.	armi-PC	46744	430	223	3	2785	4056	656	1085	3.44e-99	343
RPRC000215-RA.	armi-PC	26601	609	409	15	493	2247	36	630	3.72e-39	158
RPRC000231-RA.	hth-PI	55285	123	45	3	50	391	79	200	2.77e-36	133
RPRC000232-RA.	CG31871-PA	40833	360	191	4	25	1068	87	436	1.20e-93	288
RPRC000234-RA.	Cyp6w1-PB	25164	457	282	8	7	1203	23	477	4.84e-46	165
RPRC000236-RA.	Pdp1-PC	59200	250	69	8	103	813	312	541	1.47e-64	210
RPRC000239-RA.	cad-PB	75532	94	22	1	290	568	244	337	1.90e-42	146
RPRC000240-RA.	pns-PA	44800	375	150	9	804	1922	608	927	6.07e-85	290
RPRC000240-RA.	pns-PA	53476	187	80	2	24	563	279	465	9.15e-53	195
RPRC000240-RA.	pns-PA	55011	449	164	6	32	1276	998	1442	3.51e-140	434
RPRC000246-RA.	CG6277-PA	31496	254	170	4	41	796	88	339	1.91e-33	124
RPRC000248-RA.	Akt1-PC	42553	94	52	2	61	342	498	589	1.39e-15	70.5
RPRC000263-RA.	CG5966-PB	41206	199	105	6	25	609	42	232	5.84e-26	102
RPRC000267-RA.	Arl8-PB	88462	182	21	0	2	547	2	183	2.03e-122	342
RPRC000269-RA.	CG12170-PA	25114	438	281	12	57	1289	19	436	9.87e-28	114
RPRC000270-RA.	arr-PA	34286	315	194	8	2176	3111	402	706	4.67e-43	172
RPRC000270-RA.	arr-PA	31447	318	193	11	2182	3108	709	1010	2.63e-36	150
RPRC000270-RA.	arr-PA	31193	327	196	12	2185	3120	89	401	2.51e-35	147
RPRC000270-RA.	arr-PA	29343	426	262	20	2248	3498	1040	1435	7.87e-33	139
RPRC000270-RA.	arr-PA	40678	118	50	3	3826	4179	1336	1433	2.65e-17	88.2
RPRC000270-RA.	arr-PA	36752	117	54	5	3370	3690	1309	1415	1.61e-10	65.9
RPRC000270-RA.	arr-PA	36975	119	54	5	3988	4341	1337	1435	9.63e-09	60.1
RPRC000270-RA.	arr-PA	33028	109	51	3	4018	4344	1313	1399	3.53e-07	55.1
RPRC000272-RA.	Herp-PC	33613	119	73	2	24	362	29	147	1.87e-14	67.4
RPRC000277-RA.	Cyp4g15-PC	35602	191	119	3	2	565	384	573	5.12e-33	122
RPRC000281-RA.	arr-PA	30484	351	201	11	1814	2821	361	683	1.85e-36	148
RPRC000281-RA.	arr-PA	32673	303	175	12	1946	2815	88	374	4.30e-33	137
RPRC000281-RA.	arr-PA	27457	346	220	12	1808	2821	666	988	1.77e-29	126
RPRC000281-RA.	arr-PA	32323	297	167	13	59	916	1175	1448	8.74e-27	117
RPRC000281-RA.	arr-PA	34659	176	94	6	2	526	856	1011	5.01e-22	102
RPRC000281-RA.	arr-PA	33333	171	96	3	2	514	243	395	9.57e-22	101
RPRC000281-RA.	arr-PA	29864	221	114	7	2	625	551	743	1.18e-21	100
RPRC000281-RA.	arr-PA	23569	297	195	11	1784	2656	963	1233	8.64e-12	68.6
RPRC000287-RA.	Pect-PD	69565	207	63	0	1	621	154	360	7.41e-108	314
RPRC000287-RA.	Pect-PD	32919	161	92	3	100	582	8	152	1.13e-20	87.8
RPRC000293-RA.	CG11123-PA	29680	219	150	2	2	646	417	635	1.62e-30	117
RPRC000294-RA.	26-29-p-PA	42810	306	160	9	85	978	248	546	1.98e-70	228
RPRC000295-RA.	Paf-AHalpha-PB	45833	216	114	2	5	649	10	223	6.46e-62	191
RPRC000302-RA.	rept-PC	76190	420	100	0	3	1262	40	459	0.0	628
RPRC000304-RA.	pasha-PB	58967	368	146	5	489	1580	210	576	4.16e-142	421
RPRC000304-RA.	pasha-PB	52336	107	42	1	144	464	47	144	1.38e-30	124
RPRC000305-RA.	Dgat2-PA	36467	351	208	2	1	1008	1	351	6.82e-74	233
RPRC000308-RA.	CG9953-PA	51524	328	153	2	3	980	78	401	2.07e-120	355
RPRC000316-RA.	CG3104-PA	33969	262	158	6	37	801	13	266	4.97e-24	100
RPRC000316-RA.	CG3104-PA	28571	175	122	1	7	522	103	277	1.34e-13	70.1
RPRC000320-RA.	Cyp4d14-PB	39227	181	89	6	154	657	317	489	1.96e-29	114
RPRC000320-RA.	mtSSB-PA	61062	113	43	1	115	450	34	146	1.32e-50	157
RPRC000321-RA.	CG4839-PA	41948	534	296	5	2	1576	475	1003	5.64e-153	462
RPRC000322-RA.	CG1309-PA	31737	167	101	4	72	545	35	197	1.68e-23	95.5
RPRC000322-RA.	CG1309-PA	45620	274	143	4	4	825	242	509	2.04e-73	233
RPRC000323-RA.	twi-PB	48819	127	38	2	209	508	358	484	2.94e-30	114
RPRC000327-RA.	CG30172-PB	28972	107	69	4	12	326	9	110	1.88e-09	50.8
RPRC000333-RA.	sgg-PJ	84921	378	56	1	3	1133	2	379	0.0	672
RPRC000335-RA.	CG5026-PC	55455	110	41	3	19	324	1	110	2.53e-30	112
RPRC000335-RA.	CG5026-PC	40769	130	66	3	5	385	228	349	4.02e-28	106
RPRC000335-RA.	CG5026-PC	63158	76	28	0	1	228	348	423	3.20e-29	107
RPRC000345-RA.	Sclp-PA	48045	179	92	1	79	612	71	249	4.79e-55	174
RPRC000346-RA.	CG7632-PB	30796	289	186	5	2	850	26	306	2.59e-40	141
RPRC000348-RA.	SrpRalpha-PA	57488	621	250	5	2	1846	2	614	0.0	689
RPRC000351-RA.	CG31221-PA	94326	141	8	0	1	423	75	215	5.56e-95	272
RPRC000352-RA.	Mbs-PI	61039	77	29	1	2	229	3	79	6.08e-28	103
RPRC000357-RA.	Zir-PA	32389	247	137	4	617	1273	964	1208	3.08e-29	122
RPRC000357-RA.	Zir-PA	36890	656	386	9	188	2119	1403	2042	2.45e-125	411
RPRC000358-RA.	Cyp6w1-PB	30861	337	219	5	2	994	131	459	1.73e-51	185
RPRC000358-RA.	Cyp6w1-PB	31672	341	222	6	1001	2014	27	359	2.03e-45	168
RPRC000370-RA.	Kyat-PA	24579	297	192	10	364	1182	127	415	2.28e-19	90.5
RPRC000372-RA.	eIF6-PA	79444	180	37	0	6	545	66	245	1.82e-108	309
RPRC000377-RA.	spn-B-PA	37179	78	42	1	248	481	94	164	2.41e-06	47.4
RPRC000381-RA.	serp-PC	90522	517	46	2	76	1620	26	541	0.0	990
RPRC000382-RA.	Pect-PD	70769	130	38	0	14	403	19	148	2.16e-66	209
RPRC000382-RA.	Pect-PD	55224	67	30	0	777	577	148	214	1.36e-18	83.2
RPRC000382-RA.	Pect-PD	35294	119	70	3	26	373	215	329	3.61e-14	70.5
RPRC000382-RA.	Pect-PD	57143	49	21	0	546	400	289	337	7.38e-13	66.6
RPRC000392-RA.	CG14647-PB	48611	72	33	1	2	205	78	149	3.16e-12	61.6
RPRC000393-RA.	vri-PC	73043	115	31	0	228	572	91	205	9.93e-52	181
RPRC000393-RA.	vri-PC	54867	113	39	6	846	1163	501	608	1.83e-20	92.4
RPRC000394-RA.	Kyat-PA	24766	214	147	6	309	908	96	309	4.81e-09	56.2
RPRC000395-RA.	Fer2LCH-PB	39024	205	118	5	52	654	23	224	1.38e-41	140
RPRC000396-RA.	pigeon-PB	60417	48	19	0	8	151	798	845	1.52e-10	52.8
RPRC000400-RA.	ecd-PA	39497	676	343	18	10	1878	9	671	1.60e-141	426
RPRC000403-RA.	Herc4-PB	34532	139	81	5	177	569	119	255	1.46e-16	76.3
RPRC000403-RA.	Herc4-PB	35000	140	84	5	144	554	6	141	2.54e-16	75.5
RPRC000403-RA.	Herc4-PB	32680	153	93	6	114	557	50	197	8.23e-15	71.2
RPRC000403-RA.	Herc4-PB	33742	163	99	5	81	560	146	302	2.06e-14	70.1
RPRC000403-RA.	Herc4-PB	33750	80	42	2	291	512	2	76	4.01e-06	45.4
RPRC000404-RA.	cdi-PB	59000	200	80	2	2	598	168	366	3.25e-82	270
RPRC000405-RA.	26-29-p-PA	41194	335	174	10	21	995	225	546	1.21e-72	233
RPRC000409-RA.	Srpk79D-PJ	43902	164	56	1	782	1165	796	959	3.97e-39	148
RPRC000409-RA.	Srpk79D-PJ	41250	80	43	2	479	709	293	371	2.03e-11	65.1
RPRC000410-RA.	CG12299-PA	37097	248	155	1	99	839	254	501	2.06e-47	171
RPRC000410-RA.	CG12299-PA	37903	248	153	1	15	755	254	501	1.13e-46	169
RPRC000410-RA.	CG12299-PA	39184	245	148	1	435	1166	254	498	5.42e-46	167
RPRC000410-RA.	CG12299-PA	37200	250	152	3	183	923	254	501	1.29e-42	157
RPRC000410-RA.	CG12299-PA	35484	248	159	1	351	1091	254	501	2.50e-42	156
RPRC000410-RA.	CG12299-PA	37915	211	102	2	6	551	279	489	7.61e-39	146
RPRC000410-RA.	CG12299-PA	36224	196	96	2	3	503	306	501	1.78e-31	125
RPRC000410-RA.	CG12299-PA	38306	248	152	1	672	1412	254	501	9.50e-55	194
RPRC000410-RA.	CG12299-PA	40323	248	147	1	588	1328	254	501	4.66e-54	192
RPRC000410-RA.	CG12299-PA	39516	248	149	1	336	1076	254	501	3.40e-53	189
RPRC000410-RA.	CG12299-PA	38710	248	151	1	84	824	254	501	6.60e-51	183
RPRC000410-RA.	CG12299-PA	37652	247	153	1	3	740	255	501	1.97e-48	176
RPRC000410-RA.	CG12299-PA	39896	193	115	1	840	1415	254	446	5.70e-37	143
RPRC000411-RA.	Ptr-PB	61161	224	84	2	1	669	9	230	3.14e-92	292
RPRC000411-RA.	Ptr-PB	62396	718	241	7	2	2071	256	972	0.0	836
RPRC000415-RA.	CG4645-PC	43981	216	105	4	164	766	108	322	2.16e-47	160
RPRC000419-RA.	anne-PI	42991	535	266	6	256	1761	238	766	6.78e-136	438
RPRC000419-RA.	anne-PI	42138	318	178	3	1831	2781	896	1208	1.05e-61	228
RPRC000425-RA.	Pcyt1-PD	72761	268	69	2	9	812	169	432	5.54e-150	430
RPRC000426-RA.	mor-PB	55272	901	321	15	81	2651	119	981	0.0	795
RPRC000427-RA.	Clk-PA	23507	268	173	9	603	1319	99	363	2.63e-09	60.5
RPRC000428-RA.	CG13360-PA	25704	284	201	6	71	907	101	379	7.19e-22	94.7
RPRC000436-RA+	lute-PA	28839	267	155	5	94	885	205	439	3.48e-25	106
RPRC000439-RA.	Acsl-PE	32562	648	389	13	216	2045	77	714	1.41e-88	291
RPRC000440-RA.	toy-PC	46078	102	55	0	101	406	231	332	6.14e-24	98.2
RPRC000444-RA.	Atpalpha-PA	91176	408	36	0	2	1225	35	442	0.0	746
RPRC000444-RA.	Atpalpha-PA	92121	330	26	0	1208	2197	505	834	0.0	565
RPRC000445-RA.	CG11837-PA	70229	131	39	0	17	409	8	138	4.61e-59	185
RPRC000450-RA+	CG4078-PA	40299	67	39	1	53	253	13	78	3.51e-12	63.5
RPRC000450-RA.	CG4078-PA	41322	121	65	3	2	346	624	744	1.67e-23	92.8
RPRC000450-RA.	CG4078-PA	27857	140	94	3	657	1073	454	587	9.41e-14	71.6
RPRC000450-RA.	CG4078-PA	37662	77	48	0	114	344	193	269	3.54e-12	67.0
RPRC000454-RA.	wtrw-PB	24646	706	429	23	362	2329	180	832	1.75e-24	109
RPRC000454-RA.	wtrw-PB	29834	181	123	4	74	610	290	468	1.38e-09	61.2
RPRC000454-RA.	wtrw-PB	34426	122	70	5	218	562	232	350	1.64e-06	51.2
RPRC000455-RA.	cwo-PA	40594	202	66	6	2	550	4	170	3.89e-34	132
RPRC000465-RA-	PAPLA1-PA	48166	627	294	8	16	1818	1373	1994	0.0	577
RPRC000470-RA.	CG30172-PB	42169	83	48	0	76	324	30	112	4.92e-22	82.4
RPRC000473-RA.	5-HT2A-PD	43529	170	95	1	232	738	303	472	2.93e-39	153
RPRC000474-RA.	CG6277-PA	32184	261	166	6	127	900	86	338	1.37e-32	123
RPRC000475-RA.	CG14232-PB	39779	362	168	5	132	1091	26	379	4.90e-82	258
RPRC000477-RA.	puml-PA	31356	118	70	4	139	474	107	219	5.26e-07	50.1
RPRC000478-RA.	CG6055-PB	89055	201	22	0	4	606	19	219	6.30e-139	386
RPRC000480-RA.	Ptr-PB	27189	217	152	5	2338	2985	634	845	1.56e-20	97.1
RPRC000480-RA.	Ptr-PB	23343	347	227	8	928	1884	208	543	5.01e-13	72.8
RPRC000481-RA.	CG14629-PA	40909	154	85	3	3	455	132	282	8.60e-34	120
RPRC000482-RA.	CG10175-PA	30743	592	329	23	8	1633	74	634	4.88e-54	193
RPRC000486-RA.	CG4115-PA	70500	200	57	2	45	641	21	219	3.77e-105	301
RPRC000496-RA.	h-PB	68462	130	36	2	2	382	13	140	4.27e-50	166
RPRC000497-RA.	Hsl-PA	58462	130	47	2	747	1127	429	554	5.34e-43	163
RPRC000497-RA.	Hsl-PA	36752	234	140	4	66	746	59	291	9.52e-42	159
RPRC000497-RA.	Hsl-PA	55844	77	34	0	1374	1604	756	832	1.06e-22	101
RPRC000497-RA+	Hsl-PA	58462	130	47	2	577	957	429	554	2.28e-43	162
RPRC000497-RA+	Hsl-PA	41398	186	101	4	40	576	107	291	1.70e-36	142
RPRC000497-RA+	Hsl-PA	55844	77	34	0	1204	1434	756	832	4.67e-23	102
RPRC000503-RA.	Taf5-PA	38119	202	84	2	1100	1588	446	645	1.15e-34	137
RPRC000510-RA.	Ppa-PC	32095	377	233	9	61	1161	155	518	1.89e-38	145
RPRC000510-RA.	Ppa-PC	29870	231	143	6	526	1170	191	418	4.39e-18	85.5
RPRC000511-RA.	B52-PI	30769	65	45	0	30	224	3	67	3.53e-09	48.5
RPRC000516-RA+	ETHR-PC	33582	268	154	9	297	1064	78	333	1.50e-29	119
RPRC000516-RA.	ETHR-PC	33333	327	193	10	196	1137	19	333	1.78e-33	130
RPRC000519-RA.	ITP-PF	45192	104	55	2	27	332	6	109	1.92e-28	99.4
RPRC000525-RA.	CG1441-PB	56610	295	126	2	64	945	26	319	1.30e-112	338
RPRC000525-RA.	CG1441-PB	52326	86	41	0	955	1212	405	490	5.69e-22	97.1
RPRC000528-RA.	defl-PA	38883	985	497	22	6	2672	8	983	0.0	603
RPRC000529-RA.	CG33096-PE	74708	257	64	1	61	828	20	276	1.67e-145	408
RPRC000532-RA.	CG7115-PD	76351	148	35	0	567	1010	271	418	6.67e-72	241
RPRC000533-RA.	e-PA	24147	381	235	11	18	1016	186	560	9.81e-14	74.3
RPRC000540-RA.	CG42399-PC	47867	211	110	0	752	1384	1427	1637	2.31e-53	192
RPRC000545-RA.	Elovl7-PA	41129	248	123	5	2	679	20	266	3.94e-52	171
RPRC000554-RA.	CAH3-PA	32544	169	96	6	64	522	64	230	4.53e-18	78.6
RPRC000558-RA.	l(2)k09022-PA	32143	1260	742	33	1622	5242	895	2094	8.10e-136	468
RPRC000558-RA.	l(2)k09022-PA	23140	242	140	7	35	625	316	556	3.93e-09	61.2
RPRC000565-RA.	Ubx-PB	29310	232	75	10	70	588	40	241	3.73e-06	45.4
RPRC000569-RA.	CG15111-PA	39607	356	156	8	39	938	35	387	4.38e-86	263
RPRC000570-RA.	CG10011-PA	24887	442	241	16	36	1232	1318	1711	2.00e-16	83.6
RPRC000570-RA.	CG10011-PA	26923	260	155	9	666	1358	1364	1617	3.27e-09	60.1
RPRC000570-RA.	CG10011-PA	31034	116	76	1	6	353	1681	1792	1.52e-07	54.7
RPRC000570-RA.	CG10011-PA	23922	255	154	7	663	1340	1564	1807	2.58e-07	53.9
RPRC000571-RA.	ps-PI	29940	167	103	3	365	826	74	239	2.54e-10	62.0
RPRC000571-RA.	ps-PI	31655	139	79	4	1028	1408	74	208	2.97e-09	58.5
RPRC000574-RA.	CG5568-PA	25070	355	201	17	107	1108	194	504	6.40e-15	75.9
RPRC000575-RA.	caps-PA	47921	505	238	5	59	1513	41	540	5.06e-145	426
RPRC000576-RA.	Cad96Ca-PA	40830	289	161	3	1399	2244	461	746	7.57e-64	229
RPRC000581-RA.	CG8207-PA	58295	434	165	4	2	1255	2	435	2.70e-180	509
RPRC000587-RA.	hth-PA	78870	407	65	11	28	1215	73	469	0.0	549
RPRC000592-RA.	Cyp305a1-PA	31677	322	200	7	43	975	22	334	6.31e-52	178
RPRC000595-RA.	pdgy-PB	36977	311	186	7	360	1277	287	592	5.08e-65	218
RPRC000606-RA.	mael-PC	27336	289	181	8	322	1164	74	341	2.13e-23	101
RPRC000610-RA.	Sb-PB	21374	262	171	10	1427	2125	511	766	9.51e-08	54.7
RPRC000617-RA.	Desat1-PB	66458	319	107	0	70	1026	60	378	1.82e-166	468
RPRC000618-RA.	CG6055-PB	50222	225	94	5	3	662	7	218	8.37e-70	211
RPRC000620-RA.	CG11892-PA	25215	349	254	6	6	1043	39	383	1.15e-24	103
RPRC000624-RA.	Naus-PA	44940	336	165	4	188	1186	96	414	2.51e-63	213
RPRC000625-RA.	Cont-PA	21773	519	292	19	475	1854	384	847	6.09e-19	94.4
RPRC000625-RA.	Cont-PA	20975	472	294	17	220	1533	498	924	9.23e-07	54.3
RPRC000631-RA.	CG30172-PB	22078	77	60	0	116	346	34	110	5.90e-07	44.3
RPRC000632-RA.	BicD-PC	61364	220	80	2	43	702	558	772	9.35e-80	253
RPRC000638-RA.	Spn-PF	41489	94	49	3	1142	1414	1257	1347	5.98e-11	64.3
RPRC000640-RA.	CG11147-PB	30811	185	122	5	110	655	49	230	2.82e-15	75.5
RPRC000641-RA.	ScpX-PA	65041	123	42	1	55	420	422	544	3.28e-50	167
RPRC000643-RA.	CG7903-PA	33333	84	48	2	46	297	1	76	1.18e-07	52.4
RPRC000650-RA.	CG12104-PC	50909	55	27	0	532	696	52	106	1.11e-11	63.2
RPRC000654-RA.	Pka-R1-PO	28235	85	58	1	5	259	207	288	2.01e-06	46.2
RPRC000655-RA.	fra-PA	29381	194	125	3	79	627	203	395	6.66e-21	89.7
RPRC000655-RA.	fra-PA	31613	155	101	3	4	462	280	431	2.78e-15	73.2
RPRC000663-RA.	CG13676-PB	38710	62	37	1	140	325	128	188	1.78e-10	55.5
RPRC000664-RA.	CG2852-PD	58101	179	74	1	9	545	22	199	4.99e-70	210
RPRC000670-RA+	Ptp4E-PB	56657	353	151	2	1	1056	73	424	4.60e-131	408
RPRC000670-RA+	Ptp4E-PB	25532	282	189	7	235	1053	620	889	1.43e-08	55.8
RPRC000671-RA.	ry-PA	59406	303	118	2	124	1017	1032	1334	1.24e-116	365
RPRC000671-RA.	ry-PA	50000	76	38	0	1	228	887	962	1.31e-15	77.4
RPRC000672-RA.	CG31122-PB	71429	140	39	1	264	683	340	478	1.33e-62	203
RPRC000672-RA.	CG31122-PB	75000	44	11	0	3	134	108	151	4.60e-15	73.2
RPRC000682-RA.	fru-PB	45763	59	32	0	168	344	720	778	7.74e-13	63.2
RPRC000686-RA.	peb-PB	39216	51	30	1	7	159	1453	1502	1.64e-06	42.4
RPRC000686-RA.	cg-PL	23810	168	86	6	4	465	292	431	1.86e-08	51.6
RPRC000687-RA.	mRpL30-PA	49020	153	75	2	16	468	29	180	9.73e-45	144
RPRC000690-RA.	CG31036-PD	55319	47	21	0	400	540	394	440	1.64e-08	56.6
RPRC000690-RA.	CG31036-PD	24648	284	131	10	970	1623	735	1001	2.74e-06	49.7
RPRC000693-RA.	Zyx-PH	61462	301	81	6	545	1345	196	495	2.63e-124	369
RPRC000697-RA.	Cnb-PA	33065	124	76	1	43	393	456	579	5.15e-13	68.6
RPRC000703-RA.	CG7378-PA	54362	149	67	1	97	540	52	200	8.83e-55	172
RPRC000704-RA.	BicD-PD	72222	90	25	0	18	287	14	103	1.23e-30	112
RPRC000706-RA.	PRL-1-PA	30252	119	77	3	321	662	38	155	2.26e-11	59.7
RPRC000710-RA.	D2hgdh-PC	25263	190	131	4	509	1066	102	284	9.21e-11	63.9
RPRC000719-RA.	CG8668-PB	52336	107	48	1	164	475	309	415	4.42e-31	116
RPRC000719-RA.	CG8668-PB	67308	156	50	1	1	468	429	583	1.99e-74	231
RPRC000721-RA.	Nrt-PB	33735	166	87	8	72	530	108	263	1.57e-07	49.7
RPRC000721-RA.	Nrt-PB	40726	496	260	12	130	1554	351	833	6.08e-111	348
RPRC000725-RA.	Dgk-PK	42520	127	69	2	227	607	447	569	4.52e-22	97.1
RPRC000725-RA.	Dgk-PK	28902	173	90	3	656	1075	876	1048	1.24e-16	80.5
RPRC000740-RA.	dati-PB	42857	161	83	3	54	512	435	594	4.77e-34	132
RPRC000740-RA.	dati-PB	28511	235	96	8	6	497	448	681	4.54e-13	69.7
RPRC000745-RA.	CG9410-PA	54745	137	58	2	2	412	64	196	6.51e-47	150
RPRC000750-RA.	krz-PA	83333	222	35	1	1	666	80	299	3.50e-137	392
RPRC000756-RA.	hzg-PA	82119	151	27	0	3	455	112	262	2.79e-94	275
RPRC000760-RA.	Pfas-PA	62199	291	107	1	407	1270	240	530	2.21e-109	349
RPRC000760-RA.	Pfas-PA	26442	208	138	6	89	685	31	232	4.98e-11	63.9
RPRC000764-RA.	Usp20-33-PA	34104	173	92	3	253	771	390	540	2.74e-23	99.0
RPRC000765-RA.	CG5886-PA	41379	87	48	1	106	366	89	172	1.41e-10	56.2
RPRC000768-RA.	CG4367-PC	63636	33	12	0	1	99	182	214	1.12e-08	49.3
RPRC000769-RA.	su(Hw)-PA	26705	176	110	3	1014	1541	464	620	1.65e-11	67.8
RPRC000776-RA.	Tsp66E-PB	26996	263	165	7	28	741	6	266	7.80e-26	101
RPRC000781-RA.	Mtor-PA	26478	812	562	8	2249	4588	673	1481	3.49e-45	179
RPRC000781-RA.	Mtor-PA	33484	442	276	6	440	1735	140	573	9.44e-42	168
RPRC000784-RA.	CG14721-PB	36538	260	143	8	35	772	10	261	3.55e-53	172
RPRC000788-RA.	Cyp6w1-PB	30599	451	281	10	2	1312	73	505	2.09e-63	212
RPRC000791-RA.	spn-E-PA	38899	527	284	12	816	2321	327	840	5.31e-100	337
RPRC000791-RA.	spn-E-PA	53801	171	78	1	294	803	100	270	2.88e-50	190
RPRC000798-RA.	Lk6-PB	54213	356	144	5	145	1176	53	401	9.83e-127	394
RPRC000814-RA.	trbl-PA	41573	89	38	3	52	276	184	272	5.23e-17	73.6
RPRC000818-RA.	cg-PB	38793	116	68	1	41	388	330	442	1.40e-20	85.1
RPRC000818-RA.	cg-PB	38793	116	68	1	44	391	275	387	4.36e-19	80.9
RPRC000818-RA.	cg-PB	35833	120	74	1	29	388	298	414	1.11e-17	77.0
RPRC000818-RA.	cg-PB	36290	124	74	2	23	391	352	471	1.21e-17	77.0
RPRC000818-RA.	cg-PB	46296	54	24	2	149	298	708	760	2.11e-06	44.7
RPRC000821-RA.	Evi5-PD	31250	80	54	1	502	738	153	232	4.43e-10	58.5
RPRC000822-RA.	TBC1D23-PA	34568	81	52	1	11	250	155	235	1.48e-09	53.9
RPRC000828-RA.	Mkp3-PA	34286	140	90	1	93	506	47	186	2.03e-19	82.0
RPRC000829-RA.	Hip14-PB	28696	230	134	10	240	905	373	580	2.86e-20	93.2
RPRC000830-RA.	Sms-PB	58947	190	78	0	3	572	174	363	4.79e-82	247
RPRC000839-RA.	Cad96Ca-PA	74144	263	68	0	2	790	507	769	1.20e-140	412
RPRC000842-RA.	fz2-PD	51955	179	72	3	649	1182	297	462	1.28e-54	191
RPRC000842-RA.	fz2-PD	48305	118	57	2	88	429	63	180	8.95e-34	132
RPRC000844-RA.	chn-PG	69863	73	22	0	308	526	493	565	1.49e-34	127
RPRC000844-RA.	chn-PG	73684	38	10	0	2	115	331	368	9.65e-16	73.2
RPRC000849-RA.	RhoGAP5A-PA	28079	203	125	5	406	966	294	491	3.39e-17	82.8
RPRC000850-RA.	mRpL42-PB	47253	91	47	1	129	398	30	120	1.57e-24	90.1
RPRC000852-RA.	CG12299-PA	27099	262	176	6	802	1584	254	501	3.93e-29	123
RPRC000852-RA.	CG12299-PA	37383	107	67	0	1267	1587	255	361	1.66e-18	89.4
RPRC000852-RA.	CG12299-PA	35455	110	70	1	1267	1593	311	420	9.67e-15	77.4
RPRC000852-RA.	CG12299-PA	23134	268	186	6	244	1047	254	501	1.37e-11	67.4
RPRC000852-RA.	CG12299-PA	24066	241	164	5	238	960	280	501	3.66e-11	65.9
RPRC000852-RA.	CG12299-PA	32143	112	73	2	244	579	395	503	2.19e-10	63.2
RPRC000852-RA.	CG12299-PA	35294	85	53	1	238	492	421	503	2.72e-10	63.2
RPRC000852-RA.	CG12299-PA	24803	254	143	7	295	1056	243	448	2.89e-10	62.8
RPRC000853-RA.	Eip75B-PD	63158	209	71	3	5	631	23	225	6.67e-85	268
RPRC000856-RA.	ADD1-PB	30337	89	42	3	14	280	759	827	9.04e-07	48.1
RPRC000857-RA.	Spn27A-PB	21845	206	133	5	206	796	258	444	2.90e-07	50.1
RPRC000860-RA.	Tsc1-PA	46862	239	126	1	3	716	22	260	1.07e-67	228
RPRC000860-RA.	Tsc1-PA	25100	502	264	16	467	1756	502	963	5.82e-17	84.3
RPRC000862-RA.	Dyrk2-PC	38938	226	134	4	517	1191	179	401	8.51e-43	158
RPRC000863-RA.	MAPk-Ak2-PF	40942	276	154	4	145	951	25	298	5.74e-54	187
RPRC000866-RA.	E2f2-PB	35465	172	93	8	69	554	77	240	1.51e-19	84.3
RPRC000868-RA.	FIG4-PA	28571	532	310	16	102	1523	43	562	2.00e-48	180
RPRC000880-RA.	CG30427-PF	33945	218	141	2	1	645	243	460	8.23e-39	139
RPRC000889-RA.	Dys-PE	58571	280	83	4	1	750	716	992	1.24e-79	258
RPRC000890-RA.	Sb-PB	80870	115	22	0	2	346	576	690	1.24e-62	202
RPRC000892-RA.	Spred-PB	46667	60	28	2	438	605	326	385	2.10e-07	49.7
RPRC000893-RA.	sel-PA	47967	123	60	3	5	364	68	189	4.51e-32	110
RPRC000896-RA.	Ptp4E-PC	51220	82	40	0	46	291	491	572	3.81e-22	88.2
RPRC000896-RA.	Ptp4E-PB	45232	367	172	9	2	1051	654	1008	1.34e-87	287
RPRC000896-RA.	Ptp4E-PB	24815	270	185	9	80	868	212	470	8.05e-10	59.7
RPRC000896-RA.	Ptp4E-PB	21978	273	181	9	83	868	404	655	2.67e-07	51.6
RPRC000898-RA.	krz-PA	37619	210	114	5	3	620	200	396	1.12e-31	121
RPRC000904-RA.	SH3PX1-PA	38108	370	169	9	1	978	5	358	1.04e-68	223
RPRC000905-RA.	CG2493-PA	44796	442	235	4	72	1379	34	472	8.55e-145	422
RPRC000908-RA+	RhoGAP5A-PA	35503	169	97	5	765	1250	301	464	1.74e-23	104
RPRC000908-RA.	RhoGAP5A-PA	35503	169	97	5	765	1250	301	464	1.88e-23	104
RPRC000910-RA.	Ccdc85-PA	60360	222	51	6	256	816	249	468	7.97e-52	180
RPRC000910-RA.	Ccdc85-PA	67857	56	13	2	883	1035	543	598	1.77e-13	70.5
RPRC000911-RA.	CG8001-PD	38710	403	178	8	433	1446	255	653	1.25e-84	277
RPRC000915-RA.	CG5854-PA	50549	273	125	2	14	817	7	274	2.73e-97	289
RPRC000916-RA.	hzg-PA	44382	178	96	2	560	1093	69	243	2.90e-42	150
RPRC000917-RA.	RhoGAP1A-PE	30488	82	49	2	93	323	1218	1296	3.44e-08	48.9
RPRC000919-RA.	Hrb98DE-PF	74000	50	13	0	13	162	16	65	6.98e-19	86.7
RPRC000921-RA.	Fic-PA	63481	293	106	1	242	1120	117	408	8.85e-134	390
RPRC000922-RA.	mRpS18B-PA	32787	61	40	1	46	225	123	183	2.78e-08	48.1
RPRC000925-RA+	Bap170-PA	36122	263	157	4	3	758	303	565	7.32e-36	147
RPRC000925-RA+	Bap170-PA	35882	170	80	4	3327	3749	1471	1640	6.43e-25	112
RPRC000925-RA+	Bap170-PA	38889	108	56	3	1356	1649	670	777	9.69e-15	79.0
RPRC000927-RA.	Cep135-PC	24013	304	174	11	11	790	8	298	1.09e-06	52.0
RPRC000929-RA.	Sap130-PF	48026	152	73	1	4	459	1064	1209	3.94e-44	153
RPRC000932-RA.	CG2225-PB	64151	53	16	2	2060	2209	859	911	4.28e-11	65.9
RPRC000935-RA.	Ude-PB	32075	212	133	5	26	646	66	271	9.45e-21	87.8
RPRC000935-RA.	Ude-PB	32075	159	103	3	110	574	9	166	8.66e-12	62.4
RPRC000939-RA.	Atx2-PB	50000	220	105	4	41	694	51	267	8.86e-51	193
RPRC000939-RA.	Atx2-PB	45217	115	44	5	1934	2236	852	961	2.00e-11	67.4
RPRC000943-RA.	mio-PA	35821	469	243	11	1073	2338	400	857	1.06e-84	286
RPRC000943-RA.	mio-PA	36061	330	183	11	8	955	8	323	8.30e-50	187
RPRC000944-RA.	CG13937-PD	34657	277	148	7	122	934	104	353	1.56e-42	149
RPRC000949-RA.	CG3356-PA	46778	481	242	5	17	1435	648	1122	1.35e-135	417
RPRC000950-RA.	RhoGAP5A-PA	38095	63	34	1	293	481	240	297	4.33e-10	57.0
RPRC000950-RA.	inaC-PA	35714	56	36	0	104	271	134	189	1.18e-07	50.8
RPRC000950-RA.	inaC-PA	40000	55	33	0	113	277	72	126	5.33e-07	48.9
RPRC000951-RA.	Nf-YA-PA	85246	61	7	1	85	267	287	345	4.25e-26	99.8
RPRC000956-RA.	CG10338-PA	34483	174	108	3	1	519	201	369	2.71e-18	80.5
RPRC000957-RA.	CG10338-PA	60000	65	26	0	25	219	131	195	3.07e-12	58.9
RPRC000958-RA.	CG4622-PA	38916	203	97	3	38	646	178	353	6.57e-38	145
RPRC000958-RA.	CG4622-PA	50794	63	31	0	1088	1276	488	550	3.83e-12	67.8
RPRC000959-RA.	CG33993-PA	42587	317	122	8	142	936	113	421	8.03e-61	198
RPRC000961-RA.	Ptpmeg2-PF	47368	95	50	0	143	427	316	410	1.57e-21	88.6
RPRC000966-RA.	brat-PF	62626	297	100	3	1240	2127	738	1024	3.11e-127	402
RPRC000966-RA.	brat-PF	25234	214	143	4	496	1098	326	535	1.43e-10	63.9
RPRC000966-RA.	brat-PF	56098	41	18	0	316	438	179	219	3.84e-09	59.3
RPRC000967-RA.	Klf15-PA	43226	155	73	2	115	534	125	279	1.24e-36	128
RPRC000968-RA.	VhaAC45-PB	46250	80	37	2	1027	1251	299	377	8.47e-11	62.4
RPRC000971-RA.	aux-PC	41989	362	162	7	91	1125	140	470	2.85e-89	290
RPRC000972-RA.	mRpS31-PA	66197	71	24	0	10	222	295	365	4.00e-34	119
RPRC000974-RA.	CG10527-PA	41007	139	81	1	16	432	159	296	3.62e-35	122
RPRC000974-RA.	CG10527-PA	39130	69	42	0	13	219	228	296	4.83e-13	63.5
RPRC000976-RA.	TTLL5-PA	34385	317	167	5	27	938	258	546	9.86e-49	173
RPRC000978-RA.	Herc4-PC	29878	328	198	11	5	937	10	322	9.38e-29	115
RPRC000978-RA.	Herc4-PC	30996	271	168	8	167	940	7	271	1.09e-21	94.7
RPRC000978-RA.	Herc4-PC	30672	238	142	6	2	673	118	346	3.28e-20	90.5
RPRC000978-RA.	Herc4-PC	27044	318	182	13	8	889	65	356	4.96e-18	84.0
RPRC000980-RA.	Tdrd3-PA	40000	330	162	7	1	888	11	338	7.88e-54	195
RPRC000980-RA.	Tdrd3-PA	57895	57	24	0	1339	1509	728	784	5.30e-18	87.0
RPRC000982-RA.	Irc-PB	33010	515	289	18	585	2039	206	694	9.63e-67	232
RPRC000986-RA.	Oli-PC	57143	49	19	1	337	477	142	190	1.11e-09	55.5
RPRC000987-RA.	slp2-PA	84800	125	18	1	257	631	183	306	3.82e-60	197
RPRC000989-RA.	CG7889-PA	29044	272	169	7	46	828	33	291	7.36e-31	117
RPRC000990-RA.	PPO3-PA	25943	636	391	19	272	2086	89	675	1.55e-46	175
RPRC000991-RA.	Gclc-PD	61934	331	91	3	3	923	15	334	4.34e-142	416
RPRC000992-RA+	GEFmeso-PG	24681	235	159	7	271	954	236	459	2.02e-10	62.8
RPRC000993-RA.	CTCF-PA	28070	114	81	1	530	868	346	459	6.56e-09	59.7
RPRC000995-RA.	Sobp-PA	60317	126	41	2	50	421	259	377	1.26e-43	161
RPRC000997-RA.	Syt1-PE	29482	251	140	7	5	745	231	448	4.56e-22	94.0
RPRC000997-RA.	Syt1-PE	33645	107	69	1	377	697	209	313	5.70e-14	70.5
RPRC001001-RA.	CG8079-PC	41667	264	131	8	675	1439	211	460	2.64e-54	189
RPRC001004-RA.	PGAP2-PA	46988	83	44	0	7	255	56	138	5.12e-20	79.7
RPRC001006-RA.	CG10904-PA	39474	76	43	1	7	234	24	96	2.22e-13	63.2
RPRC001012-RA.	CG5504-PA	62532	387	135	4	127	1263	52	436	6.21e-176	499
RPRC001013-RA.	vap-PF	36842	95	52	3	4	276	828	918	8.32e-08	54.7
RPRC001014-RA.	RasGAP1-PC	23529	153	113	2	607	1053	456	608	1.19e-07	52.8
RPRC001019-RA.	Usf-PC	37008	127	50	2	3	293	250	376	2.09e-14	67.0
RPRC001020-RA.	betaCOP-PA	72277	101	27	1	10	312	3	102	1.06e-44	152
RPRC001020-RA.	betaCOP-PA	66085	802	235	5	2	2356	162	943	0.0	1055
RPRC001021-RA.	orb-PG	43979	191	98	4	163	717	574	761	9.32e-46	162
RPRC001023-RA.	CG10011-PA	37696	191	112	4	15	569	1320	1509	5.90e-23	102
RPRC001023-RA.	CG10011-PA	33803	213	127	6	15	638	1354	1557	6.52e-18	86.3
RPRC001023-RA.	CG10011-PA	32787	183	119	3	15	554	1622	1803	4.90e-16	80.5
RPRC001023-RA.	CG10011-PA	33520	179	116	3	30	560	1428	1605	1.59e-15	79.0
RPRC001023-RA.	CG10011-PA	33862	189	119	4	15	566	1387	1574	5.84e-15	77.0
RPRC001023-RA.	CG10011-PA	27928	222	124	4	15	572	1555	1776	5.19e-11	64.7
RPRC001023-RA.	CG10011-PA	29944	177	108	2	90	572	1268	1444	2.98e-09	58.9
RPRC001031-RA.	CG16903-PA	70040	247	74	0	61	801	79	325	9.67e-129	379
RPRC001034-RA.	Dap160-PH	41734	369	144	5	463	1497	681	1002	1.39e-83	288
RPRC001034-RA.	Dap160-PH	34211	266	138	9	100	852	675	918	2.80e-34	140
RPRC001034-RA.	Dap160-PH	25984	254	139	9	112	849	784	996	6.00e-17	85.1
RPRC001035-RA.	Dap160-PC	43103	116	60	2	541	873	445	559	9.06e-20	88.6
RPRC001035-RA.	Dap160-PC	48214	112	33	3	1	261	240	351	1.99e-16	78.6
RPRC001036-RA.	Dap160-PA	72527	91	25	0	6	278	5	95	2.69e-40	150
RPRC001036-RA.	Dap160-PA	35514	107	63	2	15	317	185	291	1.43e-13	70.9
RPRC001040-RA.	Syt1-PE	32653	245	157	4	378	1097	188	429	1.62e-35	134
RPRC001040-RA.	Syt1-PE	29592	98	66	2	756	1046	187	282	1.35e-06	49.3
RPRC001042-RA.	ACXD-PA	28916	166	115	2	28	525	317	479	1.09e-20	91.3
RPRC001042-RA.	ACXD-PA	40506	79	46	1	343	579	1063	1140	1.69e-09	57.8
RPRC001043-RA.	RpL40-PB	39130	69	42	0	1155	1361	8	76	7.70e-10	55.8
RPRC001044-RA.	caps-PE	27733	375	229	9	52	1092	39	399	2.45e-26	113
RPRC001051-RA.	Nup214-PA	27046	281	156	6	17	715	129	408	4.63e-29	120
RPRC001052-RA.	CG9171-PF	49853	341	147	8	33	1019	114	442	7.65e-109	327
RPRC001055-RA.	Ddc-PD	61856	97	37	0	3	293	10	106	3.08e-42	142
RPRC001056-RA.	Ddc-PD	50708	353	172	2	1	1059	125	475	3.32e-121	363
RPRC001059-RA.	shg-PA	28033	239	145	10	17	703	392	613	3.71e-09	57.4
RPRC001059-RA.	shg-PA	25103	243	165	7	47	760	78	308	1.69e-08	55.5
RPRC001060-RA.	Zfrp8-PA	39706	68	41	0	10	213	125	192	8.49e-09	56.6
RPRC001061-RA.	CG13398-PA	38298	47	29	0	336	476	59	105	4.98e-07	49.3
RPRC001063-RA.	CG31100-PB	35385	195	122	1	79	651	42	236	1.99e-31	121
RPRC001064-RA.	Hnf4-PF	53947	228	72	3	2	586	225	452	1.33e-72	232
RPRC001066-RA.	Usp2-PK	36054	147	81	4	2319	2726	170	314	3.65e-19	88.6
RPRC001066-RA.	Usp2-PK	36667	60	38	0	318	497	38	97	2.64e-06	49.7
RPRC001074-RA.	Nup133-PA	24697	1154	690	28	82	3093	66	1190	5.24e-72	260
RPRC001077-RA.	CG1662-PA	51397	179	87	0	28	564	57	235	2.84e-67	205
RPRC001078-RA.	Cad96Ca-PA	32733	333	144	8	652	1497	460	763	9.34e-50	181
RPRC001081-RA.	Vta1-PA	46789	327	137	7	10	918	3	316	1.35e-91	274
RPRC001082-RA.	CG4080-PB	60345	174	65	1	99	620	41	210	3.50e-79	257
RPRC001083-RA.	dpr11-PC	28704	108	63	2	21	326	222	321	7.92e-07	45.1
RPRC001086-RA.	timeout-PA	45082	122	66	1	19	381	694	815	4.31e-26	112
RPRC001089-RA.	ArgRS-m-PA	39696	461	256	11	320	1651	135	590	2.64e-99	311
RPRC001090-RA.	cic-PD	51250	160	56	8	450	902	1924	2070	6.43e-36	136
RPRC001091-RA.	CG4042-PA	37247	247	137	5	52	780	42	274	3.09e-44	150
RPRC001098-RA.	CG7546-PA	62069	29	11	0	173	259	394	422	7.37e-07	47.8
RPRC001099-RA.	CG7546-PE	56164	73	32	0	2	220	3	75	1.30e-24	96.7
RPRC001100-RA.	CG6282-PB	70877	285	79	3	1	849	13	295	2.14e-148	418
RPRC001101-RA.	eIF2beta-PA	73664	262	62	3	175	951	54	311	5.72e-116	336
RPRC001102-RA.	Sik2-PA	60993	141	50	3	2	409	323	463	3.85e-48	176
RPRC001103-RA.	XRCC1-PA	30000	190	70	4	25	423	401	584	7.05e-18	83.6
RPRC001104-RA.	XRCC1-PA	47826	138	69	3	21	431	9	144	2.15e-35	131
RPRC001106-RA.	trn-PA	23810	315	177	9	60	824	136	447	9.86e-09	58.5
RPRC001107-RA.	pdgy-PB	44086	186	99	3	42	584	410	595	6.81e-46	159
RPRC001109-RA.	sprt-PA	30000	270	109	7	258	899	79	324	5.59e-23	102
RPRC001111-RA.	ari-1-PE	27000	200	115	4	29	616	150	322	5.09e-14	71.2
RPRC001118-RA.	Zip42C.1-PA	29070	258	142	5	73	729	58	313	5.40e-18	81.6
RPRC001119-RA.	Ask1-PC	62533	766	255	7	99	2306	1	764	0.0	964
RPRC001120-RA.	ash1-PB	42542	952	417	20	3743	6409	1235	2119	0.0	711
RPRC001121-RA.	Mitofilin-PD	36489	655	343	6	213	1982	92	738	7.38e-99	318
RPRC001129-RA.	smid-PG	37607	117	64	5	22	357	767	879	3.01e-08	49.7
RPRC001131-RA.	Cpr56F-PA	56522	69	30	0	453	659	120	188	3.40e-19	82.0
RPRC001132-RA.	CG7950-PB	66316	95	32	0	20	304	8	102	3.69e-46	147
RPRC001133-RA.	Ppn-PC	39583	96	40	6	67	321	579	667	8.21e-07	48.9
RPRC001135-RA.	cora-PG	37824	193	117	3	19	594	84	274	1.59e-40	145
RPRC001136-RA.	CG8927-PC	61765	68	26	0	77	280	257	324	2.47e-23	100
RPRC001137-RA.	Sfmbt-PD	32812	320	192	9	2150	3058	657	970	2.82e-36	149
RPRC001137-RA.	Sfmbt-PD	38140	215	113	6	2162	2764	767	975	6.88e-29	125
RPRC001137-RA.	Sfmbt-PD	25704	284	188	10	2252	3046	583	862	2.87e-20	97.1
RPRC001137-RA.	Sfmbt-PD	27982	218	137	7	2456	3058	534	748	2.32e-16	84.0
RPRC001137-RA.	Sfmbt-PD	37634	93	56	1	2132	2410	875	965	1.11e-12	72.0
RPRC001140-RA.	klu-PC	85455	165	23	1	892	1386	545	708	4.03e-95	305
RPRC001140-RA.	klu-PC	35802	81	44	2	1222	1440	590	670	6.23e-06	48.1
RPRC001144-RA.	Rab19-PA	70297	202	59	1	19	624	13	213	1.46e-98	284
RPRC001145-RA.	bel-PB	31298	393	217	10	237	1394	291	637	1.62e-36	144
RPRC001146-RA.	Rad9-PA	32422	256	165	4	16	777	9	258	2.68e-36	138
RPRC001150-RA-	CG10252-PA	28704	216	134	6	441	1049	8	216	2.92e-16	77.4
RPRC001150-RA-	CG10252-PA	29379	177	122	3	885	1409	22	197	8.53e-16	76.3
RPRC001150-RA-	CG10252-PA	27778	216	136	6	336	944	8	216	2.00e-15	75.1
RPRC001150-RA-	CG10252-PA	26383	235	148	6	48	734	1	216	2.04e-15	75.1
RPRC001150-RA-	CG10252-PA	24862	181	116	6	1176	1688	8	178	6.02e-06	47.0
RPRC001150-RA-	CG10252-PA	27143	210	139	4	48	674	1	197	2.72e-16	75.9
RPRC001150-RA-	CG10252-PA	25414	181	115	6	441	953	8	178	1.14e-06	48.1
RPRC001152-RA-	Tsf2-PA	25194	258	163	11	659	1372	32	279	1.78e-11	66.2
RPRC001152-RA-	Tsf2-PA	25223	337	221	14	671	1627	453	776	1.93e-11	66.2
RPRC001158-RA.	CG17321-PA	48069	233	92	4	209	850	41	263	7.10e-37	135
RPRC001158-RA+	CG5608-PA	47207	555	254	7	15	1571	5	556	1.07e-171	500
RPRC001159-RA.	Dg-PB	35714	616	347	13	926	2719	302	886	7.12e-114	370
RPRC001163-RA.	PNPase-PE	53333	435	199	4	76	1368	42	476	7.36e-160	470
RPRC001165-RA.	CG5262-PB	41163	447	221	10	2	1249	72	507	6.84e-103	313
RPRC001169-RA.	Diap2-PA	43750	48	27	0	376	519	451	498	1.56e-09	55.1
RPRC001170-RA.	CG12121-PA	42336	137	67	5	55	447	30	160	7.38e-22	92.0
RPRC001174-RA.	CG31793-PA	50794	189	89	2	7	564	1065	1252	1.73e-53	182
RPRC001174-RA-	CG31793-PA	54237	59	26	1	7	183	1065	1122	2.86e-13	62.8
RPRC001175-RA.	MRP-PQ	40541	555	309	10	828	2462	306	849	1.21e-102	347
RPRC001175-RA.	MRP-PQ	26295	251	170	4	1758	2468	1274	1523	4.26e-09	59.7
RPRC001177-RA.	CG9426-PA	56364	550	235	4	133	1773	69	616	0.0	595
RPRC001177-RA.	CG9426-PA	30769	156	89	6	907	1347	480	625	5.45e-08	55.1
RPRC001177-RA.	CG9426-PA	29825	114	58	4	901	1212	526	627	1.37e-07	53.5
RPRC001178-RA.	CG12299-PA	25628	199	116	5	212	715	284	481	2.33e-11	62.4
RPRC001181-RA.	RnrL-PA	69930	429	122	3	3	1271	384	811	0.0	642
RPRC001186-RA.	Doc1-PB	42081	221	118	4	3	653	32	246	3.46e-55	179
RPRC001190-RA.	pdgy-PB	36634	202	120	4	6	599	388	585	7.06e-35	129
RPRC001191-RA.	CG9631-PA	34146	246	134	11	147	857	207	433	9.80e-36	132
RPRC001192-RA.	Elp1-PB	31791	497	306	11	1249	2691	581	1060	4.03e-69	250
RPRC001192-RA.	Elp1-PB	35055	271	155	8	1	780	148	408	8.54e-41	162
RPRC001198-RA.	Vha100-1-PC	45455	385	140	7	3	1139	45	365	1.18e-86	283
RPRC001198-RA.	Vha100-1-PC	58163	98	39	2	1089	1382	447	542	2.83e-32	130
RPRC001199-RA.	Vha100-4-PA	62581	155	58	0	110	574	689	843	7.52e-54	182
RPRC001202-RA.	MRP-PH	42951	305	171	1	52	957	1241	1545	9.84e-72	240
RPRC001202-RA.	MRP-PH	25941	239	140	6	289	975	661	872	2.02e-18	85.5
RPRC001204-RA.	Bgb-PA	75000	120	27	2	6	362	2	119	1.29e-62	189
RPRC001206-RA.	kat80-PA	46552	116	61	1	3	347	56	171	1.40e-32	123
RPRC001207-RA.	sky-PG	80620	129	24	1	1	384	437	565	2.68e-73	227
RPRC001211-RA.	Dok-PA	44082	245	116	8	6	701	1	237	3.80e-55	191
RPRC001214-RA.	Cont-PA	55357	448	150	3	2	1204	911	1355	1.83e-143	443
RPRC001217-RA-	SKIP-PG	50000	154	66	2	1315	1752	732	882	1.01e-39	157
RPRC001217-RA-	SKIP-PG	31515	330	137	12	76	999	319	581	8.68e-23	103
RPRC001217-RA-	SKIP-PG	34247	73	48	0	1570	1788	9	81	6.43e-07	52.0
RPRC001218-RA.	CG2070-PB	47170	265	126	6	42	821	43	298	3.38e-59	194
RPRC001219-RA.	CG5800-PA	31599	269	162	6	5	751	265	531	5.72e-29	115
RPRC001225-RA.	FucTB-PD	48718	234	113	6	2	691	43	273	5.19e-68	214
RPRC001226-RA.	Ack-PA	32099	81	54	1	839	1078	986	1066	8.60e-06	47.0
RPRC001226-RA.	Ack-PA	57978	445	173	6	1	1323	20	454	5.07e-170	506
RPRC001227-RA+	baz-PC	45492	488	203	9	17	1399	285	736	8.02e-97	337
RPRC001227-RA+	baz-PC	37175	269	104	8	1643	2287	867	1124	2.41e-24	110
RPRC001228-RA.	Deaf1-PB	66964	112	37	0	430	765	214	325	1.13e-48	177
RPRC001228-RA.	Deaf1-PB	34722	144	78	4	1162	1590	442	570	1.78e-21	97.4
RPRC001230-RA.	HDAC6-PD	60849	212	82	1	6	638	66	277	7.08e-89	278
RPRC001230-RA.	HDAC6-PD	42180	211	120	2	12	641	496	705	4.56e-59	198
RPRC001232-RA.	PAPLA1-PB	25411	669	341	24	238	1941	22	633	1.90e-38	150
RPRC001233-RA.	CG10082-PB	66429	140	46	1	3	419	94	233	4.13e-53	184
RPRC001233-RA.	CG10082-PB	58333	60	19	2	783	962	616	669	1.62e-13	70.1
RPRC001235-RA-	Pp4-19C-PA	32099	243	125	7	982	1689	35	244	1.35e-32	126
RPRC001236-RA.	caup-PA	53846	52	24	0	105	260	234	285	1.11e-12	62.4
RPRC001241-RA.	arr-PA	23223	211	123	9	396	1016	754	929	4.86e-07	52.4
RPRC001241-RA.	Cad96Ca-PA	39863	291	160	6	628	1476	465	748	1.56e-64	225
RPRC001243-RA.	Naa15-16-PB	35354	99	61	2	10	303	748	844	1.61e-15	72.0
RPRC001244-RA.	Naa15-16-PB	73295	176	47	0	3	530	404	579	2.25e-97	299
RPRC001245-RA+	Ocrl-PA	29630	324	175	12	911	1801	184	481	1.71e-33	136
RPRC001246-RA.	Irp-1A-PA	71916	908	236	6	2	2698	4	901	0.0	1305
RPRC001248-RA.	ETHR-PC	25382	327	200	9	182	1108	8	308	5.15e-16	78.6
RPRC001249-RA.	MICU1-PB	76812	69	13	1	475	681	163	228	5.06e-29	112
RPRC001249-RA.	MICU1-PB	42331	163	68	4	46	471	60	217	7.66e-28	109
RPRC001250-RA.	CG13937-PD	28079	203	131	4	14	592	154	351	1.75e-20	86.7
RPRC001251-RA.	MICU1-PB	78516	256	55	0	6	773	269	524	1.88e-139	401
RPRC001256-RA.	Smvt-PA	33238	349	232	1	60	1106	39	386	4.72e-42	158
RPRC001260-RA.	Smu1-PB	22695	282	200	10	30	848	199	471	5.40e-06	48.1
RPRC001261-RA.	IntS2-PA	30325	277	150	6	9	719	829	1102	2.70e-29	115
RPRC001266-RA.	Daao1-PB	48903	319	145	8	28	954	5	315	3.72e-106	312
RPRC001267-RA.	scny-PI	53456	217	96	3	620	1261	175	389	9.89e-70	247
RPRC001273-RA.	tx-PA	54217	83	33	1	128	361	77	159	7.81e-20	84.3
RPRC001275-RA.	Drp1-PB	71603	736	160	8	3	2084	4	732	0.0	1035
RPRC001277-RA.	fra-PB	22388	268	187	7	1629	2429	430	677	1.09e-07	55.8
RPRC001280-RA.	Taf5-PA	29577	213	133	1	26	664	446	641	9.46e-22	96.7
RPRC001282-RA.	por-PA	34795	342	188	14	422	1348	185	524	3.41e-47	169
RPRC001283-RA.	Elp2-PA	41998	831	399	22	17	2377	3	794	0.0	637
RPRC001284-RA.	CG12299-PA	31250	288	158	6	33	896	254	501	1.67e-38	145
RPRC001284-RA.	CG12299-PA	36232	138	85	2	489	899	283	418	3.99e-21	94.7
RPRC001284-RA.	CG12299-PA	25532	282	156	7	3	713	272	544	5.64e-17	82.0
RPRC001284-RA.	CG12299-PA	36522	115	71	1	570	914	254	366	8.40e-17	81.6
RPRC001284-RA.	CG12299-PA	32955	88	57	1	633	896	247	332	7.89e-10	59.7
RPRC001286-RA.	PhKgamma-PF	30104	289	181	9	207	1058	28	300	8.89e-30	117
RPRC001295-RA.	CG3045-PA	22568	257	155	10	55	744	77	316	2.91e-06	48.1
RPRC001296-RA.	CG6565-PA	35912	181	92	2	547	1023	192	370	1.11e-40	150
RPRC001301-RA.	Cyp305a1-PA	38532	327	192	4	4154	5107	27	353	5.41e-70	244
RPRC001302-RA.	Klp10A-PA	75627	279	68	0	5	841	339	617	2.15e-153	449
RPRC001303-RA.	SCCRO-PB	39706	204	115	6	291	893	57	255	5.69e-40	140
RPRC001305-RA.	CG7368-PB	78723	94	20	0	790	1071	314	407	5.45e-49	171
RPRC001305-RA.	CG7368-PB	47500	80	26	2	445	684	160	223	5.63e-16	78.2
RPRC001305-RA.	CG7368-PB	41818	55	32	0	832	996	384	438	1.23e-06	49.3
RPRC001307-RA.	stas-PA	60000	195	78	0	30	614	88	282	1.92e-87	261
RPRC001308-RA.	Dap160-PC	39130	92	55	1	294	569	6	96	1.10e-14	75.9
RPRC001308-RA.	Dap160-PC	36047	86	55	0	300	557	185	270	1.48e-07	53.1
RPRC001320-RA.	cbt-PA	53448	58	27	0	4	177	253	310	1.39e-16	73.9
RPRC001325-RA.	Dsor1-PA	31351	185	107	5	186	698	123	301	1.79e-15	73.9
RPRC001326-RA.	CG8202-PA	42241	348	181	7	60	1064	95	435	3.80e-81	265
RPRC001327-RA.	CG8202-PA	40909	220	124	4	3	653	501	717	1.08e-39	147
RPRC001327-RA.	CG8202-PA	37500	88	54	1	645	908	818	904	4.47e-12	65.9
RPRC001328-RA.	mRpS14-PB	60185	108	42	1	79	402	22	128	9.89e-42	134
RPRC001332-RA.	gol-PD	26540	211	132	8	240	812	141	348	1.03e-16	81.6
RPRC001333-RA.	loco-PC	33846	130	83	3	675	1058	112	240	3.11e-15	78.6
RPRC001336-RA.	Mef2-PI	83200	125	17	1	116	490	12	132	3.49e-69	218
RPRC001337-RA.	lgs-PA	46218	119	49	6	869	1186	245	361	1.26e-15	80.9
RPRC001337-RA.	lgs-PA	72340	47	9	1	1394	1534	512	554	1.43e-12	70.9
RPRC001339-RA.	fzr-PA	85657	251	36	0	77	829	225	475	6.28e-162	457
RPRC001339-RA.	fzr-PA	27879	165	106	5	305	781	217	374	4.12e-08	52.8
RPRC001342-RA.	CG18609-PA	42857	49	28	0	45	191	19	67	1.91e-06	42.0
RPRC001345-RA.	l(1)G0196-PK	79016	386	81	0	6	1163	569	954	0.0	654
RPRC001346-RA.	l(1)G0196-PK	86614	508	66	2	129	1646	65	572	0.0	936
RPRC001347-RA.	CG9005-PC	41204	216	92	3	806	1348	1076	1291	5.03e-44	164
RPRC001348-RA.	CG8080-PA	37093	399	225	8	58	1179	15	412	2.85e-87	270
RPRC001349-RA.	SP1029-PE	25627	718	495	18	236	2299	33	741	6.88e-65	232
RPRC001350-RA+	eIF2Bdelta-PD	49030	361	159	3	1101	2177	235	572	6.32e-112	350
RPRC001351-RA.	spz5-PA	32479	117	65	4	351	674	271	382	2.05e-09	56.2
RPRC001354-RA.	beat-IIIc-PB	42177	147	84	1	13	450	32	178	6.53e-38	131
RPRC001355-RA.	bigmax-PA	30519	154	89	5	1761	2171	70	222	3.68e-12	66.2
RPRC001356-RA.	CG17544-PA	42518	421	234	4	21	1268	221	638	1.29e-112	344
RPRC001357-RA.	Cyp6w1-PB	35185	162	96	3	5	466	291	451	6.00e-29	109
RPRC001358-RA.	Cyp6w1-PB	26493	268	183	6	31	804	12	275	8.62e-26	105
RPRC001360-RA.	elB-PD	39216	204	66	8	406	849	352	553	7.06e-18	82.4
RPRC001360-RA.	elB-PD	55556	45	17	2	13	138	1	45	6.00e-06	46.6
RPRC001367-RA.	Sirt1-PA	57183	355	141	3	354	1385	151	505	8.18e-143	431
RPRC001369-RA.	CG13398-PA	35616	146	88	3	2	421	2	147	1.39e-20	90.9
RPRC001372-RA.	Prosbeta5-PB	68163	245	78	0	85	819	35	279	7.67e-126	358
RPRC001373-RA.	sona-PC	40670	209	73	3	143	643	158	357	1.19e-40	146
RPRC001374-RA.	sona-PF	84656	189	29	0	3	569	440	628	1.77e-116	344
RPRC001376-RA.	Fbw5-PA	57090	268	105	3	37	810	36	303	5.55e-103	322
RPRC001376-RA.	Fbw5-PA	66812	229	74	2	841	1521	407	635	1.34e-101	319
RPRC001377-RA.	EndoB-PD	66019	103	35	0	3	311	16	118	8.41e-47	152
RPRC001379-RA.	mask-PA	46667	60	30	1	279	458	652	709	5.06e-08	53.5
RPRC001379-RA.	mask-PA	39706	68	39	1	258	461	778	843	2.34e-06	48.5
RPRC001379-RA.	mask-PA	34409	93	60	1	285	560	2415	2507	2.71e-06	48.1
RPRC001382-RA.	CG4213-PB	47642	212	91	4	1046	1627	473	682	8.97e-36	144
RPRC001382-RA.	CG4213-PB	31092	238	128	8	410	1051	184	409	1.11e-16	84.0
RPRC001388-RA.	Uvrag-PA	29615	260	153	8	720	1436	333	583	2.49e-19	91.3
RPRC001388-RA.	Uvrag-PA	29714	175	83	5	3	419	8	178	1.10e-07	53.9
RPRC001389-RA.	RhoGEF2-PE	46250	240	107	6	20	703	1255	1484	2.73e-54	186
RPRC001393-RA.	fy-PB	30896	424	250	9	12	1190	5	416	4.65e-60	199
RPRC001394-RA.	nAChRbeta3-PA	30222	225	139	4	92	748	47	259	5.53e-31	118
RPRC001398-RA.	CG6621-PA	42290	428	234	10	28	1290	6	427	5.55e-98	314
RPRC001404-RA.	snu-PA	28926	121	86	0	149	511	498	618	3.69e-10	58.2
RPRC001405-RA.	Pcl-PA	32000	275	126	6	24	788	350	583	1.13e-48	171
RPRC001406-RA-	d4-PA	41176	102	56	3	589	882	388	489	3.25e-18	84.3
RPRC001407-RA.	CG12123-PA	51240	121	59	0	326	688	81	201	2.38e-37	129
RPRC001408-RA.	snu-PD	32143	308	209	0	6	929	456	763	3.89e-60	206
RPRC001409-RA.	syd-PE	53665	382	137	9	2	1114	19	371	3.14e-98	327
RPRC001410-RA.	syd-PD	55977	343	118	6	70	1086	873	1186	1.79e-120	374
RPRC001411-RA.	dnc-PL	25828	302	214	6	2	883	130	429	1.70e-30	119
RPRC001412-RA.	CG4679-PA	35607	601	343	5	2	1675	51	650	5.36e-128	388
RPRC001415-RA+	exu-PD	42105	95	51	2	113	385	102	196	3.12e-20	77.0
RPRC001415-RA+	exu-PD	48485	33	17	0	18	116	34	66	3.12e-20	38.9
RPRC001415-RA.	exu-PD	42331	163	90	2	18	494	34	196	1.18e-38	145
RPRC001417-RA.	GAA1-PA	39901	203	118	3	3	599	3	205	3.89e-45	157
RPRC001418-RA+	Dys-PE	30247	162	105	2	91	576	445	598	2.65e-19	90.9
RPRC001418-RA+	Dys-PE	41379	58	34	0	621	794	662	719	5.12e-09	58.2
RPRC001420-RA.	qkr54B-PA	56250	176	75	2	66	590	62	236	3.41e-48	167
RPRC001421-RA.	Rpt2-PA	38800	250	141	4	780	1514	183	425	6.46e-53	191
RPRC001422-RA.	Set2-PB	60444	225	89	0	1567	2241	1284	1508	8.89e-89	313
RPRC001422-RA.	Set2-PB	44954	109	60	0	2326	2652	1609	1717	3.60e-23	106
RPRC001422-RA.	Set2-PB	78788	33	7	0	2863	2961	1740	1772	2.92e-08	57.4
RPRC001423-RA.	Set2-PB	38614	101	61	1	1069	1368	2206	2306	2.93e-18	87.4
RPRC001427-RA.	CG17068-PA	41667	84	49	0	7	258	1	84	5.07e-18	81.3
RPRC001427-RA.	CG17068-PA	51111	45	22	0	472	606	337	381	1.63e-07	50.4
RPRC001434-RA.	Cul1-PB	32857	70	41	1	432	623	200	269	2.68e-06	46.6
RPRC001435-RA.	CG9451-PB	29582	311	208	6	141	1067	96	397	3.11e-39	143
RPRC001436-RA.	Vps35-PA	54091	440	187	4	1	1278	258	696	3.95e-169	493
RPRC001438-RA.	Cam-PA	25000	172	94	5	186	689	8	148	9.76e-06	43.5
RPRC001444-RA.	hfp-PA	31944	72	48	1	389	604	131	201	2.07e-06	47.8
RPRC001447-RA.	CG12769-PB	59500	200	28	1	276	716	179	378	4.37e-74	243
RPRC001447-RA.	CG12769-PB	75758	33	8	0	1053	1151	651	683	1.43e-12	68.2
RPRC001448-RA.	CG33158-PB	34752	141	73	4	1803	2186	22	156	1.58e-08	57.8
RPRC001452-RA.	Sec71-PA	22162	370	243	11	2764	3840	1046	1381	7.27e-09	59.7
RPRC001454-RA.	CG7139-PA	42069	145	78	3	1	426	113	254	5.82e-29	115
RPRC001454-RA.	CG7139-PA	40602	133	71	2	1710	2084	820	952	2.49e-21	98.6
RPRC001457-RA.	msk-PA	51613	465	165	5	257	1471	215	679	1.84e-153	463
RPRC001457-RA.	msk-PA	43119	109	54	3	2	328	36	136	8.51e-22	98.6
RPRC001458-RA.	msk-PA	57029	377	152	6	2	1123	680	1049	4.49e-126	387
RPRC001459-RA.	casp-PA	41929	477	258	7	3	1394	225	695	9.54e-117	357
RPRC001466-RA.	Rox8-PB	26174	149	95	3	594	995	9	157	1.06e-07	53.5
RPRC001467-RA.	SdhC-PB	48000	125	63	1	141	509	45	169	2.46e-34	118
RPRC001468-RA.	ASPP-PA	53151	365	119	5	1741	2829	693	1007	2.79e-91	312
RPRC001468-RA.	ASPP-PA	58252	103	28	3	1	264	120	222	2.62e-15	80.1
RPRC001472-RA.	wds-PB	24286	140	102	4	136	549	120	257	3.07e-08	52.0
RPRC001474-RA.	syd-PI	25882	255	161	9	516	1217	910	1157	2.49e-12	68.6
RPRC001477-RA.	Ns2-PA	34812	293	161	3	397	1275	206	468	4.64e-52	188
RPRC001478-RA.	pigeon-PB	35871	591	319	15	3	1667	24	590	4.75e-98	317
RPRC001481-RA.	Plap-PB	33333	108	62	2	3	311	8	110	2.29e-10	55.1
RPRC001488-RA.	sax-PB	61481	270	74	1	2	721	217	486	1.55e-110	327
RPRC001489-RA.	CG1307-PC	46078	102	53	1	272	577	71	170	7.96e-24	92.0
RPRC001490-RA.	wds-PB	24312	218	131	8	985	1596	111	308	3.59e-08	54.7
RPRC001491-RA.	CG10237-PA	45205	219	116	1	119	775	78	292	4.23e-71	220
RPRC001493-RA.	Set1-PI	67516	314	86	6	3207	4112	1331	1640	4.01e-123	419
RPRC001493-RA.	Set1-PI	50909	165	79	2	462	953	28	191	3.39e-44	175
RPRC001493-RA.	Set1-PI	43836	146	59	5	2202	2585	723	863	1.17e-21	101
RPRC001497-RA.	CG14894-PA	28276	145	97	3	5	418	109	253	7.08e-12	61.6
RPRC001498-RA.	beat-IIIc-PB	59677	62	25	0	44	229	195	256	1.70e-23	90.1
RPRC001501-RA.	CG11247-PB	23469	196	119	4	532	1104	146	315	1.13e-12	68.2
RPRC001501-RA.	CG11247-PB	38462	52	32	0	538	693	291	342	3.08e-07	51.2
RPRC001506-RA.	CG31998-PA	27384	409	175	15	928	1824	613	1009	1.20e-24	109
RPRC001506-RA.	CG31998-PA	58333	72	28	1	208	423	314	383	1.05e-14	77.4
RPRC001509-RA.	puc-PB	47253	91	48	0	306	578	70	160	2.93e-20	87.0
RPRC001510-RA.	cbt-PB	52000	150	59	3	679	1098	121	267	8.97e-46	160
RPRC001511-RA.	Dp-PC	58268	127	49	1	200	580	129	251	1.88e-44	151
RPRC001516-RA.	Rnf146-PB	53846	169	69	3	157	657	123	284	3.99e-61	195
RPRC001517-RA.	cbt-PA	37349	83	40	4	1	249	272	342	5.83e-10	53.5
RPRC001524-RA.	Rbsn-5-PA	29921	254	159	5	316	1041	246	492	6.74e-24	102
RPRC001524-RA.	Rbsn-5-PA	46512	43	23	0	10	138	14	56	3.59e-08	54.3
RPRC001525-RA.	Cnot4-PG	83810	210	34	0	17	646	6	215	1.13e-121	368
RPRC001526-RA.	CG17486-PB	34454	476	283	9	55	1440	104	564	3.16e-82	264
RPRC001527-RA.	MED26-PB	35955	89	52	1	6	257	49	137	2.26e-07	52.0
RPRC001530-RA.	CG6051-PD	52381	63	29	1	1509	1694	902	964	1.05e-16	84.0
RPRC001530-RA-	CG6051-PD	52381	63	29	1	121	306	902	964	6.79e-16	77.0
RPRC001531-RA.	CG12084-PB	30025	403	261	7	842	2023	343	733	5.37e-51	189
RPRC001532-RA.	CG6051-PB	61409	298	105	3	2	868	6	302	1.26e-114	355
RPRC001533-RA.	CG1161-PA	64615	65	22	1	2	196	152	215	3.12e-26	94.4
RPRC001535-RA.	wdn-PA	30645	62	42	1	23	208	347	407	3.01e-07	44.7
RPRC001542-RA.	Crag-PA	26429	280	152	9	473	1183	403	671	3.60e-18	88.6
RPRC001543-RA.	ssx-PB	46667	180	83	1	126	665	91	257	9.58e-51	171
RPRC001548-RA.	Cen-PA	30642	545	275	18	484	1875	233	755	3.64e-39	153
RPRC001548-RA.	Cen-PA	48649	111	44	1	1	333	27	124	1.75e-20	95.1
RPRC001552-RA.	PolH-PA	42125	527	243	12	3	1502	22	513	1.10e-121	388
RPRC001553-RA.	JMJD4-PA	45338	311	145	5	14	904	101	400	1.01e-85	263
RPRC001555-RA.	hpo-PA	53623	207	92	2	13	621	110	316	2.21e-69	229
RPRC001557-RA.	DIP-alpha-PB	46575	146	78	0	3	440	83	228	3.67e-45	155
RPRC001559-RA.	Mys45A-PA	67647	170	55	0	570	1079	283	452	2.03e-80	262
RPRC001559-RA.	Mys45A-PA	41667	204	57	5	54	479	20	223	8.74e-34	133
RPRC001561-RA.	Atf3-PC	49032	155	54	3	307	696	114	268	5.91e-23	100
RPRC001564-RA.	yki-PG	33750	240	53	9	28	459	31	260	4.64e-23	92.4
RPRC001566-RA.	CG33090-PC	46025	239	121	2	381	1076	530	767	9.90e-64	216
RPRC001566-RA.	CG33090-PC	58553	152	60	1	9	455	344	495	3.63e-51	181
RPRC001567-RA.	CG16974-PA	63226	155	56	1	7	471	816	969	6.75e-66	218
RPRC001568-RA.	Lmpt-PD	38060	268	163	2	228	1028	101	366	1.26e-60	212
RPRC001568-RA.	Lmpt-PD	34302	172	102	5	498	1004	378	541	3.06e-23	103
RPRC001568-RA.	Lmpt-PD	34416	154	96	3	573	1031	338	487	3.40e-19	90.9
RPRC001569-RA.	mtg-PF	40789	76	41	3	217	432	353	428	1.66e-13	66.6
RPRC001575-RA.	CG8778-PA	26718	131	93	3	131	520	48	176	8.20e-09	54.7
RPRC001576-RA+	Rab32-PD	73451	113	30	0	6	344	79	191	2.31e-60	184
RPRC001577-RA.	Clamp-PB	37671	146	89	1	691	1122	384	529	4.01e-31	123
RPRC001577-RA.	Clamp-PB	37226	137	84	1	712	1116	363	499	3.53e-26	108
RPRC001577-RA.	Clamp-PB	41463	82	48	0	871	1116	362	443	4.90e-16	78.6
RPRC001582-RA.	CG33158-PB	76613	124	29	0	3	374	910	1033	5.20e-67	217
RPRC001583-RA.	Gpat4-PB	56944	432	108	6	7	1137	20	428	1.07e-168	478
RPRC001584-RA.	Nup62-PA	33862	189	125	0	500	1066	201	389	1.48e-28	113
RPRC001585-RA.	Coq8-PA	59041	271	96	3	422	1216	191	452	4.57e-98	305
RPRC001586-RA.	Coq8-PA	55446	202	89	1	1	606	454	654	8.29e-76	239
RPRC001588-RA.	CG3106-PB	35149	202	101	4	1	519	288	488	5.00e-29	111
RPRC001590-RA.	snRNP-U1-70K-PC	36082	97	62	0	421	711	94	190	1.80e-13	69.7
RPRC001591-RA.	Helz-PC	63556	1018	334	7	552	3518	271	1280	0.0	1360
RPRC001591-RA.	Helz-PC	29070	172	96	6	6	443	6	177	9.81e-12	69.3
RPRC001593-RA.	CG15676-PA	29586	169	109	3	49	543	19	181	1.41e-13	65.1
RPRC001596-RA.	wtrw-PB	26591	440	229	16	901	2103	164	548	1.59e-25	113
RPRC001596-RA.	wtrw-PB	25660	265	186	6	2272	3051	637	895	6.60e-22	101
RPRC001596-RA.	wtrw-PB	24542	273	150	7	175	993	251	467	6.36e-12	68.9
RPRC001596-RA.	wtrw-PB	30047	213	105	7	865	1476	323	500	3.25e-10	63.5
RPRC001597-RA.	wtrw-PB	25223	785	430	24	983	3088	164	874	1.68e-39	158
RPRC001597-RA.	wtrw-PB	29762	168	100	6	206	676	308	468	4.47e-07	53.5
RPRC001601-RA.	CG2247-PD	24412	340	213	5	2188	3138	639	957	4.96e-20	95.9
RPRC001602-RA.	Cpr62Bb-PB	60317	63	25	0	123	311	33	95	6.94e-17	76.6
RPRC001604-RA.	CG4452-PA	49216	319	141	6	13	933	6	315	1.13e-76	239
RPRC001608-RA.	Tl-PC	33158	190	112	6	320	883	807	983	3.78e-20	90.1
RPRC001609-RA.	CG7737-PB	46667	45	24	0	262	396	56	100	4.81e-06	47.0
RPRC001609-RA.	CG8032-PB	33628	226	122	3	6	626	344	560	7.59e-26	103
RPRC001610-RA.	Cad96Ca-PA	44015	259	138	4	3	776	501	753	4.21e-76	245
RPRC001611-RA.	PPO3-PA	25201	373	230	11	49	1089	75	424	7.71e-24	102
RPRC001613-RA.	Dp1-PD	24074	270	177	8	24	806	628	878	6.72e-11	63.9
RPRC001613-RA.	Dp1-PD	25114	219	133	8	180	806	608	805	9.98e-09	57.0
RPRC001614-RA.	dl-PA	77500	40	9	0	78	197	39	78	1.67e-15	67.8
RPRC001616-RA.	CG10413-PA	33588	131	64	3	38	361	811	941	1.64e-16	73.2
RPRC001617-RA.	CG10413-PA	57641	373	152	4	3	1115	366	734	2.32e-134	407
RPRC001619-RA.	CG7332-PB	50959	469	184	4	33	1319	96	558	4.83e-163	470
RPRC001622-RA.	Tdrd3-PA	36986	73	44	2	150	362	82	154	7.91e-07	51.2
RPRC001627-RA.	ase-PA	68966	58	15	1	194	367	173	227	1.77e-16	75.9
RPRC001632-RA.	CG6136-PD	49020	204	101	2	2068	2670	8	211	2.12e-54	189
RPRC001633-RA.	Atpalpha-PF	90857	175	16	0	3	527	828	1002	2.35e-115	349
RPRC001634-RA.	Cont-PA	23729	177	112	5	343	822	767	937	2.53e-06	49.7
RPRC001635-RA.	CG12581-PB	50769	325	86	7	1	759	8	330	6.19e-99	311
RPRC001635-RA.	CG12581-PB	56044	91	24	2	1258	1530	547	621	3.77e-20	93.2
RPRC001636-RA.	Bsg-PG	62500	48	18	0	409	552	595	642	1.67e-11	61.6
RPRC001637-RA.	Cad96Ca-PA	38298	282	152	4	12	800	476	754	2.61e-61	212
RPRC001638-RA.	CG3407-PA	37725	167	58	1	16	378	497	663	8.25e-33	124
RPRC001638-RA.	CG3407-PA	37647	85	52	1	16	270	582	665	3.17e-15	73.2
RPRC001638-RA.	CG3407-PA	38889	54	33	0	1	162	605	658	2.00e-08	53.1
RPRC001641-RA.	Drak-PE	54167	240	110	0	3	722	59	298	6.02e-86	281
RPRC001647-RA.	CG4038-PA	61538	78	29	1	110	343	60	136	2.07e-30	107
RPRC001649-RA.	CG3420-PA	52542	59	27	1	10	183	21	79	3.66e-14	68.9
RPRC001657-RA.	CG5541-PB	23792	269	186	6	23	814	57	311	6.65e-13	69.3
RPRC001662-RA.	chm-PC	75083	301	66	3	1052	1936	506	803	1.67e-166	496
RPRC001664-RA.	CG15814-PC	50794	189	93	0	13	579	15	203	4.06e-56	179
RPRC001666-RA.	Eip63E-PH	73158	190	50	1	1	567	210	399	4.11e-97	290
RPRC001667-RA.	CG3402-PA	85714	119	17	0	3	359	5	123	5.51e-77	222
RPRC001668-RA.	Art4-PA	59470	264	96	1	8	799	52	304	9.13e-109	326
RPRC001669-RA.	CG9467-PB	55769	468	140	7	479	1726	240	692	1.74e-177	519
RPRC001669-RA.	CG9467-PB	72581	62	17	0	2	187	59	120	2.30e-24	107
RPRC001670-RA.	CG8405-PB	66234	77	26	0	504	734	219	295	6.91e-32	122
RPRC001671-RA.	CG9514-PA	50450	333	163	2	3	995	305	637	1.98e-115	349
RPRC001673-RA.	Atg2-PA	44516	465	235	6	25	1359	1441	1902	7.75e-122	390
RPRC001674-RA.	mRpL9-PA	48765	162	82	1	4	489	79	239	5.85e-52	166
RPRC001675-RA+	sgl-PA	81273	267	50	0	10	810	2	268	0.0	457
RPRC001675-RA+	sgl-PA	67052	173	57	0	806	1324	299	471	0.0	255
RPRC001675-RA.	sgl-PA	77021	470	108	0	10	1419	2	471	0.0	775
RPRC001678-RA.	Cyp6w1-PB	26562	128	93	1	40	420	24	151	6.31e-11	63.2
RPRC001678-RA.	Cyp6w1-PB	34043	94	60	1	907	1182	412	505	1.77e-10	61.6
RPRC001678-RA.	Bap170-PA	33150	546	313	11	81	1601	211	743	2.04e-70	259
RPRC001678-RA.	Bap170-PA	45946	74	32	3	3339	3536	1479	1552	2.80e-14	77.4
RPRC001678-RA.	Bap170-PA	60417	48	19	0	3810	3953	1609	1656	2.23e-11	68.2
RPRC001681-RA.	Mbs-PF	61682	107	38	3	524	835	261	367	3.78e-10	58.9
RPRC001686-RA.	CG5038-PA	27160	243	118	4	3	713	252	441	3.97e-19	85.1
RPRC001691-RA.	Phyhd1-PB	55714	280	117	4	41	862	6	284	1.21e-113	328
RPRC001694-RA.	CG5038-PA	37001	727	409	14	24	2174	10	697	6.14e-138	421
RPRC001695-RA.	Gasz-PA	24422	303	220	5	100	999	40	336	1.13e-18	87.0
RPRC001696-RA.	CG9044-PB	31013	158	98	4	1097	1570	592	738	3.17e-13	73.2
RPRC001696-RA.	CG9044-PB	23239	284	167	10	2117	2857	1016	1285	8.47e-09	58.9
RPRC001697-RA.	Acer-PB	51579	95	46	0	5	289	515	609	9.73e-27	101
RPRC001700-RA.	Tace-PA	34498	229	112	12	8	676	432	628	1.95e-18	89.0
RPRC001702-RA.	CG32099-PA	41667	264	136	7	21	776	7	264	7.51e-62	196
RPRC001704-RA.	CG12895-PA	47664	107	53	2	87	398	50	156	1.27e-29	104
RPRC001706-RA.	ari-1-PE	23558	208	139	7	3760	4371	131	322	1.25e-09	61.6
RPRC001707-RA.	N-PA	64516	31	11	0	5	97	304	334	5.18e-06	47.8
RPRC001707-RA.	N-PA	36905	84	46	2	246	497	488	564	5.77e-09	55.1
RPRC001707-RA.	N-PA	39744	78	45	1	255	488	1020	1095	5.77e-09	55.1
RPRC001707-RA.	N-PA	30667	75	50	1	267	491	219	291	1.89e-08	53.5
RPRC001707-RA.	N-PA	36145	83	49	2	267	509	641	721	2.77e-08	52.8
RPRC001707-RA.	N-PA	37500	80	48	1	261	500	946	1023	2.98e-08	52.8
RPRC001707-RA.	N-PA	41667	84	40	3	246	491	1259	1335	3.21e-08	52.8
RPRC001707-RA.	N-PA	28814	118	71	2	171	491	750	865	3.90e-08	52.4
RPRC001707-RA.	N-PA	34737	95	51	4	246	524	829	914	5.76e-08	52.0
RPRC001707-RA.	N-PA	37805	82	47	2	258	497	252	331	1.41e-07	50.8
RPRC001707-RA.	N-PA	35526	76	47	1	270	497	529	602	1.35e-06	47.8
RPRC001707-RA.	N-PA	34737	95	56	3	255	530	562	653	2.86e-06	47.0
RPRC001707-RA.	N-PA	30702	114	61	4	156	497	1126	1221	4.05e-06	46.2
RPRC001707-RA.	N-PA	31169	77	51	1	270	500	1186	1260	4.24e-06	46.2
RPRC001707-RA.	N-PA	34722	72	45	1	282	497	457	526	5.58e-06	45.8
RPRC001708-RA.	Ptpmeg2-PI	26733	202	137	5	3	581	234	433	3.32e-19	84.0
RPRC001709-RA.	cora-PE	31163	215	133	5	19	642	104	310	4.54e-27	113
RPRC001710-RA.	Tsp26A-PC	77358	106	19	2	23	334	114	216	4.11e-57	177
RPRC001711-RA.	Tsp26A-PB	62921	89	33	0	29	295	219	307	4.66e-35	120
RPRC001712-RA.	tx-PA	63934	61	17	1	171	338	94	154	8.35e-17	76.3
RPRC001715-RA.	CG40006-PA	35484	62	39	1	4	189	121	181	1.54e-11	56.2
RPRC001716-RA.	CG40006-PA	31364	220	147	4	1	654	284	501	2.17e-35	131
RPRC001725-RA.	CG2931-PA	53500	200	88	1	690	1274	96	295	8.90e-63	204
RPRC001727-RA.	CG10089-PF	65574	122	41	1	2	367	94	214	3.16e-40	141
RPRC001728-RA.	spas-PF	66484	182	60	1	2	544	307	488	5.07e-74	229
RPRC001729-RA.	dsh-PA	44928	69	31	2	122	316	263	328	4.92e-09	51.2
RPRC001733-RA.	scrib-PT	27354	223	117	8	1061	1687	1138	1329	2.77e-10	62.8
RPRC001733-RA.	scrib-PT	33333	99	61	1	1088	1369	932	1030	3.43e-07	52.8
RPRC001734-RA.	Kank-PJ	42857	420	183	8	2	1219	48	424	1.39e-94	291
RPRC001738-RA.	Grip84-PD	32915	319	142	7	483	1424	569	820	7.88e-43	161
RPRC001739-RA.	Osbp-PA	64388	278	96	2	38	862	384	661	2.52e-136	403
RPRC001740-RA.	Dyrk2-PC	50230	217	105	1	254	895	126	342	8.96e-72	239
RPRC001741-RA.	Osbp-PA	68108	185	56	2	26	574	16	199	2.97e-76	246
RPRC001745-RA.	Cyp301a1-PA	66879	314	99	2	1	942	243	551	5.30e-152	436
RPRC001747-RA.	Usp2-PH	30848	389	205	14	67	1167	218	564	1.39e-37	142
RPRC001749-RA.	Cdc27-PB	27619	105	72	2	145	459	652	752	1.03e-06	46.2
RPRC001752-RA.	bs-PB	65556	90	22	4	134	379	108	196	9.77e-28	103
RPRC001753-RA.	AlaRS-m-PA	54902	51	22	1	209	361	114	163	2.97e-14	66.6
RPRC001753-RA.	AlaRS-m-PA	60000	45	17	1	80	211	12	56	3.81e-10	55.1
RPRC001759-RA.	CG14830-PC	57812	192	77	3	184	750	120	310	3.48e-54	177
RPRC001764-RA.	CG11523-PA	30392	102	57	1	78	341	35	136	1.18e-10	54.7
RPRC001768-RA.	l(3)87Df-PA	37647	85	53	0	30	284	14	98	5.97e-15	66.6
RPRC001770-RA.	Evi5-PD	33677	291	174	6	228	1082	105	382	5.31e-42	162
RPRC001770-RA+	Evi5-PA	33677	291	174	6	228	1082	105	382	5.38e-42	161
RPRC001771-RA.	TBCC-PB	35125	279	176	2	167	1000	47	321	2.07e-44	155
RPRC001772-RA.	CG12121-PA	22807	228	160	5	171	821	324	546	7.25e-07	49.7
RPRC001773-RA.	Mgstl-PC	57522	113	47	1	10	348	35	146	3.56e-39	127
RPRC001774-RA.	conu-PI	36957	414	238	9	17	1234	179	577	1.14e-65	224
RPRC001781-RA.	SPoCk-PC	53125	64	30	0	1214	1405	301	364	1.50e-13	72.4
RPRC001781-RA.	SPoCk-PC	26875	160	94	3	383	823	107	256	2.45e-07	52.4
RPRC001782-RA.	Atpalpha-PG	32415	472	241	17	37	1365	428	850	4.52e-48	180
RPRC001786-RA.	CG4497-PA	45238	168	64	6	159	641	123	269	2.55e-26	105
RPRC001788-RA.	exd-PD	66292	89	25	3	1	264	1	85	2.70e-30	108
RPRC001789-RA.	CG6479-PC	37131	237	136	4	759	1433	301	536	1.17e-43	160
RPRC001790-RA.	Akt1-PB	56115	139	56	2	3	407	218	355	2.26e-49	164
RPRC001794-RA.	EcR-PC	27059	425	266	14	44	1294	55	443	7.77e-30	121
RPRC001797-RA.	CG8924-PB	55752	113	49	1	1044	1379	7	119	4.66e-41	155
RPRC001798-RA.	Fas3-PC	27660	329	180	8	13	849	72	392	4.36e-15	74.7
RPRC001801-RA.	RhoGEF64C-PB	57815	659	227	14	915	2834	1354	1980	0.0	620
RPRC001805-RA+	CG7627-PA	46413	446	195	7	399	1619	846	1286	4.85e-115	369
RPRC001805-RA+	CG7627-PA	28821	229	129	10	978	1619	419	628	1.00e-13	73.6
RPRC001805-RA.	CG7627-PA	41042	614	279	11	273	1916	737	1333	6.19e-133	422
RPRC001805-RA.	CG7627-PA	29482	251	139	10	1101	1802	419	648	1.58e-18	89.4
RPRC001807-RA.	Calx-PE	41317	167	87	2	15	485	718	883	1.64e-38	138
RPRC001808-RA.	Hcs-PD	44412	340	173	4	880	1857	405	742	1.02e-77	270
RPRC001808-RA.	Hcs-PD	46341	164	87	1	1861	2349	832	995	7.02e-42	164
RPRC001809-RA.	Diap1-PB	33081	396	182	10	134	1087	40	430	6.78e-71	227
RPRC001810-RA.	Ttc7-PA	46580	307	151	6	12	914	475	774	1.49e-53	187
RPRC001810-RA.	Ttc7-PA	50000	40	20	0	837	956	817	856	3.05e-07	51.2
RPRC001811-RA.	awd-PC	59459	148	26	1	13	354	21	168	4.08e-56	171
RPRC001815-RA.	scrib-PM	29208	202	84	8	163	735	1166	1319	3.10e-13	69.3
RPRC001815-RA.	scrib-PM	37838	74	39	1	151	351	740	813	8.87e-08	52.4
RPRC001817-RA.	CG13360-PA	29677	310	204	7	215	1126	77	378	6.91e-35	132
RPRC001818-RA.	lqfR-PC	46400	125	65	2	22	390	14	138	8.65e-33	131
RPRC001824-RA.	CG11044-PA	45833	168	86	3	2	493	36	202	3.14e-50	167
RPRC001825-RA.	Rrp45-PA	37413	286	175	2	15	866	13	296	4.16e-59	197
RPRC001830-RA.	syd-PE	29114	316	196	7	1593	2507	901	1199	1.25e-32	135
RPRC001833-RA.	CG7878-PA	40401	349	174	11	317	1276	230	573	1.31e-74	245
RPRC001834-RA.	CG4338-PA	63158	171	63	0	151	663	67	237	2.88e-77	233
RPRC001835-RA.	eco-PB	30159	252	150	7	999	1712	803	1042	4.23e-30	125
RPRC001836-RA.	SPARC-PA	27679	112	73	2	469	780	171	282	6.20e-06	46.2
RPRC001845-RA.	pins-PA	32609	368	210	2	170	1222	46	392	1.59e-52	196
RPRC001845-RA.	pins-PA	34582	347	205	3	386	1426	56	380	4.76e-52	194
RPRC001845-RA.	pins-PA	31722	331	188	2	653	1594	87	396	3.83e-40	158
RPRC001845-RA.	pins-PA	30252	357	217	4	1067	2134	84	409	9.57e-37	148
RPRC001845-RA.	pins-PA	30747	348	219	5	1679	2671	50	392	1.72e-28	122
RPRC001847-RA.	Nap1-PC	36364	55	35	0	31	195	56	110	4.80e-06	41.6
RPRC001851-RA+	RhoGAP15B-PB	35907	557	309	9	1101	2642	804	1355	2.98e-102	347
RPRC001851-RA+	RhoGAP15B-PB	35907	557	309	9	1385	2926	804	1355	3.12e-101	347
RPRC001853-RA.	CG3529-PC	36429	140	82	4	47	451	28	165	4.94e-19	84.0
RPRC001854-RA.	Mhcl-PB	33333	93	55	2	81	341	496	587	3.07e-10	55.1
RPRC001856-RA.	CG10254-PC	34005	744	408	18	9	2099	79	786	7.91e-114	387
RPRC001856-RA.	CG10254-PC	39950	398	206	8	2574	3701	963	1349	3.28e-86	306
RPRC001857-RA.	fra-PB	25758	330	195	12	144	1019	248	565	3.50e-18	89.4
RPRC001858-RA+	Taf1-PF	46535	202	104	3	9	611	1553	1751	9.44e-45	163
RPRC001858-RA+	Taf1-PF	35965	114	72	1	135	476	1473	1585	2.33e-19	89.0
RPRC001858-RA+	Taf1-PF	74419	43	10	1	720	845	1877	1919	8.11e-12	65.9
RPRC001858-RA+	Taf1-PB	63904	1327	371	16	151	3927	212	1498	0.0	1490
RPRC001859-RA+	fra-PA	28646	192	126	4	1019	1591	249	430	9.12e-15	80.9
RPRC001859-RA+	fra-PA	23582	335	183	8	1067	2038	158	430	3.66e-11	68.9
RPRC001859-RA+	fra-PA	20370	216	136	3	656	1300	251	431	6.34e-08	58.5
RPRC001859-RA+	fra-PA	22472	356	197	11	4634	5689	158	438	1.22e-07	57.4
RPRC001860-RA.	wds-PB	22945	292	198	8	936	1781	73	347	2.18e-12	68.2
RPRC001860-RA.	wds-PB	22917	240	159	6	978	1679	138	357	3.94e-07	51.6
RPRC001864-RA.	Tomosyn-PH	27479	706	364	22	31	1839	18	678	5.95e-57	214
RPRC001866-RA.	cu-PD	47912	407	144	8	61	1083	145	549	1.39e-114	345
RPRC001867-RA.	CG12926-PA	24465	327	185	11	90	938	3	311	3.44e-14	70.9
RPRC001869-RA.	Src64B-PK	42222	270	141	6	1006	1806	283	540	1.76e-59	207
RPRC001871-RA.	TfIIFalpha-PA	76562	64	15	0	684	875	514	577	3.53e-24	101
RPRC001874-RA.	gem-PC	60784	255	59	2	1536	2177	393	647	5.92e-94	317
RPRC001874-RA.	gem-PC	37662	77	44	2	2367	2591	760	834	7.89e-09	58.9
RPRC001875-RA.	CG7985-PB	32049	493	301	8	29	1417	191	679	1.00e-71	239
RPRC001878-RA.	Sirt6-PB	47857	140	71	2	191	607	9	147	4.03e-36	131
RPRC001879-RA.	ckn-PD	46243	173	77	4	215	718	165	326	5.28e-26	105
RPRC001879-RA.	ckn-PD	59740	77	30	1	45	272	341	417	2.18e-19	87.8
RPRC001879-RA.	ckn-PD	51389	72	24	2	711	926	780	840	1.13e-10	61.6
RPRC001880-RA.	smid-PG	58065	310	123	4	966	1889	596	900	1.20e-123	387
RPRC001880-RA.	smid-PG	43348	233	97	2	153	746	212	444	2.66e-51	189
RPRC001880-RA.	smid-PG	35537	242	146	5	1023	1739	204	438	5.99e-35	140
RPRC001880-RA.	smid-PG	34468	235	116	4	150	740	622	856	3.51e-34	138
RPRC001881-RA.	amos-PA	53448	58	27	0	255	428	140	197	1.98e-12	61.6
RPRC001882-RA-	CG11892-PA	28152	341	225	8	51	1043	27	357	2.47e-34	132
RPRC001883-RA.	CG13360-PA	27401	354	234	10	69	1094	45	387	9.05e-32	124
RPRC001884-RA.	CG13360-PA	30435	345	216	12	90	1091	44	375	1.07e-40	148
RPRC001891-RA.	piwi-PB	42857	749	364	11	5	2080	94	835	0.0	616
RPRC001893-RA.	CG11504-PA	32323	99	57	2	1	291	2	92	1.45e-09	56.6
RPRC001894-RA.	Alg9-PA	38120	383	152	3	386	1279	71	453	4.64e-68	226
RPRC001899-RA.	Doc1-PB	63636	121	39	1	1	363	114	229	4.90e-42	145
RPRC001902-RA.	Sarm-PJ	36170	141	64	4	296	670	86	216	8.22e-18	80.9
RPRC001904-RA.	cora-PE	43030	165	92	1	94	588	29	191	1.72e-40	144
RPRC001907-RA.	CG15011-PA	47950	634	295	13	1	1857	148	761	3.14e-158	477
RPRC001908-RA.	sv-PD	38849	139	64	7	34	396	445	580	8.28e-10	58.9
RPRC001918-RA.	puc-PB	57432	148	50	3	220	657	28	164	2.63e-46	157
RPRC001926-RA.	CG12299-PA	29960	247	164	5	658	1371	254	500	1.22e-26	113
RPRC001926-RA.	CG12299-PA	25610	246	174	5	580	1290	256	501	8.00e-21	95.5
RPRC001926-RA.	CG12299-PA	26490	302	178	9	184	1035	222	497	9.33e-17	82.8
RPRC001929-RA.	CG4751-PA	46154	169	89	2	451	951	320	488	3.28e-45	163
RPRC001929-RA.	CG4751-PA	68041	97	29	1	130	414	127	223	1.93e-40	149
RPRC001931-RA.	wapl-PB	41103	399	179	6	1857	3014	662	1017	9.21e-78	275
RPRC001931-RA.	wapl-PB	71429	91	26	0	1581	1853	488	578	5.39e-36	147
RPRC001934-RA.	apolpp-PD	21084	332	244	8	3660	4634	2784	3104	3.26e-18	91.3
RPRC001935-RA.	Ankle2-PF	44841	252	136	2	110	859	164	414	1.54e-53	198
RPRC001935-RA.	Ankle2-PF	27586	203	118	3	869	1453	548	729	7.40e-15	77.8
RPRC001936-RA.	Clamp-PA	41808	177	100	2	1092	1613	333	509	4.37e-41	158
RPRC001936-RA.	Clamp-PA	36269	193	107	3	993	1568	345	522	2.80e-34	138
RPRC001936-RA.	Clamp-PA	40714	140	83	0	1242	1661	358	497	5.83e-29	122
RPRC001936-RA+	Clamp-PA	45000	80	44	0	244	483	418	497	3.12e-24	79.0
RPRC001936-RA+	Clamp-PA	40678	59	34	1	78	251	353	411	3.12e-24	51.2
RPRC001936-RA+	Clamp-PA	46875	64	34	0	244	435	446	509	7.64e-21	75.9
RPRC001936-RA+	Clamp-PA	38000	50	30	1	105	251	390	439	7.64e-21	42.7
RPRC001936-RA+	Clamp-PA	46939	49	26	0	244	390	474	522	5.62e-17	58.5
RPRC001936-RA+	Clamp-PA	42000	50	28	1	105	251	418	467	5.62e-17	47.0
RPRC001936-RA+	Clamp-PA	44444	72	40	0	244	459	390	461	2.71e-14	74.3
RPRC001936-RA+	Clamp-PA	48438	64	33	0	244	435	362	425	1.03e-13	72.8
RPRC001936-RA+	Clamp-PA	46939	49	25	1	105	248	474	522	2.74e-08	55.5
RPRC001938-RA.	Nf-YB-PA	59231	130	43	4	50	433	6	127	3.75e-47	149
RPRC001940-RA.	Cdk5-PA	46128	297	123	13	65	925	4	273	7.80e-71	223
RPRC001941-RA.	CG30159-PA	28774	212	114	10	58	621	12	210	7.32e-14	67.8
RPRC001944-RA.	CalpC-PA	21622	222	159	5	115	744	434	652	5.46e-08	52.4
RPRC001947-RA.	CG10075-PA	48958	192	84	4	179	742	75	256	6.65e-54	174
RPRC001949-RA.	MTPAP-PA	51176	340	155	6	194	1195	172	506	6.34e-100	310
RPRC001950-RA.	CG12935-PB	63542	96	35	0	71	358	135	230	3.05e-40	132
RPRC001953-RA.	CG8878-PA	34615	182	94	5	44	520	103	282	6.77e-25	107
RPRC001953-RA.	CG8878-PA	38732	142	80	3	539	943	518	659	2.38e-21	96.7
RPRC001957-RA.	Not10-PB	25526	380	185	10	831	1808	294	629	2.64e-23	103
RPRC001958-RA.	Atg14-PA	38462	299	169	4	162	1022	172	467	8.42e-59	198
RPRC001959-RA.	Ptpmeg2-PI	38400	250	137	4	3849	4556	230	476	8.28e-47	176
RPRC001963-RA.	CG12288-PA	30045	223	103	7	613	1248	153	333	2.66e-18	86.3
RPRC001964-RA.	CG3437-PB	24716	352	247	10	96	1124	2	344	9.94e-11	63.9
RPRC001965-RA.	Vha100-4-PA	37692	130	61	4	4	360	644	764	7.07e-18	77.0
RPRC001966-RA.	CG14881-PA	33803	284	145	7	2	748	1	276	2.35e-50	165
RPRC001967-RA.	foxo-PB	63025	119	30	2	1	357	37	141	5.91e-37	130
RPRC001968-RA.	Rev1-PA	36880	968	418	20	6	2402	3	946	0.0	580
RPRC001970-RA.	Iswi-PB	39434	530	217	12	191	1666	120	583	7.66e-111	354
RPRC001971-RA.	Fkbp59-PB	29323	133	85	2	469	864	239	363	1.07e-09	58.2
RPRC001972-RA.	CG12299-PA	27320	194	103	9	312	854	250	418	9.47e-10	58.5
RPRC001972-RA.	CG12299-PA	24500	200	123	9	273	854	265	442	1.64e-08	54.7
RPRC001972-RA.	CG12299-PA	24737	190	109	7	315	851	335	501	2.17e-06	48.1
RPRC001973-RA.	CG18507-PD	53137	271	69	6	177	815	221	491	1.78e-69	222
RPRC001974-RA.	spir-PE	42520	127	46	3	3	314	718	840	9.16e-22	90.5
RPRC001974-RA.	spir-PE	46000	50	23	2	393	530	938	987	5.24e-07	47.8
RPRC001975-RA-	spir-PD	49751	201	66	6	99	596	312	512	9.45e-50	172
RPRC001976-RA+	mop-PA	47146	806	380	14	3	2405	6	770	0.0	699
RPRC001977-RA.	rau-PA	53927	191	62	3	2	496	61	251	7.59e-62	198
RPRC001985-RA.	P5CDh1-PF	68037	219	70	0	37	693	19	237	2.54e-106	325
RPRC001985-RA.	P5CDh1-PF	66500	200	67	0	694	1293	375	574	5.44e-84	267
RPRC001992-RA.	JMJD7-PA	24113	282	167	10	370	1098	20	293	3.67e-15	74.7
RPRC001993-RA.	yps-PA	81250	96	18	0	151	438	58	153	1.38e-46	160
RPRC001994-RA.	fat-spondin-PA	34653	101	55	3	25	327	515	604	7.83e-11	56.6
RPRC001994-RA.	fat-spondin-PA	31405	121	60	3	22	327	425	541	9.69e-11	56.2
RPRC001994-RA.	fat-spondin-PA	28571	161	56	6	22	327	577	737	2.31e-06	43.9
RPRC001996-RA.	Coq2-PA	59790	286	111	1	157	1014	55	336	8.53e-128	370
RPRC001997-RA.	nemy-PC	53086	162	71	3	3	479	35	194	1.81e-42	139
RPRC001999-RA.	sqa-PB	32174	115	66	1	1874	2218	11	113	1.02e-13	73.6
RPRC001999-RA.	sqa-PB	56716	67	29	0	2210	2410	225	291	1.12e-11	67.0
RPRC002001-RA.	fmt-PA	30100	402	210	8	12	1025	23	417	1.82e-36	142
RPRC002001-RA.	fmt-PA	31707	82	45	3	1080	1304	576	653	1.84e-07	53.1
RPRC002002-RA.	twz-PA	63902	205	56	3	1	579	134	332	1.19e-82	247
RPRC002004-RA.	gb-PB	40000	100	49	3	3	299	303	392	7.11e-14	66.6
RPRC002005-RA.	mnd-PC	51613	124	53	1	255	626	37	153	7.91e-34	125
RPRC002012-RA+	AMPKalpha-PB	43411	258	145	1	109	879	32	289	9.46e-61	218
RPRC002014-RA.	Eglp2-PA	46243	173	89	1	1	507	68	240	6.83e-37	127
RPRC002017-RA.	ste14-PB	50935	214	105	0	1	642	81	294	1.01e-81	244
RPRC002018-RA.	Ack-PA	32039	412	210	11	13	1080	18	415	9.93e-55	205
RPRC002024-RA.	wds-PB	30741	270	167	5	1655	2434	68	327	4.10e-26	110
RPRC002029-RA.	Pfas-PA	49630	270	119	2	445	1230	1030	1290	5.51e-84	278
RPRC002029-RA.	Pfas-PA	52885	104	49	0	82	393	829	932	1.25e-28	117
RPRC002032-RA.	CG12795-PB	37179	78	41	2	1	234	91	160	1.40e-13	63.2
RPRC002034-RA.	fwe-PB	49474	190	96	0	3	572	3	192	1.45e-56	176
RPRC002036-RA.	ETHR-PB	27717	184	109	6	48	554	42	216	1.29e-07	50.8
RPRC002037-RA.	Socs36E-PA	73333	150	40	0	778	1227	448	597	2.97e-76	248
RPRC002038-RA.	AMPKalpha-PB	44937	158	83	3	1	462	54	211	3.63e-34	130
RPRC002041-RA.	CG14621-PB	29060	234	156	2	120	800	75	305	2.17e-31	119
RPRC002042-RA.	Rfx-PI	54713	435	158	7	3	1205	424	853	3.19e-155	459
RPRC002043-RA.	PIG-B-PB	40719	501	274	10	34	1509	6	492	2.62e-123	370
RPRC002045-RA.	cindr-PJ	44828	58	32	0	1288	1461	94	151	4.95e-10	61.2
RPRC002046-RA.	CG11247-PB	26629	353	227	9	442	1485	88	413	2.52e-32	129
RPRC002046-RA.	CG11247-PB	25788	349	194	9	346	1326	95	400	8.06e-27	113
RPRC002046-RA.	CG11247-PB	27213	305	161	8	340	1239	150	398	1.32e-19	91.3
RPRC002047-RA.	NAT1-PD	29520	271	156	10	916	1629	520	788	6.93e-20	94.0
RPRC002047-RA.	NAT1-PD	28692	237	153	6	1	681	517	747	6.29e-17	84.3
RPRC002048-RA.	RhoGAP92B-PC	42308	78	37	3	3	218	135	210	6.05e-09	49.7
RPRC002051-RA.	dnc-PR	29787	94	65	1	83	361	323	416	6.09e-06	43.1
RPRC002051-RA.	dnc-PC	34000	200	119	3	2	571	772	968	4.90e-33	134
RPRC002053-RA+	Vav-PB	30612	98	61	2	94	366	505	602	5.06e-07	48.9
RPRC002055-RA.	Su(var)2-10-PN	66160	263	89	0	61	849	171	433	2.01e-115	352
RPRC002056-RA.	crm-PB	37643	263	153	4	62	820	47	308	1.62e-45	176
RPRC002079-RA.	Gcn5-PA	41176	68	38	1	1067	1264	684	751	3.72e-06	48.5
RPRC002080-RA.	nSMase-PA	41132	265	143	5	3	767	15	276	2.00e-66	211
RPRC002084-RA.	CG5033-PA	59876	643	253	3	349	2277	147	784	0.0	822
RPRC002086-RA.	Mtr4-PA	60084	947	371	5	332	3154	110	1055	0.0	1109
RPRC002087-RA.	CG12321-PA	31276	243	145	6	24	722	12	242	1.43e-22	91.7
RPRC002092-RA.	ari-1-PE	34216	453	277	8	95	1399	39	488	1.17e-82	263
RPRC002096-RA.	Teh1-PB	24786	234	136	3	9	710	37	230	4.25e-18	82.0
RPRC002097-RA.	bmm-PB	52539	571	209	11	1	1635	1	535	0.0	534
RPRC002101-RA.	Ssdp-PB	86957	115	10	2	3	332	6	120	2.71e-64	212
RPRC002101-RA.	Ssdp-PB	51913	183	58	5	798	1283	269	442	7.46e-30	119
RPRC002103-RA+	mino-PE	25868	317	207	8	4	927	207	504	8.90e-30	121
RPRC002104-RA.	CG7275-PA	26471	68	49	1	1807	2007	82	149	1.35e-06	50.4
RPRC002107-RA.	Snm1-PA	35000	160	83	8	25	498	271	411	1.85e-13	69.3
RPRC002110-RA.	Clk-PA	57064	361	136	3	3	1028	12	372	1.03e-150	455
RPRC002114-RA.	Chd64-PB	76056	142	34	0	1	426	19	160	9.14e-81	235
RPRC002115-RA.	CG16787-PA	59130	115	47	0	4	348	123	237	3.64e-51	161
RPRC002116-RA.	CG2663-PA	30769	221	150	3	2	664	7	224	4.82e-28	107
RPRC002116-RA+	Herc4-PC	35738	305	180	9	4591	5472	42	341	1.06e-39	160
RPRC002116-RA+	Herc4-PC	35784	204	127	3	4597	5199	152	354	3.77e-25	113
RPRC002116-RA+	Herc4-PC	30029	343	206	16	4636	5607	2	329	4.72e-24	109
RPRC002116-RA+	Herc4-PC	28727	275	179	8	4795	5580	1	271	8.30e-21	99.4
RPRC002116-RA.	Herc4-PC	35738	305	180	9	4706	5587	42	341	1.09e-39	160
RPRC002116-RA.	Herc4-PC	35784	204	127	3	4712	5314	152	354	3.86e-25	113
RPRC002116-RA.	Herc4-PC	30029	343	206	16	4751	5722	2	329	4.84e-24	109
RPRC002116-RA.	Herc4-PC	28727	275	179	8	4910	5695	1	271	8.50e-21	99.4
RPRC002118-RA.	atl-PB	71642	402	103	2	37	1233	4	397	0.0	551
RPRC002118-RA.	Cnx99A-PD	55282	284	126	1	115	963	66	349	4.82e-109	328
RPRC002119-RA.	lap-PH	66173	473	118	8	2	1360	48	498	0.0	555
RPRC002119-RA+	lap-PJ	61565	575	146	11	2	1579	48	596	0.0	620
RPRC002121-RA.	Tret1-2-PA	27310	487	297	11	71	1507	28	465	2.41e-38	145
RPRC002123-RA.	Jheh2-PA	28462	130	75	5	173	514	126	253	1.40e-06	49.3
RPRC002125-RA.	apolpp-PD	29660	853	540	24	15	2513	29	841	2.95e-90	312
RPRC002126-RA.	zda-PC	38462	338	185	7	547	1491	59	396	8.77e-74	238
RPRC002143-RA.	eEF2-PD	87648	842	104	0	2	2527	3	844	0.0	1497
RPRC002146-RA.	Cyp6w1-PB	29941	511	324	11	58	1542	13	505	2.11e-76	248
RPRC002164-RA.	Dr-PA	91209	91	8	0	49	321	407	497	4.03e-52	171
RPRC002170-RA.	CG7506-PA	29412	68	47	1	37	240	54	120	2.68e-07	45.1
RPRC002177-RA.	betaTub85D-PA	33628	113	74	1	3	338	234	346	1.95e-20	84.0
RPRC002188-RA.	CG3104-PA	36464	181	113	2	4	543	41	220	2.36e-28	106
RPRC002188-RA.	CG3104-PA	35227	176	112	2	19	543	13	187	9.48e-26	99.8
RPRC002188-RA.	CG3104-PA	33333	180	118	2	4	543	108	285	4.11e-23	92.8
RPRC002188-RA.	CG3104-PA	33333	156	98	3	94	546	1	155	3.21e-17	76.6
RPRC002190-RA.	CG5853-PB	58278	151	56	2	45	476	72	222	5.15e-50	172
RPRC002190-RA.	CG5853-PB	67692	65	21	0	681	487	284	348	2.17e-27	108
RPRC002195-RA.	Rop-PB	23599	339	233	10	12	977	28	357	2.68e-18	85.1
RPRC002208-RA.	CG7483-PA	93077	390	27	0	25	1194	9	398	0.0	763
RPRC002209-RA.	Slu7-PA	61864	236	76	3	21	719	9	233	3.18e-85	263
RPRC002209-RA.	Slu7-PA	68212	151	48	0	2	454	278	428	8.39e-72	231
RPRC002211-RA.	CG1532-PA	54064	283	128	2	88	933	2	283	6.23e-101	297
RPRC002217-RA.	Tret1-2-PA	28571	287	181	8	255	1100	65	332	7.69e-20	89.7
RPRC002218-RA.	nebu-PC	29126	309	180	9	77	973	56	335	3.12e-24	101
RPRC002218-RA.	Tret1-1-PA	35354	99	63	1	2	295	735	833	1.16e-13	64.3
RPRC002219-RA.	pck-PC	48444	225	113	1	4	669	12	236	4.88e-79	238
RPRC002220-RA.	MED20-PA	52752	218	83	5	3	596	2	219	5.20e-76	228
RPRC002232-RA.	CG31445-PA	44231	52	29	0	1	156	374	425	2.29e-08	47.0
RPRC002232-RA.	CG31445-PA	42712	295	166	3	4	885	20	312	2.73e-80	259
RPRC002232-RA.	CG31445-PA	33827	405	256	2	1	1179	515	919	1.24e-82	270
RPRC002235-RA.	Cdc23-PB	54004	487	221	1	27	1487	68	551	5.05e-176	511
RPRC002237-RA.	CG1239-PC	27429	175	104	6	234	722	76	239	7.26e-11	60.8
RPRC002238-RA.	Fam92-PA	26512	215	148	2	2	616	2	216	1.60e-25	101
RPRC002242-RA.	DNAlig4-PA	29442	788	493	20	9	2237	69	838	2.80e-99	326
RPRC002254-RA.	tok-PA	28571	119	74	6	156	500	840	951	2.28e-06	45.8
RPRC002255-RA.	tok-PA	22796	329	190	10	4	822	997	1317	2.48e-10	60.1
RPRC002255-RA.	tok-PA	23874	222	153	6	52	675	1171	1390	2.74e-07	50.8
RPRC002255-RA.	tok-PA	20597	335	196	12	1	807	839	1169	5.97e-07	49.7
RPRC002268-RA.	sNPF-R-PB	66216	74	25	0	2	223	127	200	7.72e-32	115
RPRC002273-RA.	Ppa-PC	30704	355	216	11	3	1031	148	484	2.68e-33	128
RPRC002274-RA.	mask-PD	35260	346	217	5	15	1046	247	587	2.34e-44	162
RPRC002274-RA.	mask-PD	30997	371	221	4	33	1046	286	654	4.20e-38	144
RPRC002274-RA.	mask-PD	30303	330	226	2	21	998	1943	2272	1.74e-37	142
RPRC002274-RA.	mask-PD	31143	350	208	2	90	1046	207	554	1.12e-34	134
RPRC002274-RA.	mask-PD	33230	322	206	6	87	1031	166	485	1.19e-34	134
RPRC002274-RA.	mask-PD	32143	336	216	6	6	998	343	671	1.51e-34	134
RPRC002274-RA.	mask-PD	33766	308	196	7	6	911	1971	2276	1.07e-32	128
RPRC002274-RA.	mask-PD	30233	301	172	4	3	902	409	672	6.63e-30	120
RPRC002274-RA.	mask-PD	27298	359	221	5	96	1055	1901	2258	2.35e-27	112
RPRC002274-RA.	mask-PD	35088	114	73	1	720	1058	215	328	1.77e-12	68.2
RPRC002275-RA.	XNP-PB	40411	146	74	2	830	1228	878	1023	8.74e-24	103
RPRC002278-RA-	tok-PA	30973	113	74	3	9	338	997	1108	4.30e-09	55.5
RPRC002278-RA-	tok-PA	27928	111	75	4	9	335	840	947	1.35e-07	51.2
RPRC002278-RA-	tok-PA	31429	105	68	3	39	350	1167	1268	4.05e-07	49.7
RPRC002278-RA.	tok-PA	24336	226	159	7	39	698	1167	1386	1.84e-13	69.7
RPRC002278-RA.	tok-PA	24296	284	160	10	9	719	997	1272	1.25e-12	67.0
RPRC002305-RA.	ara-PB	100000	72	0	0	1	216	246	317	9.04e-43	155
RPRC002305-RA.	ara-PB	73529	34	9	0	469	570	441	474	5.45e-12	65.5
RPRC002313-RA.	to-PA	41176	119	70	0	64	420	122	240	9.93e-28	102
RPRC002315-RA.	Usp5-PC	45556	180	83	6	7	501	4	183	2.23e-41	146
RPRC002315-RA.	Usp5-PC	59459	37	15	0	36	146	524	560	6.20e-10	51.2
RPRC002315-RA.	Usp5-PC	53304	227	104	2	1	675	599	825	3.23e-73	238
RPRC002316-RA.	larp-PE	42857	70	40	0	179	388	25	94	1.83e-09	57.8
RPRC002320-RA.	FucTB-PC	34783	138	79	7	4	387	40	176	2.11e-17	75.5
RPRC002331-RA.	woc-PD	46281	121	58	1	96	458	1392	1505	1.45e-29	112
RPRC002335-RA.	CG13204-PA	30233	86	59	1	101	355	23	108	2.59e-08	53.5
RPRC002338-RA.	RacGAP84C-PA	40110	182	104	2	3	548	158	334	4.41e-33	124
RPRC002348-RA.	snz-PB	27381	168	115	2	1488	1991	846	1006	4.04e-07	52.8
RPRC002350-RA.	Pp4-19C-PA	92182	307	24	0	200	1120	1	307	0.0	598
RPRC002351-RA.	CG8517-PA	39773	88	52	1	449	709	34	121	3.83e-19	80.5
RPRC002352-RA.	flw-PC	91250	320	28	0	1	960	1	320	0.0	621
RPRC002358-RA.	trc-PA	60811	148	58	0	3	446	104	251	4.94e-66	207
RPRC002359-RA.	CG7737-PA	39479	499	263	12	1	1401	5	496	7.65e-100	310
RPRC002360-RA+	CG31810-PA	41434	251	136	5	79	822	55	297	1.25e-55	182
RPRC002360-RA.	CG31810-PA	40755	265	143	7	115	891	41	297	2.83e-55	182
RPRC002366-RA.	cin-PB	41875	160	88	2	1	468	13	171	6.93e-33	121
RPRC002366-RA.	cin-PB	40150	401	219	7	14	1210	192	573	4.22e-76	247
RPRC002368-RA.	CG18745-PA	35314	303	184	6	22	912	11	307	6.67e-51	174
RPRC002377-RA.	tok-PA	59164	311	123	1	6	926	1081	1391	6.33e-138	423
RPRC002377-RA.	tok-PA	34870	347	181	6	9	917	922	1267	3.49e-62	212
RPRC002377-RA.	tok-PA	33333	261	131	7	264	917	851	1111	3.95e-32	125
RPRC002377-RA.	tok-PA	30542	203	138	2	315	920	752	952	1.00e-25	106
RPRC002377-RA.	tok-PA	63823	293	104	2	5	880	752	1043	9.85e-122	379
RPRC002377-RA.	tok-PA	31765	340	181	7	5	880	868	1204	1.86e-45	163
RPRC002377-RA.	tok-PA	35377	212	120	6	5	607	1184	1389	3.82e-33	127
RPRC002377-RA.	tok-PA	24198	343	165	8	5	880	1023	1321	6.39e-21	92.0
RPRC002379-RA.	tok-PA	23418	158	88	4	2	466	811	938	1.22e-07	49.3
RPRC002379-RA.	tok-PA	21472	163	90	5	2	466	1243	1375	4.47e-06	44.7
RPRC002380-RA+	CRMP-PA	48138	376	182	4	300	1397	215	587	3.03e-111	339
RPRC002380-RA+	CRMP-PA	57576	99	42	0	3	299	56	154	1.76e-24	105
RPRC002380-RA.	CRMP-PA	48372	430	209	3	8	1267	161	587	8.75e-136	401
RPRC002386-RA.	Myo61F-PD	57461	1032	419	10	7	3066	27	1050	0.0	1183
RPRC002387-RA.	Prip-PC	44981	269	138	3	19	813	3	265	5.17e-64	202
RPRC002389-RA.	CG17754-PD	55043	347	152	3	3	1037	49	393	1.42e-115	347
RPRC002389-RA.	CG17754-PD	38667	75	41	1	819	1028	510	584	7.22e-07	50.1
RPRC002389-RA.	CG17754-PD	39189	74	44	1	819	1040	416	488	3.04e-06	48.1
RPRC002389-RA.	CG17754-PE	58523	176	73	0	2	529	329	504	9.09e-71	223
RPRC002389-RA.	CG17754-PE	41765	170	93	1	2	511	235	398	3.35e-33	123
RPRC002389-RA.	CG17754-PE	35849	159	90	2	53	529	211	357	5.09e-20	86.3
RPRC002396-RA.	PpD3-PC	63889	468	167	2	2	1399	50	517	0.0	640
RPRC002403-RA.	ND-13B-PA	56557	122	50	1	101	466	1	119	1.24e-43	139
RPRC002404-RA.	crn-PA	23622	381	237	13	464	1522	213	567	4.20e-12	68.2
RPRC002404-RA.	crn-PA	20513	351	225	12	464	1384	79	419	1.33e-06	50.8
RPRC002407-RA+	Gdap2-PC	38411	151	86	2	227	658	59	209	1.40e-24	100
RPRC002407-RA+	Gdap2-PC	37037	162	93	3	305	769	59	218	2.90e-24	100
RPRC002408-RA.	uzip-PB	33973	365	199	12	86	1135	42	379	4.37e-46	167
RPRC002409-RA.	trr-PC	24837	153	104	4	635	1063	2045	2196	7.94e-10	60.1
RPRC002410-RA.	CG32755-PA	34677	248	130	5	100	786	37	271	1.33e-43	150
RPRC002411-RA+	bigmax-PA	50754	199	96	1	47	637	34	232	5.10e-64	200
RPRC002411-RA.	bigmax-PA	51010	198	95	1	128	715	35	232	6.65e-64	201
RPRC002413-RA.	CG12081-PA	31313	198	112	7	223	771	12	200	2.84e-13	70.9
RPRC002414-RA.	CG2926-PB	35821	67	38	2	485	673	246	311	3.14e-08	55.1
RPRC002420-RA.	par-1-PX	71388	713	174	11	1	2097	242	938	0.0	943
RPRC002422-RA.	N-PA	27778	792	371	41	192	2252	135	830	1.95e-27	119
RPRC002422-RA.	N-PA	27504	709	358	36	234	2111	583	1218	4.52e-21	99.0
RPRC002422-RA.	N-PA	28480	783	339	44	249	2150	701	1411	3.38e-20	96.3
RPRC002422-RA.	N-PA	26463	752	338	38	231	2249	407	1022	4.01e-17	86.3
RPRC002422-RA.	N-PA	26181	741	323	41	507	2258	83	756	1.82e-12	70.9
RPRC002422-RA.	N-PA	27241	580	270	33	726	2252	67	565	2.42e-09	60.8
RPRC002422-RA.	N-PA	27123	365	165	18	1329	2249	51	372	3.65e-07	53.5
RPRC002423-RA.	Nle-PA	35789	95	57	2	18	290	120	214	2.12e-09	60.5
RPRC002423-RA.	Nle-PA	37143	70	43	1	18	224	418	487	1.35e-06	51.2
RPRC002423-RA.	Nle-PA	29412	102	62	4	126	407	115	214	1.91e-06	50.8
RPRC002429-RA.	Cpr64Aa-PA	68000	75	24	0	250	474	45	119	2.12e-30	110
RPRC002430-RA.	Cpr64Aa-PA	70968	62	18	0	109	294	52	113	1.59e-26	97.1
RPRC002433-RA.	Cpr64Aa-PA	73529	68	18	0	278	481	52	119	4.07e-30	110
RPRC002438-RA.	CG3909-PA	54375	320	141	2	3	947	4	323	4.97e-126	362
RPRC002441-RA.	up-PL	77104	297	66	2	113	1003	23	317	1.73e-117	345
RPRC002442-RA.	gny-PB	26329	395	231	11	70	1221	35	380	1.39e-16	81.3
RPRC002446-RA.	Cpr64Aa-PA	70588	68	20	0	155	358	52	119	3.94e-29	104
RPRC002460-RA.	piwi-PB	34961	635	373	10	75	1871	81	711	5.90e-138	422
RPRC002464-RA.	Srp19-PA	60345	116	46	0	56	403	10	125	1.49e-48	153
RPRC002465-RA.	Cdc27-PB	21371	248	182	4	798	1535	593	829	2.72e-08	56.2
RPRC002472-RA-	Fur1-PB	57949	195	74	3	3	587	507	693	7.83e-69	224
RPRC002472-RA-	Fur1-PB	51064	47	23	0	608	748	724	770	7.83e-69	53.9
RPRC002473-RA.	ND-51-PB	89786	421	43	0	5	1267	46	466	0.0	806
RPRC002479-RA.	cathD-PA	40000	190	110	3	2	565	153	340	1.05e-41	143
RPRC002481-RA.	Cyp4g15-PC	42727	110	63	0	3	332	462	571	1.54e-26	101
RPRC002483-RA.	CG17168-PA	69780	182	54	1	39	584	225	405	2.71e-91	272
RPRC002484-RA.	NC2beta-PA	81081	111	21	0	43	375	11	121	3.36e-63	192
RPRC002491-RA.	Vps60-PB	67873	221	66	2	3	656	2	220	2.94e-76	228
RPRC002494-RA.	Lrt-PC	34615	104	67	1	216	527	393	495	1.57e-12	64.3
RPRC002496-RA.	CG12375-PA	47794	272	134	4	81	878	4	273	1.83e-89	268
RPRC002498-RA.	SAK-PA	40467	257	146	2	53	811	14	267	1.57e-64	215
RPRC002499-RA.	CG3071-PA	43141	503	276	4	66	1547	5	506	5.95e-136	404
RPRC002500-RA.	CG15270-PB	33988	662	399	14	36	1934	107	759	1.10e-105	348
RPRC002501-RA.	ed-PC	25273	641	399	30	414	2168	110	726	7.88e-37	148
RPRC002501-RA.	ed-PC	23566	645	392	24	135	1856	106	720	3.17e-24	108
RPRC002501-RA.	ed-PC	23077	390	230	15	30	1022	348	726	1.25e-15	80.5
RPRC002501-RA.	ed-PC	23203	306	194	11	18	818	439	742	1.19e-06	51.6
RPRC002509-RA.	ed-PA	23899	636	376	31	4247	6013	150	724	8.05e-16	83.2
RPRC002509-RA.	ed-PA	22042	431	260	18	4784	5890	145	561	2.09e-11	68.6
RPRC002509-RA.	ed-PA	20526	380	244	14	4412	5410	387	755	2.31e-07	55.5
RPRC002509-RA+	ed-PA	23899	636	376	31	3515	5281	150	724	6.87e-16	83.2
RPRC002509-RA+	ed-PA	22042	431	260	18	4052	5158	145	561	1.80e-11	68.6
RPRC002509-RA+	ed-PA	20526	380	244	14	3680	4678	387	755	2.00e-07	55.5
RPRC002510-RA.	CG6903-PA	40853	563	309	9	37	1659	16	576	1.64e-134	402
RPRC002513-RA.	trbl-PA	48837	129	64	2	1	387	278	404	4.65e-35	125
RPRC002514-RA.	PRL-1-PA	73410	173	46	0	21	539	4	176	9.45e-96	275
RPRC002516-RA.	MRP-PE	25613	367	231	8	338	1327	221	582	9.75e-26	110
RPRC002516-RA-	CG7627-PA	32213	506	243	8	15	1259	473	969	8.90e-80	267
RPRC002516-RA-	CG7627-PA	27461	193	127	3	24	566	1123	1314	5.13e-18	85.9
RPRC002516-RA.	MRP-PI	50450	222	110	0	139	804	1301	1522	6.30e-62	209
RPRC002517-RA.	CG1124-PA	28099	242	167	4	87	803	6	243	1.75e-30	113
RPRC002518-RA.	CG6484-PA	34430	456	283	6	1	1338	16	465	1.07e-65	217
RPRC002519-RA.	CG4968-PA	58750	240	90	2	183	890	27	261	2.93e-97	286
RPRC002521-RA.	CG1124-PA	26522	230	163	4	113	790	17	244	3.99e-29	109
RPRC002523-RA.	CCDC53-PA	38889	162	90	3	199	657	2	163	1.02e-31	114
RPRC002527-RA.	Tbp-PA	59091	198	80	1	5	598	151	347	1.03e-84	253
RPRC002527-RA.	Tbp-PA	34940	83	51	2	89	331	268	349	1.52e-07	49.7
RPRC002536-RA.	Vlet-PA	27551	98	68	1	521	814	94	188	7.70e-07	48.1
RPRC002542-RA.	Ts-PA	55769	104	45	1	187	498	33	135	2.77e-36	127
RPRC002546-RA.	CG9213-PA	30939	181	103	8	302	793	473	648	7.29e-14	72.0
RPRC002553-RA.	Ts-PA	65775	187	62	1	1	555	135	321	1.59e-92	273
RPRC002559-RA.	CycC-PA	28977	176	103	5	146	634	36	202	6.60e-12	64.3
RPRC002564-RA.	cac-PD	31890	254	141	8	10	750	1019	1247	9.43e-23	96.3
RPRC002564-RA.	cac-PD	26705	176	111	5	277	771	36	204	8.24e-12	64.3
RPRC002564-RA.	cac-PG	34043	188	108	6	126	668	1067	1245	5.95e-17	78.6
RPRC002564-RA.	cac-PG	30220	182	116	3	150	680	419	594	7.56e-07	48.5
RPRC002564-RA.	cac-PG	22892	166	114	3	222	677	765	930	1.62e-06	47.8
RPRC002564-RA.	cac-PG	28485	165	96	4	222	668	34	192	2.70e-06	47.0
RPRC002589-RA.	CG31445-PA	22172	884	617	23	45	2546	49	911	1.44e-60	221
RPRC002590-RA.	Cyp6w1-PB	26984	504	317	9	70	1518	19	492	1.61e-69	231
RPRC002591-RA.	Cyp6w1-PB	35945	217	130	3	1	624	289	505	1.36e-26	107
RPRC002592-RA.	Cyp6w1-PB	29888	445	282	8	3	1298	78	505	5.08e-54	187
RPRC002593-RA.	CtsB-PA	58580	338	129	3	45	1025	3	340	3.60e-136	389
RPRC002594-RA.	CG31445-PA	20000	470	337	15	68	1414	400	851	1.37e-19	92.4
RPRC002595-RA.	Pex1-PA	36053	527	302	8	2	1555	490	990	2.84e-103	332
RPRC002595-RA.	Pex1-PA	25773	194	127	6	776	1324	474	661	2.83e-06	49.3
RPRC002596-RA.	CG10254-PC	36076	158	91	4	198	647	1097	1252	1.44e-19	89.0
RPRC002597-RA.	CG42335-PE	24896	241	142	12	216	869	80	304	6.39e-07	49.7
RPRC002598-RA.	CG5853-PB	28785	469	319	5	125	1498	123	587	3.37e-57	201
RPRC002599-RA.	Nemp-PA	42138	318	172	4	8	934	64	378	4.75e-87	268
RPRC002602-RA.	CG17249-PA	38889	108	58	3	759	1058	365	472	2.03e-16	79.3
RPRC002606-RA.	MED10-PC	73846	130	33	1	5	391	2	131	1.36e-65	196
RPRC002607-RA.	CG8768-PA	53041	296	132	4	82	963	5	295	4.45e-102	301
RPRC002608-RA.	Gdap1-PB	41379	58	34	0	21	194	233	290	2.44e-08	49.7
RPRC002609-RA.	PDCD-5-PA	49593	123	60	2	16	381	1	122	2.99e-30	105
RPRC002610-RA.	CG5027-PA	52764	398	181	3	128	1303	27	423	7.51e-159	454
RPRC002612-RA.	CG13743-PB	50594	421	182	3	2	1189	87	506	1.09e-130	387
RPRC002615-RA.	cactin-PB	58920	611	219	8	130	1902	122	720	0.0	582
RPRC002616-RA.	CG1572-PB	45517	145	68	3	147	563	20	159	9.22e-24	91.3
RPRC002619-RA.	sing-PA	41844	141	82	0	110	532	26	166	1.29e-25	96.3
RPRC002620-RA.	Gdap1-PC	35106	188	119	2	2	565	41	225	4.57e-28	106
RPRC002621-RA.	Rh6-PD	37714	350	208	6	88	1113	15	362	2.37e-69	221
RPRC002622-RA.	CG4407-PB	37143	210	109	4	901	1476	86	290	3.62e-39	144
RPRC002624-RA.	RpL24-PA	79355	155	32	0	40	504	1	155	2.16e-58	179
RPRC002626-RA.	siz-PA	33775	151	94	3	250	684	789	939	2.03e-18	88.2
RPRC002630-RA.	pigs-PC	56090	312	75	3	2	751	13	324	3.00e-110	338
RPRC002631-RA.	CG7945-PA	40526	190	94	5	22	543	74	260	4.07e-41	139
RPRC002632-RA.	RpI1-PA	48187	1324	645	20	18	3932	13	1314	0.0	1206
RPRC002634-RA.	spz-PI	37778	90	52	2	3	266	137	224	3.06e-17	73.6
RPRC002635-RA.	CG2310-PB	30769	130	81	4	10	399	127	247	8.95e-13	63.5
RPRC002636-RA.	Ctr9-PA	24074	216	148	7	1364	1972	202	414	1.44e-07	54.3
RPRC002639-RA.	Rassf-PA	48077	52	27	0	74	229	3	54	2.10e-10	57.0
RPRC002640-RA.	26-29-p-PA	29431	299	184	12	160	1032	261	540	6.35e-19	87.4
RPRC002642-RA+	Rassf-PA	72193	187	42	4	2	538	2	186	1.69e-88	288
RPRC002642-RA+	Rassf-PA	58491	212	82	2	914	1537	595	804	1.94e-66	228
RPRC002643-RA.	l(2)k09913-PH	45992	237	127	1	4	711	37	273	8.74e-82	246
RPRC002644-RA.	l(2)k09913-PH	43130	262	144	2	38	808	15	276	1.45e-82	252
RPRC002648-RA.	Pcd-PA	54286	105	48	0	138	452	88	192	4.18e-38	129
RPRC002652-RA.	dpr11-PC	38835	206	119	2	94	693	117	321	2.23e-46	157
RPRC002656-RA.	bond-PA	41065	263	143	3	175	939	23	281	4.60e-56	184
RPRC002657-RA.	Coq5-PC	61328	256	89	2	86	823	46	301	7.18e-115	331
RPRC002658-RA.	CG17119-PC	53419	234	95	2	246	911	156	387	2.60e-76	240
RPRC002660-RA.	Rat1-PA	37997	679	320	16	3	1796	6	664	6.28e-142	436
RPRC002665-RA.	Osbp-PA	23282	262	155	9	461	1216	408	633	4.73e-11	64.7
RPRC002666-RA.	metro-PA	62712	590	215	3	9	1778	11	595	0.0	716
RPRC002668-RA.	CG1463-PB	66667	54	18	0	89	250	13	66	3.17e-28	73.2
RPRC002668-RA.	CG1463-PB	29534	193	120	5	246	782	65	255	3.17e-28	68.9
RPRC002669-RA.	Sec22-PA	70892	213	60	1	165	803	1	211	8.44e-116	330
RPRC002670-RA.	CG31522-PF	31250	112	71	2	7	324	19	130	4.76e-12	59.7
RPRC002676-RA.	ATP8A-PE	64484	1115	382	6	3	3329	43	1149	0.0	1475
RPRC002679-RA.	Wnt5-PA	61538	117	45	0	3	353	862	978	1.80e-49	167
RPRC002682-RA.	Tat-PB	48168	191	94	4	3	566	1	189	4.66e-59	187
RPRC002683-RA.	CG5290-PA	34520	562	348	8	23	1684	149	698	6.71e-93	303
RPRC002684-RA.	CG32354-PA	29310	348	177	15	2	940	225	538	1.02e-22	97.8
RPRC002684-RA.	CG32354-PA	25501	349	181	12	20	949	178	486	1.29e-15	76.6
RPRC002684-RA.	CG32354-PA	35119	168	72	7	452	943	177	311	3.97e-14	72.0
RPRC002684-RA.	CG32354-PA	27928	222	106	9	23	592	462	661	8.16e-11	62.0
RPRC002684-RA.	CG32354-PA	26016	246	120	10	212	934	168	356	7.66e-08	52.8
RPRC002684-RA.	LanA-PA	41758	91	45	2	411	683	539	621	4.91e-13	68.2
RPRC002684-RA.	LanA-PA	39286	112	59	2	390	713	2003	2109	1.22e-12	67.0
RPRC002684-RA.	LanA-PA	33884	121	59	3	315	677	475	574	3.60e-12	65.5
RPRC002684-RA.	LanA-PA	37079	89	47	2	417	677	1466	1547	2.55e-08	53.9
RPRC002684-RA.	LanA-PA	34831	89	50	2	417	680	448	529	4.13e-08	53.1
RPRC002684-RA.	LanA-PA	38318	107	54	5	417	722	1970	2069	4.17e-08	53.1
RPRC002684-RA.	LanA-PA	35106	94	56	3	393	668	725	815	2.19e-07	50.8
RPRC002684-RA.	LanA-PA	36782	87	44	2	417	677	1375	1450	1.31e-06	48.5
RPRC002684-RA+	kon-PB	23944	213	137	8	894	1481	210	414	1.24e-08	58.2
RPRC002685-RA.	SdhD-PA	32692	104	67	2	26	334	15	116	3.40e-12	58.9
RPRC002687-RA.	CG6179-PA	50000	310	139	2	1	891	1	307	6.91e-104	305
RPRC002688-RA+	CG1213-PD	27737	411	287	6	970	2181	43	450	3.08e-36	142
RPRC002688-RA+	CG1213-PD	32967	91	61	0	34	306	84	174	3.19e-08	55.8
RPRC002688-RA.	CG1213-PD	27838	370	262	4	34	1137	84	450	7.02e-38	147
RPRC002688-RA.	CG1213-PD	27737	411	287	6	1195	2406	43	450	2.97e-36	142
RPRC002692-RA.	CG4332-PA	70323	155	45	1	11	475	382	535	7.65e-78	240
RPRC002693-RA.	vnd-PB	72477	109	22	1	100	402	398	506	1.16e-45	155
RPRC002696-RA.	cathD-PA	43810	105	55	3	7	312	114	217	1.25e-19	80.9
RPRC002697-RA.	CG9596-PB	40858	443	231	13	4	1266	7	440	5.98e-88	273
RPRC002700-RA.	eIF1-PA	94545	110	6	0	157	486	1	110	1.09e-75	220
RPRC002701-RA.	Oscillin-PG	70492	122	36	0	2	367	1	122	3.81e-54	169
RPRC002703-RA.	PIG-A-PA	50214	468	177	7	20	1261	1	466	1.94e-151	437
RPRC002707-RA.	mtg-PF	38835	103	42	4	758	1045	340	428	2.69e-15	77.4
RPRC002708-RA.	LeuRS-m-PA	25641	117	76	2	36	383	33	139	7.30e-07	52.4
RPRC002711-RA.	CG13360-PA	25758	264	164	7	100	843	126	373	7.76e-20	88.6
RPRC002712-RA.	CG2663-PA	29000	200	139	3	48	644	27	224	2.14e-25	99.8
RPRC002714-RA.	Pi3K68D-PC	50768	1367	597	18	6	3965	536	1873	0.0	1249
RPRC002715-RA.	CG2663-PA	29433	282	190	6	65	907	27	300	3.85e-36	130
RPRC002720-RA.	santa-maria-PC	28025	157	108	2	282	737	289	445	9.81e-16	76.3
RPRC002720-RA.	santa-maria-PC	31092	119	78	3	42	392	17	133	8.71e-09	55.5
RPRC002729-RA.	CG10973-PB	28638	213	143	6	67	699	7	212	1.20e-19	87.4
RPRC002731-RA.	CG16721-PC	28646	384	259	7	8	1141	92	466	1.54e-47	167
RPRC002733-RA.	CG33080-PA	48880	714	343	13	72	2192	227	925	0.0	679
RPRC002735-RA.	RhoGAPp190-PE	48344	966	451	15	35	2887	5	937	0.0	917
RPRC002736-RA.	CG13284-PE	53175	252	115	1	2	757	61	309	3.41e-93	276
RPRC002737-RA.	veli-PA	36190	105	53	4	66	377	91	182	6.93e-12	63.9
RPRC002738-RA.	ClC-a-PG	31413	538	302	17	410	1915	164	670	1.86e-38	153
RPRC002740-RA.	CG13220-PB	44538	119	66	0	123	479	5	123	1.50e-35	121
RPRC002741-RA.	Vps24-PB	30769	182	121	2	208	747	3	181	3.70e-11	60.8
RPRC002742-RA.	CG15270-PF	49425	174	78	4	1	495	76	248	1.52e-45	158
RPRC002742-RA.	CG15270-PB	60618	259	84	1	1	723	505	763	5.93e-104	327
RPRC002743-RA.	CG12773-PC	57645	654	221	6	1	1797	59	711	0.0	681
RPRC002745-RA.	CG6175-PC	31250	96	61	3	6	281	56	150	2.80e-08	52.8
RPRC002746-RA.	Hsc70Cb-PA	75000	96	24	0	135	422	1	96	1.12e-45	157
RPRC002747-RA.	Hsc70Cb-PA	69202	263	78	2	4	792	145	404	6.35e-125	373
RPRC002750-RA.	CG12659-PC	51087	92	45	0	245	520	19	110	1.16e-26	96.7
RPRC002752-RA.	CG40228-PD	90244	82	8	0	133	378	1	82	4.13e-39	129
RPRC002754-RA.	pes-PF	26202	416	274	10	89	1324	34	420	4.51e-42	157
RPRC002755-RA.	CycD-PE	38605	215	122	4	22	639	135	348	3.00e-32	122
RPRC002756-RA.	Tm1-PO	88612	281	32	0	1	843	1	281	6.99e-138	390
RPRC002757-RA.	CG4069-PA	27215	158	92	9	746	1192	112	255	2.78e-08	56.2
RPRC002758-RA.	Tm1-PA	85075	67	10	0	2	202	67	133	5.92e-32	109
RPRC002760-RA-	Lac-PA	72185	302	80	1	3	908	27	324	1.06e-164	466
RPRC002760-RA.	Lac-PA	69461	334	98	1	3	1004	27	356	1.29e-174	493
RPRC002765-RA.	Oscillin-PE	83333	120	20	0	3	362	138	257	2.27e-73	218
RPRC002768-RA.	Tm1-PE	64789	71	23	1	367	579	438	506	1.09e-22	94.0
RPRC002771-RA.	Dph5-PA	65672	268	90	2	3	803	3	269	4.88e-127	361
RPRC002774-RA.	B52-PC	36723	177	82	3	17	469	4	176	1.01e-23	96.3
RPRC002775-RA.	ArfGAP3-PA	50476	105	45	3	7	315	448	547	1.09e-15	70.1
RPRC002776-RA.	Pex11ab-PA	39683	126	75	1	2	379	22	146	3.10e-22	88.2
RPRC002778-RA.	LanA-PA	35373	523	297	14	2518	3999	1775	2285	3.01e-78	288
RPRC002778-RA.	LanA-PA	33141	347	202	10	2314	3330	493	817	6.69e-43	172
RPRC002778-RA.	LanA-PA	29437	462	276	19	361	1671	97	533	1.69e-42	171
RPRC002778-RA.	LanA-PA	32331	399	227	15	2314	3468	446	815	3.11e-41	167
RPRC002778-RA.	LanA-PA	30435	460	245	24	2257	3519	254	677	4.70e-37	153
RPRC002778-RA.	LanA-PA	28276	435	222	20	2368	3486	364	770	2.08e-31	134
RPRC002778-RA.	LanA-PA	23234	835	504	34	2377	4644	1776	2552	2.19e-31	134
RPRC002778-RA.	LanA-PA	35714	294	160	12	1135	1998	652	922	4.90e-27	120
RPRC002778-RA.	LanA-PA	33621	232	126	9	2266	2934	1357	1569	4.64e-24	110
RPRC002778-RA.	LanA-PA	30317	221	128	7	2866	3486	1342	1550	2.60e-19	94.7
RPRC002778-RA.	LanA-PA	31193	218	126	10	2260	2880	1897	2101	1.65e-17	89.0
RPRC002778-RA.	LanA-PA	30317	221	119	10	2383	3030	1357	1547	5.64e-17	87.0
RPRC002778-RA.	LanA-PA	32117	274	141	14	853	1647	1809	2046	1.74e-15	82.0
RPRC002778-RA.	LanA-PA	32759	174	100	6	1126	1647	1938	2094	5.83e-15	80.5
RPRC002778-RA.	LanA-PA	37795	127	74	4	2260	2637	1999	2121	7.31e-15	80.1
RPRC002778-RA.	LanA-PA	29224	219	125	9	2599	3240	1374	1567	8.95e-15	79.7
RPRC002778-RA.	LanA-PA	34000	150	86	6	3079	3519	1375	1514	2.05e-12	72.0
RPRC002778-RA.	LanA-PA	33333	135	73	5	1135	1536	1438	1556	4.52e-12	70.9
RPRC002778-RA.	LanA-PA	31720	186	102	6	1114	1671	464	624	7.30e-12	70.1
RPRC002778-RA.	LanA-PA	34351	131	75	5	2260	2631	1448	1574	3.95e-11	67.8
RPRC002778-RA.	LanA-PA	33333	105	65	2	2263	2562	713	817	6.87e-10	63.9
RPRC002778-RA.	LanA-PA	31852	135	75	5	1135	1539	1989	2106	8.26e-10	63.5
RPRC002778-RA.	LanA-PA	26022	269	154	12	1108	1893	1388	1618	7.27e-09	60.5
RPRC002778-RA.	LanA-PA	30667	150	86	6	1228	1671	1373	1506	1.71e-08	59.3
RPRC002778-RA.	LanA-PA	30556	144	71	8	1135	1527	1778	1905	8.28e-06	50.4
RPRC002781-RA.	sens-PA	43529	85	47	1	456	707	409	493	6.40e-16	77.0
RPRC002792-RA.	CG16979-PA	34280	528	324	9	336	1865	85	607	2.14e-89	289
RPRC002793-RA.	ScpX-PA	72319	401	108	3	28	1224	1	400	0.0	617
RPRC002793-RA+	CG17597-PA	63839	224	47	2	1	570	177	400	3.68e-96	284
RPRC002795-RA.	Spn88Ea-PB	42494	433	222	9	129	1373	1	424	2.98e-103	313
RPRC002797-RA.	Gclc-PD	52941	136	60	2	119	520	582	715	3.52e-42	149
RPRC002798-RA.	twr-PA	80791	177	34	0	29	559	9	185	5.26e-108	306
RPRC002799-RA.	CAH3-PA	25758	264	168	11	87	845	4	250	3.04e-13	68.2
RPRC002801-RA.	CAH3-PA	30705	241	159	4	97	795	3	243	3.53e-33	120
RPRC002802-RA.	spn-F-PA	29143	350	186	12	67	1044	30	341	1.99e-30	118
RPRC002805-RA.	CG42382-PA	32161	199	90	8	272	823	2	170	9.57e-08	50.1
RPRC002805-RA+	CG42382-PA	32161	199	90	8	190	741	2	170	7.72e-08	50.1
RPRC002806-RA.	CG8549-PA	65351	228	77	2	2	682	1	227	1.52e-107	310
RPRC002807-RA.	CG6028-PA	49655	290	143	3	130	999	5	291	1.45e-96	288
RPRC002808-RA.	CG10428-PA	34622	595	316	16	1	1599	1	584	2.30e-104	325
RPRC002810-RA.	snu-PE	45200	250	123	3	2	712	26	274	5.14e-66	224
RPRC002810-RA.	snu-PE	28962	183	125	3	806	1348	450	629	8.14e-22	97.8
RPRC002811-RA.	CG2201-PC	46286	175	83	2	147	638	39	213	3.34e-49	172
RPRC002811-RA.	CG2201-PC	47656	128	61	3	666	1043	287	410	2.42e-34	132
RPRC002814-RA.	CG5397-PA	35323	620	356	15	10	1782	16	619	2.22e-118	366
RPRC002816-RA.	Egm-PA	30584	582	371	16	1	1689	67	634	6.16e-73	244
RPRC002819-RA.	mfrn-PA	60435	230	89	2	335	1021	1	229	3.26e-86	264
RPRC002819-RA.	mfrn-PA	24561	171	124	4	380	886	109	276	1.69e-07	51.6
RPRC002821-RA.	qless-PB	78409	176	38	0	1	528	261	436	1.15e-102	301
RPRC002822-RA.	mRpL32-PA	45641	195	100	2	88	660	3	195	3.87e-52	167
RPRC002824-RA.	RhoGAP19D-PC	44151	265	139	6	295	1071	1161	1422	3.34e-60	209
RPRC002826-RA.	CG5191-PB	30457	197	116	4	23	613	97	272	1.88e-09	59.3
RPRC002831-RA.	spn-F-PA	27692	325	194	12	166	1080	31	334	3.17e-17	81.3
RPRC002832-RA.	dmpd-PA	52571	175	53	2	3	524	197	342	3.88e-51	171
RPRC002833-RA.	nebu-PC	34286	420	258	9	17	1246	54	465	6.65e-54	185
RPRC002833-RA+	nebu-PC	34795	342	205	9	156	1151	132	465	8.24e-48	168
RPRC002834-RA.	JTBR-PC	40952	105	61	1	149	463	45	148	1.56e-26	97.1
RPRC002838-RA.	CG12170-PA	51887	424	191	6	3	1262	23	437	4.94e-150	432
RPRC002839-RA.	snu-PE	32601	273	178	3	20	826	475	745	4.48e-37	138
RPRC002845-RA.	ADD1-PA	42331	163	93	1	159	644	40	202	2.06e-35	144
RPRC002846-RA.	MetRS-m-PA	24008	529	334	16	773	2290	22	505	3.88e-26	113
RPRC002848-RA.	CG8034-PA	35766	137	88	0	4	414	433	569	1.09e-26	103
RPRC002850-RA.	CG4594-PA	49593	246	124	0	278	1015	32	277	1.72e-83	253
RPRC002851-RA.	Eip63E-PB	77209	430	85	8	38	1297	77	503	0.0	644
RPRC002855-RA.	Hrd3-PA	32990	97	64	1	592	879	319	415	9.58e-07	50.8
RPRC002855-RA.	Hrd3-PA	35135	74	48	0	580	801	425	498	2.05e-06	49.7
RPRC002856-RA.	trn-PB	26829	287	131	7	1	636	5	287	1.91e-15	79.0
RPRC002856-RA.	trn-PB	29864	221	120	6	106	681	181	395	4.85e-13	71.2
RPRC002857-RA.	Usp39-PA	74107	448	110	3	2	1339	45	488	0.0	667
RPRC002859-RA.	CG10467-PA	45588	340	171	6	115	1095	24	362	1.15e-94	289
RPRC002862-RA.	CG3529-PC	55287	331	132	5	89	1057	1	323	5.53e-119	362
RPRC002865-RA.	CG7860-PA	47468	316	148	5	78	971	4	319	4.15e-94	282
RPRC002869-RA.	RpS6-PB	85714	119	17	0	103	459	1	119	2.50e-74	221
RPRC002870-RA.	CSN3-PA	53318	437	185	3	187	1452	1	433	1.96e-158	456
RPRC002872-RA.	CG9062-PC	24390	205	144	3	296	877	114	318	2.33e-12	67.8
RPRC002875-RA.	JhI-21-PA	45057	435	237	2	96	1400	32	464	4.04e-127	381
RPRC002877-RA+	CG2061-PD	42509	287	156	5	175	1023	54	335	1.31e-71	229
RPRC002877-RA+	CG2061-PD	39077	325	189	5	175	1137	54	373	2.57e-72	231
RPRC002877-RA.	CG2061-PD	47027	370	187	5	175	1272	54	418	1.76e-113	339
RPRC002879-RA.	Brms1-PA	46392	194	92	1	301	882	47	228	4.20e-41	142
RPRC002884-RA.	Prosalpha7-PA	64224	232	82	1	1	696	1	231	4.13e-110	317
RPRC002885-RA.	Ssadh-PC	27353	340	235	7	4	999	5	340	5.86e-39	144
RPRC002897-RA.	mRpS18B-PA	62143	140	50	1	57	467	46	185	1.73e-60	185
RPRC002902-RA.	Rcc1-PC	44149	376	204	5	24	1142	42	414	1.28e-93	293
RPRC002904-RA.	slo-PU	88377	456	33	3	3	1310	736	1191	0.0	738
RPRC002910-RA.	Ssadh-PC	24832	447	294	11	41	1306	66	495	2.48e-37	143
RPRC002911-RA.	Ubqn-PB	55469	256	91	3	78	836	25	260	1.02e-83	260
RPRC002911-RA.	Ubqn-PB	55696	79	35	0	4	240	314	392	1.60e-22	96.3
RPRC002911-RA.	Ubqn-PB	66038	53	18	0	457	615	485	537	1.18e-15	75.9
RPRC002913-RA.	Ak1-PA	55851	188	81	1	230	787	2	189	2.69e-69	216
RPRC002914-RA.	Dsor1-PB	75824	364	69	2	1	1092	46	390	0.0	561
RPRC002917-RA.	GstS1-PB	40796	201	116	3	12	611	49	247	4.72e-42	141
RPRC002918-RA.	Ugt36D1-PD	30670	463	281	11	93	1424	37	478	6.42e-56	194
RPRC002919-RA.	CG8170-PB	43651	252	135	5	3	755	527	772	3.49e-65	215
RPRC002921-RA.	Sb-PB	28800	250	159	8	659	1372	521	763	7.51e-23	101
RPRC002922-RA.	Pgm2a-PA	53630	606	269	5	24	1817	20	621	0.0	630
RPRC002923-RA.	RpS6-PA	76812	69	15	1	1	207	89	156	3.64e-31	107
RPRC002930-RA.	Oseg4-PB	51351	370	163	6	2	1063	8	376	3.41e-124	384
RPRC002930-RA.	Oseg4-PB	47465	217	99	4	17	631	427	640	2.00e-62	208
RPRC002930-RA.	Oseg4-PB	48472	458	229	3	20	1375	663	1119	4.56e-138	425
RPRC002931-RA.	CG5823-PB	71875	160	45	0	50	529	10	169	2.89e-86	257
RPRC002934-RA.	Ssu72-PC	62222	180	68	0	214	753	16	195	5.76e-84	248
RPRC002937-RA.	Ns4-PA	33051	118	75	3	327	674	113	228	5.59e-10	58.5
RPRC002937-RA.	Ns4-PA	39474	190	101	7	85	642	322	501	1.63e-30	119
RPRC002938-RA.	Vha14-1-PA	84553	123	19	0	70	438	1	123	9.81e-78	227
RPRC002939-RA.	Lmpt-PA	32484	157	102	1	115	573	84	240	3.39e-26	101
RPRC002939-RA.	Lmpt-PA	35294	102	62	1	64	357	126	227	2.77e-14	69.3
RPRC002939-RA.	Lmpt-PA	26846	149	97	3	154	576	34	178	5.56e-12	62.8
RPRC002940-RA.	Aldh-PB	29245	424	282	10	156	1397	41	456	1.32e-41	156
RPRC002942-RA.	ScsbetaG-PA	42857	126	72	0	72	449	21	146	6.12e-15	69.7
RPRC002943-RA+	Grip91-PA	28624	545	369	7	180	1778	357	893	8.82e-75	255
RPRC002943-RA.	Grip91-PA	27596	674	453	11	18	1958	228	893	3.47e-82	278
RPRC002944-RA.	thoc6-PB	28972	107	74	1	3	323	221	325	1.13e-11	59.3
RPRC002952-RA.	neur-PD	24615	195	113	6	571	1134	10	177	4.08e-08	54.3
RPRC002953-RA.	CG31689-PD	56031	257	103	2	3	770	34	281	1.44e-95	292
RPRC002953-RA.	CG31689-PD	40000	250	150	0	48	797	337	586	6.02e-70	227
RPRC002954-RA.	neur-PD	24479	192	105	7	446	979	25	190	4.91e-07	53.1
RPRC002956-RA.	Tango11-PB	34672	274	109	9	18	641	8	277	5.12e-43	145
RPRC002962-RA.	Crk-PD	37209	86	46	2	19	267	10	90	2.70e-10	58.9
RPRC002967-RA.	Zip99C-PD	44974	189	70	3	4	471	106	293	2.54e-45	150
RPRC002968-RA.	Hr39-PC	52632	266	74	6	2	727	232	469	5.97e-66	216
RPRC002968-RA.	Hr39-PA	62934	259	51	4	3	662	552	804	3.12e-102	312
RPRC002969-RA.	ScsbetaG-PA	50000	394	192	4	38	1210	21	412	6.00e-128	377
RPRC002971-RA.	Cip4-PK	55000	380	152	6	2	1108	80	451	8.83e-134	394
RPRC002971-RA.	Cip4-PD	59000	100	28	3	136	396	545	644	9.92e-30	111
RPRC002972-RA.	AsnRS-m-PA	43913	460	242	7	2	1345	4	459	1.20e-141	412
RPRC002974-RA.	Cyp4d14-PB	37875	433	252	7	4	1278	85	508	9.65e-92	286
RPRC002976-RA.	Daxx-PA	33333	105	68	2	204	518	1277	1379	2.08e-13	67.0
RPRC002979-RA.	brv3-PB	28161	174	110	5	299	802	204	368	9.01e-09	56.2
RPRC002992-RA.	stck-PC	40000	85	50	1	4	255	243	327	1.90e-14	65.9
RPRC002992-RA.	stck-PC	36471	85	54	0	4	258	52	136	2.78e-13	62.4
RPRC002992-RA.	stck-PC	39655	58	35	0	91	264	213	270	2.82e-07	45.4
RPRC002993-RA.	Spn77Ba-PA	26111	180	116	5	1799	2293	272	449	2.52e-08	56.2
RPRC002994-RA.	scu-PA	69685	254	77	0	1	762	2	255	5.39e-137	385
RPRC002999-RA.	CG10011-PA	40615	325	184	3	322	1272	730	1053	1.11e-75	257
RPRC002999-RA+	CG10011-PA	53448	580	252	5	41	1735	1235	1811	0.0	609
RPRC002999-RA+	CG10011-PA	37500	296	175	5	32	910	1515	1803	2.23e-36	146
RPRC003002-RA.	RpI1-PA	31113	1006	546	27	40	2667	274	1262	6.31e-130	434
RPRC003002-RA.	RpI1-PA	31638	177	114	4	2884	3408	1469	1640	3.44e-16	83.6
RPRC003004-RA.	beat-IIIc-PA	42553	47	27	0	8	148	191	237	3.91e-08	48.1
RPRC003005-RA.	Cda4-PA	72036	447	125	0	1	1341	25	471	0.0	676
RPRC003010-RA.	Tps1-PA	62978	759	274	4	1	2265	23	778	0.0	1016
RPRC003014-RA.	mRpL27-PB	70000	120	36	0	181	540	18	137	4.57e-57	176
RPRC003017-RA.	mrn-PA	58672	467	173	5	1	1344	32	497	0.0	569
RPRC003023-RA.	Prp18-PA	55357	336	140	6	33	1019	1	333	6.51e-116	338
RPRC003024-RA+	Tret1-2-PA	26959	434	279	9	9	1211	38	466	2.52e-32	126
RPRC003026-RA.	Hydr2-PA	24638	345	235	8	323	1303	28	365	3.28e-21	94.4
RPRC003027-RA.	noc-PB	35422	415	139	14	476	1342	124	535	1.81e-47	170
RPRC003027-RA.	noc-PB	89189	37	4	0	263	373	16	52	7.24e-14	72.8
RPRC003029-RA.	CG18600-PA	21557	334	205	11	96	971	20	338	3.13e-08	54.3
RPRC003034-RA.	dpr11-PC	42775	173	92	2	3	503	151	322	5.99e-46	154
RPRC003036-RA.	CG3829-PA	35545	211	130	2	13	642	249	454	9.17e-38	137
RPRC003038-RA.	CG3829-PA	30024	413	269	8	13	1224	95	496	2.62e-71	234
RPRC003040-RA.	CkIalpha-PA	33766	308	190	5	21	908	11	316	2.89e-36	137
RPRC003042-RA.	CG3829-PA	30022	463	298	9	1	1350	85	534	1.17e-85	273
RPRC003047-RA.	SerRS-m-PB	58077	260	99	4	154	918	140	394	1.17e-100	301
RPRC003053-RA.	tup-PA	41975	81	44	2	4	246	70	147	4.08e-16	70.5
RPRC003057-RA.	trn-PA	29384	211	143	3	310	933	59	266	3.83e-22	96.7
RPRC003057-RA.	trn-PA	28750	240	145	2	283	924	97	336	3.20e-20	90.9
RPRC003057-RA.	trn-PA	28931	159	111	2	262	732	211	369	3.81e-10	60.1
RPRC003057-RA.	trn-PA	27027	148	107	1	526	969	59	205	1.89e-09	58.2
RPRC003065-RA.	CG13390-PA	38739	111	65	2	228	551	206	316	4.92e-08	53.5
RPRC003067-RA.	mask-PD	32663	199	101	3	17	520	391	587	6.99e-23	95.1
RPRC003067-RA.	mask-PD	33981	206	95	4	17	520	1952	2154	2.90e-21	90.5
RPRC003067-RA.	mask-PD	32386	176	113	3	2	520	219	391	1.38e-17	79.7
RPRC003067-RA.	mask-PD	31395	172	115	2	17	529	258	427	4.42e-16	75.5
RPRC003067-RA.	mask-PD	29310	174	120	2	17	529	2052	2225	7.25e-16	74.7
RPRC003067-RA.	mask-PD	36296	135	82	2	2	400	2116	2248	1.02e-15	74.3
RPRC003067-RA.	mask-PD	31034	174	115	3	17	529	2087	2258	7.60e-13	65.9
RPRC003067-RA.	mask-PD	34815	135	86	2	5	403	2150	2284	4.92e-11	60.8
RPRC003067-RA.	mask-PD	32520	123	81	2	164	529	1934	2055	1.75e-10	58.9
RPRC003067-RA.	mask-PD	32800	125	83	1	5	376	550	674	2.30e-10	58.9
RPRC003067-RA.	mask-PD	27811	169	112	4	17	514	491	652	2.51e-09	55.8
RPRC003072-RA.	Ube3a-PA	39628	323	176	5	2	958	665	972	2.62e-59	205
RPRC003073-RA.	CG15706-PB	60331	121	48	0	1165	1527	382	502	1.18e-17	85.5
RPRC003075-RA.	CG12909-PA	36735	147	79	5	1	405	2	146	1.58e-18	85.1
RPRC003076-RA.	eca-PA	77561	205	45	1	24	635	8	212	5.86e-114	324
RPRC003079-RA.	Smyd5-PA	41176	357	202	3	102	1148	12	368	1.92e-94	288
RPRC003080-RA.	IntS11-PA	75885	593	135	4	1	1770	9	596	0.0	969
RPRC003087-RA+	CG15706-PB	43750	128	67	1	348	731	205	327	1.50e-22	100
RPRC003087-RA.	CG15706-PB	35806	310	160	6	1	831	24	327	5.38e-42	157
RPRC003089-RA.	Cyp6w1-PB	27913	369	241	6	1	1083	9	360	5.81e-36	135
RPRC003090-RA.	Sp7-PE	32976	373	217	14	100	1146	27	390	9.50e-47	166
RPRC003093-RA.	Gli-PC	46602	103	55	0	13	321	251	353	4.02e-23	91.7
RPRC003096-RA.	Neb-cGP-PB	58824	51	18	1	133	285	1	48	1.82e-11	54.3
RPRC003097-RA.	Rrp1-PA	59690	258	100	3	254	1021	424	679	1.17e-111	340
RPRC003098-RA.	AP-1sigma-PC	28571	84	60	0	134	385	46	129	5.26e-06	45.4
RPRC003099-RA.	Caf1-105-PA	49118	397	190	6	1	1164	1	394	3.77e-134	402
RPRC003102-RA.	Ance-PB	38000	150	91	2	3	446	413	562	7.50e-31	115
RPRC003107-RA.	CG5861-PA	36585	82	51	1	1	243	146	227	1.94e-11	57.0
RPRC003111-RA.	Rga-PC	47748	222	95	9	4	618	1	218	2.32e-33	128
RPRC003111-RA.	Rga-PC	64362	188	67	0	1	564	383	570	5.22e-89	272
RPRC003112-RA.	ck-PC	79921	254	49	1	2	763	1379	1630	3.82e-143	441
RPRC003115-RA.	G9a-PA	39787	563	301	14	281	1876	1050	1605	4.97e-122	396
RPRC003117-RA.	cac-PD	51339	224	81	9	2	625	1505	1716	9.27e-27	106
RPRC003125-RA.	CG3085-PA	25000	332	243	2	412	1398	63	391	4.52e-17	82.4
RPRC003126-RA.	l(2)09851-PA	55760	434	174	4	300	1571	31	456	2.40e-165	475
RPRC003126-RA+	l(2)09851-PA	55760	434	174	4	151	1422	31	456	4.18e-166	475
RPRC003127-RA.	Cyp1-PA	69136	162	49	1	389	874	67	227	2.39e-82	248
RPRC003128-RA.	wde-PA	50769	65	30	1	41	235	1354	1416	1.48e-17	75.9
RPRC003133-RA.	Cpr-PB	29630	405	248	10	105	1298	173	547	2.22e-47	169
RPRC003135-RA.	CG5880-PA	51170	342	156	4	3	995	30	371	1.05e-123	359
RPRC003138-RA.	CG8379-PA	52795	161	75	1	2	481	95	255	2.36e-48	165
RPRC003138-RA-	CG8379-PB	61518	369	119	4	2	1042	292	659	1.57e-151	442
RPRC003140-RA.	Cyp301a1-PA	64138	145	52	0	5	439	99	243	4.55e-66	209
RPRC003140-RA.	pic-PA	61011	277	104	3	2	829	159	432	1.35e-104	330
RPRC003140-RA.	pic-PA	81538	65	12	0	1038	844	628	692	1.28e-28	116
RPRC003141-RA.	Akr1B-PD	52412	311	142	3	6	929	6	313	1.18e-102	303
RPRC003142-RA.	pic-PA	55140	214	76	2	1	642	947	1140	8.67e-74	243
RPRC003143-RA.	pic-PA	50311	161	74	2	1	474	730	887	1.08e-43	152
RPRC003143-RA.	pic-PA	47059	153	77	2	1	456	434	583	1.34e-39	140
RPRC003154-RA.	CG4678-PL	37562	402	204	10	3	1187	69	430	1.67e-79	256
RPRC003165-RA.	CG42342-PR	38983	177	91	4	1289	1786	348	518	7.59e-08	54.7
RPRC003173-RA.	CG5504-PC	37097	62	38	1	6	188	66	127	9.66e-07	49.3
RPRC003175-RA.	Roc1a-PD	90741	108	10	0	57	380	1	108	4.36e-70	208
RPRC003176-RA.	Usp1-PC	43000	100	51	2	1	294	738	833	7.80e-17	77.4
RPRC003176-RA.	Usp1-PC	38095	42	24	1	490	615	997	1036	9.56e-06	44.7
RPRC003177-RA.	Ada2b-PA	50479	313	149	4	17	943	2	312	4.28e-104	310
RPRC003178-RA.	trr-PD	65492	539	164	2	163	1713	1893	2431	0.0	783
RPRC003187-RA.	Ppn-PC	46982	613	315	9	1	1824	94	701	0.0	572
RPRC003187-RA.	Ppn-PC	60000	80	32	0	965	1204	1250	1329	1.95e-24	105
RPRC003187-RA.	Ppn-PC	40187	107	37	2	968	1222	1431	1532	5.60e-16	79.7
RPRC003187-RA.	Ppn-PC	47561	82	36	2	977	1222	1483	1557	6.02e-16	79.3
RPRC003187-RA.	Ppn-PC	52564	78	30	2	971	1204	1406	1476	3.30e-15	77.0
RPRC003187-RA.	Ppn-PC	53659	82	32	2	971	1204	1373	1452	8.18e-15	75.9
RPRC003187-RA.	Ppn-PC	45349	86	39	3	971	1228	1531	1608	5.07e-13	70.5
RPRC003187-RA.	Ppn-PC	52941	51	20	1	968	1120	1555	1601	1.06e-06	50.4
RPRC003187-RA.	Ppn-PC	32759	116	38	2	977	1204	1311	1426	2.03e-06	49.3
RPRC003187-RA.	Ppn-PF	46154	702	362	5	3	2063	1378	2078	0.0	607
RPRC003187-RA.	Ppn-PF	32487	748	403	17	3	2006	1461	2186	7.17e-91	310
RPRC003187-RA.	Ppn-PF	30214	748	395	20	3	1982	1536	2244	2.95e-77	270
RPRC003187-RA.	Ppn-PF	34236	406	219	7	696	1781	1847	2248	5.06e-55	203
RPRC003187-RA.	Ppn-PF	41463	82	39	2	453	671	1248	1329	7.14e-09	58.5
RPRC003187-RA.	Ppn-PF	37500	80	47	1	699	938	2193	2269	6.07e-08	55.5
RPRC003187-RA.	Ppn-PG	33799	716	423	20	3	2096	2155	2837	4.07e-116	385
RPRC003187-RA.	Ppn-PG	40000	160	83	1	3	482	1630	1776	9.40e-32	132
RPRC003187-RA.	Ppn-PG	32663	199	105	3	3	566	1962	2142	7.41e-29	123
RPRC003187-RA.	Ppn-PG	35294	187	100	2	3	500	1810	1996	3.42e-28	121
RPRC003187-RA.	Ppn-PG	35119	168	105	2	3	494	1748	1915	8.30e-24	107
RPRC003187-RA.	Ppn-PG	38462	130	67	1	117	506	1609	1725	5.45e-21	98.2
RPRC003188-RA.	ics-PC	66308	279	93	1	22	855	4	282	2.69e-108	315
RPRC003195-RA.	mura-PB	32727	55	37	0	395	559	756	810	4.53e-07	48.5
RPRC003198-RA.	CG2685-PA	61453	179	59	2	1	507	3	181	2.55e-50	177
RPRC003198-RA.	CG2685-PA	53750	80	31	2	988	1209	473	552	3.15e-13	70.5
RPRC003204-RA.	LPCAT-PB	50193	259	127	2	2	778	173	429	5.21e-86	268
RPRC003216-RA.	ERR-PB	58824	34	14	0	4	105	168	201	1.52e-06	47.4
RPRC003221-RA.	Syn2-PE	31881	436	258	15	216	1424	76	505	7.89e-50	179
RPRC003225-RA.	Cyp4g15-PC	35714	196	122	3	279	857	379	573	2.46e-33	127
RPRC003227-RA.	Cyp4g15-PC	60037	543	187	4	102	1649	33	572	0.0	640
RPRC003230-RA+	SP1029-PE	35254	295	176	6	7	846	20	314	9.74e-73	159
RPRC003230-RA+	SP1029-PE	30479	292	171	9	833	1630	354	639	9.74e-73	133
RPRC003234-RA.	CG13585-PD	36250	80	42	3	32	247	1	79	3.82e-07	43.9
RPRC003238-RA.	Fmo-2-PA	32783	424	261	8	3	1238	10	421	1.36e-72	234
RPRC003240-RA.	OtopLa-PA	34667	300	188	4	847	1725	615	913	1.91e-44	170
RPRC003240-RA.	OtopLa-PA	29719	249	128	4	97	705	56	303	8.34e-27	115
RPRC003241-RA.	aay-PA	52358	212	100	1	195	827	57	268	3.38e-78	237
RPRC003242-RA.	CG6961-PA	50893	112	47	2	742	1053	360	471	3.64e-28	114
RPRC003251-RA.	CG6654-PA	30847	295	185	6	390	1250	290	573	2.32e-31	125
RPRC003251-RA.	CG6654-PA	28125	256	149	5	486	1175	358	604	1.13e-22	99.8
RPRC003251-RA.	CG6654-PA	22807	171	108	1	477	917	437	607	5.63e-08	53.9
RPRC003252-RA.	CG9911-PB	69010	384	113	4	22	1167	33	412	0.0	565
RPRC003255-RA.	CG8243-PA	43243	111	60	1	24	356	21	128	1.19e-25	107
RPRC003262-RA.	CG8032-PB	31897	232	125	9	28	672	41	256	2.99e-13	67.4
RPRC003268-RA.	CG7484-PB	56923	130	56	0	97	486	19	148	2.78e-53	166
RPRC003269-RA.	ImpL2-PD	26667	210	110	8	87	590	52	259	1.55e-16	75.1
RPRC003270-RA.	Hn-PB	72936	218	59	0	4	657	230	447	7.17e-121	352
RPRC003275-RA.	mub-PD	73235	340	82	4	12	1031	15	345	2.02e-137	404
RPRC003276-RA.	p38b-PA	76218	349	80	1	1	1038	5	353	0.0	572
RPRC003277-RA.	CG4239-PC	81008	258	49	0	3	776	2	259	4.74e-145	409
RPRC003284-RA.	ihog-PA	24662	296	178	9	655	1425	366	655	6.81e-11	66.2
RPRC003284-RA.	ihog-PA	23975	317	181	10	3265	4074	351	654	1.29e-07	55.8
RPRC003284-RA.	sqa-PB	42932	191	109	0	9120	9692	34	224	1.12e-51	189
RPRC003285-RA.	CG17065-PD	49541	109	55	0	5	331	25	133	2.55e-36	126
RPRC003285-RA.	CG17065-PD	52830	106	49	1	30	347	146	250	8.41e-28	103
RPRC003292-RA.	Ppa-PC	67876	386	116	1	2	1135	150	535	0.0	549
RPRC003293-RA.	lbk-PB	34198	655	391	12	18	1868	360	1012	1.30e-109	359
RPRC003293-RA.	lbk-PB	28788	198	122	4	291	884	298	476	6.49e-10	62.0
RPRC003294-RA.	Aldh-PB	70303	495	146	1	43	1524	26	520	0.0	746
RPRC003299-RA.	bonsai-PA	44922	256	133	2	144	893	7	260	3.50e-65	205
RPRC003303-RA.	fra-PC	33058	121	69	6	1	345	304	418	2.19e-07	47.4
RPRC003308-RA.	Wdr24-PC	28302	265	174	8	98	862	34	292	1.44e-23	100
RPRC003309-RA.	UBL3-PB	78400	125	26	1	44	415	223	347	1.58e-68	209
RPRC003310-RA.	CG14722-PA	22182	275	200	6	2	823	182	443	1.33e-18	84.3
RPRC003312-RA.	krz-PA	45154	423	195	7	144	1316	46	463	1.60e-120	358
RPRC003313-RA.	Cpr64Aa-PA	43210	81	46	0	300	542	39	119	1.35e-16	75.9
RPRC003314-RA.	CG3527-PA	64286	238	75	2	109	801	17	251	1.70e-102	298
RPRC003316-RA.	Sec61alpha-PA	94093	474	28	0	1	1422	3	476	0.0	905
RPRC003317-RA.	Idh3b-PA	50893	336	157	4	154	1143	33	366	9.02e-110	327
RPRC003319-RA.	Prip-PD	40191	209	120	2	17	640	8	212	6.84e-26	102
RPRC003320-RA.	Rpt5-PA	89810	422	43	0	14	1279	7	428	0.0	794
RPRC003321-RA.	Lasp-PD	36667	90	46	4	27	290	5	85	1.09e-09	53.5
RPRC003327-RA.	RpLP0-PB	82490	257	45	0	1	771	19	275	9.95e-157	439
RPRC003330-RA.	mas-PC	37681	207	108	9	142	714	801	1002	5.18e-34	128
RPRC003333-RA.	park-PC	36424	151	73	3	3	401	34	179	5.22e-26	100
RPRC003334-RA.	CG7656-PE	84184	196	30	1	22	606	42	237	8.86e-124	353
RPRC003335-RA.	Galk-PD	25293	427	235	15	54	1115	40	455	3.17e-15	76.6
RPRC003336-RA.	Hexo2-PA	44909	550	287	6	16	1632	77	621	9.68e-167	487
RPRC003337-RA.	Arl5-PA	84358	179	28	0	9	545	1	179	6.48e-117	328
RPRC003338-RA.	Idgf4-PB	46539	419	214	7	61	1293	26	442	1.54e-114	342
RPRC003340-RA.	Calr-PB	73333	375	99	1	75	1196	2	376	3.50e-178	502
RPRC003344-RA.	Rab3-PA	89545	220	22	1	1	657	1	220	8.20e-150	415
RPRC003346-RA.	tw-PB	58243	740	247	5	1	2070	38	765	0.0	885
RPRC003347-RA.	Sbf-PB	58906	713	262	9	3	2054	9	719	0.0	837
RPRC003347-RA.	Sbf-PA	57414	263	101	4	23	799	866	1121	4.16e-90	291
RPRC003347-RA.	Sbf-PB	48683	873	400	20	10	2583	1134	1973	0.0	792
RPRC003348-RA.	Gp93-PA	70219	732	211	3	132	2306	15	746	0.0	1023
RPRC003349-RA.	Nedd8-PA	30588	85	58	1	133	387	1	84	1.43e-07	46.2
RPRC003350-RA.	CG3061-PA	49383	81	38	2	1358	1597	96	174	3.56e-15	77.0
RPRC003352-RA.	Fkbp59-PB	50000	396	194	1	251	1438	12	403	6.52e-118	355
RPRC003352-RA.	Fkbp59-PB	31624	117	70	5	233	571	123	233	3.87e-09	58.2
RPRC003359-RA.	side-VI-PC	22939	279	199	9	652	1467	165	434	1.27e-10	63.2
RPRC003360-RA.	Kat60-PB	29605	152	101	2	1047	1484	356	507	2.86e-11	65.5
RPRC003368-RA.	GCS2alpha-PB	26357	645	410	20	816	2669	313	919	2.62e-53	200
RPRC003372-RA.	Sbf-PA	24895	237	138	8	823	1452	229	452	7.01e-10	61.2
RPRC003373-RA.	wcd-PA	36304	460	278	7	113	1465	53	506	1.93e-91	290
RPRC003374-RA.	Taf11-PA	74038	104	27	0	368	679	89	192	2.84e-52	166
RPRC003376-RA.	Art4-PA	25256	293	174	10	961	1770	159	429	5.57e-08	55.1
RPRC003379-RA.	mib2-PB	37405	131	75	2	369	740	919	1049	3.42e-19	85.5
RPRC003379-RA.	mib2-PB	42391	92	46	3	3	257	233	324	3.49e-13	68.2
RPRC003380-RA.	qsm-PB	26042	192	126	7	369	926	160	341	1.80e-09	58.2
RPRC003382-RA.	Eglp2-PA	33184	223	141	2	79	726	26	247	3.55e-36	128
RPRC003383-RA.	Keap1-PC	66968	554	183	0	14	1675	33	586	0.0	789
RPRC003386-RA.	CG12299-PA	37872	235	144	2	806	1507	268	501	3.25e-44	165
RPRC003386-RA.	CG12299-PA	35556	225	143	2	848	1519	254	477	3.21e-40	154
RPRC003386-RA.	CG12299-PA	34545	220	143	1	5	661	254	473	2.67e-35	139
RPRC003386-RA.	CG12299-PA	32579	221	148	1	2	661	281	501	1.75e-32	131
RPRC003386-RA.	CG12299-PA	29856	278	164	5	257	1087	254	501	9.19e-28	116
RPRC003386-RA.	CG12299-PA	39560	91	55	0	1271	1543	254	344	5.67e-15	77.0
RPRC003387-RA.	EndoU-PA	35124	242	153	2	75	788	78	319	1.56e-49	165
RPRC003390-RA.	CG7810-PA	30943	265	151	8	3	716	39	298	2.87e-19	84.3
RPRC003402-RA.	Srp72-PA	42424	627	341	10	32	1879	16	633	4.67e-148	442
RPRC003411-RA.	CG2972-PB	37436	390	220	5	64	1170	5	391	2.02e-71	230
RPRC003416-RA.	CenG1A-PA	86047	172	24	0	3	518	66	237	7.34e-107	326
RPRC003416-RA.	CenG1A-PC	73846	130	27	2	52	432	174	299	3.21e-53	177
RPRC003416-RA.	CenG1A-PC	63107	103	36	1	48	356	383	483	1.26e-39	139
RPRC003416-RA.	CenG1A-PC	53425	146	60	2	6	422	534	678	9.40e-43	151
RPRC003417-RA.	CG8009-PB	33333	81	49	2	25	255	43	122	6.82e-07	43.1
RPRC003419-RA.	bark-PC	44903	412	210	5	2	1195	399	807	7.32e-112	359
RPRC003419-RA.	bark-PC	48359	914	435	7	41	2689	871	1778	0.0	907
RPRC003419-RA.	bark-PC	26176	340	207	12	338	1282	106	426	4.56e-16	82.8
RPRC003419-RA.	bark-PC	28846	260	149	9	41	745	1719	1967	1.51e-14	77.8
RPRC003419-RA.	bark-PA	47443	1134	487	17	5	3124	1811	2929	0.0	965
RPRC003419-RA.	bark-PA	25680	331	195	12	17	955	107	404	3.10e-12	70.5
RPRC003419-RA.	bark-PA	21972	355	195	14	5	958	962	1271	5.21e-09	59.7
RPRC003420-RA.	CG4896-PK	37565	764	374	22	445	2511	209	944	1.68e-110	359
RPRC003423-RA.	FucT6-PA	58145	399	163	3	4	1191	151	548	2.60e-179	512
RPRC003425-RA.	KrT95D-PD	45098	102	44	4	158	445	58	153	5.94e-19	84.7
RPRC003426-RA+	Plap-PB	33641	217	118	7	4	591	249	460	1.38e-31	119
RPRC003429-RA.	Ube4A-PA	27922	770	461	27	1182	3305	241	978	1.41e-67	246
RPRC003430-RA.	Nep2-PA	47958	759	385	8	2	2263	10	763	0.0	743
RPRC003431-RA.	RpS15-PA	85135	148	21	1	73	513	1	148	2.20e-56	173
RPRC003433-RA.	Osbp-PA	46888	241	122	3	40	744	398	638	3.15e-65	221
RPRC003433-RA.	Osbp-PA	38824	85	43	2	961	1200	636	716	2.09e-08	55.5
RPRC003435-RA.	CG14615-PB	22483	298	205	9	527	1363	13	303	9.77e-11	62.0
RPRC003436-RA.	CG14615-PB	23649	296	192	9	21	839	5	289	2.27e-12	65.5
RPRC003441-RA.	Sin3A-PH	63063	111	32	2	24	356	269	370	4.73e-39	137
RPRC003441-RA.	Sin3A-PI	53061	49	23	0	2	148	930	978	1.09e-14	65.5
RPRC003441-RA.	Sin3A-PD	72535	284	74	2	1	840	1035	1318	1.66e-127	412
RPRC003441-RA.	Sin3A-PD	52332	193	90	1	1048	1620	1492	1684	2.34e-57	209
RPRC003442-RA.	Rac1-PA	94681	188	10	0	76	639	1	188	1.26e-124	349
RPRC003444-RA.	CG3655-PA	27252	444	251	16	117	1298	105	526	1.65e-34	134
RPRC003448-RA.	ed-PC	53727	322	142	4	3	956	501	819	4.40e-124	384
RPRC003448-RA.	ed-PC	44941	425	150	16	5	1060	843	1256	6.31e-81	267
RPRC003453-RA.	CG10089-PC	30714	140	88	2	1082	1489	2	136	3.10e-15	75.9
RPRC003454-RA.	Zip99C-PD	25874	143	90	2	311	691	29	171	2.84e-07	49.7
RPRC003454-RA.	Catsup-PA	42063	126	72	1	120	494	306	431	2.29e-13	66.6
RPRC003459-RA.	capu-PG	48355	304	149	5	1	897	572	872	2.13e-91	290
[truncated: 5,879 more rows]
