# Supplementary material for: Dynamics of maternal gene expression in Rhodnius prolixus
Source: Sci Rep. 2022 Apr 20;12:6538. doi: 10.1038/s41598-022-09874-7 (PMC9023505; doi:10.1038/s41598-022-09874-7)
Supplement: Supplementary file 9 — Supplementary Information 9. [file 41598_2022_9874_MOESM9_ESM.xlsx]

## Sheet: Hoja1
	Additional file 9: Summary of Parental RNAi experiment. * until the 5th day after injection
	dsRNA	dsRNA Dosage	Number of injected females	% Female survival*	Ovipositions	Ovary Phenotype	Embryo Lethality
	dsRNAβicD	0.5 µg	5	0.6	22	0/3 (0%)	18/22 (81.8%)
		1.3 µg	5	0.4	9	0/2 (0%)	9/9 (100%)
		2 µg	6	66.6%	2	0/4 (0%)	2/2(100%)
		2.5 µg	4	0.5	10	0/2 (0%)	10/10(100%)
	dsRNAβlac	1 µg	2	1	72	0/2 (0%)	5/72 (6.94%)
		2 µg	2	1	148	0/2 (0%)	3/148 (2.02%)
